# Supplementary material for: Repurposed 3D Printer Allows Economical and Programmable Fraction Collection for Proteomics of Nanogram Scale Samples
Source: Anal Chem. 2024 Jul 5;96(28):11439–47. doi: 10.1021/acs.analchem.4c01731 (PMC11256012; doi:10.1021/acs.analchem.4c01731)
Supplement: Supplementary file 2 — ac4c01731_si_002.xlsx [file ac4c01731_si_002.xlsx]

## Sheet: 0.25ng_single-shot
N: Intensity	N: Probability	N: Charges	T: Peptide	T: Protein	T: Protein ID	T: Protein Description	T: Entry Name
6.08564	0.9992	2	AAAAAAALQAK	sp|P36578|RL4_HUMAN	P36578	60S ribosomal protein L4	RL4_HUMAN
6.5155	0.9999	3	AAAIGIDLGTTYSCVGVFQHGK	sp|P0DMV8|HS71A_HUMAN	P0DMV8	Heat shock 70 kDa protein 1A	HS71A_HUMAN
5.521	0.8485	2	AAALEAMK	sp|P31948|STIP1_HUMAN	P31948	Stress-induced-phosphoprotein 1	STIP1_HUMAN
5.82309	0.9662	2	AAALEFLNR	sp|P31948|STIP1_HUMAN	P31948	Stress-induced-phosphoprotein 1	STIP1_HUMAN
4.97438	0.9825	2	AAATAEEPDPK	sp|Q99733|NP1L4_HUMAN	Q99733	Nucleosome assembly protein 1-like 4	NP1L4_HUMAN
5.61026	0.9977	2	AAATPESQEPQAK	sp|P49006|MRP_HUMAN	P49006	MARCKS-related protein	MRP_HUMAN
5.49342	0.9597	2	AADAEAEVASLNR	tr|J3KN67|J3KN67_HUMAN	J3KN67	Tropomyosin alpha-3 chain	J3KN67_HUMAN
5.72916	0.9994	2	AAECNIVVTQPR	sp|Q08211|DHX9_HUMAN	Q08211	ATP-dependent RNA helicase A	DHX9_HUMAN
5.56196	0.9988	2	AAEDDEDDDVDTK	sp|P06454|PTMA_HUMAN	P06454	Prothymosin alpha	PTMA_HUMAN
5.45382	0.9985	3	AAEDDEDDDVDTKK	sp|P06454|PTMA_HUMAN	P06454	Prothymosin alpha	PTMA_HUMAN
5.53849	0.9197	2	AAEEIGIK	sp|P11586|C1TC_HUMAN	P11586	C-1-tetrahydrofolate synthase, cytoplasmic	C1TC_HUMAN
5.08976	0.9911	2	AAGASDVVLYK	sp|Q9NSD9|SYFB_HUMAN	Q9NSD9	Phenylalanine--tRNA ligase beta subunit	SYFB_HUMAN
5.07561	0.9905	3	AAGPSLSHTSGGTQSK	sp|P27694|RFA1_HUMAN	P27694	Replication protein A 70 kDa DNA-binding subunit	RFA1_HUMAN
6.03546	0.9918	3	AAHLCAEAALR	sp|Q9UQ80|PA2G4_HUMAN	Q9UQ80	Proliferation-associated protein 2G4	PA2G4_HUMAN
5.95444	0.9984	3	AAHSEGNTTAGLDMR	sp|P78371|TCPB_HUMAN	P78371	T-complex protein 1 subunit beta	TCPB_HUMAN
5.89602	0.9922	2	AAIDWFDGK	sp|P35637|FUS_HUMAN	P35637	RNA-binding protein FUS	FUS_HUMAN
6.08941	0.9562	2	AAIGLLAR	sp|P07741|APT_HUMAN	P07741	Adenine phosphoribosyltransferase	APT_HUMAN
5.85031	0.9969	2	AAIISAEGDSK	sp|P35232|PHB1_HUMAN	P35232	Prohibitin 1	PHB1_HUMAN
5.51477	0.9972	2	AALEALGSCLNNK	sp|P34897|GLYM_HUMAN	P34897	Serine hydroxymethyltransferase, mitochondrial	GLYM_HUMAN
5.8589	0.9991	2	AALQEELQLCK	sp|P49327|FAS_HUMAN	P49327	Fatty acid synthase	FAS_HUMAN
6.33033	0.9858	2	AALQELLSK	sp|P62851|RS25_HUMAN	P62851	40S ribosomal protein S25	RS25_HUMAN
5.53186	0.9717	2	AALTRDPQFQK	sp|P06744|G6PI_HUMAN	P06744	Glucose-6-phosphate isomerase	G6PI_HUMAN
6.03105	0.971	2	AAPGAEFAPNK	sp|Q15233|NONO_HUMAN	Q15233	Non-POU domain-containing octamer-binding protein	NONO_HUMAN
6.13686	0.9412	2	AAQLAIR	sp|P62910|RL32_HUMAN	P62910	60S ribosomal protein L32	RL32_HUMAN
5.5898	0.9997	2	AASADSTTEGTPADGFTVLSTK	sp|O75367|H2AY_HUMAN	O75367	Core histone macro-H2A.1	H2AY_HUMAN
5.34938	0.9847	2	AASCVLLHTGQK	sp|P14550|AK1A1_HUMAN	P14550	Aldo-keto reductase family 1 member A1	AK1A1_HUMAN
5.34553	0.9752	3	AASIFGGAKPVDTAAR	sp|P23588|IF4B_HUMAN	P23588	Eukaryotic translation initiation factor 4B	IF4B_HUMAN
5.5602	0.9777	2	AATAAADFTAK	sp|Q9Y3F4|STRAP_HUMAN	Q9Y3F4	Serine-threonine kinase receptor-associated protein	STRAP_HUMAN
5.76578	0.9995	3	AAVAGEDGRMIAGQVLDINLAAEPK	sp|P07910|HNRPC_HUMAN	P07910	Heterogeneous nuclear ribonucleoproteins C1/C2	HNRPC_HUMAN
5.0764	0.9511	2	AAVATFLQSVQVPEFTPK	sp|P22314|UBA1_HUMAN	P22314	Ubiquitin-like modifier-activating enzyme 1	UBA1_HUMAN
5.77071	0.9999	2	AAVEEGIVLGGGCALLR	sp|P10809|CH60_HUMAN	P10809	60 kDa heat shock protein, mitochondrial	CH60_HUMAN
5.15917	0.9702	2	AAVEWFDGK	sp|Q01844|EWS_HUMAN	Q01844	RNA-binding protein EWS	EWS_HUMAN
6.12425	0.9998	2	AAVPSGASTGIYEALELR	sp|P06733|ENOA_HUMAN	P06733	Alpha-enolase	ENOA_HUMAN
6.0072	0.9929	3	AAVPSGASTGIYEALELRDNDK	sp|P06733|ENOA_HUMAN	P06733	Alpha-enolase	ENOA_HUMAN
6.02147	0.9996	2	ACARPLISVYSEK	sp|P36578|RL4_HUMAN	P36578	60S ribosomal protein L4	RL4_HUMAN
5.35388	0.9974	2	ACDILAIDK	sp|O00273|DFFA_HUMAN	O00273	DNA fragmentation factor subunit alpha	DFFA_HUMAN
6.00553	0.9951	2	ACGNFGIPCELR	sp|P22234|PUR6_HUMAN	P22234	Bifunctional phosphoribosylaminoimidazole carboxylase/phosphoribosylaminoimidazole succinocarboxamide synthetase	PUR6_HUMAN
5.58757	0.9987	3	ACGVSRPVIACSVTIK	sp|P55769|NH2L1_HUMAN	P55769	NHP2-like protein 1	NH2L1_HUMAN
5.44609	0.9327	2	ACLYAGVK	sp|P15104|GLNA_HUMAN	P15104	Glutamine synthetase	GLNA_HUMAN
6.11613	0.984	2	ACTILLR	sp|P49368|TCPG_HUMAN	P49368	T-complex protein 1 subunit gamma	TCPG_HUMAN
5.70464	0.9302	2	ACYGVLR	sp|P23396|RS3_HUMAN	P23396	40S ribosomal protein S3	RS3_HUMAN
5.64127	0.9996	2	ADAVQDSEMVELVELEIR	sp|P49411|EFTU_HUMAN	P49411	Elongation factor Tu, mitochondrial	EFTU_HUMAN
6.05413	0.9559	2	ADEELEALRR	sp|O14737|PDCD5_HUMAN	O14737	Programmed cell death protein 5	PDCD5_HUMAN
6.74308	0.9818	2	ADEGISFR	sp|Q06830|PRDX1_HUMAN	Q06830	Peroxiredoxin-1	PRDX1_HUMAN
5.61921	0.9649	2	ADFDDRVSDEEK	sp|P52907|CAZA1_HUMAN	P52907	F-actin-capping protein subunit alpha-1	CAZA1_HUMAN
6.07011	0.994	2	ADGYVLEGK	sp|P62241|RS8_HUMAN	P62241	40S ribosomal protein S8	RS8_HUMAN
5.38711	0.9858	2	ADILEDKDGK	sp|P52272|HNRPM_HUMAN	P52272	Heterogeneous nuclear ribonucleoprotein M	HNRPM_HUMAN
6.67539	0.9941	2	ADKPDMGEIASFDK	sp|P63313|TYB10_HUMAN	P63313	Thymosin beta-10	TYB10_HUMAN
6.16411	0.9983	2	ADLIAYLK	sp|P99999|CYC_HUMAN	P99999	Cytochrome c	CYC_HUMAN
7.13816	0.9986	2	ADLINNLGTIAK	sp|P07900|HS90A_HUMAN	P07900	Heat shock protein HSP 90-alpha	HS90A_HUMAN
6.00327	1	2	ADQLTEEQIAEFK	sp|P0DP23|CALM1_HUMAN	P0DP23	Calmodulin-1	CALM1_HUMAN
5.62512	0.9999	2	ADSELQLVEQR	sp|P07741|APT_HUMAN	P07741	Adenine phosphoribosyltransferase	APT_HUMAN
5.857	0.998	2	ADTQTYQPYNK	sp|P84090|ERH_HUMAN	P84090	Enhancer of rudimentary homolog	ERH_HUMAN
5.87406	0.9936	2	ADVQSIIGLQR	sp|Q13263|TIF1B_HUMAN	Q13263	Transcription intermediary factor 1-beta	TIF1B_HUMAN
5.32525	0.9584	2	AEACFVNCVER	sp|O60220|TIM8A_HUMAN	O60220	Mitochondrial import inner membrane translocase subunit Tim8 A	TIM8A_HUMAN
5.92213	0.9988	2	AEAGDNLGALVR	sp|P49411|EFTU_HUMAN	P49411	Elongation factor Tu, mitochondrial	EFTU_HUMAN
5.67716	0.9991	34	AEASSGDHPTDTEMKEEQK	sp|Q02790|FKBP4_HUMAN	Q02790	Peptidyl-prolyl cis-trans isomerase FKBP4	FKBP4_HUMAN
5.58775	0.9995	2	AEDGATPSPSNETPK	sp|P29966|MARCS_HUMAN	P29966	Myristoylated alanine-rich C-kinase substrate	MARCS_HUMAN
5.09871	0.9903	3	AEDGATPSPSNETPKK	sp|P29966|MARCS_HUMAN	P29966	Myristoylated alanine-rich C-kinase substrate	MARCS_HUMAN
5.38375	0.9988	2	AEEDEILNR	sp|P27824|CALX_HUMAN	P27824	Calnexin	CALX_HUMAN
5.85651	1	2	AEEGIAAGGVMDVNTALQEVLK	sp|P25398|RS12_HUMAN	P25398	40S ribosomal protein S12	RS12_HUMAN
6.168	0.9602	2	AEEILEK	sp|P62913|RL11_HUMAN	P62913	60S ribosomal protein L11	RL11_HUMAN
5.6569	0.9938	2	AEEQPQVELFVK	sp|O00299|CLIC1_HUMAN	O00299	Chloride intracellular channel protein 1	CLIC1_HUMAN
5.78033	0.9992	2	AEEYEFLTPVEEAPK	sp|P52565|GDIR1_HUMAN	P52565	Rho GDP-dissociation inhibitor 1	GDIR1_HUMAN
5.34715	0.9136	2	AEISFEDRK	sp|P21333|FLNA_HUMAN	P21333	Filamin-A	FLNA_HUMAN
5.77292	0.9951	2	AELDDTPMR	sp|P23246|SFPQ_HUMAN	P23246	Splicing factor, proline- and glutamine-rich	SFPQ_HUMAN
6.20958	0.9984	2	AELNEFLTR	sp|P23396|RS3_HUMAN	P23396	40S ribosomal protein S3	RS3_HUMAN
5.54922	0.9977	3	AELRDDPIISTHLAK	sp|O00231|PSD11_HUMAN	O00231	26S proteasome non-ATPase regulatory subunit 11	PSD11_HUMAN
5.89775	0.9964	2	AENYDIPSADR	sp|P22314|UBA1_HUMAN	P22314	Ubiquitin-like modifier-activating enzyme 1	UBA1_HUMAN
5.56107	0.9928	3	AEPAKIEAFR	sp|P00558|PGK1_HUMAN	P00558	Phosphoglycerate kinase 1	PGK1_HUMAN
5.79421	0.9988	2	AEVQVLVLDGR	sp|P40429|RL13A_HUMAN	P40429	60S ribosomal protein L13a	RL13A_HUMAN
5.6172	0.9987	2	AEYEGDGIPTVFVAVAGR	sp|P22234|PUR6_HUMAN	P22234	Bifunctional phosphoribosylaminoimidazole carboxylase/phosphoribosylaminoimidazole succinocarboxamide synthetase	PUR6_HUMAN
5.31163	0.9298	2	AFAAGADIK	sp|P30084|ECHM_HUMAN	P30084	Enoyl-CoA hydratase, mitochondrial	ECHM_HUMAN
5.77346	0.9972	2	AFFSEVER	sp|Q9UQ80|PA2G4_HUMAN	Q9UQ80	Proliferation-associated protein 2G4	PA2G4_HUMAN
5.70393	0.9985	2	AFGPGLQGGSAGSPAR	sp|P21333|FLNA_HUMAN	P21333	Filamin-A	FLNA_HUMAN
5.47786	0.9984	2	AFLDALQNQAEASSK	sp|Q12931|TRAP1_HUMAN	Q12931	Heat shock protein 75 kDa, mitochondrial	TRAP1_HUMAN
5.77471	0.9813	2	AFSDPFVEAEK	sp|P34932|HSP74_HUMAN	P34932	Heat shock 70 kDa protein 4	HSP74_HUMAN
5.37576	0.994	2	AFSGYLGTDQSK	sp|P10768|ESTD_HUMAN	P10768	S-formylglutathione hydrolase	ESTD_HUMAN
6.94654	0.9985	2	AFYPEEISSMVLTK	sp|P0DMV8|HS71A_HUMAN	P0DMV8	Heat shock 70 kDa protein 1A	HS71A_HUMAN
5.26139	0.9944	3	AGAAGGPEEEAEKPVK	sp|Q8WW12|PCNP_HUMAN	Q8WW12	PEST proteolytic signal-containing nuclear protein	PCNP_HUMAN
6.03343	1	2	AGAGSATLSMAYAGAR	sp|P40926|MDHM_HUMAN	P40926	Malate dehydrogenase, mitochondrial	MDHM_HUMAN
5.6492	0.9717	2	AGAIAPCEVTVPAQNTGLGPEK	sp|P05388|RLA0_HUMAN	P05388	60S acidic ribosomal protein P0	RLA0_HUMAN
5.18608	0.9872	2	AGDEFVEK	sp|Q16836|HCDH_HUMAN	Q16836	Hydroxyacyl-coenzyme A dehydrogenase, mitochondrial	HCDH_HUMAN
6.03574	0.9734	2	AGEVFIHK	sp|Q15233|NONO_HUMAN	Q15233	Non-POU domain-containing octamer-binding protein	NONO_HUMAN
7.37562	0.9996	2	AGFAGDDAPR	sp|P62736|ACTA_HUMAN	P62736	Actin, aortic smooth muscle	ACTA_HUMAN
5.74624	0.9981	3	AGGAAVVITEPEHTK	sp|Q9P258|RCC2_HUMAN	Q9P258	Protein RCC2	RCC2_HUMAN
5.57041	1	2	AGGEAGVTLGQPHLSR	sp|P41091|IF2G_HUMAN	P41091	Eukaryotic translation initiation factor 2 subunit 3	IF2G_HUMAN
5.84112	0.9998	2	AGGIETIANEYSDR	sp|P34932|HSP74_HUMAN	P34932	Heat shock 70 kDa protein 4	HSP74_HUMAN
5.59856	0.987	2	AGGPTTPLSPTR	sp|P20700|LMNB1_HUMAN	P20700	Lamin-B1	LMNB1_HUMAN
6.06802	0.949	2	AGIIASAR	sp|P13639|EF2_HUMAN	P13639	Elongation factor 2	EF2_HUMAN
5.42343	0.9964	2	AGIICQLNAR	sp|P33991|MCM4_HUMAN	P33991	DNA replication licensing factor MCM4	MCM4_HUMAN
5.26186	0.9811	2	AGIISTVEVLK	sp|P55786|PSA_HUMAN	P55786	Puromycin-sensitive aminopeptidase	PSA_HUMAN
5.33844	0.9751	2	AGILTTLNAR	sp|P33993|MCM7_HUMAN	P33993	DNA replication licensing factor MCM7	MCM7_HUMAN
5.06406	0.9884	2	AGITTTLNSR	sp|P33992|MCM5_HUMAN	P33992	DNA replication licensing factor MCM5	MCM5_HUMAN
7.66095	0.9956	2	AGLQFPVGR	sp|P0C0S5|H2AZ_HUMAN	P0C0S5	Histone H2A.Z	H2AZ_HUMAN
5.30367	0.9651	2	AGLVDDFEK	sp|O75947|ATP5H_HUMAN	O75947	ATP synthase subunit d, mitochondrial	ATP5H_HUMAN
5.77648	0.9852	2	AGLYGLPR	sp|P49327|FAS_HUMAN	P49327	Fatty acid synthase	FAS_HUMAN
5.72774	0.9719	2	AGNFYVPAEPK	sp|P18124|RL7_HUMAN	P18124	60S ribosomal protein L7	RL7_HUMAN
6.28451	0.9996	2	AGNLGGGVVTIER	sp|P35268|RL22_HUMAN	P35268	60S ribosomal protein L22	RL22_HUMAN
5.58855	0.9264	2	AGPIWDLR	sp|O60506|HNRPQ_HUMAN	O60506	Heterogeneous nuclear ribonucleoprotein Q	HNRPQ_HUMAN
5.97171	0.9923	2	AGQAVDDFIEK	sp|P52209|6PGD_HUMAN	P52209	6-phosphogluconate dehydrogenase, decarboxylating	6PGD_HUMAN
5.14407	0.9988	2	AGQSAAGAAPGGGVDTR	sp|P21333|FLNA_HUMAN	P21333	Filamin-A	FLNA_HUMAN
5.42949	0.9993	2	AGSDGESIGNCPFSQR	sp|Q9Y696|CLIC4_HUMAN	Q9Y696	Chloride intracellular channel protein 4	CLIC4_HUMAN
5.52994	0.9995	2	AGTGVDNVDLEAATR	sp|O43175|SERA_HUMAN	O43175	D-3-phosphoglycerate dehydrogenase	SERA_HUMAN
5.602	0.9974	3	AGTGVDNVDLEAATRK	sp|O43175|SERA_HUMAN	O43175	D-3-phosphoglycerate dehydrogenase	SERA_HUMAN
5.66157	0.9244	2	AGVAPLQVK	sp|P21333|FLNA_HUMAN	P21333	Filamin-A	FLNA_HUMAN
5.84421	0.9997	2	AGVNTVTTLVENK	sp|P62424|RL7A_HUMAN	P62424	60S ribosomal protein L7a	RL7A_HUMAN
6.01998	0.9975	3	AGVNTVTTLVENKK	sp|P62424|RL7A_HUMAN	P62424	60S ribosomal protein L7a	RL7A_HUMAN
5.25209	0.9998	3	AHAAQVTCVAASPHK	sp|Q9BQA1|MEP50_HUMAN	Q9BQA1	Methylosome protein 50	MEP50_HUMAN
5.99356	0.9998	3	AHEILPNLVCCSAK	sp|P50990|TCPQ_HUMAN	P50990	T-complex protein 1 subunit theta	TCPQ_HUMAN
5.27809	0.9942	2	AHIAQLCEK	sp|Q00610|CLH1_HUMAN	Q00610	Clathrin heavy chain 1	CLH1_HUMAN
5.39335	0.988	3	AHLMEIQVNGGTVAEK	sp|P39023|RL3_HUMAN	P39023	60S ribosomal protein L3	RL3_HUMAN
5.75398	0.9966	2	AHSIQIMK	sp|Q02543|RL18A_HUMAN	Q02543	60S ribosomal protein L18a	RL18A_HUMAN
5.90394	0.9854	23	AHSSMVGVNLPQK	sp|P00558|PGK1_HUMAN	P00558	Phosphoglycerate kinase 1	PGK1_HUMAN
6.23127	0.9999	2	AIADTGANVVVTGGK	sp|P50990|TCPQ_HUMAN	P50990	T-complex protein 1 subunit theta	TCPQ_HUMAN
5.75437	0.9985	2	AIANECQANFISIK	sp|P55072|TERA_HUMAN	P55072	Transitional endoplasmic reticulum ATPase	TERA_HUMAN
5.95929	0.9898	2	AIDLFTDAIK	sp|P50502|F10A1_HUMAN	P50502	Hsc70-interacting protein	F10A1_HUMAN
6.28912	0.9829	2	AIEENNNFSK	sp|P16949|STMN1_HUMAN	P16949	Stathmin	STMN1_HUMAN
5.9996	0.9994	2	AIEINPDSAQPYK	sp|P50502|F10A1_HUMAN	P50502	Hsc70-interacting protein	F10A1_HUMAN
5.91268	0.9608	2	AIFAGYK	sp|P18077|RL35A_HUMAN	P18077	60S ribosomal protein L35a	RL35A_HUMAN
5.83983	0.9996	3	AIGSASEGAQSSLQEVYHK	sp|P28066|PSA5_HUMAN	P28066	Proteasome subunit alpha type-5	PSA5_HUMAN
5.41043	0.9976	2	AILPCQDTPSVK	sp|P09960|LKHA4_HUMAN	P09960	Leukotriene A-4 hydrolase	LKHA4_HUMAN
6.67206	0.9991	2	AILVDLEPGTMDSVR	sp|Q9BVA1|TBB2B_HUMAN	Q9BVA1	Tubulin beta-2B chain	TBB2B_HUMAN
5.79905	0.9967	2	AINQGGLTSVAVR	sp|P60900|PSA6_HUMAN	P60900	Proteasome subunit alpha type-6	PSA6_HUMAN
5.69466	0.9998	2	AINQQTGAFVEISR	sp|Q92945|FUBP2_HUMAN	Q92945	Far upstream element-binding protein 2	FUBP2_HUMAN
5.23973	0.9596	2	AINTLNGLR	sp|Q15717|ELAV1_HUMAN	Q15717	ELAV-like protein 1	ELAV1_HUMAN
5.11477	0.9999	2	AIPDLTAPVAAVQAAVSNLVR	sp|P18206|VINC_HUMAN	P18206	Vinculin	VINC_HUMAN
6.0326	0.9917	2	AIPQLQGYLR	sp|Q02878|RL6_HUMAN	Q02878	60S ribosomal protein L6	RL6_HUMAN
5.73022	0.9821	3	AIRLELQGPR	sp|P19338|NUCL_HUMAN	P19338	Nucleolin	NUCL_HUMAN
5.74744	0.9986	3	AISVHSTPEGCSSACK	sp|Q9NZI8|IF2B1_HUMAN	Q9NZI8	Insulin-like growth factor 2 mRNA-binding protein 1	IF2B1_HUMAN
6.03117	0.9955	2	AITGASLADIMAK	sp|P83731|RL24_HUMAN	P83731	60S ribosomal protein L24	RL24_HUMAN
5.70552	0.997	3	AITHLNNNFMFGQK	sp|P14866|HNRPL_HUMAN	P14866	Heterogeneous nuclear ribonucleoprotein L	HNRPL_HUMAN
5.70502	0.9994	2	AIVAIENPADVSVISSR	sp|P08865|RSSA_HUMAN	P08865	40S ribosomal protein SA	RSSA_HUMAN
6.48557	0.9615	2	AKFENLCK	sp|P08238|HS90B_HUMAN	P08238	Heat shock protein HSP 90-beta	HS90B_HUMAN
6.91641	0.9987	2	ALAAAGYDVEK	sp|P10412|H14_HUMAN	P10412	Histone H1.4	H14_HUMAN
6.11213	0.9563	2	ALAAFLK	sp|P39019|RS19_HUMAN	P39019	40S ribosomal protein S19	RS19_HUMAN
5.57814	0.9997	2	ALADDDFLTVTGK	sp|P33991|MCM4_HUMAN	P33991	DNA replication licensing factor MCM4	MCM4_HUMAN
5.62829	0.9987	2	ALAGCDFLTISPK	sp|P37837|TALDO_HUMAN	P37837	Transaldolase	TALDO_HUMAN
5.41856	0.9969	2	ALANSLACQGK	sp|P04075|ALDOA_HUMAN	P04075	Fructose-bisphosphate aldolase A	ALDOA_HUMAN
5.56899	0.9784	2	ALAPEYAK	sp|P07237|PDIA1_HUMAN	P07237	Protein disulfide-isomerase	PDIA1_HUMAN
5.33165	0.9927	2	ALASQLQDSLK	sp|P18206|VINC_HUMAN	P18206	Vinculin	VINC_HUMAN
5.55721	0.9605	2	ALDDMISTLK	sp|P49368|TCPG_HUMAN	P49368	T-complex protein 1 subunit gamma	TCPG_HUMAN
5.66124	0.9456	2	ALDFIASK	sp|O43707|ACTN4_HUMAN	O43707	Alpha-actinin-4	ACTN4_HUMAN
5.80747	0.9754	2	ALDLDSSCK	sp|P31948|STIP1_HUMAN	P31948	Stress-induced-phosphoprotein 1	STIP1_HUMAN
5.10272	0.9872	2	ALDLFSDNAPPPELLEIINEDIAK	sp|Q15084|PDIA6_HUMAN	Q15084	Protein disulfide-isomerase A6	PDIA6_HUMAN
5.9035	0.9986	2	ALDTMNFDVIK	sp|Q13310|PABP4_HUMAN	Q13310	Polyadenylate-binding protein 4	PABP4_HUMAN
5.84705	0.9869	2	ALEAVFGK	sp|P38159|RBMX_HUMAN	P38159	RNA-binding motif protein, X chromosome	RBMX_HUMAN
5.59176	0.9867	3	ALEHSALAINHK	sp|P17812|PYRG1_HUMAN	P17812	CTP synthase 1	PYRG1_HUMAN
6.10597	0.984	2	ALEIIPR	sp|Q99832|TCPH_HUMAN	Q99832	T-complex protein 1 subunit eta	TCPH_HUMAN
6.04856	0.9744	2	ALELDSNNEK	sp|Q02790|FKBP4_HUMAN	Q02790	Peptidyl-prolyl cis-trans isomerase FKBP4	FKBP4_HUMAN
6.61232	0.9806	2	ALELTGLK	sp|P19338|NUCL_HUMAN	P19338	Nucleolin	NUCL_HUMAN
5.66044	0.9978	2	ALENDPDCR	sp|P13797|PLST_HUMAN	P13797	Plastin-3	PLST_HUMAN
6.07895	0.9959	2	ALGQNPTNAEVLK	sp|P60660|MYL6_HUMAN	P60660	Myosin light polypeptide 6	MYL6_HUMAN
6.21811	0.9992	2	ALIAAQYSGAQVR	sp|P26641|EF1G_HUMAN	P26641	Elongation factor 1-gamma	EF1G_HUMAN
5.62427	0.9992	2	ALIAGGGAPEIELALR	sp|P50991|TCPD_HUMAN	P50991	T-complex protein 1 subunit delta	TCPD_HUMAN
5.38931	0.9852	2	ALIEILATR	sp|P08133|ANXA6_HUMAN	P08133	Annexin A6	ANXA6_HUMAN
5.73791	0.9424	2	ALIEMEK	sp|Q15233|NONO_HUMAN	Q15233	Non-POU domain-containing octamer-binding protein	NONO_HUMAN
5.85812	0.99	2	ALLEVVQSGGK	sp|O14818|PSA7_HUMAN	O14818	Proteasome subunit alpha type-7	PSA7_HUMAN
6.59842	0.9639	2	ALLFIPR	sp|P08238|HS90B_HUMAN	P08238	Heat shock protein HSP 90-beta	HS90B_HUMAN
6.76991	0.9768	2	ALLFVPR	sp|P07900|HS90A_HUMAN	P07900	Heat shock protein HSP 90-alpha	HS90A_HUMAN
5.73748	0.9714	2	ALLQSSASR	sp|Q9UQ80|PA2G4_HUMAN	Q9UQ80	Proliferation-associated protein 2G4	PA2G4_HUMAN
5.69149	0.9987	2	ALLVEVQLLESK	sp|O00231|PSD11_HUMAN	O00231	26S proteasome non-ATPase regulatory subunit 11	PSD11_HUMAN
5.77891	0.9988	2	ALLVTASQCQQPAENK	sp|Q01518|CAP1_HUMAN	Q01518	Adenylyl cyclase-associated protein 1	CAP1_HUMAN
6.13322	1	23	ALMLQGVDLLADAVAVTMGPK	sp|P10809|CH60_HUMAN	P10809	60 kDa heat shock protein, mitochondrial	CH60_HUMAN
5.56957	0.9974	3	ALPAVQQNNLDEDLIRK	sp|P22314|UBA1_HUMAN	P22314	Ubiquitin-like modifier-activating enzyme 1	UBA1_HUMAN
6.22058	0.9842	2	ALQASALK	sp|P04075|ALDOA_HUMAN	P04075	Fructose-bisphosphate aldolase A	ALDOA_HUMAN
5.31691	0.9968	3	ALRTDYNASVSVPDSSGPER	sp|P61978|HNRPK_HUMAN	P61978	Heterogeneous nuclear ribonucleoprotein K	HNRPK_HUMAN
5.62608	0.9965	3	ALSRQEMQEVQSSR	sp|P22626|ROA2_HUMAN	P22626	Heterogeneous nuclear ribonucleoproteins A2/B1	ROA2_HUMAN
5.37565	0.9419	2	ALTDSFR	sp|P30626|SORCN_HUMAN	P30626	Sorcin	SORCN_HUMAN
5.42056	0.9743	2	ALTLIAGSPLK	sp|Q86VP6|CAND1_HUMAN	Q86VP6	Cullin-associated NEDD8-dissociated protein 1	CAND1_HUMAN
5.45585	0.9759	3	ALTQTGGPHVK	sp|P21333|FLNA_HUMAN	P21333	Filamin-A	FLNA_HUMAN
6.06316	0.9988	2	ALTVPELTQQVFDAK	sp|P07437|TBB5_HUMAN	P07437	Tubulin beta chain	TBB5_HUMAN
5.49572	0.9571	2	ALVATPGKK	sp|P19338|NUCL_HUMAN	P19338	Nucleolin	NUCL_HUMAN
5.792	0.9268	2	ALVAYYQK	sp|P62249|RS16_HUMAN	P62249	40S ribosomal protein S16	RS16_HUMAN
5.64519	0.9999	4	ALVDHENVISCPHLGASTK	sp|O43175|SERA_HUMAN	O43175	D-3-phosphoglycerate dehydrogenase	SERA_HUMAN
5.76258	0.9754	2	ALVILAK	sp|Q99497|PARK7_HUMAN	Q99497	Parkinson disease protein 7	PARK7_HUMAN
5.44955	0.9611	2	ALVIVMGK	tr|C9J0J7|C9J0J7_HUMAN	C9J0J7	Profilin	C9J0J7_HUMAN
5.88644	0.9992	2	ALVQNDTLLQVK	sp|Q92522|H1X_HUMAN	Q92522	Histone H1.10	H1X_HUMAN
5.47159	0.9981	2	ALYETELADAR	sp|P20700|LMNB1_HUMAN	P20700	Lamin-B1	LMNB1_HUMAN
5.14088	0.972	2	AMDVYQK	sp|P31948|STIP1_HUMAN	P31948	Stress-induced-phosphoprotein 1	STIP1_HUMAN
5.98421	0.9959	2	AMEAVAAQGK	sp|P18669|PGAM1_HUMAN	P18669	Phosphoglycerate mutase 1	PGAM1_HUMAN
7.08006	0.9991	2	AMGIMNSFVNDIFER	sp|O60814|H2B1K_HUMAN	O60814	Histone H2B type 1-K	H2B1K_HUMAN
5.60642	0.9974	2	AMVEYEIDLQK	sp|P09874|PARP1_HUMAN	P09874	Poly [ADP-ribose] polymerase 1	PARP1_HUMAN
5.55988	0.9829	23	ANHEEVLAAGK	sp|P00491|PNPH_HUMAN	P00491	Purine nucleoside phosphorylase	PNPH_HUMAN
5.69479	0.9218	2	ANITAIR	sp|P49368|TCPG_HUMAN	P49368	T-complex protein 1 subunit gamma	TCPG_HUMAN
5.5459	0.9657	3	ANKLDHVVTIIK	sp|Q99873|ANM1_HUMAN	Q99873	Protein arginine N-methyltransferase 1	ANM1_HUMAN
5.77893	0.9961	2	ANLPQSFQVDTSK	sp|P21333|FLNA_HUMAN	P21333	Filamin-A	FLNA_HUMAN
5.86894	0.9385	2	ANPFGGASHAK	sp|P62266|RS23_HUMAN	P62266	40S ribosomal protein S23	RS23_HUMAN
5.24316	0.9869	2	ANSNLVLQADR	sp|O75643|U520_HUMAN	O75643	U5 small nuclear ribonucleoprotein 200 kDa helicase	U520_HUMAN
6.13972	0.9979	2	ANTFVAELK	sp|P40926|MDHM_HUMAN	P40926	Malate dehydrogenase, mitochondrial	MDHM_HUMAN
5.6922	0.9493	2	APAMFNIR	sp|P61247|RS3A_HUMAN	P61247	40S ribosomal protein S3a	RS3A_HUMAN
5.77799	0.9867	2	APGFAQMLK	sp|P50990|TCPQ_HUMAN	P50990	T-complex protein 1 subunit theta	TCPQ_HUMAN
6.03223	0.9871	2	APGIIPR	sp|P25705|ATPA_HUMAN	P25705	ATP synthase subunit alpha, mitochondrial	ATPA_HUMAN
5.4315	0.9992	2	APGQLALFSVSDK	sp|P31939|PUR9_HUMAN	P31939	Bifunctional purine biosynthesis protein ATIC	PUR9_HUMAN
6.48899	0.9943	2	APIIAVTR	sp|P14618|KPYM_HUMAN	P14618	Pyruvate kinase PKM	KPYM_HUMAN
6.11002	0.9955	2	APILIATDVASR	sp|P17844|DDX5_HUMAN	P17844	Probable ATP-dependent RNA helicase DDX5	DDX5_HUMAN
5.76093	0.9979	2	APSVPAAEPEYPK	sp|P54819|KAD2_HUMAN	P54819	Adenylate kinase 2, mitochondrial	KAD2_HUMAN
5.36726	0.9992	3	APVQPQQSPAAAPGGTDEKPSGK	sp|Q13200|PSMD2_HUMAN	Q13200	26S proteasome non-ATPase regulatory subunit 2	PSMD2_HUMAN
6.22932	0.9995	2	AQAAAPASVPAQAPK	sp|P47914|RL29_HUMAN	P47914	60S ribosomal protein L29	RL29_HUMAN
5.85247	0.9975	2	AQAALAVNISAAR	sp|P40227|TCPZ_HUMAN	P40227	T-complex protein 1 subunit zeta	TCPZ_HUMAN
5.40937	0.9993	2	AQAELVGTADEATR	sp|P30049|ATPD_HUMAN	P30049	ATP synthase subunit delta, mitochondrial	ATPD_HUMAN
5.16542	0.9568	3	AQALRDNSTMGYMAAK	sp|P07900|HS90A_HUMAN	P07900	Heat shock protein HSP 90-alpha	HS90A_HUMAN
5.06816	0.9967	2	AQAVSEDAGGNEGR	sp|P55884|EIF3B_HUMAN	P55884	Eukaryotic translation initiation factor 3 subunit B	EIF3B_HUMAN
6.05755	0.9341	2	AQFLVEK	sp|Q99623|PHB2_HUMAN	Q99623	Prohibitin-2	PHB2_HUMAN
7.65116	0.9998	23	AQIHDLVLVGGSTR	sp|P0DMV8|HS71A_HUMAN	P0DMV8	Heat shock 70 kDa protein 1A	HS71A_HUMAN
5.16629	0.9456	2	AQLGEDIR	sp|Q92734|TFG_HUMAN	Q92734	Protein TFG	TFG_HUMAN
5.13213	0.9976	2	AQLGVQAFADALLIIPK	sp|P40227|TCPZ_HUMAN	P40227	T-complex protein 1 subunit zeta	TCPZ_HUMAN
5.53753	0.9986	2	AQLLQPTLEINPR	sp|Q12931|TRAP1_HUMAN	Q12931	Heat shock protein 75 kDa, mitochondrial	TRAP1_HUMAN
5.03099	0.9693	2	AQMVQEDLEK	sp|P26038|MOES_HUMAN	P26038	Moesin	MOES_HUMAN
5.34523	0.9991	2	AQPAQPADEPAEK	sp|P25786|PSA1_HUMAN	P25786	Proteasome subunit alpha type-1	PSA1_HUMAN
5.79488	1	2	AQQEQELAADAFK	sp|P14314|GLU2B_HUMAN	P14314	Glucosidase 2 subunit beta	GLU2B_HUMAN
5.50674	0.9997	2	AQQVSQGLDVLTAK	sp|P18206|VINC_HUMAN	P18206	Vinculin	VINC_HUMAN
5.68615	0.9879	2	AQVADVVVSR	sp|P49327|FAS_HUMAN	P49327	Fatty acid synthase	FAS_HUMAN
5.91751	0.9689	2	AQVIYTR	sp|P62851|RS25_HUMAN	P62851	40S ribosomal protein S25	RS25_HUMAN
5.1419	0.982	2	AQYEDIANR	sp|P05787|K2C8_HUMAN	P05787	Keratin, type II cytoskeletal 8	K2C8_HUMAN
6.82911	0.9999	23	ARFEELCSDLFR	sp|P0DMV8|HS71A_HUMAN	P0DMV8	Heat shock 70 kDa protein 1A	HS71A_HUMAN
5.47726	0.9997	3	ARFEELNADLFR	sp|P11142|HSP7C_HUMAN	P11142	Heat shock cognate 71 kDa protein	HSP7C_HUMAN
5.34566	0.979	2	ASAELIEEEVAK	sp|P12081|HARS1_HUMAN	P12081	Histidine--tRNA ligase, cytoplasmic	HARS1_HUMAN
5.31696	0.9987	2	ASASYHISNLLEK	sp|Q86VP6|CAND1_HUMAN	Q86VP6	Cullin-associated NEDD8-dissociated protein 1	CAND1_HUMAN
5.54696	0.9218	2	ASFENNCEIGCFAK	sp|P56537|IF6_HUMAN	P56537	Eukaryotic translation initiation factor 6	IF6_HUMAN
5.80846	0.9998	2	ASGADSKGDDLSTAILK	sp|P55072|TERA_HUMAN	P55072	Transitional endoplasmic reticulum ATPase	TERA_HUMAN
5.96317	0.9987	3	ASGNYATVISHNPETK	sp|P62917|RL8_HUMAN	P62917	60S ribosomal protein L8	RL8_HUMAN
5.43288	0.9995	2	ASGPGLNTTGVPASLPVEFTIDAK	sp|P21333|FLNA_HUMAN	P21333	Filamin-A	FLNA_HUMAN
6.99134	0.9974	2	ASGPPVSELITK	sp|P10412|H14_HUMAN	P10412	Histone H1.4	H14_HUMAN
5.99745	0.9943	2	ASGVAVSDGVIK	sp|P23528|COF1_HUMAN	P23528	Cofilin-1	COF1_HUMAN
5.79402	0.995	2	ASINMLR	sp|P18124|RL7_HUMAN	P18124	60S ribosomal protein L7	RL7_HUMAN
5.04144	0.9995	2	ASITPGTILIILTGR	sp|Q02878|RL6_HUMAN	Q02878	60S ribosomal protein L6	RL6_HUMAN
5.52628	0.9921	2	ASLCISTK	sp|P09874|PARP1_HUMAN	P09874	Poly [ADP-ribose] polymerase 1	PARP1_HUMAN
6.016	0.9954	2	ASLNGADIYSGCCTLK	sp|P14866|HNRPL_HUMAN	P14866	Heterogeneous nuclear ribonucleoprotein L	HNRPL_HUMAN
5.53956	0.9894	2	ASLSLIEK	sp|P52292|IMA1_HUMAN	P52292	Importin subunit alpha-1	IMA1_HUMAN
4.52576	0.8747	3	ASNGDAWVEAHGK	sp|P38646|GRP75_HUMAN	P38646	Stress-70 protein, mitochondrial	GRP75_HUMAN
5.70246	0.9877	2	ASSELFSQK	sp|Q01581|HMCS1_HUMAN	Q01581	Hydroxymethylglutaryl-CoA synthase, cytoplasmic	HMCS1_HUMAN
5.61818	0.9877	2	ASSGLLYPLER	sp|Q08945|SSRP1_HUMAN	Q08945	FACT complex subunit SSRP1	SSRP1_HUMAN
5.76754	0.9954	2	ATAEVLNIGKK	sp|P22234|PUR6_HUMAN	P22234	Bifunctional phosphoribosylaminoimidazole carboxylase/phosphoribosylaminoimidazole succinocarboxamide synthetase	PUR6_HUMAN
5.56317	0.9945	2	ATAGAYIASQTVK	sp|P28074|PSB5_HUMAN	P28074	Proteasome subunit beta type-5	PSB5_HUMAN
7.69255	1	23	ATAGDTHLGGEDFDNR	sp|P0DMV8|HS71A_HUMAN	P0DMV8	Heat shock 70 kDa protein 1A	HS71A_HUMAN
5.74399	0.9929	3	ATAPQTQHVSPMR	sp|P29692|EF1D_HUMAN	P29692	Elongation factor 1-delta	EF1D_HUMAN
6.79471	0.9953	2	ATAVMPDGQFK	sp|Q06830|PRDX1_HUMAN	Q06830	Peroxiredoxin-1	PRDX1_HUMAN
5.62093	0.9998	3	ATCAPQHGAPGPGPADASK	sp|P21333|FLNA_HUMAN	P21333	Filamin-A	FLNA_HUMAN
5.51791	0.9999	2	ATCIGNNSAAAVSMLK	sp|P25789|PSA4_HUMAN	P25789	Proteasome subunit alpha type-4	PSA4_HUMAN
5.41751	0.9923	2	ATEGMVVADK	sp|Q99436|PSB7_HUMAN	Q99436	Proteasome subunit beta type-7	PSB7_HUMAN
5.59977	0.9978	2	ATESGAQSAPLPMEGVDISPK	sp|Q02790|FKBP4_HUMAN	Q02790	Peptidyl-prolyl cis-trans isomerase FKBP4	FKBP4_HUMAN
5.33618	0.983	2	ATETVELHK	sp|P82979|SARNP_HUMAN	P82979	SAP domain-containing ribonucleoprotein	SARNP_HUMAN
5.96085	0.9838	2	ATFDAISK	sp|P15880|RS2_HUMAN	P15880	40S ribosomal protein S2	RS2_HUMAN
5.43752	0.9801	2	ATFDISLVVPK	sp|P55786|PSA_HUMAN	P55786	Puromycin-sensitive aminopeptidase	PSA_HUMAN
6.52252	0.9398	3	ATIAGGGVIPHIHK	sp|P0C0S5|H2AZ_HUMAN	P0C0S5	Histone H2A.Z	H2AZ_HUMAN
5.65367	0.9948	2	ATIGADFLTK	sp|P51149|RAB7A_HUMAN	P51149	Ras-related protein Rab-7a	RAB7A_HUMAN
5.22434	0.9933	2	ATILDLSCNK	sp|Q96AG4|LRC59_HUMAN	Q96AG4	Leucine-rich repeat-containing protein 59	LRC59_HUMAN
6.11334	0.9976	2	ATISNDGATILK	sp|Q99832|TCPH_HUMAN	Q99832	T-complex protein 1 subunit eta	TCPH_HUMAN
5.89608	0.9725	3	ATLPSPDKLPGFK	sp|P22314|UBA1_HUMAN	P22314	Ubiquitin-like modifier-activating enzyme 1	UBA1_HUMAN
5.94788	0.9912	2	ATLSSIR	sp|P46779|RL28_HUMAN	P46779	60S ribosomal protein L28	RL28_HUMAN
5.46911	0.9906	2	ATLYVTAIEDR	sp|Q99873|ANM1_HUMAN	Q99873	Protein arginine N-methyltransferase 1	ANM1_HUMAN
6.14436	0.9789	2	ATNFLAHEK	sp|P29692|EF1D_HUMAN	P29692	Elongation factor 1-delta	EF1D_HUMAN
5.4235	0.9892	2	ATPEQYQILK	sp|P14324|FPPS_HUMAN	P14324	Farnesyl pyrophosphate synthase	FPPS_HUMAN
6.00442	0.9991	2	ATPLSSTVTLSMSADVPLVVEYK	sp|P12004|PCNA_HUMAN	P12004	Proliferating cell nuclear antigen	PCNA_HUMAN
6.19674	0.9975	2	ATQALVLAPTR	sp|P60842|IF4A1_HUMAN	P60842	Eukaryotic initiation factor 4A-I	IF4A1_HUMAN
5.31655	0.9949	2	ATSTATSGFAGAIGQK	sp|P51659|DHB4_HUMAN	P51659	Peroxisomal multifunctional enzyme type 2	DHB4_HUMAN
5.23422	0.9981	2	ATVQQLEGR	sp|Q01469|FABP5_HUMAN	Q01469	Fatty acid-binding protein 5	FABP5_HUMAN
5.68982	0.9824	2	ATVTPSPVK	sp|Q9H1E3|NUCKS_HUMAN	Q9H1E3	Nuclear ubiquitous casein and cyclin-dependent kinase substrate 1	NUCKS_HUMAN
5.49603	0.9972	2	AVAALLTIPEAEK	sp|Q86VP6|CAND1_HUMAN	Q86VP6	Cullin-associated NEDD8-dissociated protein 1	CAND1_HUMAN
5.16834	1	2	AVADLALIPDVDIDSDGVFK	sp|Q9NRX4|PHP14_HUMAN	Q9NRX4	14 kDa phosphohistidine phosphatase	PHP14_HUMAN
5.33827	0.9986	2	AVAGNISDPGLQK	sp|P18206|VINC_HUMAN	P18206	Vinculin	VINC_HUMAN
5.2964	0.9961	2	AVANQTSATFLR	sp|P62191|PRS4_HUMAN	P62191	26S proteasome regulatory subunit 4	PRS4_HUMAN
6.1035	0.9981	2	AVAQALEVIPR	sp|P49368|TCPG_HUMAN	P49368	T-complex protein 1 subunit gamma	TCPG_HUMAN
5.4687	0.9958	2	AVASQLDCNFLK	sp|P62333|PRS10_HUMAN	P62333	26S proteasome regulatory subunit 10B	PRS10_HUMAN
5.48903	0.9992	2	AVAVVVDPIQSVK	sp|O00487|PSDE_HUMAN	O00487	26S proteasome non-ATPase regulatory subunit 14	PSDE_HUMAN
5.48201	0.978	3	AVDALLTHCK	sp|O76021|RL1D1_HUMAN	O76021	Ribosomal L1 domain-containing protein 1	RL1D1_HUMAN
6.04479	0.9949	2	AVDDGVNTFK	sp|P50990|TCPQ_HUMAN	P50990	T-complex protein 1 subunit theta	TCPQ_HUMAN
5.95234	0.9908	2	AVDSLVPIGR	sp|P25705|ATPA_HUMAN	P25705	ATP synthase subunit alpha, mitochondrial	ATPA_HUMAN
5.67149	0.8557	2	AVELAANTK	sp|P29401|TKT_HUMAN	P29401	Transketolase	TKT_HUMAN
5.73022	0.9982	2	AVENSSTAIGIR	sp|P25788|PSA3_HUMAN	P25788	Proteasome subunit alpha type-3	PSA3_HUMAN
7.56687	0.9982	23	AVFPSIVGRPR	sp|A5A3E0|POTEF_HUMAN	A5A3E0	POTE ankyrin domain family member F	POTEF_HUMAN
6.83216	0.9996	2	AVFVDLEPTVIDEVR	sp|P68363|TBA1B_HUMAN	P68363	Tubulin alpha-1B chain	TBA1B_HUMAN
5.84867	0.9981	2	AVGDGIVLCK	sp|P13797|PLST_HUMAN	P13797	Plastin-3	PLST_HUMAN
5.50737	0.9282	3	AVGHPFVIQLGR	sp|O14980|XPO1_HUMAN	O14980	Exportin-1	XPO1_HUMAN
5.47841	0.9771	2	AVGPEITK	sp|P30153|2AAA_HUMAN	P30153	Serine/threonine-protein phosphatase 2A 65 kDa regulatory subunit A alpha isoform	2AAA_HUMAN
5.53344	0.9194	2	AVIDLNNR	sp|Q01081|U2AF1_HUMAN	Q01081	Splicing factor U2AF 35 kDa subunit	U2AF1_HUMAN
5.84261	0.9906	2	AVLFCLSEDK	sp|P23528|COF1_HUMAN	P23528	Cofilin-1	COF1_HUMAN
6.48595	0.9925	23	AVLFCLSEDKK	sp|P23528|COF1_HUMAN	P23528	Cofilin-1	COF1_HUMAN
6.13497	0.8601	2	AVLGEVK	sp|P26641|EF1G_HUMAN	P26641	Elongation factor 1-gamma	EF1G_HUMAN
5.73762	0.9817	2	AVLHVALR	sp|P06744|G6PI_HUMAN	P06744	Glucose-6-phosphate isomerase	G6PI_HUMAN
5.80304	0.9723	2	AVLIAGQPGTGK	sp|Q9Y230|RUVB2_HUMAN	Q9Y230	RuvB-like 2	RUVB2_HUMAN
5.83469	0.9961	2	AVLLAGPPGTGK	sp|Q9Y265|RUVB1_HUMAN	Q9Y265	RuvB-like 1	RUVB1_HUMAN
5.74304	0.9711	2	AVLLGPPGAGK	sp|P54819|KAD2_HUMAN	P54819	Adenylate kinase 2, mitochondrial	KAD2_HUMAN
6.0414	0.9964	2	AVLVDLEPGTMDSVR	sp|P68371|TBB4B_HUMAN	P68371	Tubulin beta-4B chain	TBB4B_HUMAN
5.12813	0.9573	2	AVMEQANLQR	sp|O95757|HS74L_HUMAN	O95757	Heat shock 70 kDa protein 4L	HS74L_HUMAN
5.51848	0.9956	2	AVNYFSK	sp|Q00610|CLH1_HUMAN	Q00610	Clathrin heavy chain 1	CLH1_HUMAN
5.47782	0.9641	2	AVQEIMQEK	sp|P22102|PUR2_HUMAN	P22102	Trifunctional purine biosynthetic protein adenosine-3	PUR2_HUMAN
5.39748	0.9993	2	AVSDWIDEQEK	sp|Q12906|ILF3_HUMAN	Q12906	Interleukin enhancer-binding factor 3	ILF3_HUMAN
5.6285	0.9997	2	AVTELNEPLSNEDR	sp|Q04917|1433F_HUMAN	Q04917	14-3-3 protein eta	1433F_HUMAN
6.24872	1	2	AVTEQGAELSNEER	sp|P27348|1433T_HUMAN	P27348	14-3-3 protein theta	1433T_HUMAN
6.03591	0.9988	23	AVTEQGHELSNEER	sp|P31946|1433B_HUMAN	P31946	14-3-3 protein beta/alpha	1433B_HUMAN
5.98238	0.9689	2	AVTIFIR	sp|P48643|TCPE_HUMAN	P48643	T-complex protein 1 subunit epsilon	TCPE_HUMAN
6.05415	0.9968	2	AVVGVVAGGGR	sp|P62917|RL8_HUMAN	P62917	60S ribosomal protein L8	RL8_HUMAN
6.26673	0.9923	2	AVVIVDDR	sp|P23246|SFPQ_HUMAN	P23246	Splicing factor, proline- and glutamine-rich	SFPQ_HUMAN
5.71783	0.9485	2	AVVVCPK	sp|Q00839|HNRPU_HUMAN	Q00839	Heterogeneous nuclear ribonucleoprotein U	HNRPU_HUMAN
5.751	0.994	2	AYAALAALEK	sp|Q12906|ILF3_HUMAN	Q12906	Interleukin enhancer-binding factor 3	ILF3_HUMAN
NaN	0.8814	2	AYDATHLVK	sp|P10768|ESTD_HUMAN	P10768	S-formylglutathione hydrolase	ESTD_HUMAN
5.69771	0.9723	2	AYEFAER	sp|Q00610|CLH1_HUMAN	Q00610	Clathrin heavy chain 1	CLH1_HUMAN
5.53045	0.9965	2	AYELALYLR	tr|C9J0J7|C9J0J7_HUMAN	C9J0J7	Profilin	C9J0J7_HUMAN
5.27904	0.996	2	AYGELPEHAK	sp|P47813|IF1AX_HUMAN	P47813	Eukaryotic translation initiation factor 1A, X-chromosomal	IF1AX_HUMAN
5.37745	0.9355	2	AYGPGIEPTGNMVK	sp|P21333|FLNA_HUMAN	P21333	Filamin-A	FLNA_HUMAN
5.37758	0.995	2	AYIQENLELVEK	sp|P11586|C1TC_HUMAN	P11586	C-1-tetrahydrofolate synthase, cytoplasmic	C1TC_HUMAN
6.12154	0.9996	2	AYLPVNESFGFTADLR	sp|P13639|EF2_HUMAN	P13639	Elongation factor 2	EF2_HUMAN
5.37775	0.9477	2	AYLQQLR	sp|O15145|ARPC3_HUMAN	O15145	Actin-related protein 2/3 complex subunit 3	ARPC3_HUMAN
5.06074	0.9232	2	AYSEAHEISK	sp|P61981|1433G_HUMAN	P61981	14-3-3 protein gamma	1433G_HUMAN
5.43472	0.9927	2	CAADLGLNK	sp|P49773|HINT1_HUMAN	P49773	Adenosine 5'-monophosphoramidase HINT1	HINT1_HUMAN
5.53691	0.9984	2	CAGNEDIITLR	sp|P12004|PCNA_HUMAN	P12004	Proliferating cell nuclear antigen	PCNA_HUMAN
5.13854	0.9301	2	CAMTALSSK	sp|Q99832|TCPH_HUMAN	Q99832	T-complex protein 1 subunit eta	TCPH_HUMAN
5.5212	0.998	3	CCLTYCFNKPEDK	sp|P62979|RS27A_HUMAN	P62979	Ubiquitin-40S ribosomal protein S27a	RS27A_HUMAN
5.98207	0.9993	2	CCSGAIIVLTK	sp|P14618|KPYM_HUMAN	P14618	Pyruvate kinase PKM	KPYM_HUMAN
5.43151	0.9973	2	CDEPILSNR	sp|P30086|PEBP1_HUMAN	P30086	Phosphatidylethanolamine-binding protein 1	PEBP1_HUMAN
5.69467	0.9949	2	CFIVGADNVGSK	sp|P05388|RLA0_HUMAN	P05388	60S acidic ribosomal protein P0	RLA0_HUMAN
5.66153	0.9658	2	CGSVLVR	sp|P15880|RS2_HUMAN	P15880	40S ribosomal protein S2	RS2_HUMAN
5.38957	0.9554	2	CGVISPR	sp|P62244|RS15A_HUMAN	P62244	40S ribosomal protein S15a	RS15A_HUMAN
6.19639	0.9993	2	CIPALDSLTPANEDQK	sp|P10809|CH60_HUMAN	P10809	60 kDa heat shock protein, mitochondrial	CH60_HUMAN
5.59913	0.9933	2	CLELFSELAEDK	sp|P08238|HS90B_HUMAN	P08238	Heat shock protein HSP 90-beta	HS90B_HUMAN
5.73464	0.9991	2	CLELFTELAEDK	sp|P07900|HS90A_HUMAN	P07900	Heat shock protein HSP 90-alpha	HS90A_HUMAN
5.79431	0.9984	2	CLYASVLTAQPR	sp|P13639|EF2_HUMAN	P13639	Elongation factor 2	EF2_HUMAN
4.74472	0.9394	2	CNGVLEGIR	sp|P35579|MYH9_HUMAN	P35579	Myosin-9	MYH9_HUMAN
5.47895	0.9946	2	CNNVLYIR	sp|P62306|RUXF_HUMAN	P62306	Small nuclear ribonucleoprotein F	RUXF_HUMAN
5.85415	0.9895	3	CPNLTHLNLSGNK	sp|P39687|AN32A_HUMAN	P39687	Acidic leucine-rich nuclear phosphoprotein 32 family member A	AN32A_HUMAN
5.28136	0.9973	3	CQSLTEDLEFRK	sp|P20700|LMNB1_HUMAN	P20700	Lamin-B1	LMNB1_HUMAN
5.68355	0.9868	2	CQVFEETQIGGER	sp|Q99832|TCPH_HUMAN	Q99832	T-complex protein 1 subunit eta	TCPH_HUMAN
5.90731	0.9994	2	CTGGEVGATSALAPK	sp|P30050|RL12_HUMAN	P30050	60S ribosomal protein L12	RL12_HUMAN
5.19689	0.8748	2	CVVVGDGAVGK	sp|P60953|CDC42_HUMAN	P60953	Cell division control protein 42 homolog	CDC42_HUMAN
5.48193	0.9749	3	CYEMASHLR	sp|P07737|PROF1_HUMAN	P07737	Profilin-1	PROF1_HUMAN
5.63881	0.9996	2	DAAIYLVTSLASK	sp|P55060|XPO2_HUMAN	P55060	Exportin-2	XPO2_HUMAN
5.7695	0.9921	2	DAALATALGDKK	sp|P20700|LMNB1_HUMAN	P20700	Lamin-B1	LMNB1_HUMAN
5.67808	0.9668	2	DAFADAVQR	sp|Q92945|FUBP2_HUMAN	Q92945	Far upstream element-binding protein 2	FUBP2_HUMAN
5.67701	0.9997	2	DAGEGGLSLAIEGPSK	sp|P21333|FLNA_HUMAN	P21333	Filamin-A	FLNA_HUMAN
5.98278	0.9977	2	DAGQISGLNVLR	sp|P38646|GRP75_HUMAN	P38646	Stress-70 protein, mitochondrial	GRP75_HUMAN
6.28409	0.9914	2	DAGTIAGLNVLR	sp|P11142|HSP7C_HUMAN	P11142	Heat shock cognate 71 kDa protein	HSP7C_HUMAN
5.8428	0.9977	2	DAGTIAGLNVMR	sp|P11021|BIP_HUMAN	P11021	Endoplasmic reticulum chaperone BiP	BIP_HUMAN
7.55165	0.9996	2	DAGVIAGLNVLR	sp|P0DMV8|HS71A_HUMAN	P0DMV8	Heat shock 70 kDa protein 1A	HS71A_HUMAN
5.318	0.9996	3	DAHNALLDIQSSGR	sp|B5ME19|EIFCL_HUMAN	B5ME19	Eukaryotic translation initiation factor 3 subunit C-like protein	EIFCL_HUMAN
5.74404	0.9544	2	DAIHFYNK	sp|P31948|STIP1_HUMAN	P31948	Stress-induced-phosphoprotein 1	STIP1_HUMAN
5.48081	0.9543	2	DALEPGQR	sp|P07741|APT_HUMAN	P07741	Adenine phosphoribosyltransferase	APT_HUMAN
5.44552	0.9687	2	DANGNSFATR	sp|P62701|RS4X_HUMAN	P62701	40S ribosomal protein S4, X isoform	RS4X_HUMAN
5.53785	0.999	2	DANLYISGLPR	sp|Q15717|ELAV1_HUMAN	Q15717	ELAV-like protein 1	ELAV1_HUMAN
5.70884	0.9984	2	DANNGNLQLR	sp|P05455|LA_HUMAN	P05455	Lupus La protein	LA_HUMAN
6.01381	0.9993	2	DASLMVTNDGATILK	sp|P78371|TCPB_HUMAN	P78371	T-complex protein 1 subunit beta	TCPB_HUMAN
6.67682	0.9989	2	DATNVGDEGGFAPNILENK	sp|P06733|ENOA_HUMAN	P06733	Alpha-enolase	ENOA_HUMAN
5.5105	0.9888	2	DAVLLVFANK	sp|P61204|ARF3_HUMAN	P61204	ADP-ribosylation factor 3	ARF3_HUMAN
6.40806	0.9965	2	DAVTYTEHAK	sp|P62805|H4_HUMAN	P62805	Histone H4	H4_HUMAN
4.9318	0.9879	2	DAYSSFGSR	sp|O00571|DDX3X_HUMAN	O00571	ATP-dependent RNA helicase DDX3X	DDX3X_HUMAN
5.87411	0.9987	2	DCEVVMMIGLPGAGK	sp|Q00839|HNRPU_HUMAN	Q00839	Heterogeneous nuclear ribonucleoprotein U	HNRPU_HUMAN
5.84975	0.9882	2	DCFGCLR	sp|O75531|BAF_HUMAN	O75531	Barrier-to-autointegration factor	BAF_HUMAN
5.78001	0.998	3	DCGATWVVLGHSER	sp|P60174|TPIS_HUMAN	P60174	Triosephosphate isomerase	TPIS_HUMAN
6.04586	0.9908	2	DCVGPEVEK	sp|P00558|PGK1_HUMAN	P00558	Phosphoglycerate kinase 1	PGK1_HUMAN
6.12074	1	2	DDDIAALVVDNGSGMCK	sp|P60709|ACTB_HUMAN	P60709	Actin, cytoplasmic 1	ACTB_HUMAN
5.52552	0.8993	2	DDEVQVVR	sp|P61254|RL26_HUMAN	P61254	60S ribosomal protein L26	RL26_HUMAN
5.71634	0.9771	2	DDNMFQIGK	sp|P53999|TCP4_HUMAN	P53999	Activated RNA polymerase II transcriptional coactivator p15	TCP4_HUMAN
5.84945	0.9569	2	DEFEGLFK	sp|P22314|UBA1_HUMAN	P22314	Ubiquitin-like modifier-activating enzyme 1	UBA1_HUMAN
5.87517	0.9972	2	DEILPTTPISEQK	sp|P23396|RS3_HUMAN	P23396	40S ribosomal protein S3	RS3_HUMAN
5.86226	0.9898	2	DETEFYLGK	sp|P18077|RL35A_HUMAN	P18077	60S ribosomal protein L35a	RL35A_HUMAN
5.7975	0.9923	2	DETNYGIPQR	sp|P63244|RACK1_HUMAN	P63244	Receptor of activated protein C kinase 1	RACK1_HUMAN
5.44184	0.9996	2	DFAAEVVHPGDLK	sp|P54577|SYYC_HUMAN	P54577	Tyrosine--tRNA ligase, cytoplasmic	SYYC_HUMAN
5.76151	0.9593	2	DFAIDIIK	sp|Q15181|IPYR_HUMAN	Q15181	Inorganic pyrophosphatase	IPYR_HUMAN
5.39474	0.998	2	DFEQPLAISR	sp|O00151|PDLI1_HUMAN	O00151	PDZ and LIM domain protein 1	PDLI1_HUMAN
5.85875	0.9988	2	DFLAGGVAAAISK	sp|P05141|ADT2_HUMAN	P05141	ADP/ATP translocase 2	ADT2_HUMAN
5.95379	0.9902	2	DFLLKPELLR	sp|Q13838|DX39B_HUMAN	Q13838	Spliceosome RNA helicase DDX39B	DX39B_HUMAN
6.03253	0.9876	2	DFLLQQTMLR	sp|Q04760|LGUL_HUMAN	Q04760	Lactoylglutathione lyase	LGUL_HUMAN
5.47428	0.9983	2	DFMIQGGDFTR	sp|P23284|PPIB_HUMAN	P23284	Peptidyl-prolyl cis-trans isomerase B	PPIB_HUMAN
5.96963	0.9995	23	DFNHINVELSLLGK	sp|P32969|RL9_HUMAN	P32969	60S ribosomal protein L9	RL9_HUMAN
5.79703	0.9998	2	DFTVSAMHGDMDQK	sp|P60842|IF4A1_HUMAN	P60842	Eukaryotic initiation factor 4A-I	IF4A1_HUMAN
5.54855	0.9816	2	DFVNYLVR	sp|Q08211|DHX9_HUMAN	Q08211	ATP-dependent RNA helicase A	DHX9_HUMAN
5.3198	0.9985	2	DGDFENPVPYTGAVK	sp|P30040|ERP29_HUMAN	P30040	Endoplasmic reticulum resident protein 29	ERP29_HUMAN
5.4177	0.9888	3	DGDVTVTNDGATILSMMDVDHQIAK	sp|P48643|TCPE_HUMAN	P48643	T-complex protein 1 subunit epsilon	TCPE_HUMAN
5.66007	0.92	2	DGIVLGADTR	sp|Q99436|PSB7_HUMAN	Q99436	Proteasome subunit beta type-7	PSB7_HUMAN
5.37557	0.8832	2	DGLEMEK	sp|P13693|TCTP_HUMAN	P13693	Translationally-controlled tumor protein	TCTP_HUMAN
6.4091	0.996	2	DGNGYISAAELR	sp|P0DP23|CALM1_HUMAN	P0DP23	Calmodulin-1	CALM1_HUMAN
5.70325	0.9996	2	DGQAMLWDLNEGK	sp|P63244|RACK1_HUMAN	P63244	Receptor of activated protein C kinase 1	RACK1_HUMAN
5.31643	0.9807	2	DGQILPVPNVVVR	sp|Q9P258|RCC2_HUMAN	Q9P258	Protein RCC2	RCC2_HUMAN
6.41435	0.9983	23	DGQVINETSQHHDDLE	sp|P08670|VIME_HUMAN	P08670	Vimentin	VIME_HUMAN
5.84939	0.9994	2	DGTGVVEFVR	sp|Q07955|SRSF1_HUMAN	Q07955	Serine/arginine-rich splicing factor 1	SRSF1_HUMAN
5.14427	0.9939	2	DGTGVVEFVRK	sp|Q07955|SRSF1_HUMAN	Q07955	Serine/arginine-rich splicing factor 1	SRSF1_HUMAN
5.59485	0.9496	2	DGVVFGVEK	sp|P25788|PSA3_HUMAN	P25788	Proteasome subunit alpha type-3	PSA3_HUMAN
5.81185	0.9927	2	DGVYVLDLAAK	sp|P53396|ACLY_HUMAN	P53396	ATP-citrate synthase	ACLY_HUMAN
5.83466	0.9996	23	DHASIQMNVAEVDK	sp|P63220|RS21_HUMAN	P63220	40S ribosomal protein S21	RS21_HUMAN
5.69501	0.931	2	DHENIVIAK	sp|P07237|PDIA1_HUMAN	P07237	Protein disulfide-isomerase	PDIA1_HUMAN
5.61747	0.9907	2	DHGGALGPEEFK	sp|O43707|ACTN4_HUMAN	O43707	Alpha-actinin-4	ACTN4_HUMAN
5.83501	0.9992	2	DHPFGFVAVPTK	sp|P63279|UBC9_HUMAN	P63279	SUMO-conjugating enzyme UBC9	UBC9_HUMAN
6.42676	0.9939	2	DIDIHEVR	sp|Q00839|HNRPU_HUMAN	Q00839	Heterogeneous nuclear ribonucleoprotein U	HNRPU_HUMAN
5.7953	0.9806	2	DIEDVFYK	sp|Q07955|SRSF1_HUMAN	Q07955	Serine/arginine-rich splicing factor 1	SRSF1_HUMAN
5.91983	0.9981	2	DIELVMSQANVSR	sp|E9PAV3|NACAM_HUMAN	E9PAV3	Nascent polypeptide-associated complex subunit alpha, muscle-specific form	NACAM_HUMAN
6.10274	0.9998	23	DIEREDIEFICK	sp|P50991|TCPD_HUMAN	P50991	T-complex protein 1 subunit delta	TCPD_HUMAN
5.84835	0.9862	2	DIICQIAYAR	sp|P46777|RL5_HUMAN	P46777	60S ribosomal protein L5	RL5_HUMAN
6.02159	0.9366	2	DIIHDPGR	sp|P62917|RL8_HUMAN	P62917	60S ribosomal protein L8	RL8_HUMAN
5.85338	0.9953	2	DIISDTSGDFRK	sp|P07355|ANXA2_HUMAN	P07355	Annexin A2	ANXA2_HUMAN
6.01794	0.9856	2	DILIQYDR	sp|P62249|RS16_HUMAN	P62249	40S ribosomal protein S16	RS16_HUMAN
6.03566	0.9957	2	DINAYNCEEPTEK	sp|P30041|PRDX6_HUMAN	P30041	Peroxiredoxin-6	PRDX6_HUMAN
5.60966	0.9924	2	DINELNLPK	sp|P61081|UBC12_HUMAN	P61081	NEDD8-conjugating enzyme Ubc12	UBC12_HUMAN
6.16649	0.9986	2	DIPGLTDTTVPR	sp|P62753|RS6_HUMAN	P62753	40S ribosomal protein S6	RS6_HUMAN
5.758	0.9993	2	DISTTLNADEAVAR	sp|O95757|HS74L_HUMAN	O95757	Heat shock 70 kDa protein 4L	HS74L_HUMAN
5.47929	0.9793	2	DIVENYFMR	sp|Q13263|TIF1B_HUMAN	Q13263	Transcription intermediary factor 1-beta	TIF1B_HUMAN
5.35536	0.9528	2	DKDDDEVFEK	sp|Q04637|IF4G1_HUMAN	Q04637	Eukaryotic translation initiation factor 4 gamma 1	IF4G1_HUMAN
5.71806	0.9305	2	DKDPPIPVAK	sp|P13667|PDIA4_HUMAN	P13667	Protein disulfide-isomerase A4	PDIA4_HUMAN
5.51769	0.9976	2	DKFSFDLGK	sp|Q02790|FKBP4_HUMAN	Q02790	Peptidyl-prolyl cis-trans isomerase FKBP4	FKBP4_HUMAN
5.55534	0.9769	2	DKGEYTLVVK	sp|P21333|FLNA_HUMAN	P21333	Filamin-A	FLNA_HUMAN
5.36672	0.9936	2	DKVQAGDVITIDK	sp|Q9Y230|RUVB2_HUMAN	Q9Y230	RuvB-like 2	RUVB2_HUMAN
5.66891	0.9999	2	DLADELALVDVIEDK	sp|P00338|LDHA_HUMAN	P00338	L-lactate dehydrogenase A chain	LDHA_HUMAN
6.40003	0.9926	2	DLAGSIIGK	sp|P61978|HNRPK_HUMAN	P61978	Heterogeneous nuclear ribonucleoprotein K	HNRPK_HUMAN
5.38883	0.9805	2	DLAPIGIR	sp|Q99714|HCD2_HUMAN	Q99714	3-hydroxyacyl-CoA dehydrogenase type-2	HCD2_HUMAN
5.74942	0.9919	2	DLDELSRYPEDK	sp|P43243|MATR3_HUMAN	P43243	Matrin-3	MATR3_HUMAN
6.07744	0.9998	2	DLDVAILVGSMPR	sp|P40925|MDHC_HUMAN	P40925	Malate dehydrogenase, cytoplasmic	MDHC_HUMAN
5.74659	1	3	DLEAEHVEVEDTTLNR	sp|Q9H3K6|BOLA2_HUMAN	Q9H3K6	BolA-like protein 2	BOLA2_HUMAN
5.5168	0.9964	2	DLEAHIDSANK	sp|P35579|MYH9_HUMAN	P35579	Myosin-9	MYH9_HUMAN
5.33764	0.9834	2	DLEDLFYK	sp|Q13242|SRSF9_HUMAN	Q13242	Serine/arginine-rich splicing factor 9	SRSF9_HUMAN
6.03173	0.999	2	DLEEAEEYK	sp|O75347|TBCA_HUMAN	O75347	Tubulin-specific chaperone A	TBCA_HUMAN
5.8914	0.994	23	DLEEDHACIPIK	sp|P13639|EF2_HUMAN	P13639	Elongation factor 2	EF2_HUMAN
5.58342	0.9957	2	DLEGSDIDTR	sp|P55060|XPO2_HUMAN	P55060	Exportin-2	XPO2_HUMAN
6.45688	0.9947	2	DLFDPIIEDR	sp|P12277|KCRB_HUMAN	P12277	Creatine kinase B-type	KCRB_HUMAN
5.8928	0.9985	2	DLGTESQIFISR	sp|P50395|GDIB_HUMAN	P50395	Rab GDP dissociation inhibitor beta	GDIB_HUMAN
5.22471	0.9649	2	DLIADLK	sp|P08133|ANXA6_HUMAN	P08133	Annexin A6	ANXA6_HUMAN
5.57562	0.9618	2	DLIVATIAVK	sp|P31939|PUR9_HUMAN	P31939	Bifunctional purine biosynthesis protein ATIC	PUR9_HUMAN
5.5401	0.9947	2	DLLDLLVEAK	sp|O00571|DDX3X_HUMAN	O00571	ATP-dependent RNA helicase DDX3X	DDX3X_HUMAN
5.74938	0.9977	2	DLLHPSLEEEK	sp|Q71UM5|RS27L_HUMAN	Q71UM5	40S ribosomal protein S27-like	RS27L_HUMAN
6.20822	0.9919	2	DLLHPSPEEEK	sp|P42677|RS27_HUMAN	P42677	40S ribosomal protein S27	RS27_HUMAN
5.90236	0.9995	23	DLNHVCVISETGK	sp|P00492|HPRT_HUMAN	P00492	Hypoxanthine-guanine phosphoribosyltransferase	HPRT_HUMAN
6.51807	0.9628	2	DLPEHAVLK	sp|Q00839|HNRPU_HUMAN	Q00839	Heterogeneous nuclear ribonucleoprotein U	HNRPU_HUMAN
5.50153	0.9667	2	DLPVSEQQER	sp|Q9UNM6|PSD13_HUMAN	Q9UNM6	26S proteasome non-ATPase regulatory subunit 13	PSD13_HUMAN
5.81257	0.9987	2	DLQMVNISLR	sp|Q99623|PHB2_HUMAN	Q99623	Prohibitin-2	PHB2_HUMAN
6.06281	0.9875	2	DLQNVNITLR	sp|P35232|PHB1_HUMAN	P35232	Prohibitin 1	PHB1_HUMAN
6.11209	0.9998	23	DLSHIGDAVVISCAK	sp|P12004|PCNA_HUMAN	P12004	Proliferating cell nuclear antigen	PCNA_HUMAN
5.89184	0.9946	2	DLSLDDFK	sp|P30048|PRDX3_HUMAN	P30048	Thioredoxin-dependent peroxide reductase, mitochondrial	PRDX3_HUMAN
6.36533	0.9766	2	DLSLEEIQK	sp|P16949|STMN1_HUMAN	P16949	Stathmin	STMN1_HUMAN
6.06105	0.9684	2	DLSTIEPLK	sp|Q92688|AN32B_HUMAN	Q92688	Acidic leucine-rich nuclear phosphoprotein 32 family member B	AN32B_HUMAN
5.58167	0.9773	2	DLSTVEALQNLK	sp|Q9BTT0|AN32E_HUMAN	Q9BTT0	Acidic leucine-rich nuclear phosphoprotein 32 family member E	AN32E_HUMAN
7.13093	0.9914	2	DLTDYLMK	sp|P60709|ACTB_HUMAN	P60709	Actin, cytoplasmic 1	ACTB_HUMAN
5.92092	0.9994	2	DLTTAGAVTQCYR	sp|Q02543|RL18A_HUMAN	Q02543	60S ribosomal protein L18a	RL18A_HUMAN
5.06528	1	2	DLVSSLTSGLLTIGDR	sp|P53396|ACLY_HUMAN	P53396	ATP-citrate synthase	ACLY_HUMAN
6.729	1	23	DLYANTVLSGGTTMYPGIADR	sp|P60709|ACTB_HUMAN	P60709	Actin, cytoplasmic 1	ACTB_HUMAN
5.40423	0.9177	2	DLYDAGVK	sp|P07355|ANXA2_HUMAN	P07355	Annexin A2	ANXA2_HUMAN
5.30156	0.9339	2	DLYIRPNIAQK	sp|Q9Y5B9|SP16H_HUMAN	Q9Y5B9	FACT complex subunit SPT16	SP16H_HUMAN
6.387	0.9983	3	DMAIATGGAVFGEEGLTLNLEDVQPHDLGK	sp|P10809|CH60_HUMAN	P10809	60 kDa heat shock protein, mitochondrial	CH60_HUMAN
5.39229	0.9668	3	DMRQTVAVGVIK	sp|P68104|EF1A1_HUMAN	P68104	Elongation factor 1-alpha 1	EF1A1_HUMAN
5.39488	0.9832	2	DNAMLEYLK	sp|P15311|EZRI_HUMAN	P15311	Ezrin	EZRI_HUMAN
5.62103	0.909	2	DNIQGITK	sp|P62805|H4_HUMAN	P62805	Histone H4	H4_HUMAN
6.59925	0.9908	2	DNIQGITKPAIR	sp|P62805|H4_HUMAN	P62805	Histone H4	H4_HUMAN
5.54793	0.9919	2	DNLAEDIMR	sp|P08670|VIME_HUMAN	P08670	Vimentin	VIME_HUMAN
5.83745	0.9998	2	DNLTLWTSDMQGDGEEQNK	sp|P62258|1433E_HUMAN	P62258	14-3-3 protein epsilon	1433E_HUMAN
7.46613	0.9263	2	DNNLLGR	sp|P0DMV8|HS71A_HUMAN	P0DMV8	Heat shock 70 kDa protein 1A	HS71A_HUMAN
6.12251	0.9996	2	DNPGVVTCLDEAR	sp|P22314|UBA1_HUMAN	P22314	Ubiquitin-like modifier-activating enzyme 1	UBA1_HUMAN
6.28556	0.9937	2	DNSTMGYMAAK	sp|P07900|HS90A_HUMAN	P07900	Heat shock protein HSP 90-alpha	HS90A_HUMAN
6.08677	0.9993	2	DNSTMGYMMAK	sp|P08238|HS90B_HUMAN	P08238	Heat shock protein HSP 90-beta	HS90B_HUMAN
5.50335	1	2	DNYVPEVSALDQEIIEVDPDTK	sp|P08708|RS17_HUMAN	P08708	40S ribosomal protein S17	RS17_HUMAN
5.73085	0.9306	2	DPFAHLPK	sp|P26641|EF1G_HUMAN	P26641	Elongation factor 1-gamma	EF1G_HUMAN
5.6685	0.925	2	DPNIVIAK	sp|P30101|PDIA3_HUMAN	P30101	Protein disulfide-isomerase A3	PDIA3_HUMAN
6.10563	0.996	2	DPQALSEHLK	sp|P31948|STIP1_HUMAN	P31948	Stress-induced-phosphoprotein 1	STIP1_HUMAN
5.44069	0.9968	2	DPSQQELPR	sp|P49327|FAS_HUMAN	P49327	Fatty acid synthase	FAS_HUMAN
5.17807	0.9999	2	DQAVENILVSPVVVASSLGLVSLGGK	sp|P50454|SERPH_HUMAN	P50454	Serpin H1	SERPH_HUMAN
5.26997	0.9892	2	DQGGELLSLR	sp|P12081|HARS1_HUMAN	P12081	Histidine--tRNA ligase, cytoplasmic	HARS1_HUMAN
5.43141	0.9986	2	DQGTYEDYVEGLR	sp|P60660|MYL6_HUMAN	P60660	Myosin light polypeptide 6	MYL6_HUMAN
6.17941	0.9799	2	DQIYDIFQK	sp|P60842|IF4A1_HUMAN	P60842	Eukaryotic initiation factor 4A-I	IF4A1_HUMAN
5.83352	0.9953	2	DQTPDENDQVIVK	sp|Q9NZI8|IF2B1_HUMAN	Q9NZI8	Insulin-like growth factor 2 mRNA-binding protein 1	IF2B1_HUMAN
6.7973	0.9971	2	DQVANSAFVER	sp|P07900|HS90A_HUMAN	P07900	Heat shock protein HSP 90-alpha	HS90A_HUMAN
5.83648	0.9993	3	DQVTAQEIFQDNHEDGPTAK	sp|P13010|XRCC5_HUMAN	P13010	X-ray repair cross-complementing protein 5	XRCC5_HUMAN
4.32294	0.988	3	DRDYSDHPSGGSYR	sp|P38159|RBMX_HUMAN	P38159	RNA-binding motif protein, X chromosome	RBMX_HUMAN
4.94572	0.9427	3	DREEALHQFR	sp|O00571|DDX3X_HUMAN	O00571	ATP-dependent RNA helicase DDX3X	DDX3X_HUMAN
5.47991	0.999	3	DREGFFTNGLTLGAK	tr|C9J0J7|C9J0J7_HUMAN	C9J0J7	Profilin	C9J0J7_HUMAN
5.34982	0.8816	2	DRFTDILVR	sp|O43143|DHX15_HUMAN	O43143	ATP-dependent RNA helicase DHX15	DHX15_HUMAN
6.68323	0.9689	2	DRPFFPGLVK	tr|Q32Q12|Q32Q12_HUMAN	Q32Q12	Nucleoside diphosphate kinase	Q32Q12_HUMAN
5.13374	0.9977	3	DRSSFYVNGLTLGGQK	sp|P07737|PROF1_HUMAN	P07737	Profilin-1	PROF1_HUMAN
5.77329	0.9967	3	DRVTDALNATR	sp|P10809|CH60_HUMAN	P10809	60 kDa heat shock protein, mitochondrial	CH60_HUMAN
5.7674	0.9567	2	DSCPLDCK	sp|P84103|SRSF3_HUMAN	P84103	Serine/arginine-rich splicing factor 3	SRSF3_HUMAN
5.67852	0.9935	2	DSLIFLVDASK	sp|P12956|XRCC6_HUMAN	P12956	X-ray repair cross-complementing protein 6	XRCC6_HUMAN
6.1344	0.9996	2	DSLLQDGEFSMDLR	sp|P07737|PROF1_HUMAN	P07737	Profilin-1	PROF1_HUMAN
6.2257	0.9963	2	DSPSVWAAVPGK	sp|P07737|PROF1_HUMAN	P07737	Profilin-1	PROF1_HUMAN
6.16105	0.9978	2	DSTLIMQLLR	sp|P62258|1433E_HUMAN	P62258	14-3-3 protein epsilon	1433E_HUMAN
5.58604	0.9971	2	DSVVAGFQWATK	sp|P13639|EF2_HUMAN	P13639	Elongation factor 2	EF2_HUMAN
7.07422	0.9947	2	DSYVGDEAQSK	sp|P60709|ACTB_HUMAN	P60709	Actin, cytoplasmic 1	ACTB_HUMAN
5.13015	0.8895	2	DTDSINLYK	sp|O14980|XPO1_HUMAN	O14980	Exportin-1	XPO1_HUMAN
5.9628	0.9998	3	DTGKTPVEPEVAIHR	sp|P60866|RS20_HUMAN	P60866	40S ribosomal protein S20	RS20_HUMAN
5.80464	0.969	2	DTLYEAVR	sp|P62906|RL10A_HUMAN	P62906	60S ribosomal protein L10a	RL10A_HUMAN
5.8735	0.9989	2	DTNGSQFFITTVK	sp|P23284|PPIB_HUMAN	P23284	Peptidyl-prolyl cis-trans isomerase B	PPIB_HUMAN
5.65029	0.9998	2	DTNVQVLMVLGAGR	sp|O14744|ANM5_HUMAN	O14744	Protein arginine N-methyltransferase 5	ANM5_HUMAN
5.4735	0.9969	2	DTQSGSLLFIGR	sp|P50454|SERPH_HUMAN	P50454	Serpin H1	SERPH_HUMAN
5.32465	0.9713	2	DTTVGTLSQR	sp|P51665|PSMD7_HUMAN	P51665	26S proteasome non-ATPase regulatory subunit 7	PSMD7_HUMAN
5.70094	0.995	3	DVACGANHTLVLDSQK	sp|Q9P258|RCC2_HUMAN	Q9P258	Protein RCC2	RCC2_HUMAN
5.57677	0.9715	2	DVAYQYVK	sp|Q04837|SSBP_HUMAN	Q04837	Single-stranded DNA-binding protein, mitochondrial	SSBP_HUMAN
5.66358	0.9479	2	DVDLEFLAK	sp|P55072|TERA_HUMAN	P55072	Transitional endoplasmic reticulum ATPase	TERA_HUMAN
5.96141	0.9999	2	DVIATDKEDVAFK	sp|P40925|MDHC_HUMAN	P40925	Malate dehydrogenase, cytoplasmic	MDHC_HUMAN
6.13005	0.9861	2	DVIEEYFK	sp|P25398|RS12_HUMAN	P25398	40S ribosomal protein S12	RS12_HUMAN
5.88415	0.9989	2	DVIELTDDSFDK	sp|Q15084|PDIA6_HUMAN	Q15084	Protein disulfide-isomerase A6	PDIA6_HUMAN
5.65557	0.9842	2	DVIIADCGK	sp|P23284|PPIB_HUMAN	P23284	Peptidyl-prolyl cis-trans isomerase B	PPIB_HUMAN
5.33177	0.9996	2	DVLDVYIEHR	sp|P33993|MCM7_HUMAN	P33993	DNA replication licensing factor MCM7	MCM7_HUMAN
5.53181	0.96	2	DVLLQVDDERR	sp|P35579|MYH9_HUMAN	P35579	Myosin-9	MYH9_HUMAN
6.16748	0.9961	2	DVLSVAFSSDNR	sp|P63244|RACK1_HUMAN	P63244	Receptor of activated protein C kinase 1	RACK1_HUMAN
5.35281	0.9657	2	DVMPEVNK	sp|P06744|G6PI_HUMAN	P06744	Glucose-6-phosphate isomerase	G6PI_HUMAN
7.04026	0.9878	2	DVNAAIATIK	sp|P68363|TBA1B_HUMAN	P68363	Tubulin alpha-1B chain	TBA1B_HUMAN
6.14141	0.978	2	DVNQQEFVR	sp|P39019|RS19_HUMAN	P39019	40S ribosomal protein S19	RS19_HUMAN
6.33359	0.9701	2	DVNVNFEK	sp|Q15185|TEBP_HUMAN	Q15185	Prostaglandin E synthase 3	TEBP_HUMAN
5.7252	0.9999	2	DVQDSLTVSNEAQTAK	sp|P52907|CAZA1_HUMAN	P52907	F-actin-capping protein subunit alpha-1	CAZA1_HUMAN
5.96977	0.9708	2	DVQEIFR	sp|Q13838|DX39B_HUMAN	Q13838	Spliceosome RNA helicase DDX39B	DX39B_HUMAN
5.37901	0.9856	2	DVQMLQDAISK	sp|Q16543|CDC37_HUMAN	Q16543	Hsp90 co-chaperone Cdc37	CDC37_HUMAN
5.55483	0.9667	2	DVQTALALAK	sp|Q99714|HCD2_HUMAN	Q99714	3-hydroxyacyl-CoA dehydrogenase type-2	HCD2_HUMAN
5.64079	0.9947	2	DVVICPDASLEDAKK	sp|Q99497|PARK7_HUMAN	Q99497	Parkinson disease protein 7	PARK7_HUMAN
5.64166	0.9842	2	DYDDMSPR	sp|P61978|HNRPK_HUMAN	P61978	Heterogeneous nuclear ribonucleoprotein K	HNRPK_HUMAN
5.34188	0.9739	2	DYDPVAAR	sp|Q15691|MARE1_HUMAN	Q15691	Microtubule-associated protein RP/EB family member 1	MARE1_HUMAN
6.06264	0.9799	2	DYFEQYGK	sp|P09651|ROA1_HUMAN	P09651	Heterogeneous nuclear ribonucleoprotein A1	ROA1_HUMAN
5.81343	0.8919	2	DYGNSPLHR	sp|P26599|PTBP1_HUMAN	P26599	Polypyrimidine tract-binding protein 1	PTBP1_HUMAN
5.35831	0.9858	2	DYLHYIR	sp|P62280|RS11_HUMAN	P62280	40S ribosomal protein S11	RS11_HUMAN
5.42394	0.9272	2	DYLLCDYNR	tr|B1AK88|B1AK88_HUMAN	B1AK88	F-actin-capping protein subunit beta	B1AK88_HUMAN
5.44264	0.9734	2	DYNVTANSK	sp|P00338|LDHA_HUMAN	P00338	L-lactate dehydrogenase A chain	LDHA_HUMAN
5.62805	0.9691	2	DYPFHEEF	sp|P15121|ALDR_HUMAN	P15121	Aldo-keto reductase family 1 member B1	ALDR_HUMAN
5.45471	0.9531	2	DYQDNKADVILK	sp|P47813|IF1AX_HUMAN	P47813	Eukaryotic translation initiation factor 1A, X-chromosomal	IF1AX_HUMAN
5.86536	0.9949	2	DYSVTANSK	sp|P07195|LDHB_HUMAN	P07195	L-lactate dehydrogenase B chain	LDHB_HUMAN
5.33762	0.9818	2	DYVAPTANLDQK	sp|Q7KZF4|SND1_HUMAN	Q7KZF4	Staphylococcal nuclease domain-containing protein 1	SND1_HUMAN
6.52001	0.9995	2	EAAENSLVAYK	sp|P62258|1433E_HUMAN	P62258	14-3-3 protein epsilon	1433E_HUMAN
5.34192	0.9851	2	EAAFDDAVEER	sp|Q09028|RBBP4_HUMAN	Q09028	Histone-binding protein RBBP4	RBBP4_HUMAN
5.61476	0.9959	2	EAAGEGPALYEDPPDQK	sp|P27695|APEX1_HUMAN	P27695	DNA-(apurinic or apyrimidinic site) endonuclease	APEX1_HUMAN
5.12857	0.9655	2	EAALSTALSEK	sp|P02545|LMNA_HUMAN	P02545	Prelamin-A/C	LMNA_HUMAN
5.7547	0.9995	2	EACGVIVELIK	sp|Q9Y265|RUVB1_HUMAN	Q9Y265	RuvB-like 1	RUVB1_HUMAN
5.82118	0.9536	2	EAESLIAK	sp|P78371|TCPB_HUMAN	P78371	T-complex protein 1 subunit beta	TCPB_HUMAN
6.00375	0.9957	2	EAESSPFVER	sp|P14625|ENPL_HUMAN	P14625	Endoplasmin	ENPL_HUMAN
6.53991	0.9922	2	EAFSLFDK	sp|P0DP23|CALM1_HUMAN	P0DP23	Calmodulin-1	CALM1_HUMAN
5.70889	0.9933	3	EAFSLFDKDGDGTITTK	sp|P0DP23|CALM1_HUMAN	P0DP23	Calmodulin-1	CALM1_HUMAN
5.71968	1	2	EAGAGGLAIAVEGPSK	sp|P21333|FLNA_HUMAN	P21333	Filamin-A	FLNA_HUMAN
5.41092	0.9941	2	EAGDVCYADVQK	sp|Q13242|SRSF9_HUMAN	Q13242	Serine/arginine-rich splicing factor 9	SRSF9_HUMAN
5.76441	0.9978	2	EAGDVCYADVYR	sp|Q07955|SRSF1_HUMAN	Q07955	Serine/arginine-rich splicing factor 1	SRSF1_HUMAN
5.07068	0.9981	3	EAGELKPEEEITVGPVQK	sp|P53618|COPB_HUMAN	P53618	Coatomer subunit beta	COPB_HUMAN
5.53422	0.9971	2	EAGEQGDIEPR	sp|Q13283|G3BP1_HUMAN	Q13283	Ras GTPase-activating protein-binding protein 1	G3BP1_HUMAN
5.96476	0.9982	2	EAIEGTYIDK	sp|P62280|RS11_HUMAN	P62280	40S ribosomal protein S11	RS11_HUMAN
5.08547	0.9759	2	EAIEGTYIDKK	sp|P62280|RS11_HUMAN	P62280	40S ribosomal protein S11	RS11_HUMAN
5.41552	0.9959	2	EAIHSQLLEK	sp|O60925|PFD1_HUMAN	O60925	Prefoldin subunit 1	PFD1_HUMAN
5.69524	0.9015	2	EAILAIHK	sp|O43707|ACTN4_HUMAN	O43707	Alpha-actinin-4	ACTN4_HUMAN
5.42686	0.9964	2	EAILDIITSR	sp|P08133|ANXA6_HUMAN	P08133	Annexin A6	ANXA6_HUMAN
5.1911	0.9977	2	EALENANTNTEVLK	sp|Q9H444|CHM4B_HUMAN	Q9H444	Charged multivesicular body protein 4b	CHM4B_HUMAN
6.20296	0.9999	23	EALLSSAVDHGSDEVK	sp|P78371|TCPB_HUMAN	P78371	T-complex protein 1 subunit beta	TCPB_HUMAN
5.86885	0.9732	2	EALQDVEDENQ	sp|P62258|1433E_HUMAN	P62258	14-3-3 protein epsilon	1433E_HUMAN
5.93895	0.9996	2	EALTYDGALLGDR	sp|Q15056|IF4H_HUMAN	Q15056	Eukaryotic translation initiation factor 4H	IF4H_HUMAN
6.25829	0.9974	2	EAMEDGEIDGNK	sp|P19338|NUCL_HUMAN	P19338	Nucleolin	NUCL_HUMAN
5.81462	0.9641	3	EAPPMEKPEVVK	sp|P62841|RS15_HUMAN	P62841	40S ribosomal protein S15	RS15_HUMAN
5.83227	0.9989	23	EAQLYAAQAHLK	sp|P49321|NASP_HUMAN	P49321	Nuclear autoantigenic sperm protein	NASP_HUMAN
5.65007	0.997	2	EASDPQPEEADGGLK	sp|P52907|CAZA1_HUMAN	P52907	F-actin-capping protein subunit alpha-1	CAZA1_HUMAN
5.82854	0.9423	3	EATDAIGHLDR	sp|Q12906|ILF3_HUMAN	Q12906	Interleukin enhancer-binding factor 3	ILF3_HUMAN
5.66314	0.9975	3	EATNPPVIQEEKPK	sp|P30101|PDIA3_HUMAN	P30101	Protein disulfide-isomerase A3	PDIA3_HUMAN
5.70069	0.997	2	EATTEFSVDAR	sp|P21333|FLNA_HUMAN	P21333	Filamin-A	FLNA_HUMAN
5.91462	0.9989	2	EAVAMESYAK	sp|P78371|TCPB_HUMAN	P78371	T-complex protein 1 subunit beta	TCPB_HUMAN
5.41445	0.9985	2	EAVAPVQEESDLEK	sp|Q13409|DC1I2_HUMAN	Q13409	Cytoplasmic dynein 1 intermediate chain 2	DC1I2_HUMAN
6.21103	0.9996	2	EDGAISTIVLR	sp|P50990|TCPQ_HUMAN	P50990	T-complex protein 1 subunit theta	TCPQ_HUMAN
5.87168	0.9992	2	EDGLAQQQTQLNLR	sp|P49327|FAS_HUMAN	P49327	Fatty acid synthase	FAS_HUMAN
5.49737	0.9996	3	EDGNEEDKENQGDETQGQQPPQR	sp|P67809|YBOX1_HUMAN	P67809	Y-box-binding protein 1	YBOX1_HUMAN
5.34541	0.9989	2	EDISSIEIVGGATR	sp|O95757|HS74L_HUMAN	O95757	Heat shock 70 kDa protein 4L	HS74L_HUMAN
5.47611	0.9996	2	EDIYAVEIVGGATR	sp|P34932|HSP74_HUMAN	P34932	Heat shock 70 kDa protein 4	HSP74_HUMAN
4.55739	0.983	3	EDKLECSEELGDLVK	sp|Q00610|CLH1_HUMAN	Q00610	Clathrin heavy chain 1	CLH1_HUMAN
5.50971	0.9889	2	EDKYEEEIK	sp|P67936|TPM4_HUMAN	P67936	Tropomyosin alpha-4 chain	TPM4_HUMAN
6.56289	0.9865	23	EDLRLPEGDLGK	sp|P63241|IF5A1_HUMAN	P63241	Eukaryotic translation initiation factor 5A-1	IF5A1_HUMAN
5.81333	0.9897	2	EDLYLKPIQR	sp|P13639|EF2_HUMAN	P13639	Elongation factor 2	EF2_HUMAN
6.39048	0.9876	2	EDMAALEK	sp|P68363|TBA1B_HUMAN	P68363	Tubulin alpha-1B chain	TBA1B_HUMAN
5.5846	0.9966	2	EDPTVSALLTSEK	sp|P78417|GSTO1_HUMAN	P78417	Glutathione S-transferase omega-1	GSTO1_HUMAN
6.88888	0.992	2	EDQTEYLEER	sp|P07900|HS90A_HUMAN	P07900	Heat shock protein HSP 90-alpha	HS90A_HUMAN
5.30917	0.9904	2	EDTEEYNLR	sp|P51991|ROA3_HUMAN	P51991	Heterogeneous nuclear ribonucleoprotein A3	ROA3_HUMAN
5.70579	0.9999	2	EDVFVHQTAIK	sp|P67809|YBOX1_HUMAN	P67809	Y-box-binding protein 1	YBOX1_HUMAN
5.46293	0.982	3	EDVFVHQTAIKK	sp|P67809|YBOX1_HUMAN	P67809	Y-box-binding protein 1	YBOX1_HUMAN
5.89651	0.999	2	EEAENTLQSFR	sp|P08670|VIME_HUMAN	P08670	Vimentin	VIME_HUMAN
5.43367	1	2	EEAGGGISEEEAAQYDR	sp|Q9UBE0|SAE1_HUMAN	Q9UBE0	SUMO-activating enzyme subunit 1	SAE1_HUMAN
5.97248	0.9995	2	EEASDYLELDTIK	sp|P14625|ENPL_HUMAN	P14625	Endoplasmin	ENPL_HUMAN
5.4137	0.9999	2	EEASGSSVTAEEAK	sp|P13010|XRCC5_HUMAN	P13010	X-ray repair cross-complementing protein 5	XRCC5_HUMAN
5.11985	0.9982	3	EEASGSSVTAEEAKK	sp|P13010|XRCC5_HUMAN	P13010	X-ray repair cross-complementing protein 5	XRCC5_HUMAN
5.73556	1	2	EEEIAALVIDNGSGMCK	sp|P63261|ACTG_HUMAN	P63261	Actin, cytoplasmic 2	ACTG_HUMAN
5.60571	0.9988	3	EELQANGSAPAADKEEPAAAGSGAASPSAAEK	sp|P29966|MARCS_HUMAN	P29966	Myristoylated alanine-rich C-kinase substrate	MARCS_HUMAN
5.38961	0.9993	2	EELSNVLAAMR	sp|Q9Y3U8|RL36_HUMAN	Q9Y3U8	60S ribosomal protein L36	RL36_HUMAN
5.46144	0.9919	2	EFCENLSADCR	sp|P30153|2AAA_HUMAN	P30153	Serine/threonine-protein phosphatase 2A 65 kDa regulatory subunit A alpha isoform	2AAA_HUMAN
5.43305	0.971	2	EFEVYGPIK	sp|P08621|RU17_HUMAN	P08621	U1 small nuclear ribonucleoprotein 70 kDa	RU17_HUMAN
6.31037	0.9993	23	EFHLNESGDPSSK	tr|A0A0C4DFV9|A0A0C4DFV9_HUMAN	A0A0C4DFV9	Protein SET	A0A0C4DFV9_HUMAN
5.81337	0.9943	2	EFLVAGGEDFK	sp|Q9Y3F4|STRAP_HUMAN	Q9Y3F4	Serine-threonine kinase receptor-associated protein	STRAP_HUMAN
5.6348	0.9895	2	EFSPFGSITSAK	sp|Q13310|PABP4_HUMAN	Q13310	Polyadenylate-binding protein 4	PABP4_HUMAN
5.71293	0.9886	2	EFSPFGTITSAK	sp|P11940|PABP1_HUMAN	P11940	Polyadenylate-binding protein 1	PABP1_HUMAN
5.72136	0.9819	2	EFTNVYIK	sp|Q13310|PABP4_HUMAN	Q13310	Polyadenylate-binding protein 4	PABP4_HUMAN
5.54844	0.9984	2	EFVEAVLELR	sp|O75367|H2AY_HUMAN	O75367	Core histone macro-H2A.1	H2AY_HUMAN
6.15542	0.9984	2	EGALCEENMR	sp|P13639|EF2_HUMAN	P13639	Elongation factor 2	EF2_HUMAN
5.09673	0.9841	2	EGCTEVSLLR	sp|Q1KMD3|HNRL2_HUMAN	Q1KMD3	Heterogeneous nuclear ribonucleoprotein U-like protein 2	HNRL2_HUMAN
5.47979	0.9981	2	EGDVLTLLESER	sp|P62857|RS28_HUMAN	P62857	40S ribosomal protein S28	RS28_HUMAN
5.65752	0.9955	2	EGEEAGPGDPLLEAVPK	sp|Q16543|CDC37_HUMAN	Q16543	Hsp90 co-chaperone Cdc37	CDC37_HUMAN
5.97203	0.9058	2	EGEFVAQFK	sp|Q9UQ80|PA2G4_HUMAN	Q9UQ80	Proliferation-associated protein 2G4	PA2G4_HUMAN
5.99362	0.9321	2	EGIILFK	sp|P05455|LA_HUMAN	P05455	Lupus La protein	LA_HUMAN
5.35205	0.9988	2	EGIPALDNFLDKL	sp|P13639|EF2_HUMAN	P13639	Elongation factor 2	EF2_HUMAN
7.15491	0.9994	2	EGLELPEDEEEK	sp|P07900|HS90A_HUMAN	P07900	Heat shock protein HSP 90-alpha	HS90A_HUMAN
6.2346	0.9928	23	EGLELPEDEEEKK	sp|P07900|HS90A_HUMAN	P07900	Heat shock protein HSP 90-alpha	HS90A_HUMAN
5.41733	0.9933	2	EGLPVALDK	sp|Q9Y224|RTRAF_HUMAN	Q9Y224	RNA transcription, translation and transport factor protein	RTRAF_HUMAN
5.72376	0.9949	2	EGLQNMEAR	sp|P31948|STIP1_HUMAN	P31948	Stress-induced-phosphoprotein 1	STIP1_HUMAN
6.77411	0.9996	2	EGMNIVEAMER	sp|P62937|PPIA_HUMAN	P62937	Peptidyl-prolyl cis-trans isomerase A	PPIA_HUMAN
5.34584	0.9985	2	EGNGTVMGAELR	sp|P60660|MYL6_HUMAN	P60660	Myosin light polypeptide 6	MYL6_HUMAN
5.59909	0.9793	2	EGPLCDELIR	sp|Q15029|U5S1_HUMAN	Q15029	116 kDa U5 small nuclear ribonucleoprotein component	U5S1_HUMAN
5.84521	0.9058	2	EGVHGGLINK	sp|P07737|PROF1_HUMAN	P07737	Profilin-1	PROF1_HUMAN
5.02694	0.969	2	EGVHGGLINKK	sp|P07737|PROF1_HUMAN	P07737	Profilin-1	PROF1_HUMAN
6.2336	0.9951	2	EGVVECSFVK	sp|P40926|MDHM_HUMAN	P40926	Malate dehydrogenase, mitochondrial	MDHM_HUMAN
5.55789	0.9972	2	EGYSGVGLLSR	sp|P27695|APEX1_HUMAN	P27695	DNA-(apurinic or apyrimidinic site) endonuclease	APEX1_HUMAN
7.08559	0.9989	23	EHALLAYTLGVK	sp|P68104|EF1A1_HUMAN	P68104	Elongation factor 1-alpha 1	EF1A1_HUMAN
5.73844	0.995	2	EHEVTIFVR	sp|P53396|ACLY_HUMAN	P53396	ATP-citrate synthase	ACLY_HUMAN
5.86229	0.9612	2	EHILLAR	sp|P49411|EFTU_HUMAN	P49411	Elongation factor Tu, mitochondrial	EFTU_HUMAN
5.29188	0.976	2	EHVIEALR	sp|P27635|RL10_HUMAN	P27635	60S ribosomal protein L10	RL10_HUMAN
6.06851	0.9543	2	EIAEAYLGK	sp|P11142|HSP7C_HUMAN	P11142	Heat shock cognate 71 kDa protein	HSP7C_HUMAN
6.12147	1	3	EIAEAYLGYPVTNAVITVPAYFNDSQR	sp|P0DMV8|HS71A_HUMAN	P0DMV8	Heat shock 70 kDa protein 1A	HS71A_HUMAN
5.60442	0.9283	2	EIAENALGK	sp|P31942|HNRH3_HUMAN	P31942	Heterogeneous nuclear ribonucleoprotein H3	HNRH3_HUMAN
5.68989	0.9992	3	EIEIDIEPTDKVER	sp|Q15843|NEDD8_HUMAN	Q15843	NEDD8	NEDD8_HUMAN
6.13827	0.999	3	EIFDSRGNPTVEVDLFTSK	sp|P06733|ENOA_HUMAN	P06733	Alpha-enolase	ENOA_HUMAN
5.44159	0.9957	2	EIGLLSEEVELYGETK	sp|P11586|C1TC_HUMAN	P11586	C-1-tetrahydrofolate synthase, cytoplasmic	C1TC_HUMAN
6.02943	0.9997	2	EIGNIISDAMK	sp|P10809|CH60_HUMAN	P10809	60 kDa heat shock protein, mitochondrial	CH60_HUMAN
5.56275	0.9873	3	EIGNIISDAMKK	sp|P10809|CH60_HUMAN	P10809	60 kDa heat shock protein, mitochondrial	CH60_HUMAN
7.02702	0.9869	2	EIIDLVLDR	sp|P68363|TBA1B_HUMAN	P68363	Tubulin alpha-1B chain	TBA1B_HUMAN
6.20998	1	2	EILGTAQSVGCNVDGR	sp|P30050|RL12_HUMAN	P30050	60S ribosomal protein L12	RL12_HUMAN
5.68214	0.9601	2	EILIPVFK	sp|P53396|ACLY_HUMAN	P53396	ATP-citrate synthase	ACLY_HUMAN
5.66223	0.9999	2	EILVGDVGVTITDPFK	sp|P60981|DEST_HUMAN	P60981	Destrin	DEST_HUMAN
6.63732	0.9896	2	EIQTAVR	sp|O60814|H2B1K_HUMAN	O60814	Histone H2B type 1-K	H2B1K_HUMAN
7.36426	0.9955	2	EITALAPSTMK	sp|P60709|ACTB_HUMAN	P60709	Actin, cytoplasmic 1	ACTB_HUMAN
6.84373	1	3	EIVHLQAGQCGNQIGAK	sp|Q9BVA1|TBB2B_HUMAN	Q9BVA1	Tubulin beta-2B chain	TBB2B_HUMAN
5.80696	0.9868	2	EKFEEMIQQIK	sp|P48643|TCPE_HUMAN	P48643	T-complex protein 1 subunit epsilon	TCPE_HUMAN
4.955	0.9472	2	EKLEAELATAR	sp|Q4VCS5|AMOT_HUMAN	Q4VCS5	Angiomotin	AMOT_HUMAN
6.32776	0.9907	2	EKLEATINELV	sp|P10599|THIO_HUMAN	P10599	Thioredoxin	THIO_HUMAN
5.64102	0.9695	3	EKLPGELEPVQATQNK	sp|O75821|EIF3G_HUMAN	O75821	Eukaryotic translation initiation factor 3 subunit G	EIF3G_HUMAN
5.54504	0.9903	2	EKYEITEQR	sp|Q02878|RL6_HUMAN	Q02878	60S ribosomal protein L6	RL6_HUMAN
5.30565	0.9951	2	ELAEAVAGGR	sp|Q9UBT2|SAE2_HUMAN	Q9UBT2	SUMO-activating enzyme subunit 2	SAE2_HUMAN
6.18161	0.9991	2	ELAEDGYSGVEVR	sp|P23396|RS3_HUMAN	P23396	40S ribosomal protein S3	RS3_HUMAN
5.74979	0.9999	2	ELAEQLGLSTGEK	sp|O75821|EIF3G_HUMAN	O75821	Eukaryotic translation initiation factor 3 subunit G	EIF3G_HUMAN
5.24996	0.9836	2	ELAEQTLNNIK	sp|Q92499|DDX1_HUMAN	Q92499	ATP-dependent RNA helicase DDX1	DDX1_HUMAN
6.07801	0.8939	2	ELAFQISK	sp|Q13838|DX39B_HUMAN	Q13838	Spliceosome RNA helicase DDX39B	DX39B_HUMAN
5.50111	0.9569	2	ELAMPGEDLK	sp|P49411|EFTU_HUMAN	P49411	Elongation factor Tu, mitochondrial	EFTU_HUMAN
5.65647	0.9323	2	ELAVQIQK	sp|P38919|IF4A3_HUMAN	P38919	Eukaryotic initiation factor 4A-III	IF4A3_HUMAN
5.48938	0.9984	2	ELDTVTLEDIK	sp|O43242|PSMD3_HUMAN	O43242	26S proteasome non-ATPase regulatory subunit 3	PSMD3_HUMAN
5.29934	1	2	ELEDATETADAMNR	sp|P35579|MYH9_HUMAN	P35579	Myosin-9	MYH9_HUMAN
6.06591	0.9986	2	ELEEIVQPIISK	sp|P11021|BIP_HUMAN	P11021	Endoplasmic reticulum chaperone BiP	BIP_HUMAN
5.78997	0.9673	2	ELEFYLR	sp|P62241|RS8_HUMAN	P62241	40S ribosomal protein S8	RS8_HUMAN
5.77566	0.9812	2	ELEFYLRK	sp|P62241|RS8_HUMAN	P62241	40S ribosomal protein S8	RS8_HUMAN
6.07344	0.999	2	ELEVLLMCNK	sp|P62910|RL32_HUMAN	P62910	60S ribosomal protein L32	RL32_HUMAN
5.40537	0.9619	2	ELEVQHPAAK	sp|P50990|TCPQ_HUMAN	P50990	T-complex protein 1 subunit theta	TCPQ_HUMAN
5.51055	0.985	2	ELFSQFGK	sp|Q13310|PABP4_HUMAN	Q13310	Polyadenylate-binding protein 4	PABP4_HUMAN
6.25476	0.9969	2	ELGITALHIK	sp|P62263|RS14_HUMAN	P62263	40S ribosomal protein S14	RS14_HUMAN
6.30764	0.9903	2	ELGTVMR	sp|P0DP23|CALM1_HUMAN	P0DP23	Calmodulin-1	CALM1_HUMAN
5.76724	0.9691	2	ELGVGIALR	sp|Q01469|FABP5_HUMAN	Q01469	Fatty acid-binding protein 5	FABP5_HUMAN
5.66279	0.9888	2	ELGVGIALRK	sp|Q01469|FABP5_HUMAN	Q01469	Fatty acid-binding protein 5	FABP5_HUMAN
6.68737	0.9976	23	ELHINLIPNK	sp|P07900|HS90A_HUMAN	P07900	Heat shock protein HSP 90-alpha	HS90A_HUMAN
6.76659	0.9783	3	ELHINLIPNKQDR	sp|P07900|HS90A_HUMAN	P07900	Heat shock protein HSP 90-alpha	HS90A_HUMAN
5.80657	0.9439	2	ELIIGDR	sp|P25705|ATPA_HUMAN	P25705	ATP synthase subunit alpha, mitochondrial	ATPA_HUMAN
6.95452	0.9988	2	ELISNASDALDK	sp|P08238|HS90B_HUMAN	P08238	Heat shock protein HSP 90-beta	HS90B_HUMAN
5.61952	0.9995	2	ELISNASDALEK	sp|Q12931|TRAP1_HUMAN	Q12931	Heat shock protein 75 kDa, mitochondrial	TRAP1_HUMAN
6.88014	0.9947	2	ELISNSSDALDK	sp|P07900|HS90A_HUMAN	P07900	Heat shock protein HSP 90-alpha	HS90A_HUMAN
5.34502	0.9973	2	ELLAVPDNYK	sp|Q9Y617|SERC_HUMAN	Q9Y617	Phosphoserine aminotransferase	SERC_HUMAN
5.50156	0.9644	2	ELLDDVYAESVEAVQDLIKR	sp|O75962|TRIO_HUMAN	O75962	Triple functional domain protein	TRIO_HUMAN
5.96886	0.9698	2	ELLEQLR	sp|P31948|STIP1_HUMAN	P31948	Stress-induced-phosphoprotein 1	STIP1_HUMAN
5.25343	0.9769	2	ELLGQGLLLR	sp|B5ME19|EIFCL_HUMAN	B5ME19	Eukaryotic translation initiation factor 3 subunit C-like protein	EIFCL_HUMAN
5.92651	0.9355	2	ELLIFNK	sp|P09874|PARP1_HUMAN	P09874	Poly [ADP-ribose] polymerase 1	PARP1_HUMAN
5.79865	0.9774	2	ELLPELR	sp|P49321|NASP_HUMAN	P49321	Nuclear autoantigenic sperm protein	NASP_HUMAN
5.33162	0.9902	2	ELLQESALIR	sp|Q12931|TRAP1_HUMAN	Q12931	Heat shock protein 75 kDa, mitochondrial	TRAP1_HUMAN
6.11519	0.9705	2	ELNITAAK	sp|P62081|RS7_HUMAN	P62081	40S ribosomal protein S7	RS7_HUMAN
5.3634	0.9554	2	ELNLVLSVR	sp|P49327|FAS_HUMAN	P49327	Fatty acid synthase	FAS_HUMAN
5.3339	0.999	3	ELNSNHDGADETSEK	tr|A0A0C4DFV9|A0A0C4DFV9_HUMAN	A0A0C4DFV9	Protein SET	A0A0C4DFV9_HUMAN
6.02114	0.9372	2	ELNYFAK	sp|P00558|PGK1_HUMAN	P00558	Phosphoglycerate kinase 1	PGK1_HUMAN
5.35776	0.9844	2	ELPELLQR	sp|Q8WUM4|PDC6I_HUMAN	Q8WUM4	Programmed cell death 6-interacting protein	PDC6I_HUMAN
5.11534	0.9914	2	ELPVNAQNYVR	sp|P30520|PURA2_HUMAN	P30520	Adenylosuccinate synthetase isozyme 2	PURA2_HUMAN
5.48956	0.9836	2	ELQCLTPR	sp|Q08945|SSRP1_HUMAN	Q08945	FACT complex subunit SSRP1	SSRP1_HUMAN
5.54146	0.9967	3	ELQELVQYPVEHPDK	sp|P55072|TERA_HUMAN	P55072	Transitional endoplasmic reticulum ATPase	TERA_HUMAN
5.46467	0.9869	3	ELRDEEQTAESIK	sp|Q14566|MCM6_HUMAN	Q14566	DNA replication licensing factor MCM6	MCM6_HUMAN
6.05303	0.9842	2	ELSDIAHR	sp|P04075|ALDOA_HUMAN	P04075	Fructose-bisphosphate aldolase A	ALDOA_HUMAN
5.54773	0.9582	2	ELSEQIQR	sp|P15311|EZRI_HUMAN	P15311	Ezrin	EZRI_HUMAN
5.8763	0.9989	2	ELSTTLNADEAVTR	sp|P34932|HSP74_HUMAN	P34932	Heat shock 70 kDa protein 4	HSP74_HUMAN
5.65169	0.9516	2	ELTAVVQK	sp|P23396|RS3_HUMAN	P23396	40S ribosomal protein S3	RS3_HUMAN
5.36615	0.9993	2	ELTVSNNDINEAGVR	sp|P13489|RINI_HUMAN	P13489	Ribonuclease inhibitor	RINI_HUMAN
5.89749	0.9911	2	ELVLDNCK	sp|Q92688|AN32B_HUMAN	Q92688	Acidic leucine-rich nuclear phosphoprotein 32 family member B	AN32B_HUMAN
5.36994	0.9765	3	ELVSDANQHVK	sp|P30153|2AAA_HUMAN	P30153	Serine/threonine-protein phosphatase 2A 65 kDa regulatory subunit A alpha isoform	2AAA_HUMAN
5.99991	0.9984	3	EMDRETLIDVAR	sp|P40227|TCPZ_HUMAN	P40227	T-complex protein 1 subunit zeta	TCPZ_HUMAN
5.08505	0.8648	3	EMEAELEDERK	sp|P35579|MYH9_HUMAN	P35579	Myosin-9	MYH9_HUMAN
5.35914	0.9799	2	EMFEDTVEER	sp|Q16576|RBBP7_HUMAN	Q16576	Histone-binding protein RBBP7	RBBP7_HUMAN
5.55028	0.9579	2	EMGTPDVR	sp|P62899|RL31_HUMAN	P62899	60S ribosomal protein L31	RL31_HUMAN
6.00836	0.9979	3	EMNPALGIDCLHK	sp|P48643|TCPE_HUMAN	P48643	T-complex protein 1 subunit epsilon	TCPE_HUMAN
6.46297	0.9874	3	EMQPTHPIR	sp|P63104|1433Z_HUMAN	P63104	14-3-3 protein zeta/delta	1433Z_HUMAN
5.56434	0.9965	3	ENEVEEVKEEGPK	sp|Q8NC51|PAIRB_HUMAN	Q8NC51	Plasminogen activator inhibitor 1 RNA-binding protein	PAIRB_HUMAN
5.52456	0.9967	2	ENLISALEEAKK	sp|P22102|PUR2_HUMAN	P22102	Trifunctional purine biosynthetic protein adenosine-3	PUR2_HUMAN
5.60401	0.9753	2	ENLLDFIK	sp|P07237|PDIA1_HUMAN	P07237	Protein disulfide-isomerase	PDIA1_HUMAN
5.48903	1	2	ENVNATENCISAVGK	sp|O00410|IPO5_HUMAN	O00410	Importin-5	IPO5_HUMAN
5.34929	0.9546	2	EPFTIAQGK	sp|P35659|DEK_HUMAN	P35659	Protein DEK	DEK_HUMAN
5.37482	0.9971	2	EQADFAIEALAK	sp|P35579|MYH9_HUMAN	P35579	Myosin-9	MYH9_HUMAN
5.82399	0.9965	2	EQFLDGDGWTSR	sp|P27797|CALR_HUMAN	P27797	Calreticulin	CALR_HUMAN
5.3412	0.9606	2	EQGVLSFWR	sp|P05141|ADT2_HUMAN	P05141	ADP/ATP translocase 2	ADT2_HUMAN
5.38337	0.9991	3	EQHGVAASCLEDLR	sp|O00273|DFFA_HUMAN	O00273	DNA fragmentation factor subunit alpha	DFFA_HUMAN
5.83289	0.9951	2	EQILEEFSK	sp|O60506|HNRPQ_HUMAN	O60506	Heterogeneous nuclear ribonucleoprotein Q	HNRPQ_HUMAN
6.25971	0.9969	2	EQISDIDDAVR	sp|P53999|TCP4_HUMAN	P53999	Activated RNA polymerase II transcriptional coactivator p15	TCP4_HUMAN
6.0821	0.9825	3	EQIVPKPEEEVAQK	sp|P18621|RL17_HUMAN	P18621	60S ribosomal protein L17	RL17_HUMAN
5.37596	0.997	2	EQIYDVYR	sp|P38919|IF4A3_HUMAN	P38919	Eukaryotic initiation factor 4A-III	IF4A3_HUMAN
6.05669	0.9969	2	EQLAIAEFAR	sp|P17987|TCPA_HUMAN	P17987	T-complex protein 1 subunit alpha	TCPA_HUMAN
5.14646	0.9437	2	EQTEQILR	sp|P22102|PUR2_HUMAN	P22102	Trifunctional purine biosynthetic protein adenosine-3	PUR2_HUMAN
6.70893	0.9994	2	EQVANSAFVER	sp|P08238|HS90B_HUMAN	P08238	Heat shock protein HSP 90-beta	HS90B_HUMAN
5.52256	0.9335	2	EQVIAALR	sp|P54727|RD23B_HUMAN	P54727	UV excision repair protein RAD23 homolog B	RD23B_HUMAN
5.52567	0.9488	2	EQVPGFTPR	sp|P11586|C1TC_HUMAN	P11586	C-1-tetrahydrofolate synthase, cytoplasmic	C1TC_HUMAN
5.91831	0.9955	3	ERLDQPMTEIVSR	sp|P22314|UBA1_HUMAN	P22314	Ubiquitin-like modifier-activating enzyme 1	UBA1_HUMAN
5.39379	0.9451	2	ERLESLNIQR	sp|Q14152|EIF3A_HUMAN	Q14152	Eukaryotic translation initiation factor 3 subunit A	EIF3A_HUMAN
6.1329	0.9604	2	ERSGVSLAALK	sp|P10412|H14_HUMAN	P10412	Histone H1.4	H14_HUMAN
5.22618	0.9943	2	ESDLNGAQIK	sp|P20700|LMNB1_HUMAN	P20700	Lamin-B1	LMNB1_HUMAN
5.07607	0.984	2	ESEDFIVEQYK	sp|Q14566|MCM6_HUMAN	Q14566	DNA replication licensing factor MCM6	MCM6_HUMAN
6.2409	0.9765	2	ESFDGSVR	sp|P19338|NUCL_HUMAN	P19338	Nucleolin	NUCL_HUMAN
5.99693	0.9894	2	ESILDGLK	sp|P23526|SAHH_HUMAN	P23526	Adenosylhomocysteinase	SAHH_HUMAN
5.58852	0.948	2	ESILDLSK	sp|Q9UK45|LSM7_HUMAN	Q9UK45	U6 snRNA-associated Sm-like protein LSm7	LSM7_HUMAN
5.81281	0.9883	2	ESKDPADETEAD	sp|P16949|STMN1_HUMAN	P16949	Stathmin	STMN1_HUMAN
5.62568	0.9942	2	ESSTVFELK	sp|Q15370|ELOB_HUMAN	Q15370	Elongin-B	ELOB_HUMAN
5.72436	0.9514	2	ESTAEKDEL	sp|P14625|ENPL_HUMAN	P14625	Endoplasmin	ENPL_HUMAN
5.55561	0.9984	2	ESTGAQVQVAGDMLPNSTER	sp|Q15366|PCBP2_HUMAN	Q15366	Poly(rC)-binding protein 2	PCBP2_HUMAN
6.49102	0.9977	2	ESTLHLVLR	sp|P62979|RS27A_HUMAN	P62979	Ubiquitin-40S ribosomal protein S27a	RS27A_HUMAN
5.54896	0.9917	2	ESVFTVEGGHR	sp|Q99623|PHB2_HUMAN	Q99623	Prohibitin-2	PHB2_HUMAN
5.46129	0.9771	2	ESVLQFYPK	sp|Q9UBT2|SAE2_HUMAN	Q9UBT2	SUMO-activating enzyme subunit 2	SAE2_HUMAN
6.09793	0.9915	2	ESVPEFPLSPPK	sp|P16949|STMN1_HUMAN	P16949	Stathmin	STMN1_HUMAN
6.80677	0.9919	2	ESYSIYVYK	sp|P06899|H2B1J_HUMAN	P06899	Histone H2B type 1-J	H2B1J_HUMAN
7.13701	0.9984	2	ESYSVYVYK	sp|O60814|H2B1K_HUMAN	O60814	Histone H2B type 1-K	H2B1K_HUMAN
5.51572	0.9917	2	ETAEAYLGK	sp|P11021|BIP_HUMAN	P11021	Endoplasmic reticulum chaperone BiP	BIP_HUMAN
5.60751	0.9677	2	ETEGDVTSVK	sp|P50990|TCPQ_HUMAN	P50990	T-complex protein 1 subunit theta	TCPQ_HUMAN
5.47877	0.9983	2	ETENDDLTNVIQK	sp|O95373|IPO7_HUMAN	O95373	Importin-7	IPO7_HUMAN
5.64797	0.9858	2	ETGVDLTK	sp|P38646|GRP75_HUMAN	P38646	Stress-70 protein, mitochondrial	GRP75_HUMAN
5.5979	0.9529	2	ETLPAEQDLTTK	sp|P25786|PSA1_HUMAN	P25786	Proteasome subunit alpha type-1	PSA1_HUMAN
6.29865	0.9972	23	ETNLDSLPLVDTHSK	sp|P08670|VIME_HUMAN	P08670	Vimentin	VIME_HUMAN
4.98834	0.9821	2	ETPFELIEALLK	sp|Q08211|DHX9_HUMAN	Q08211	ATP-dependent RNA helicase A	DHX9_HUMAN
5.6379	0.993	2	ETQALILAPTR	sp|P38919|IF4A3_HUMAN	P38919	Eukaryotic initiation factor 4A-III	IF4A3_HUMAN
5.34077	0.9994	2	ETTDTDTADQVIASFK	sp|O43707|ACTN4_HUMAN	O43707	Alpha-actinin-4	ACTN4_HUMAN
6.37624	0.9994	2	ETVSEESNVLCLSK	sp|P13639|EF2_HUMAN	P13639	Elongation factor 2	EF2_HUMAN
5.14641	0.9998	2	EVAAFAQFGSDLDAATQQLLSR	sp|P25705|ATPA_HUMAN	P25705	ATP synthase subunit alpha, mitochondrial	ATPA_HUMAN
5.41427	0.9774	2	EVCFACVDGK	sp|Q00610|CLH1_HUMAN	Q00610	Clathrin heavy chain 1	CLH1_HUMAN
6.07016	0.9867	2	EVCGFAPYER	sp|Q9Y3U8|RL36_HUMAN	Q9Y3U8	60S ribosomal protein L36	RL36_HUMAN
7.09768	0.9998	2	EVDEQMLNVQNK	sp|Q9BVA1|TBB2B_HUMAN	Q9BVA1	Tubulin beta-2B chain	TBB2B_HUMAN
5.42948	0.9971	2	EVDIGIPDATGR	sp|P55072|TERA_HUMAN	P55072	Transitional endoplasmic reticulum ATPase	TERA_HUMAN
5.32049	0.9822	2	EVDYSGLR	sp|Q9UKY7|CDV3_HUMAN	Q9UKY7	Protein CDV3 homolog	CDV3_HUMAN
5.02206	0.9882	2	EVEQFTQVAK	sp|O96000|NDUBA_HUMAN	O96000	NADH dehydrogenase [ubiquinone] 1 beta subcomplex subunit 10	NDUBA_HUMAN
6.50222	0.9987	2	EVFEDAAEIR	sp|P19338|NUCL_HUMAN	P19338	Nucleolin	NUCL_HUMAN
5.6047	0.9931	2	EVFSMAGVVVR	sp|P52272|HNRPM_HUMAN	P52272	Heterogeneous nuclear ribonucleoprotein M	HNRPM_HUMAN
5.77368	1	2	EVGDGTTSVVIIAAELLK	sp|P17987|TCPA_HUMAN	P17987	T-complex protein 1 subunit alpha	TCPA_HUMAN
5.22043	0.9929	2	EVLEYNAIGGK	sp|P14324|FPPS_HUMAN	P14324	Farnesyl pyrophosphate synthase	FPPS_HUMAN
5.4769	0.9708	2	EVLPALENNK	sp|Q9UHV9|PFD2_HUMAN	Q9UHV9	Prefoldin subunit 2	PFD2_HUMAN
5.21995	0.9536	2	EVNLAVQNAK	sp|P49189|AL9A1_HUMAN	P49189	4-trimethylaminobutyraldehyde dehydrogenase	AL9A1_HUMAN
5.43513	0.9945	2	EVNVSPCPTQPCQLSK	sp|P61916|NPC2_HUMAN	P61916	NPC intracellular cholesterol transporter 2	NPC2_HUMAN
5.86602	0.9848	2	EVPAVPETLK	sp|P18124|RL7_HUMAN	P18124	60S ribosomal protein L7	RL7_HUMAN
6.00404	0.9878	2	EVSEEQPVVTLEK	sp|P49321|NASP_HUMAN	P49321	Nuclear autoantigenic sperm protein	NASP_HUMAN
5.58653	0.9981	2	EVSFQSTGESEWK	sp|Q07021|C1QBP_HUMAN	Q07021	Complement component 1 Q subcomponent-binding protein, mitochondrial	C1QBP_HUMAN
5.24797	0.9897	2	EVSSATNALR	sp|P09012|SNRPA_HUMAN	P09012	U1 small nuclear ribonucleoprotein A	SNRPA_HUMAN
6.9587	0.996	2	EVSTYIK	sp|P68104|EF1A1_HUMAN	P68104	Elongation factor 1-alpha 1	EF1A1_HUMAN
5.7091	0.987	2	EVSTYIKK	sp|P68104|EF1A1_HUMAN	P68104	Elongation factor 1-alpha 1	EF1A1_HUMAN
5.93036	0.9934	2	EVTPEGLQMVK	sp|P22234|PUR6_HUMAN	P22234	Bifunctional phosphoribosylaminoimidazole carboxylase/phosphoribosylaminoimidazole succinocarboxamide synthetase	PUR6_HUMAN
6.04111	0.9993	2	EVVEEAENGR	sp|P06454|PTMA_HUMAN	P06454	Prothymosin alpha	PTMA_HUMAN
6.05721	0.9978	2	EVYELLDSPGK	sp|P22234|PUR6_HUMAN	P22234	Bifunctional phosphoribosylaminoimidazole carboxylase/phosphoribosylaminoimidazole succinocarboxamide synthetase	PUR6_HUMAN
5.614	0.9963	2	EVYQQQQYGSGGR	tr|D6R9P3|D6R9P3_HUMAN	D6R9P3	Heterogeneous nuclear ribonucleoprotein A/B	D6R9P3_HUMAN
5.22003	0.9924	2	EYLLGSTAEEK	sp|O43324|MCA3_HUMAN	O43324	Eukaryotic translation elongation factor 1 epsilon-1	MCA3_HUMAN
5.39506	0.9404	2	EYTAAVEAK	sp|Q99623|PHB2_HUMAN	Q99623	Prohibitin-2	PHB2_HUMAN
5.53927	0.9959	2	EYVESQLQR	sp|Q8NBS9|TXND5_HUMAN	Q8NBS9	Thioredoxin domain-containing protein 5	TXND5_HUMAN
6.19221	0.9993	2	FAAATGATPIAGR	sp|P08865|RSSA_HUMAN	P08865	40S ribosomal protein SA	RSSA_HUMAN
6.13667	0.999	3	FACHSASLTVR	sp|Q15233|NONO_HUMAN	Q15233	Non-POU domain-containing octamer-binding protein	NONO_HUMAN
6.22597	0.9989	2	FADLSEAANR	sp|P08670|VIME_HUMAN	P08670	Vimentin	VIME_HUMAN
5.81705	0.9979	2	FAEAFEAIPR	sp|P50990|TCPQ_HUMAN	P50990	T-complex protein 1 subunit theta	TCPQ_HUMAN
5.55442	0.9739	2	FAEYGEIK	sp|Q9Y5S9|RBM8A_HUMAN	Q9Y5S9	RNA-binding protein 8A	RBM8A_HUMAN
6.03729	0.9933	2	FAFQAEVNR	sp|P14625|ENPL_HUMAN	P14625	Endoplasmin	ENPL_HUMAN
6.13591	0.9805	2	FANYIDK	sp|P08670|VIME_HUMAN	P08670	Vimentin	VIME_HUMAN
5.22783	0.9996	4	FASDDEHDEHDENGATGPVK	sp|P05455|LA_HUMAN	P05455	Lupus La protein	LA_HUMAN
5.76759	0.9833	2	FASENDLPEWK	sp|P43487|RANG_HUMAN	P43487	Ran-specific GTPase-activating protein	RANG_HUMAN
5.39832	0.8961	2	FASFIDK	sp|P05787|K2C8_HUMAN	P05787	Keratin, type II cytoskeletal 8	K2C8_HUMAN
6.05356	0.9925	2	FATEAAITILR	sp|P17987|TCPA_HUMAN	P17987	T-complex protein 1 subunit alpha	TCPA_HUMAN
NaN	0.9307	3	FATHAAALSVR	sp|P23246|SFPQ_HUMAN	P23246	Splicing factor, proline- and glutamine-rich	SFPQ_HUMAN
5.7654	0.9906	2	FAVGIVIGR	sp|Q96AE4|FUBP1_HUMAN	Q96AE4	Far upstream element-binding protein 1	FUBP1_HUMAN
6.07576	0.9974	2	FCLDNGAK	sp|P00558|PGK1_HUMAN	P00558	Phosphoglycerate kinase 1	PGK1_HUMAN
6.11457	0.9992	2	FDAGELITQR	sp|P35232|PHB1_HUMAN	P35232	Prohibitin 1	PHB1_HUMAN
5.5534	0.9992	2	FDASFFGVHPK	sp|P49327|FAS_HUMAN	P49327	Fatty acid synthase	FAS_HUMAN
5.8071	0.9995	2	FDGALNVDLTEFQTNLVPYPR	sp|P68363|TBA1B_HUMAN	P68363	Tubulin alpha-1B chain	TBA1B_HUMAN
5.63623	0.9677	2	FDILCVVR	sp|P49736|MCM2_HUMAN	P49736	DNA replication licensing factor MCM2	MCM2_HUMAN
6.48791	0.9733	2	FDLMYAK	sp|P68363|TBA1B_HUMAN	P68363	Tubulin alpha-1B chain	TBA1B_HUMAN
5.5655	0.9939	2	FDSSLDRK	sp|Q02790|FKBP4_HUMAN	Q02790	Peptidyl-prolyl cis-trans isomerase FKBP4	FKBP4_HUMAN
5.70009	0.9983	2	FDVSGYPTIK	sp|P13667|PDIA4_HUMAN	P13667	Protein disulfide-isomerase A4	PDIA4_HUMAN
6.84265	0.9969	2	FEDENFILK	sp|P62937|PPIA_HUMAN	P62937	Peptidyl-prolyl cis-trans isomerase A	PPIA_HUMAN
6.69027	0.999	2	FEELCSDLFR	sp|P0DMV8|HS71A_HUMAN	P0DMV8	Heat shock 70 kDa protein 1A	HS71A_HUMAN
5.49953	0.999	2	FEELNADLFR	sp|P11142|HSP7C_HUMAN	P11142	Heat shock cognate 71 kDa protein	HSP7C_HUMAN
5.53443	0.9779	3	FEGGDRDLEHLSK	sp|P13667|PDIA4_HUMAN	P13667	Protein disulfide-isomerase A4	PDIA4_HUMAN
5.85838	0.9822	2	FESPEVAER	sp|P52272|HNRPM_HUMAN	P52272	Heterogeneous nuclear ribonucleoprotein M	HNRPM_HUMAN
5.46496	0.9146	2	FFMGNQVLK	sp|P13010|XRCC5_HUMAN	P13010	X-ray repair cross-complementing protein 5	XRCC5_HUMAN
5.96779	0.9998	2	FGANAILGVSLAVCK	sp|P06733|ENOA_HUMAN	P06733	Alpha-enolase	ENOA_HUMAN
7.45717	0.9998	2	FGDPVVQSDMK	sp|P0DMV8|HS71A_HUMAN	P0DMV8	Heat shock 70 kDa protein 1A	HS71A_HUMAN
6.39043	0.9992	2	FGEVVDCTIK	sp|O14979|HNRDL_HUMAN	O14979	Heterogeneous nuclear ribonucleoprotein D-like	HNRDL_HUMAN
5.76088	0.9589	2	FGGALDAAAK	sp|P53396|ACLY_HUMAN	P53396	ATP-citrate synthase	ACLY_HUMAN
5.35867	0.9623	2	FGNICVVR	sp|Q15393|SF3B3_HUMAN	Q15393	Splicing factor 3B subunit 3	SF3B3_HUMAN
6.00024	0.9954	2	FGQGGAGPVGGQGPR	sp|P23246|SFPQ_HUMAN	P23246	Splicing factor, proline- and glutamine-rich	SFPQ_HUMAN
4.99214	0.9993	2	FGVEQDVDMVFASFIR	sp|P14618|KPYM_HUMAN	P14618	Pyruvate kinase PKM	KPYM_HUMAN
5.77877	1	2	FGYVDFESAEDLEK	sp|P19338|NUCL_HUMAN	P19338	Nucleolin	NUCL_HUMAN
5.72822	0.9132	2	FHVEEEGK	sp|P00558|PGK1_HUMAN	P00558	Phosphoglycerate kinase 1	PGK1_HUMAN
5.84932	0.9987	2	FICTTSAIQNR	sp|P53396|ACLY_HUMAN	P53396	ATP-citrate synthase	ACLY_HUMAN
5.52136	0.9551	2	FIDTTSK	sp|P39023|RL3_HUMAN	P39023	60S ribosomal protein L3	RL3_HUMAN
6.58648	0.988	2	FIIPQIVK	sp|P07195|LDHB_HUMAN	P07195	L-lactate dehydrogenase B chain	LDHB_HUMAN
5.67938	0.9188	2	FITIFGTR	sp|P08758|ANXA5_HUMAN	P08758	Annexin A5	ANXA5_HUMAN
5.50024	0.9897	2	FLASVSTVLTSK	sp|P69905|HBA_HUMAN	P69905	Hemoglobin subunit alpha	HBA_HUMAN
6.09207	0.9884	2	FLDGIYVSEK	sp|P32969|RL9_HUMAN	P32969	60S ribosomal protein L9	RL9_HUMAN
5.66762	0.9838	2	FLETVELQISLK	sp|P62906|RL10A_HUMAN	P62906	60S ribosomal protein L10a	RL10A_HUMAN
5.27461	0.9918	2	FLICTDVAAR	sp|Q92499|DDX1_HUMAN	Q92499	ATP-dependent RNA helicase DDX1	DDX1_HUMAN
6.63789	0.9947	2	FLIPNASQAESK	sp|P63104|1433Z_HUMAN	P63104	14-3-3 protein zeta/delta	1433Z_HUMAN
6.36328	0.9574	2	FLPLFDR	sp|P61604|CH10_HUMAN	P61604	10 kDa heat shock protein, mitochondrial	CH10_HUMAN
5.70458	0.9988	2	FLQDYFDGNLK	sp|P30101|PDIA3_HUMAN	P30101	Protein disulfide-isomerase A3	PDIA3_HUMAN
5.61712	0.9996	4	FLQEHGSDSFLAEHK	sp|Q00688|FKBP3_HUMAN	Q00688	Peptidyl-prolyl cis-trans isomerase FKBP3	FKBP3_HUMAN
5.36308	0.9955	3	FLSNGHVTIPGQQDK	sp|P35579|MYH9_HUMAN	P35579	Myosin-9	MYH9_HUMAN
6.0304	0.9862	2	FLVHNVK	sp|P62910|RL32_HUMAN	P62910	60S ribosomal protein L32	RL32_HUMAN
6.36754	0.9988	2	FMQASEDLLK	tr|Q32Q12|Q32Q12_HUMAN	Q32Q12	Nucleoside diphosphate kinase	Q32Q12_HUMAN
5.61574	0.9965	2	FNALFAQGNYSEAAK	sp|Q00610|CLH1_HUMAN	Q00610	Clathrin heavy chain 1	CLH1_HUMAN
5.94819	0.9968	2	FNASQLITQR	sp|Q99623|PHB2_HUMAN	Q99623	Prohibitin-2	PHB2_HUMAN
5.62918	0.9995	2	FNEVAAQYSEDK	sp|Q9Y237|PIN4_HUMAN	Q9Y237	Peptidyl-prolyl cis-trans isomerase NIMA-interacting 4	PIN4_HUMAN
6.1025	0.9574	2	FNPFVTSDR	sp|P61254|RL26_HUMAN	P61254	60S ribosomal protein L26	RL26_HUMAN
6.25083	0.9968	2	FNVWDTAGQEK	sp|P62826|RAN_HUMAN	P62826	GTP-binding nuclear protein Ran	RAN_HUMAN
6.38906	0.9978	2	FPGQLNADLR	sp|Q9BVA1|TBB2B_HUMAN	Q9BVA1	Tubulin beta-2B chain	TBB2B_HUMAN
7.21127	0.9952	3	FPGQLNADLRK	sp|Q9BVA1|TBB2B_HUMAN	Q9BVA1	Tubulin beta-2B chain	TBB2B_HUMAN
5.63363	0.9976	2	FPQLDSTSFANSR	sp|P49327|FAS_HUMAN	P49327	Fatty acid synthase	FAS_HUMAN
5.78449	0.9968	2	FQDGDLTLYQSNTILR	sp|P09211|GSTP1_HUMAN	P09211	Glutathione S-transferase P	GSTP1_HUMAN
4.96481	0.972	3	FQEAEERPK	sp|Q92598|HS105_HUMAN	Q92598	Heat shock protein 105 kDa	HS105_HUMAN
5.45223	0.8466	2	FQTMEEK	sp|P39023|RL3_HUMAN	P39023	60S ribosomal protein L3	RL3_HUMAN
6.35937	0.9995	2	FSASGELGNGNIK	sp|P12004|PCNA_HUMAN	P12004	Proliferating cell nuclear antigen	PCNA_HUMAN
6.32793	0.9762	2	FSAVALCK	sp|P09936|UCHL1_HUMAN	P09936	Ubiquitin carboxyl-terminal hydrolase isozyme L1	UCHL1_HUMAN
5.38966	0.9939	2	FSDSYASVIK	sp|P17812|PYRG1_HUMAN	P17812	CTP synthase 1	PYRG1_HUMAN
6.06116	0.9853	2	FSELTAEK	sp|P48643|TCPE_HUMAN	P48643	T-complex protein 1 subunit epsilon	TCPE_HUMAN
5.77391	0.932	2	FSFDLGK	sp|Q02790|FKBP4_HUMAN	Q02790	Peptidyl-prolyl cis-trans isomerase FKBP4	FKBP4_HUMAN
5.52707	0.9833	2	FSPAGPVLSIR	sp|Q13310|PABP4_HUMAN	Q13310	Polyadenylate-binding protein 4	PABP4_HUMAN
5.92938	0.9584	2	FSTPEQAAK	sp|P14866|HNRPL_HUMAN	P14866	Heterogeneous nuclear ribonucleoprotein L	HNRPL_HUMAN
6.05589	0.9986	3	FSVCVLGDQQHCDEAK	sp|P62906|RL10A_HUMAN	P62906	60S ribosomal protein L10a	RL10A_HUMAN
6.34774	0.9607	2	FSVSPVVR	sp|P13639|EF2_HUMAN	P13639	Elongation factor 2	EF2_HUMAN
5.41423	0.9501	2	FSVVSDK	sp|Q9Y5B9|SP16H_HUMAN	Q9Y5B9	FACT complex subunit SPT16	SP16H_HUMAN
6.96477	1	2	FTASAGIQVVGDDLTVTNPK	sp|P06733|ENOA_HUMAN	P06733	Alpha-enolase	ENOA_HUMAN
5.36537	0.9957	3	FTATASLGVIHK	sp|Q99460|PSMD1_HUMAN	Q99460	26S proteasome non-ATPase regulatory subunit 1	PSMD1_HUMAN
5.51941	0.9983	2	FTDEEVDELYR	sp|O14950|ML12B_HUMAN	O14950	Myosin regulatory light chain 12B	ML12B_HUMAN
5.52131	0.9777	2	FTEYETQVK	sp|Q13148|TADBP_HUMAN	Q13148	TAR DNA-binding protein 43	TADBP_HUMAN
5.35237	0.9705	2	FTGSEIR	sp|P31930|QCR1_HUMAN	P31930	Cytochrome b-c1 complex subunit 1, mitochondrial	QCR1_HUMAN
5.4684	0.9975	2	FTQAGSEVSALLGR	sp|P06576|ATPB_HUMAN	P06576	ATP synthase subunit beta, mitochondrial	ATPB_HUMAN
5.61825	0.9294	2	FTVPMLK	sp|P12956|XRCC6_HUMAN	P12956	X-ray repair cross-complementing protein 6	XRCC6_HUMAN
6.13403	0.9633	2	FVADGIFK	sp|P23396|RS3_HUMAN	P23396	40S ribosomal protein S3	RS3_HUMAN
5.22795	0.9524	2	FVALASNEK	sp|O00273|DFFA_HUMAN	O00273	DNA fragmentation factor subunit alpha	DFFA_HUMAN
5.42693	0.9951	2	FVFSLVDAMNGK	sp|P40926|MDHM_HUMAN	P40926	Malate dehydrogenase, mitochondrial	MDHM_HUMAN
6.15803	0.991	2	FVIATSTK	sp|Q02878|RL6_HUMAN	Q02878	60S ribosomal protein L6	RL6_HUMAN
5.56894	0.9662	2	FVLSQAKDEL	sp|Q8NBS9|TXND5_HUMAN	Q8NBS9	Thioredoxin domain-containing protein 5	TXND5_HUMAN
6.27128	0.868	2	FVLSSGK	sp|P27797|CALR_HUMAN	P27797	Calreticulin	CALR_HUMAN
6.13702	0.9913	2	FVNVVPTFGK	sp|P62861|RS30_HUMAN	P62861	FAU ubiquitin-like and ribosomal protein S30	RS30_HUMAN
5.76565	0.9685	2	FVPPALEK	sp|Q8NCW5|NNRE_HUMAN	Q8NCW5	NAD(P)H-hydrate epimerase	NNRE_HUMAN
5.88269	0.994	2	FVQCPDGELQK	sp|Q9Y230|RUVB2_HUMAN	Q9Y230	RuvB-like 2	RUVB2_HUMAN
5.48101	0.9232	2	FVSFLGR	sp|P52292|IMA1_HUMAN	P52292	Importin subunit alpha-1	IMA1_HUMAN
5.46073	0.9366	2	FVVDVDK	sp|P62195|PRS8_HUMAN	P62195	26S proteasome regulatory subunit 8	PRS8_HUMAN
5.54149	1	2	FYALSASFEPFSNK	sp|P27797|CALR_HUMAN	P27797	Calreticulin	CALR_HUMAN
6.34252	0.8813	2	FYEAFSK	sp|P08238|HS90B_HUMAN	P08238	Heat shock protein HSP 90-beta	HS90B_HUMAN
5.61626	0.9913	3	FYEEVHDLER	sp|Q99733|NP1L4_HUMAN	Q99733	Nucleosome assembly protein 1-like 4	NP1L4_HUMAN
6.43031	0.9654	2	FYEQFSK	sp|P07900|HS90A_HUMAN	P07900	Heat shock protein HSP 90-alpha	HS90A_HUMAN
5.4649	0.9997	2	FYEQMNGPVAGASR	sp|P29692|EF1D_HUMAN	P29692	Elongation factor 1-delta	EF1D_HUMAN
5.87578	0.9855	2	FYGDEEK	sp|P27797|CALR_HUMAN	P27797	Calreticulin	CALR_HUMAN
5.71778	0.9996	2	GADFLVTEVENGGSLGSK	sp|P14618|KPYM_HUMAN	P14618	Pyruvate kinase PKM	KPYM_HUMAN
5.76659	0.9997	2	GAEAANVTGPDGVPVEGSR	sp|P16989|YBOX3_HUMAN	P16989	Y-box-binding protein 3	YBOX3_HUMAN
6.34871	1	2	GAEAANVTGPGGVPVQGSK	sp|P67809|YBOX1_HUMAN	P67809	Y-box-binding protein 1	YBOX1_HUMAN
5.43233	0.9983	2	GAEEMETVIPVDVMR	sp|Q99497|PARK7_HUMAN	Q99497	Parkinson disease protein 7	PARK7_HUMAN
5.9148	0.9832	3	GAFGKPQGTVAR	sp|P27635|RL10_HUMAN	P27635	60S ribosomal protein L10	RL10_HUMAN
5.90244	0.9994	2	GAGTGGLGLAVEGPSEAK	sp|P21333|FLNA_HUMAN	P21333	Filamin-A	FLNA_HUMAN
5.57206	0.9928	2	GALALAQAVQR	sp|P11586|C1TC_HUMAN	P11586	C-1-tetrahydrofolate synthase, cytoplasmic	C1TC_HUMAN
5.48532	0.9846	2	GALALEEK	sp|P35579|MYH9_HUMAN	P35579	Myosin-9	MYH9_HUMAN
7.18555	0.9967	2	GALQNIIPASTGAAK	sp|P04406|G3P_HUMAN	P04406	Glyceraldehyde-3-phosphate dehydrogenase	G3P_HUMAN
4.96427	0.9983	2	GALQYLVPILTQTLTK	sp|Q14974|IMB1_HUMAN	Q14974	Importin subunit beta-1	IMB1_HUMAN
5.50001	0.9967	2	GANDFMCDEMER	sp|P17987|TCPA_HUMAN	P17987	T-complex protein 1 subunit alpha	TCPA_HUMAN
6.40294	0.9528	2	GANPVEIR	sp|P10809|CH60_HUMAN	P10809	60 kDa heat shock protein, mitochondrial	CH60_HUMAN
5.2941	0.99	3	GAPAAATAPAPTAHK	sp|Q92522|H1X_HUMAN	Q92522	Histone H1.10	H1X_HUMAN
5.30237	0.9852	2	GAPTTSLISVAVTK	sp|P49419|AL7A1_HUMAN	P49419	Alpha-aminoadipic semialdehyde dehydrogenase	AL7A1_HUMAN
5.27635	0.9967	3	GAQDVAGGSNPGAHNPSANLAR	sp|O14654|IRS4_HUMAN	O14654	Insulin receptor substrate 4	IRS4_HUMAN
4.66326	0.983	3	GAQVNAVNQNGCTPLHYAASK	sp|O75832|PSD10_HUMAN	O75832	26S proteasome non-ATPase regulatory subunit 10	PSD10_HUMAN
5.56018	0.9988	3	GASGTREDPNLVPSISNK	sp|P10606|COX5B_HUMAN	P10606	Cytochrome c oxidase subunit 5B, mitochondrial	COX5B_HUMAN
5.62857	0.9996	2	GASQAGMTGYGMPR	sp|P37802|TAGL2_HUMAN	P37802	Transgelin-2	TAGL2_HUMAN
6.1358	0.9997	2	GATQQILDEAER	sp|P78371|TCPB_HUMAN	P78371	T-complex protein 1 subunit beta	TCPB_HUMAN
5.49171	0.9648	3	GAVAEDGDELRTEPEAK	sp|P27695|APEX1_HUMAN	P27695	DNA-(apurinic or apyrimidinic site) endonuclease	APEX1_HUMAN
6.41316	0.9989	23	GAVDGGLSIPHSTK	sp|P46777|RL5_HUMAN	P46777	60S ribosomal protein L5	RL5_HUMAN
5.62831	0.9996	2	GCALQCAILSPAFK	sp|P34932|HSP74_HUMAN	P34932	Heat shock 70 kDa protein 4	HSP74_HUMAN
5.86028	0.9428	2	GCAVVEFK	sp|P52272|HNRPM_HUMAN	P52272	Heterogeneous nuclear ribonucleoprotein M	HNRPM_HUMAN
6.07192	0.9989	2	GCDVVVIPAGVPR	sp|P40926|MDHM_HUMAN	P40926	Malate dehydrogenase, mitochondrial	MDHM_HUMAN
5.94946	0.9575	2	GCEVVVSGK	sp|P23396|RS3_HUMAN	P23396	40S ribosomal protein S3	RS3_HUMAN
6.16496	0.98	2	GCGTVLLSGPR	sp|Q07020|RL18_HUMAN	Q07020	60S ribosomal protein L18	RL18_HUMAN
5.37922	0.9816	3	GCGTVLLSGPRK	sp|Q07020|RL18_HUMAN	Q07020	60S ribosomal protein L18	RL18_HUMAN
5.35033	0.9693	2	GCILTLVER	sp|B5ME19|EIFCL_HUMAN	B5ME19	Eukaryotic translation initiation factor 3 subunit C-like protein	EIFCL_HUMAN
6.26086	0.9999	2	GCITIIGGGDTATCCAK	sp|P00558|PGK1_HUMAN	P00558	Phosphoglycerate kinase 1	PGK1_HUMAN
6.15846	0.9975	2	GCTATLGNFAK	sp|P15880|RS2_HUMAN	P15880	40S ribosomal protein S2	RS2_HUMAN
5.51533	0.992	2	GCTDNLTLTVAR	sp|O00151|PDLI1_HUMAN	O00151	PDZ and LIM domain protein 1	PDLI1_HUMAN
5.43794	0.9615	2	GCVITISGR	sp|O00154|BACH_HUMAN	O00154	Cytosolic acyl coenzyme A thioester hydrolase	BACH_HUMAN
5.44303	0.9992	2	GDAMIMEETGK	sp|Q9UQ80|PA2G4_HUMAN	Q9UQ80	Proliferation-associated protein 2G4	PA2G4_HUMAN
5.65377	0.9962	2	GDATVSYEDPPTAK	sp|Q01844|EWS_HUMAN	Q01844	RNA-binding protein EWS	EWS_HUMAN
5.4611	0.9731	2	GDECGLALGR	sp|P54886|P5CS_HUMAN	P54886	Delta-1-pyrroline-5-carboxylate synthase	P5CS_HUMAN
6.06133	0.9937	2	GDEELDSLIK	sp|P0C0S5|H2AZ_HUMAN	P0C0S5	Histone H2A.Z	H2AZ_HUMAN
6.82202	0.9962	2	GDFCIQVGR	tr|Q32Q12|Q32Q12_HUMAN	Q32Q12	Nucleoside diphosphate kinase	Q32Q12_HUMAN
5.87468	0.9966	2	GDGPICLVLAPTR	sp|P17844|DDX5_HUMAN	P17844	Probable ATP-dependent RNA helicase DDX5	DDX5_HUMAN
6.34366	0.9981	2	GDGPVQGIINFEQK	sp|P00441|SODC_HUMAN	P00441	Superoxide dismutase [Cu-Zn]	SODC_HUMAN
5.51484	0.9903	2	GDGVVLVAPPLR	sp|P62310|LSM3_HUMAN	P62310	U6 snRNA-associated Sm-like protein LSm3	LSM3_HUMAN
5.31408	0.9741	2	GDIFLVR	sp|P55072|TERA_HUMAN	P55072	Transitional endoplasmic reticulum ATPase	TERA_HUMAN
6.46889	0.9988	2	GDLGIEIPAEK	sp|P14618|KPYM_HUMAN	P14618	Pyruvate kinase PKM	KPYM_HUMAN
5.58006	0.9937	2	GDLNDCFIPCTPK	sp|P11586|C1TC_HUMAN	P11586	C-1-tetrahydrofolate synthase, cytoplasmic	C1TC_HUMAN
5.79517	0.996	2	GDREQLLQR	sp|Q04917|1433F_HUMAN	Q04917	14-3-3 protein eta	1433F_HUMAN
5.86619	0.8904	2	GDSVIVVLR	sp|P62316|SMD2_HUMAN	P62316	Small nuclear ribonucleoprotein Sm D2	SMD2_HUMAN
5.3973	0.9311	2	GDVENIEVVQK	sp|P42704|LPPRC_HUMAN	P42704	Leucine-rich PPR motif-containing protein, mitochondrial	LPPRC_HUMAN
5.3165	0.943	2	GDVGLGLVK	sp|Q7KZF4|SND1_HUMAN	Q7KZF4	Staphylococcal nuclease domain-containing protein 1	SND1_HUMAN
5.77367	0.9997	2	GDVTAEEAAGASPAK	sp|P49006|MRP_HUMAN	P49006	MARCKS-related protein	MRP_HUMAN
5.49369	0.9989	2	GDVTITNDGATILK	sp|P50991|TCPD_HUMAN	P50991	T-complex protein 1 subunit delta	TCPD_HUMAN
5.84813	0.9996	3	GEAAAERPGEAAVASSPSK	sp|P29966|MARCS_HUMAN	P29966	Myristoylated alanine-rich C-kinase substrate	MARCS_HUMAN
5.93688	0.9996	2	GEATVSFDDPPSAK	sp|P35637|FUS_HUMAN	P35637	RNA-binding protein FUS	FUS_HUMAN
5.91245	0.9971	2	GEENLMDAQVK	sp|P50990|TCPQ_HUMAN	P50990	T-complex protein 1 subunit theta	TCPQ_HUMAN
5.94072	0.9895	2	GEFVTTVQQR	sp|P40925|MDHC_HUMAN	P40925	Malate dehydrogenase, cytoplasmic	MDHC_HUMAN
6.14351	0.9849	2	GEGQLGPAER	sp|P13639|EF2_HUMAN	P13639	Elongation factor 2	EF2_HUMAN
5.32791	0.9662	2	GEHSIVYLK	sp|Q02790|FKBP4_HUMAN	Q02790	Peptidyl-prolyl cis-trans isomerase FKBP4	FKBP4_HUMAN
5.5789	0.9912	2	GELVGGLDIVK	sp|O76003|GLRX3_HUMAN	O76003	Glutaredoxin-3	GLRX3_HUMAN
6.12239	1	2	GEPAAAAAPEAGASPVEK	sp|P29966|MARCS_HUMAN	P29966	Myristoylated alanine-rich C-kinase substrate	MARCS_HUMAN
5.64722	0.9811	2	GESPVDYDGGR	sp|Q15084|PDIA6_HUMAN	Q15084	Protein disulfide-isomerase A6	PDIA6_HUMAN
6.06168	0.9998	2	GFAFVQYVNER	sp|P07910|HNRPC_HUMAN	P07910	Heterogeneous nuclear ribonucleoproteins C1/C2	HNRPC_HUMAN
5.92059	0.9969	3	GFAFVTFDDHDSVDK	sp|P09651|ROA1_HUMAN	P09651	Heterogeneous nuclear ribonucleoprotein A1	ROA1_HUMAN
5.19818	0.9905	2	GFALVGVGSEASSK	sp|Q16630|CPSF6_HUMAN	Q16630	Cleavage and polyadenylation specificity factor subunit 6	CPSF6_HUMAN
5.3422	0.9272	2	GFDEYMK	sp|Q01469|FABP5_HUMAN	Q01469	Fatty acid-binding protein 5	FABP5_HUMAN
5.80244	0.8745	2	GFGFGLVK	sp|P45880|VDAC2_HUMAN	P45880	Voltage-dependent anion-selective channel protein 2	VDAC2_HUMAN
6.29635	0.9995	2	GFGFVDFNSEEDAK	sp|P19338|NUCL_HUMAN	P19338	Nucleolin	NUCL_HUMAN
5.87549	0.9912	2	GFGFVLFK	sp|O14979|HNRDL_HUMAN	O14979	Heterogeneous nuclear ribonucleoprotein D-like	HNRDL_HUMAN
5.43018	0.9936	2	GFGFVSFER	sp|P11940|PABP1_HUMAN	P11940	Polyadenylate-binding protein 1	PABP1_HUMAN
5.59383	0.9989	3	GFGFVTFDDHDPVDK	sp|P22626|ROA2_HUMAN	P22626	Heterogeneous nuclear ribonucleoproteins A2/B1	ROA2_HUMAN
5.51663	0.9592	2	GFGGIGGILR	sp|P62495|ERF1_HUMAN	P62495	Eukaryotic peptide chain release factor subunit 1	ERF1_HUMAN
6.14174	0.9651	2	GFSLEELR	sp|P26373|RL13_HUMAN	P26373	60S ribosomal protein L13	RL13_HUMAN
5.90599	0.9952	2	GFSLLATEDK	sp|P09874|PARP1_HUMAN	P09874	Poly [ADP-ribose] polymerase 1	PARP1_HUMAN
5.62266	0.9761	2	GFTIPEAFR	sp|O00299|CLIC1_HUMAN	O00299	Chloride intracellular channel protein 1	CLIC1_HUMAN
6.05848	0.9442	2	GFVVINQK	sp|P40227|TCPZ_HUMAN	P40227	T-complex protein 1 subunit zeta	TCPZ_HUMAN
6.04218	0.9975	34	GGAAVDPDSGLEHSAHVLEK	sp|P09874|PARP1_HUMAN	P09874	Poly [ADP-ribose] polymerase 1	PARP1_HUMAN
5.80016	0.998	2	GGAEQFMEETER	sp|Q99832|TCPH_HUMAN	Q99832	T-complex protein 1 subunit eta	TCPH_HUMAN
5.15585	0.9895	2	GGDLMAYDR	sp|P61978|HNRPK_HUMAN	P61978	Heterogeneous nuclear ribonucleoprotein K	HNRPK_HUMAN
6.17888	0.9805	2	GGEIQPVSVK	sp|P61604|CH10_HUMAN	P61604	10 kDa heat shock protein, mitochondrial	CH10_HUMAN
5.47576	0.9995	2	GGGGGQDNGLEGLGNDSR	sp|P08621|RU17_HUMAN	P08621	U1 small nuclear ribonucleoprotein 70 kDa	RU17_HUMAN
6.66564	0.9975	2	GGGGNFGPGPGSNFR	sp|P22626|ROA2_HUMAN	P22626	Heterogeneous nuclear ribonucleoproteins A2/B1	ROA2_HUMAN
5.76003	0.9935	3	GGGHVAQIYAIR	sp|P62249|RS16_HUMAN	P62249	40S ribosomal protein S16	RS16_HUMAN
6.32351	0.983	2	GGGQIIPTAR	sp|P13639|EF2_HUMAN	P13639	Elongation factor 2	EF2_HUMAN
6.11951	0.8832	2	GGIMLPEK	sp|P61604|CH10_HUMAN	P61604	10 kDa heat shock protein, mitochondrial	CH10_HUMAN
5.79029	0.9759	2	GGIVDEGALLR	sp|O43175|SERA_HUMAN	O43175	D-3-phosphoglycerate dehydrogenase	SERA_HUMAN
6.16542	0.9935	2	GGKPEPPAMPQPVPTA	sp|P23396|RS3_HUMAN	P23396	40S ribosomal protein S3	RS3_HUMAN
6.53683	0.9743	2	GGNFGFGDSR	sp|P22626|ROA2_HUMAN	P22626	Heterogeneous nuclear ribonucleoproteins A2/B1	ROA2_HUMAN
5.31669	0.9207	2	GGPGGELPR	sp|Q04637|IF4G1_HUMAN	Q04637	Eukaryotic translation initiation factor 4 gamma 1	IF4G1_HUMAN
5.73888	0.9976	3	GGSDDSSKDPIDVNYEK	sp|P09874|PARP1_HUMAN	P09874	Poly [ADP-ribose] polymerase 1	PARP1_HUMAN
6.53991	0.9796	2	GGSGSGPTIEEVD	sp|P0DMV8|HS71A_HUMAN	P0DMV8	Heat shock 70 kDa protein 1A	HS71A_HUMAN
5.36492	0.9781	2	GGSTTGSQFLEQFK	sp|Q14157|UBP2L_HUMAN	Q14157	Ubiquitin-associated protein 2-like	UBP2L_HUMAN
5.53309	0.9681	2	GGVAGGSILK	sp|P41091|IF2G_HUMAN	P41091	Eukaryotic translation initiation factor 2 subunit 3	IF2G_HUMAN
5.269	0.9636	3	GGVDHAAAFGR	sp|Q9HC38|GLOD4_HUMAN	Q9HC38	Glyoxalase domain-containing protein 4	GLOD4_HUMAN
5.57333	0.8788	2	GGVVGIKVDK	sp|P04075|ALDOA_HUMAN	P04075	Fructose-bisphosphate aldolase A	ALDOA_HUMAN
6.05125	0.9847	23	GHAVGDIPGVR	sp|P62266|RS23_HUMAN	P62266	40S ribosomal protein S23	RS23_HUMAN
6.17096	0.9987	2	GHLENNPALEK	sp|P05388|RLA0_HUMAN	P05388	60S acidic ribosomal protein P0	RLA0_HUMAN
5.54454	0.9999	3	GHVDILAPTVQELAALEK	sp|Q92499|DDX1_HUMAN	Q92499	ATP-dependent RNA helicase DDX1	DDX1_HUMAN
6.2756	0.9897	2	GIAYIEFK	sp|P19338|NUCL_HUMAN	P19338	Nucleolin	NUCL_HUMAN
5.69882	0.9888	2	GIDPFSLDALSK	sp|P40227|TCPZ_HUMAN	P40227	T-complex protein 1 subunit zeta	TCPZ_HUMAN
5.80781	1	2	GIDVQQVSLVINYDLPTNR	sp|P60842|IF4A1_HUMAN	P60842	Eukaryotic initiation factor 4A-I	IF4A1_HUMAN
5.37796	0.993	2	GIFNGFSVTLK	sp|Q00325|MPCP_HUMAN	Q00325	Phosphate carrier protein, mitochondrial	MPCP_HUMAN
6.21084	0.9266	2	GIFPVLCK	sp|P14618|KPYM_HUMAN	P14618	Pyruvate kinase PKM	KPYM_HUMAN
5.44763	0.9912	2	GIGLAIVR	sp|P16152|CBR1_HUMAN	P16152	Carbonyl reductase [NADPH] 1	CBR1_HUMAN
6.16141	0.9989	23	GIHPTIISESFQK	sp|P50991|TCPD_HUMAN	P50991	T-complex protein 1 subunit delta	TCPD_HUMAN
6.47828	0.9948	2	GILAADESTGSIAK	sp|P04075|ALDOA_HUMAN	P04075	Fructose-bisphosphate aldolase A	ALDOA_HUMAN
5.94905	0.9999	2	GILFVGSGVSGGEEGAR	sp|P52209|6PGD_HUMAN	P52209	6-phosphogluconate dehydrogenase, decarboxylating	6PGD_HUMAN
5.70315	0.9861	2	GILLYGPPGTGK	sp|P55072|TERA_HUMAN	P55072	Transitional endoplasmic reticulum ATPase	TERA_HUMAN
5.48777	0.9991	2	GINSSNVENQLQATQAAR	sp|P52292|IMA1_HUMAN	P52292	Importin subunit alpha-1	IMA1_HUMAN
5.26019	0.9785	2	GIPAPEEER	sp|O95433|AHSA1_HUMAN	O95433	Activator of 90 kDa heat shock protein ATPase homolog 1	AHSA1_HUMAN
6.21616	0.9407	3	GIPHLVTHDAR	sp|P62701|RS4X_HUMAN	P62701	40S ribosomal protein S4, X isoform	RS4X_HUMAN
5.99439	0.9999	23	GISEETTTGVHNLYK	sp|P23526|SAHH_HUMAN	P23526	Adenosylhomocysteinase	SAHH_HUMAN
5.48402	0.9983	3	GITINAAHVEYSTAAR	sp|P49411|EFTU_HUMAN	P49411	Elongation factor Tu, mitochondrial	EFTU_HUMAN
5.65505	0.9951	23	GIVEFASKPAAR	sp|P23246|SFPQ_HUMAN	P23246	Splicing factor, proline- and glutamine-rich	SFPQ_HUMAN
6.04739	0.9941	23	GIVEFSGKPAAR	sp|Q15233|NONO_HUMAN	Q15233	Non-POU domain-containing octamer-binding protein	NONO_HUMAN
5.98642	0.9765	2	GIYAYGFEK	sp|P60842|IF4A1_HUMAN	P60842	Eukaryotic initiation factor 4A-I	IF4A1_HUMAN
5.46521	0.976	2	GKFEDMAK	sp|B2RPK0|HGB1A_HUMAN	B2RPK0	Putative high mobility group protein B1-like 1	HGB1A_HUMAN
6.05315	0.9984	2	GKGGEIQPVSVK	sp|P61604|CH10_HUMAN	P61604	10 kDa heat shock protein, mitochondrial	CH10_HUMAN
5.78373	0.9977	2	GKLDVQFSGLTK	sp|P21333|FLNA_HUMAN	P21333	Filamin-A	FLNA_HUMAN
5.6422	0.9994	2	GKVEEVELPVEK	sp|Q99873|ANM1_HUMAN	Q99873	Protein arginine N-methyltransferase 1	ANM1_HUMAN
6.18935	0.9979	2	GLAITFVSDENDAK	sp|Q13838|DX39B_HUMAN	Q13838	Spliceosome RNA helicase DDX39B	DX39B_HUMAN
5.60541	0.9703	2	GLATFCLDK	sp|O00264|PGRC1_HUMAN	O00264	Membrane-associated progesterone receptor component 1	PGRC1_HUMAN
5.91218	0.9996	2	GLCAIAQAESLR	sp|P23396|RS3_HUMAN	P23396	40S ribosomal protein S3	RS3_HUMAN
5.67241	0.9988	2	GLDIPEVDLVIQSSPPK	sp|Q9NR30|DDX21_HUMAN	Q9NR30	Nucleolar RNA helicase 2	DDX21_HUMAN
5.65017	0.9999	3	GLDVDSLVIEHIQVNK	sp|P18621|RL17_HUMAN	P18621	60S ribosomal protein L17	RL17_HUMAN
5.92513	0.9879	2	GLDVEDVK	sp|P17844|DDX5_HUMAN	P17844	Probable ATP-dependent RNA helicase DDX5	DDX5_HUMAN
5.94398	0.9937	2	GLFDEYGSK	sp|P14625|ENPL_HUMAN	P14625	Endoplasmin	ENPL_HUMAN
6.81002	0.9467	2	GLFIIDDK	sp|Q06830|PRDX1_HUMAN	Q06830	Peroxiredoxin-1	PRDX1_HUMAN
5.97745	0.9281	2	GLGDCLVK	sp|P05141|ADT2_HUMAN	P05141	ADP/ATP translocase 2	ADT2_HUMAN
5.91526	0.9956	2	GLGLDDALEPR	sp|Q9Y230|RUVB2_HUMAN	Q9Y230	RuvB-like 2	RUVB2_HUMAN
5.50925	0.9957	2	GLGLSPDLVVCR	sp|P17812|PYRG1_HUMAN	P17812	CTP synthase 1	PYRG1_HUMAN
5.64262	0.999	2	GLGTGTLYIAESR	sp|P54105|ICLN_HUMAN	P54105	Methylosome subunit pICln	ICLN_HUMAN
5.75753	0.9532	2	GLLDVTCK	sp|P63208|SKP1_HUMAN	P63208	S-phase kinase-associated protein 1	SKP1_HUMAN
5.38513	0.9794	2	GLLEFEHQR	sp|Q14697|GANAB_HUMAN	Q14697	Neutral alpha-glucosidase AB	GANAB_HUMAN
5.32492	0.9429	2	GLNISAVR	sp|P23588|IF4B_HUMAN	P23588	Eukaryotic translation initiation factor 4B	IF4B_HUMAN
6.00866	0.9951	2	GLPFGCSK	sp|P31943|HNRH1_HUMAN	P31943	Heterogeneous nuclear ribonucleoprotein H	HNRH1_HUMAN
5.67238	0.9878	2	GLPFGCTK	sp|P52597|HNRPF_HUMAN	P52597	Heterogeneous nuclear ribonucleoprotein F	HNRPF_HUMAN
5.7634	0.9978	2	GLPWSCSADEVQR	sp|P31943|HNRH1_HUMAN	P31943	Heterogeneous nuclear ribonucleoprotein H	HNRH1_HUMAN
5.37743	0.9992	2	GLQVDLQSDGAAAEDIVASEQSLGQK	sp|P33991|MCM4_HUMAN	P33991	DNA replication licensing factor MCM4	MCM4_HUMAN
6.58703	0.9946	2	GLSEDTTEETLK	sp|P19338|NUCL_HUMAN	P19338	Nucleolin	NUCL_HUMAN
5.47697	0.987	2	GLSEDVSISK	sp|Q15029|U5S1_HUMAN	Q15029	116 kDa U5 small nuclear ribonucleoprotein component	U5S1_HUMAN
5.70511	0.9916	2	GLSQSALPYR	sp|P62277|RS13_HUMAN	P62277	40S ribosomal protein S13	RS13_HUMAN
5.71186	0.9987	2	GLTPSQIGVILR	sp|P62277|RS13_HUMAN	P62277	40S ribosomal protein S13	RS13_HUMAN
6.78097	0.9943	2	GLTSVINQK	sp|P07195|LDHB_HUMAN	P07195	L-lactate dehydrogenase B chain	LDHB_HUMAN
5.61801	0.998	2	GLVAVITGGASGLGLATAER	sp|Q99714|HCD2_HUMAN	Q99714	3-hydroxyacyl-CoA dehydrogenase type-2	HCD2_HUMAN
6.89704	0.9598	2	GLVGEIIK	tr|Q32Q12|Q32Q12_HUMAN	Q32Q12	Nucleoside diphosphate kinase	Q32Q12_HUMAN
5.76322	0.9485	2	GLVLDHGAR	sp|P40227|TCPZ_HUMAN	P40227	T-complex protein 1 subunit zeta	TCPZ_HUMAN
5.86057	0.9834	2	GLVQALQTK	sp|P49327|FAS_HUMAN	P49327	Fatty acid synthase	FAS_HUMAN
6.03686	0.9999	2	GMSLNLEPDNVGVVVFGNDK	sp|P25705|ATPA_HUMAN	P25705	ATP synthase subunit alpha, mitochondrial	ATPA_HUMAN
4.9772	0.9915	2	GMTLVTPLQLLLFASK	sp|Q08211|DHX9_HUMAN	Q08211	ATP-dependent RNA helicase A	DHX9_HUMAN
5.31319	0.9829	2	GNGIVECLGPK	sp|Q9UBE0|SAE1_HUMAN	Q9UBE0	SUMO-activating enzyme subunit 1	SAE1_HUMAN
5.4603	0.9996	2	GNLGAGNGNLQGPR	sp|P43243|MATR3_HUMAN	P43243	Matrin-3	MATR3_HUMAN
5.24652	0.9904	2	GNNVLYISTQK	sp|P62312|LSM6_HUMAN	P62312	U6 snRNA-associated Sm-like protein LSm6	LSM6_HUMAN
6.97576	0.9888	2	GNPTVEVDLFTSK	sp|P06733|ENOA_HUMAN	P06733	Alpha-enolase	ENOA_HUMAN
5.81299	0.9947	2	GNSIIMLEALERV	sp|A8MWD9|RUXGL_HUMAN	A8MWD9	Putative small nuclear ribonucleoprotein G-like protein 15	RUXGL_HUMAN
6.27592	0.9996	2	GNVGFVFTK	sp|P05388|RLA0_HUMAN	P05388	60S acidic ribosomal protein P0	RLA0_HUMAN
6.04461	0.991	2	GPAYGLSR	sp|P37802|TAGL2_HUMAN	P37802	Transgelin-2	TAGL2_HUMAN
5.4899	0.9991	2	GPCIIYNEDNGIIK	sp|P36578|RL4_HUMAN	P36578	60S ribosomal protein L4	RL4_HUMAN
6.04438	0.9998	2	GPDGLTAFEATDNQAIK	sp|P58546|MTPN_HUMAN	P58546	Myotrophin	MTPN_HUMAN
5.59283	0.9994	2	GPLMMYISK	sp|P13639|EF2_HUMAN	P13639	Elongation factor 2	EF2_HUMAN
5.75467	0.8931	3	GPLPLSSQHR	sp|P43243|MATR3_HUMAN	P43243	Matrin-3	MATR3_HUMAN
6.15023	0.989	2	GPLQSVQVFGR	sp|P62249|RS16_HUMAN	P62249	40S ribosomal protein S16	RS16_HUMAN
5.34481	0.9518	2	GPSGLLVYQGK	sp|P00387|NB5R3_HUMAN	P00387	NADH-cytochrome b5 reductase 3	NB5R3_HUMAN
6.82232	0.9813	2	GPSSVEDIK	sp|P06748|NPM_HUMAN	P06748	Nucleophosmin	NPM_HUMAN
5.31118	0.9878	2	GPVGLEGLLTTK	sp|P54886|P5CS_HUMAN	P54886	Delta-1-pyrroline-5-carboxylate synthase	P5CS_HUMAN
5.61207	0.9353	2	GQAFVIFK	sp|P09012|SNRPA_HUMAN	P09012	U1 small nuclear ribonucleoprotein A	SNRPA_HUMAN
5.55499	0.987	3	GQILMPNIGYGSNKK	sp|P62910|RL32_HUMAN	P62910	60S ribosomal protein L32	RL32_HUMAN
5.56197	0.9997	2	GQLCELSCSTDYR	sp|Q99873|ANM1_HUMAN	Q99873	Protein arginine N-methyltransferase 1	ANM1_HUMAN
5.83668	0.992	3	GQPIYIQFSNHK	sp|P26599|PTBP1_HUMAN	P26599	Polypyrimidine tract-binding protein 1	PTBP1_HUMAN
6.3157	0.9914	2	GQTLVVQFTVK	sp|P27797|CALR_HUMAN	P27797	Calreticulin	CALR_HUMAN
5.71388	0.9915	2	GQVLNIQMR	sp|P05455|LA_HUMAN	P05455	Lupus La protein	LA_HUMAN
5.78476	0.9957	2	GRDIVVLGVEK	sp|O14818|PSA7_HUMAN	O14818	Proteasome subunit alpha type-7	PSA7_HUMAN
5.12716	0.983	3	GRDVIAQSQSGTGK	sp|P38919|IF4A3_HUMAN	P38919	Eukaryotic initiation factor 4A-III	IF4A3_HUMAN
6.31275	0.9863	2	GSDFDCELR	sp|P61978|HNRPK_HUMAN	P61978	Heterogeneous nuclear ribonucleoprotein K	HNRPK_HUMAN
5.29065	0.9481	2	GSELEITLTR	sp|P41252|SYIC_HUMAN	P41252	Isoleucine--tRNA ligase, cytoplasmic	SYIC_HUMAN
5.43078	0.9847	2	GSFSDTGLGDGK	sp|Q9Y2W1|TR150_HUMAN	Q9Y2W1	Thyroid hormone receptor-associated protein 3	TR150_HUMAN
5.47169	0.9995	2	GSFSEQGINEFLR	sp|Q15084|PDIA6_HUMAN	Q15084	Protein disulfide-isomerase A6	PDIA6_HUMAN
5.43698	0.9945	2	GSGIFDESTPVQTR	sp|Q9H910|JUPI2_HUMAN	Q9H910	Jupiter microtubule associated homolog 2	JUPI2_HUMAN
6.13343	0.9977	2	GSGNLEAIHIIK	sp|P78371|TCPB_HUMAN	P78371	T-complex protein 1 subunit beta	TCPB_HUMAN
5.75266	0.9613	2	GSGTAEVELK	sp|P14618|KPYM_HUMAN	P14618	Pyruvate kinase PKM	KPYM_HUMAN
5.99953	0.9978	2	GSGTAEVELKK	sp|P14618|KPYM_HUMAN	P14618	Pyruvate kinase PKM	KPYM_HUMAN
5.27997	0.9685	2	GSQFGQSCCLR	sp|P07814|SYEP_HUMAN	P07814	Bifunctional glutamate/proline--tRNA ligase	SYEP_HUMAN
5.44674	0.9986	2	GSSGVGLTAAVLR	sp|P33993|MCM7_HUMAN	P33993	DNA replication licensing factor MCM7	MCM7_HUMAN
5.92322	0.9956	2	GSTDNLMDDIER	sp|P50990|TCPQ_HUMAN	P50990	T-complex protein 1 subunit theta	TCPQ_HUMAN
5.49025	0.9968	2	GSYGDLGGPIITTQVTIPK	sp|P61978|HNRPK_HUMAN	P61978	Heterogeneous nuclear ribonucleoprotein K	HNRPK_HUMAN
5.3224	0.9778	2	GSYVSIHSSGFR	sp|Q13838|DX39B_HUMAN	Q13838	Spliceosome RNA helicase DDX39B	DX39B_HUMAN
5.71765	0.9943	2	GTAVVNGEFK	sp|P30048|PRDX3_HUMAN	P30048	Thioredoxin-dependent peroxide reductase, mitochondrial	PRDX3_HUMAN
5.33034	0.9854	2	GTEITHAVVIK	sp|B5ME19|EIFCL_HUMAN	B5ME19	Eukaryotic translation initiation factor 3 subunit C-like protein	EIFCL_HUMAN
6.14759	0.952	2	GTGIVSAPVPK	sp|P15880|RS2_HUMAN	P15880	40S ribosomal protein S2	RS2_HUMAN
6.05776	0.998	2	GTIEILSDVQLIK	sp|P05388|RLA0_HUMAN	P05388	60S acidic ribosomal protein P0	RLA0_HUMAN
5.84808	0.999	2	GTIQVITQGTSLK	sp|O43175|SERA_HUMAN	O43175	D-3-phosphoglycerate dehydrogenase	SERA_HUMAN
6.08929	0.9601	2	GTLDPVEK	sp|P11142|HSP7C_HUMAN	P11142	Heat shock cognate 71 kDa protein	HSP7C_HUMAN
5.57086	0.9826	3	GTMTTGHNVADLVVILK	sp|Q12905|ILF2_HUMAN	Q12905	Interleukin enhancer-binding factor 2	ILF2_HUMAN
6.15075	0.9668	2	GTTITLVLK	sp|P14625|ENPL_HUMAN	P14625	Endoplasmin	ENPL_HUMAN
5.4299	0.9877	3	GTVRPANDFNPDADAK	sp|P08133|ANXA6_HUMAN	P08133	Annexin A6	ANXA6_HUMAN
5.77049	0.9954	2	GTVTDFPGFDER	sp|P08758|ANXA5_HUMAN	P08758	Annexin A5	ANXA5_HUMAN
5.85976	0.9861	2	GTVVTGTLER	sp|P49411|EFTU_HUMAN	P49411	Elongation factor Tu, mitochondrial	EFTU_HUMAN
5.70047	0.9693	2	GVAINFVK	sp|P38919|IF4A3_HUMAN	P38919	Eukaryotic initiation factor 4A-III	IF4A3_HUMAN
5.50685	0.9895	2	GVAINMVTEEDK	sp|P60842|IF4A1_HUMAN	P60842	Eukaryotic initiation factor 4A-I	IF4A1_HUMAN
6.10714	0.9947	23	GVAINMVTEEDKR	sp|P60842|IF4A1_HUMAN	P60842	Eukaryotic initiation factor 4A-I	IF4A1_HUMAN
5.48738	0.977	2	GVCLIDEFDK	sp|P49736|MCM2_HUMAN	P49736	DNA replication licensing factor MCM2	MCM2_HUMAN
5.66647	0.9999	2	GVDLVLNSLAEEK	sp|P49327|FAS_HUMAN	P49327	Fatty acid synthase	FAS_HUMAN
6.08619	0.9998	2	GVEEEEEDGEMRE	sp|P62306|RUXF_HUMAN	P62306	Small nuclear ribonucleoprotein F	RUXF_HUMAN
5.84488	0.9989	2	GVEICIATPGR	sp|P17844|DDX5_HUMAN	P17844	Probable ATP-dependent RNA helicase DDX5	DDX5_HUMAN
5.5153	0.9747	2	GVILYGPPGTGK	sp|P62195|PRS8_HUMAN	P62195	26S proteasome regulatory subunit 8	PRS8_HUMAN
5.55628	0.9627	2	GVLFYGPPGCGK	sp|P55072|TERA_HUMAN	P55072	Transitional endoplasmic reticulum ATPase	TERA_HUMAN
5.50542	0.9982	2	GVMLAVDAVIAELK	sp|P10809|CH60_HUMAN	P10809	60 kDa heat shock protein, mitochondrial	CH60_HUMAN
6.36352	0.9955	3	GVMLAVDAVIAELKK	sp|P10809|CH60_HUMAN	P10809	60 kDa heat shock protein, mitochondrial	CH60_HUMAN
5.67076	0.9971	2	GVNLPGAAVDLPAVSEK	sp|P14618|KPYM_HUMAN	P14618	Pyruvate kinase PKM	KPYM_HUMAN
5.70079	0.9123	2	GVNTFSPEGR	sp|P28066|PSA5_HUMAN	P28066	Proteasome subunit alpha type-5	PSA5_HUMAN
5.56585	0.9989	2	GVQGIIVVNTEGIPIK	sp|Q9NP97|DLRB1_HUMAN	Q9NP97	Dynein light chain roadblock-type 1	DLRB1_HUMAN
6.08517	0.999	2	GVQVETISPGDGR	sp|P62942|FKB1A_HUMAN	P62942	Peptidyl-prolyl cis-trans isomerase FKBP1A	FKB1A_HUMAN
6.22068	0.9649	2	GVQYLNEIK	sp|P13639|EF2_HUMAN	P13639	Elongation factor 2	EF2_HUMAN
6.13322	0.9986	2	GVTFNVTTVDTK	sp|O00299|CLIC1_HUMAN	O00299	Chloride intracellular channel protein 1	CLIC1_HUMAN
5.296	0.9849	2	GVTIKPTVDDD	sp|P41091|IF2G_HUMAN	P41091	Eukaryotic translation initiation factor 2 subunit 3	IF2G_HUMAN
5.90195	0.8978	2	GVTLGFR	sp|P32969|RL9_HUMAN	P32969	60S ribosomal protein L9	RL9_HUMAN
5.12806	0.9979	2	GVVCIDEFDK	sp|P25205|MCM3_HUMAN	P25205	DNA replication licensing factor MCM3	MCM3_HUMAN
6.19594	0.9985	2	GVVDSDDLPLNVSR	sp|P14625|ENPL_HUMAN	P14625	Endoplasmin	ENPL_HUMAN
6.9324	0.9979	2	GVVDSEDLPLNISR	sp|P07900|HS90A_HUMAN	P07900	Heat shock protein HSP 90-alpha	HS90A_HUMAN
5.60766	0.9955	2	GVVEVTHDLQK	sp|P50454|SERPH_HUMAN	P50454	Serpin H1	SERPH_HUMAN
5.41183	0.9985	2	GVVFSVTTVDLK	sp|Q9Y696|CLIC4_HUMAN	Q9Y696	Chloride intracellular channel protein 4	CLIC4_HUMAN
5.53308	0.9996	2	GVVPLAGTNGETTTQGLDGLSER	sp|P04075|ALDOA_HUMAN	P04075	Fructose-bisphosphate aldolase A	ALDOA_HUMAN
5.43712	0.9925	2	GVVQELQQAISK	sp|P29692|EF1D_HUMAN	P29692	Elongation factor 1-delta	EF1D_HUMAN
5.52764	0.9981	2	GYAFIEFASFEDAK	sp|P19338|NUCL_HUMAN	P19338	Nucleolin	NUCL_HUMAN
6.27032	0.9999	2	GYDVIAQAQSGTGK	sp|P60842|IF4A1_HUMAN	P60842	Eukaryotic initiation factor 4A-I	IF4A1_HUMAN
6.08139	0.9975	2	GYFEYIEENK	sp|Q00839|HNRPU_HUMAN	Q00839	Heterogeneous nuclear ribonucleoprotein U	HNRPU_HUMAN
5.7841	0.9806	2	GYGFGLIK	sp|P21796|VDAC1_HUMAN	P21796	Voltage-dependent anion-selective channel protein 1	VDAC1_HUMAN
6.3509	0.9992	2	GYISPYFINTSK	sp|P10809|CH60_HUMAN	P10809	60 kDa heat shock protein, mitochondrial	CH60_HUMAN
5.8089	0.9927	2	GYLGPEQLPDCLK	sp|P40926|MDHM_HUMAN	P40926	Malate dehydrogenase, mitochondrial	MDHM_HUMAN
7.18825	0.9977	2	GYSFTTTAER	sp|P60709|ACTB_HUMAN	P60709	Actin, cytoplasmic 1	ACTB_HUMAN
5.53095	0.8582	2	HAIPIIK	sp|O00571|DDX3X_HUMAN	O00571	ATP-dependent RNA helicase DDX3X	DDX3X_HUMAN
5.87789	0.9992	2	HALIIYDDLSK	sp|P25705|ATPA_HUMAN	P25705	ATP synthase subunit alpha, mitochondrial	ATPA_HUMAN
5.91038	0.9932	2	HCNMVLENVK	sp|P62316|SMD2_HUMAN	P62316	Small nuclear ribonucleoprotein Sm D2	SMD2_HUMAN
5.59305	0.9985	2	HDLDLICR	sp|P36873|PP1G_HUMAN	P36873	Serine/threonine-protein phosphatase PP1-gamma catalytic subunit	PP1G_HUMAN
5.47094	0.9884	2	HELIEFR	sp|Q00610|CLH1_HUMAN	Q00610	Clathrin heavy chain 1	CLH1_HUMAN
6.05142	0.9997	23	HELQANCYEEVK	sp|P23528|COF1_HUMAN	P23528	Cofilin-1	COF1_HUMAN
5.75364	0.9999	2	HEQNIDCGGGYVK	sp|P27797|CALR_HUMAN	P27797	Calreticulin	CALR_HUMAN
5.65806	0.9935	2	HEVININLK	sp|P78417|GSTO1_HUMAN	P78417	Glutathione S-transferase omega-1	GSTO1_HUMAN
6.04523	0.9964	2	HFILDECDK	sp|Q13838|DX39B_HUMAN	Q13838	Spliceosome RNA helicase DDX39B	DX39B_HUMAN
5.40318	0.9673	2	HFSGLEEAVYR	sp|P50990|TCPQ_HUMAN	P50990	T-complex protein 1 subunit theta	TCPQ_HUMAN
6.05713	0.996	2	HFSVEGQLEFR	sp|P07900|HS90A_HUMAN	P07900	Heat shock protein HSP 90-alpha	HS90A_HUMAN
6.00903	0.9926	2	HFVALSTNTTK	sp|P06744|G6PI_HUMAN	P06744	Glucose-6-phosphate isomerase	G6PI_HUMAN
5.87452	0.9939	2	HGINCFINR	sp|P78371|TCPB_HUMAN	P78371	T-complex protein 1 subunit beta	TCPB_HUMAN
6.11567	0.9856	2	HGSLGFLPR	sp|P39023|RL3_HUMAN	P39023	60S ribosomal protein L3	RL3_HUMAN
6.14294	0.97	2	HIDFSLR	sp|P46781|RS9_HUMAN	P46781	40S ribosomal protein S9	RS9_HUMAN
5.9329	0.9692	2	HILANFK	sp|P13693|TCTP_HUMAN	P13693	Translationally-controlled tumor protein	TCTP_HUMAN
6.45198	0.9855	2	HIYYITGETK	sp|P07900|HS90A_HUMAN	P07900	Heat shock protein HSP 90-alpha	HS90A_HUMAN
5.43215	0.9987	3	HKLDVTSVEDYK	sp|P48643|TCPE_HUMAN	P48643	T-complex protein 1 subunit epsilon	TCPE_HUMAN
5.23892	0.9792	3	HKSETDTSLIR	sp|P40227|TCPZ_HUMAN	P40227	T-complex protein 1 subunit zeta	TCPZ_HUMAN
6.28133	0.9993	3	HLEINPDHPIVETLR	sp|P08238|HS90B_HUMAN	P08238	Heat shock protein HSP 90-beta	HS90B_HUMAN
5.78488	0.998	3	HLEINPDHSIIETLR	sp|P07900|HS90A_HUMAN	P07900	Heat shock protein HSP 90-alpha	HS90A_HUMAN
6.55699	0.9964	2	HLIPAANTGESK	sp|P62258|1433E_HUMAN	P62258	14-3-3 protein epsilon	1433E_HUMAN
7.55643	0.9408	2	HLQLAIR	sp|P0C0S5|H2AZ_HUMAN	P0C0S5	Histone H2A.Z	H2AZ_HUMAN
5.99382	0.9986	2	HLSVNDLPVGR	sp|P30048|PRDX3_HUMAN	P30048	Thioredoxin-dependent peroxide reductase, mitochondrial	PRDX3_HUMAN
5.65369	0.9314	2	HLTDAYFK	sp|Q02878|RL6_HUMAN	Q02878	60S ribosomal protein L6	RL6_HUMAN
5.56369	0.9958	3	HPAKPDPSGECNPDLR	sp|Q16576|RBBP7_HUMAN	Q16576	Histone-binding protein RBBP7	RBBP7_HUMAN
5.6258	0.996	3	HPHDIIDDINSGAVECPAS	sp|P30050|RL12_HUMAN	P30050	60S ribosomal protein L12	RL12_HUMAN
6.2205	0.9986	2	HQEGEIFDTEK	sp|Q02878|RL6_HUMAN	Q02878	60S ribosomal protein L6	RL6_HUMAN
7.09466	0.9999	23	HQGVMVGMGQK	sp|P60709|ACTB_HUMAN	P60709	Actin, cytoplasmic 1	ACTB_HUMAN
5.95688	0.9683	2	HQNVQLPR	sp|P26599|PTBP1_HUMAN	P26599	Polypyrimidine tract-binding protein 1	PTBP1_HUMAN
5.81891	0.9938	2	HQPTAIIAK	sp|P29401|TKT_HUMAN	P29401	Transketolase	TKT_HUMAN
5.49018	0.9997	3	HSGPNSADSANDGFVR	sp|P52597|HNRPF_HUMAN	P52597	Heterogeneous nuclear ribonucleoprotein F	HNRPF_HUMAN
5.89221	0.9737	2	HSVGVVIGR	sp|Q92945|FUBP2_HUMAN	Q92945	Far upstream element-binding protein 2	FUBP2_HUMAN
5.8596	1	3	HTGCCGDNDPIDVCEIGSK	sp|Q15181|IPYR_HUMAN	Q15181	Inorganic pyrophosphatase	IPYR_HUMAN
6.04964	0.9986	3	HTGPNSPDTANDGFVR	sp|P31943|HNRH1_HUMAN	P31943	Heterogeneous nuclear ribonucleoprotein H	HNRH1_HUMAN
6.2823	0.9997	23	HVFGESDELIGQK	sp|P60174|TPIS_HUMAN	P60174	Triosephosphate isomerase	TPIS_HUMAN
5.87174	0.9982	2	HVGDLGNVTADK	sp|P00441|SODC_HUMAN	P00441	Superoxide dismutase [Cu-Zn]	SODC_HUMAN
4.88777	0.9982	2	HVLTGSADNSCR	sp|Q13347|EIF3I_HUMAN	Q13347	Eukaryotic translation initiation factor 3 subunit I	EIF3I_HUMAN
5.99175	0.8865	2	HVLVTLGEK	sp|P60660|MYL6_HUMAN	P60660	Myosin light polypeptide 6	MYL6_HUMAN
5.86414	0.9467	2	HVQGILR	sp|A8MWD9|RUXGL_HUMAN	A8MWD9	Putative small nuclear ribonucleoprotein G-like protein 15	RUXGL_HUMAN
5.49378	0.9996	3	HVSPAGAAVGIPLSEDEAK	sp|P31939|PUR9_HUMAN	P31939	Bifunctional purine biosynthesis protein ATIC	PUR9_HUMAN
6.0824	0.9418	2	HVVFIAQR	sp|P62081|RS7_HUMAN	P62081	40S ribosomal protein S7	RS7_HUMAN
6.9953	0.9999	3	HWPFQVINDGDKPK	sp|P0DMV8|HS71A_HUMAN	P0DMV8	Heat shock 70 kDa protein 1A	HS71A_HUMAN
5.50402	0.9812	2	IAAYLFK	sp|Q00610|CLH1_HUMAN	Q00610	Clathrin heavy chain 1	CLH1_HUMAN
5.46938	0.9955	2	IAAYLQSDQFCK	sp|P21266|GSTM3_HUMAN	P21266	Glutathione S-transferase Mu 3	GSTM3_HUMAN
5.98373	0.9981	2	IACLDFSLQK	sp|P17987|TCPA_HUMAN	P17987	T-complex protein 1 subunit alpha	TCPA_HUMAN
5.88475	0.9986	2	IADGYEQAAR	sp|P48643|TCPE_HUMAN	P48643	T-complex protein 1 subunit epsilon	TCPE_HUMAN
5.73096	0.9997	2	IAEFTTNLTEEEEK	sp|P35579|MYH9_HUMAN	P35579	Myosin-9	MYH9_HUMAN
5.31677	0.9653	2	IAEPSVCGR	sp|P33991|MCM4_HUMAN	P33991	DNA replication licensing factor MCM4	MCM4_HUMAN
5.18955	0.9905	2	IAEVDASVVR	sp|P31930|QCR1_HUMAN	P31930	Cytochrome b-c1 complex subunit 1, mitochondrial	QCR1_HUMAN
5.68078	0.9945	2	IAEVDCTAER	sp|Q8NBS9|TXND5_HUMAN	Q8NBS9	Thioredoxin domain-containing protein 5	TXND5_HUMAN
6.1407	0.9784	2	IAFAITAIK	sp|P62269|RS18_HUMAN	P62269	40S ribosomal protein S18	RS18_HUMAN
5.23148	0.9686	2	IAFSCPQK	sp|Q9HC38|GLOD4_HUMAN	Q9HC38	Glyoxalase domain-containing protein 4	GLOD4_HUMAN
5.56356	0.9913	2	IAGQVAAANK	sp|P39019|RS19_HUMAN	P39019	40S ribosomal protein S19	RS19_HUMAN
6.08349	0.9832	3	IAGYVTHLMK	sp|P08708|RS17_HUMAN	P08708	40S ribosomal protein S17	RS17_HUMAN
5.30863	0.988	2	IAIEIYLK	sp|Q9BXJ9|NAA15_HUMAN	Q9BXJ9	N-alpha-acetyltransferase 15, NatA auxiliary subunit	NAA15_HUMAN
6.19739	0.9922	2	IALLNVELELK	sp|Q99832|TCPH_HUMAN	Q99832	T-complex protein 1 subunit eta	TCPH_HUMAN
6.03408	0.9966	2	IALTDNALIAR	sp|P18124|RL7_HUMAN	P18124	60S ribosomal protein L7	RL7_HUMAN
5.66095	0.9966	2	IANPVEGSSGR	sp|Q15365|PCBP1_HUMAN	Q15365	Poly(rC)-binding protein 1	PCBP1_HUMAN
6.00361	0.9893	2	IANPVEGSTDR	sp|Q15366|PCBP2_HUMAN	Q15366	Poly(rC)-binding protein 2	PCBP2_HUMAN
5.80733	0.9999	2	IAQLEEQLDNETK	sp|P35579|MYH9_HUMAN	P35579	Myosin-9	MYH9_HUMAN
5.41372	0.9772	2	IAQLICER	sp|P33316|DUT_HUMAN	P33316	Deoxyuridine 5'-triphosphate nucleotidohydrolase, mitochondrial	DUT_HUMAN
6.12724	0.9989	2	IASLEVENQSLR	sp|P29692|EF1D_HUMAN	P29692	Elongation factor 1-delta	EF1D_HUMAN
5.52827	0.953	2	IASPEGQDYLK	sp|Q9Y3I0|RTCB_HUMAN	Q9Y3I0	RNA-splicing ligase RtcB homolog	RTCB_HUMAN
6.01539	0.9859	2	IATGSFLK	sp|P22234|PUR6_HUMAN	P22234	Bifunctional phosphoribosylaminoimidazole carboxylase/phosphoribosylaminoimidazole succinocarboxamide synthetase	PUR6_HUMAN
6.25581	0.9992	2	IAVAAQNCYK	sp|P60174|TPIS_HUMAN	P60174	Triosephosphate isomerase	TPIS_HUMAN
5.24563	0.993	3	IAVAHNGELVNAAR	sp|Q06203|PUR1_HUMAN	Q06203	Amidophosphoribosyltransferase	PUR1_HUMAN
5.36063	0.9559	2	ICAVGITK	sp|P55060|XPO2_HUMAN	P55060	Exportin-2	XPO2_HUMAN
6.10435	0.9991	2	ICDDELILIK	sp|P17987|TCPA_HUMAN	P17987	T-complex protein 1 subunit alpha	TCPA_HUMAN
5.82416	0.9997	2	IDATSASVLASR	sp|P13667|PDIA4_HUMAN	P13667	Protein disulfide-isomerase A4	PDIA4_HUMAN
5.67127	0.9679	2	IDDIVSGHK	sp|P49368|TCPG_HUMAN	P49368	T-complex protein 1 subunit gamma	TCPG_HUMAN
5.23707	0.9189	2	IDDVAALDK	sp|P06737|PYGL_HUMAN	P06737	Glycogen phosphorylase, liver form	PYGL_HUMAN
5.93008	0.9849	2	IDDVVNTR	sp|P50991|TCPD_HUMAN	P50991	T-complex protein 1 subunit delta	TCPD_HUMAN
6.21475	0.9918	2	IDEPLEGSEDR	sp|P61978|HNRPK_HUMAN	P61978	Heterogeneous nuclear ribonucleoprotein K	HNRPK_HUMAN
5.48312	0.9909	2	IDFVGELNDK	sp|P55786|PSA_HUMAN	P55786	Puromycin-sensitive aminopeptidase	PSA_HUMAN
5.50008	0.9808	2	IDIDPEETVK	sp|P54727|RD23B_HUMAN	P54727	UV excision repair protein RAD23 homolog B	RD23B_HUMAN
5.28041	0.9879	2	IDIDYQK	sp|Q13435|SF3B2_HUMAN	Q13435	Splicing factor 3B subunit 2	SF3B2_HUMAN
6.83899	0.9966	2	IDIIPNPQER	sp|P08238|HS90B_HUMAN	P08238	Heat shock protein HSP 90-beta	HS90B_HUMAN
5.5585	0.9925	4	IDRLDGAHAPELTK	sp|O76003|GLRX3_HUMAN	O76003	Glutaredoxin-3	GLRX3_HUMAN
6.6039	0.9997	2	IDTIEIITDR	sp|P22626|ROA2_HUMAN	P22626	Heterogeneous nuclear ribonucleoproteins A2/B1	ROA2_HUMAN
5.51987	0.9973	2	IDVGEAEPR	sp|P54577|SYYC_HUMAN	P54577	Tyrosine--tRNA ligase, cytoplasmic	SYYC_HUMAN
5.84975	0.9973	2	IDYIAGLDSR	sp|P07741|APT_HUMAN	P07741	Adenine phosphoribosyltransferase	APT_HUMAN
5.69645	0.9923	2	IEANEALVK	sp|P30049|ATPD_HUMAN	P30049	ATP synthase subunit delta, mitochondrial	ATPD_HUMAN
5.59611	0.9996	3	IECDDKGDGSCDVR	sp|P21333|FLNA_HUMAN	P21333	Filamin-A	FLNA_HUMAN
6.19366	0.9999	2	IEDLSQQAQLAAAEK	sp|E9PAV3|NACAM_HUMAN	E9PAV3	Nascent polypeptide-associated complex subunit alpha, muscle-specific form	NACAM_HUMAN
5.98743	0.9993	2	IEDVTPIPSDSTR	sp|P62263|RS14_HUMAN	P62263	40S ribosomal protein S14	RS14_HUMAN
6.78762	0.9593	2	IEEELGSK	sp|P06733|ENOA_HUMAN	P06733	Alpha-enolase	ENOA_HUMAN
5.69999	0.9949	2	IEELQLIVNDK	sp|P62195|PRS8_HUMAN	P62195	26S proteasome regulatory subunit 8	PRS8_HUMAN
5.93496	0.9933	2	IEFGVDVTTK	sp|P22234|PUR6_HUMAN	P22234	Bifunctional phosphoribosylaminoimidazole carboxylase/phosphoribosylaminoimidazole succinocarboxamide synthetase	PUR6_HUMAN
5.82068	0.9797	2	IEGVYAR	sp|P18077|RL35A_HUMAN	P18077	60S ribosomal protein L35a	RL35A_HUMAN
5.43294	0.9833	2	IESLSSQLSNLQK	sp|P20700|LMNB1_HUMAN	P20700	Lamin-B1	LMNB1_HUMAN
6.08857	0.9993	2	IETIEVMEDR	sp|P51991|ROA3_HUMAN	P51991	Heterogeneous nuclear ribonucleoprotein A3	ROA3_HUMAN
6.67467	0.9979	2	IEVIEIMTDR	sp|P09651|ROA1_HUMAN	P09651	Heterogeneous nuclear ribonucleoprotein A1	ROA1_HUMAN
5.2717	0.9934	2	IEYAKPTR	sp|P14866|HNRPL_HUMAN	P14866	Heterogeneous nuclear ribonucleoprotein L	HNRPL_HUMAN
5.40589	0.9936	2	IEYDCELVPR	sp|Q9P258|RCC2_HUMAN	Q9P258	Protein RCC2	RCC2_HUMAN
6.41975	0.9647	3	IFAPNHVVAK	sp|Q02543|RL18A_HUMAN	Q02543	60S ribosomal protein L18a	RL18A_HUMAN
5.43093	0.9746	2	IFGGLDMLAEK	sp|Q92688|AN32B_HUMAN	Q92688	Acidic leucine-rich nuclear phosphoprotein 32 family member B	AN32B_HUMAN
5.82813	0.9968	2	IFGVTTLDIVR	sp|P40926|MDHM_HUMAN	P40926	Malate dehydrogenase, mitochondrial	MDHM_HUMAN
6.10406	0.9498	2	IFIGTFK	sp|P14678|RSMB_HUMAN	P14678	Small nuclear ribonucleoprotein-associated proteins B and B'	RSMB_HUMAN
5.7508	0.9611	3	IFSGSSHQDLSQK	sp|P60891|PRPS1_HUMAN	P60891	Ribose-phosphate pyrophosphokinase 1	PRPS1_HUMAN
5.96596	0.9992	2	IFTSIGEDYDER	sp|P35232|PHB1_HUMAN	P35232	Prohibitin 1	PHB1_HUMAN
6.25712	0.9995	2	IFVGGLNPEATEEK	tr|D6R9P3|D6R9P3_HUMAN	D6R9P3	Heterogeneous nuclear ribonucleoprotein A/B	D6R9P3_HUMAN
7.17119	0.9905	23	IGAEVYHNLK	sp|P06733|ENOA_HUMAN	P06733	Alpha-enolase	ENOA_HUMAN
5.5113	0.9638	2	IGDEDVGR	sp|P23284|PPIB_HUMAN	P23284	Peptidyl-prolyl cis-trans isomerase B	PPIB_HUMAN
5.29253	0.9882	2	IGDPLLEDTR	sp|P49189|AL9A1_HUMAN	P49189	4-trimethylaminobutyraldehyde dehydrogenase	AL9A1_HUMAN
5.44787	0.9904	2	IGDTSVSYK	sp|P20700|LMNB1_HUMAN	P20700	Lamin-B1	LMNB1_HUMAN
5.37357	0.9823	2	IGEGTYGVVYK	sp|P06493|CDK1_HUMAN	P06493	Cyclin-dependent kinase 1	CDK1_HUMAN
5.86641	0.9996	2	IGGGIDVPVPR	sp|Q92945|FUBP2_HUMAN	Q92945	Far upstream element-binding protein 2	FUBP2_HUMAN
7.28155	0.9988	2	IGGIGTVPVGR	sp|P68104|EF1A1_HUMAN	P68104	Elongation factor 1-alpha 1	EF1A1_HUMAN
5.41255	0.9965	2	IGGNEGIDVPIPR	sp|Q96AE4|FUBP1_HUMAN	Q96AE4	Far upstream element-binding protein 1	FUBP1_HUMAN
6.1775	0.9909	2	IGHPAPNFK	sp|Q06830|PRDX1_HUMAN	Q06830	Peroxiredoxin-1	PRDX1_HUMAN
5.53912	0.9991	2	IGIVGLPNVGK	sp|Q9NTK5|OLA1_HUMAN	Q9NTK5	Obg-like ATPase 1	OLA1_HUMAN
5.82192	0.9899	3	IGKPHTVPCK	sp|P15880|RS2_HUMAN	P15880	40S ribosomal protein S2	RS2_HUMAN
5.98455	0.9606	2	IGLFGGAGVGK	sp|P06576|ATPB_HUMAN	P06576	ATP synthase subunit beta, mitochondrial	ATPB_HUMAN
5.93176	0.998	2	IGNCPFSQR	sp|O00299|CLIC1_HUMAN	O00299	Chloride intracellular channel protein 1	CLIC1_HUMAN
6.31453	0.9725	2	IGPLGLSPK	sp|P30050|RL12_HUMAN	P30050	60S ribosomal protein L12	RL12_HUMAN
6.18658	0.8974	2	IGQGYLIK	sp|P39023|RL3_HUMAN	P39023	60S ribosomal protein L3	RL3_HUMAN
5.86477	0.9994	3	IGRIEDVTPIPSDSTR	sp|P62263|RS14_HUMAN	P62263	40S ribosomal protein S14	RS14_HUMAN
5.51208	0.9644	3	IGSCTQQDVELHVQK	sp|P14868|SYDC_HUMAN	P14868	Aspartate--tRNA ligase, cytoplasmic	SYDC_HUMAN
5.51724	0.9987	2	IGSLIDVNQSK	sp|P61326|MGN_HUMAN	P61326	Protein mago nashi homolog	MGN_HUMAN
5.12071	0.9919	2	IGTDIQDNK	sp|P14324|FPPS_HUMAN	P14324	Farnesyl pyrophosphate synthase	FPPS_HUMAN
6.21459	0.9394	2	IGVITNR	sp|P62701|RS4X_HUMAN	P62701	40S ribosomal protein S4, X isoform	RS4X_HUMAN
5.48482	0.9958	3	IHDPQLLTER	sp|P14868|SYDC_HUMAN	P14868	Aspartate--tRNA ligase, cytoplasmic	SYDC_HUMAN
5.82353	0.9997	34	IHEGCEEPATHNALAK	sp|Q00610|CLH1_HUMAN	Q00610	Clathrin heavy chain 1	CLH1_HUMAN
5.16052	0.8548	3	IHNAENIQPGEQK	sp|Q04637|IF4G1_HUMAN	Q04637	Eukaryotic translation initiation factor 4 gamma 1	IF4G1_HUMAN
5.82259	0.9607	23	IHPTSVISGYR	sp|P17987|TCPA_HUMAN	P17987	T-complex protein 1 subunit alpha	TCPA_HUMAN
6.45528	0.9911	2	IHPVSTMVK	sp|P07195|LDHB_HUMAN	P07195	L-lactate dehydrogenase B chain	LDHB_HUMAN
5.55345	0.9955	2	IIAFVGSPVEDNEK	sp|P55036|PSMD4_HUMAN	P55036	26S proteasome non-ATPase regulatory subunit 4	PSMD4_HUMAN
5.81678	0.9751	2	IIALDGDTK	sp|P29401|TKT_HUMAN	P29401	Transketolase	TKT_HUMAN
6.78543	0.9789	2	IIAPPER	sp|P60709|ACTB_HUMAN	P60709	Actin, cytoplasmic 1	ACTB_HUMAN
5.66639	0.9976	2	IIATVLMTEDIK	sp|Q04637|IF4G1_HUMAN	Q04637	Eukaryotic translation initiation factor 4 gamma 1	IF4G1_HUMAN
5.76015	0.9998	2	IIDVVYNASNNELVR	sp|P62241|RS8_HUMAN	P62241	40S ribosomal protein S8	RS8_HUMAN
5.28317	0.9748	2	IIEETLALK	sp|O15144|ARPC2_HUMAN	O15144	Actin-related protein 2/3 complex subunit 2	ARPC2_HUMAN
5.66157	0.9999	2	IIETLTQQLQAK	sp|Q9UHV9|PFD2_HUMAN	Q9UHV9	Prefoldin subunit 2	PFD2_HUMAN
5.75806	0.9468	2	IIFEDDR	sp|P49773|HINT1_HUMAN	P49773	Adenosine 5'-monophosphoramidase HINT1	HINT1_HUMAN
5.59192	0.9967	2	IIGATDSSGELMFLMK	sp|Q13185|CBX3_HUMAN	Q13185	Chromobox protein homolog 3	CBX3_HUMAN
5.69576	0.9998	2	IILDLISESPIK	sp|P61978|HNRPK_HUMAN	P61978	Heterogeneous nuclear ribonucleoprotein K	HNRPK_HUMAN
5.96289	0.9533	2	IILLAEGR	sp|P23526|SAHH_HUMAN	P23526	Adenosylhomocysteinase	SAHH_HUMAN
5.63706	0.9837	2	IINDLLQSLR	sp|Q92945|FUBP2_HUMAN	Q92945	Far upstream element-binding protein 2	FUBP2_HUMAN
5.76585	1	2	IINEPTAAAIAYGLDK	sp|P11142|HSP7C_HUMAN	P11142	Heat shock cognate 71 kDa protein	HSP7C_HUMAN
6.82287	1	2	IINEPTAAAIAYGLDR	sp|P0DMV8|HS71A_HUMAN	P0DMV8	Heat shock 70 kDa protein 1A	HS71A_HUMAN
5.40743	0.9996	3	IINEPTAAAIAYGLDRTGK	sp|P0DMV8|HS71A_HUMAN	P0DMV8	Heat shock 70 kDa protein 1A	HS71A_HUMAN
5.34788	0.9903	2	IINNTENLVR	sp|Q9Y617|SERC_HUMAN	Q9Y617	Phosphoserine aminotransferase	SERC_HUMAN
6.18168	0.9986	2	IIPGFMCQGGDFTR	sp|P62937|PPIA_HUMAN	P62937	Peptidyl-prolyl cis-trans isomerase A	PPIA_HUMAN
6.22335	0.9967	2	IIQLLDDYPK	sp|P05388|RLA0_HUMAN	P05388	60S acidic ribosomal protein P0	RLA0_HUMAN
7.12066	0.9999	2	IISNASCTTNCLAPLAK	sp|P04406|G3P_HUMAN	P04406	Glyceraldehyde-3-phosphate dehydrogenase	G3P_HUMAN
6.20599	0.9884	2	IISSIEQK	sp|P62258|1433E_HUMAN	P62258	14-3-3 protein epsilon	1433E_HUMAN
5.98157	0.9973	3	IISSIEQKEENK	sp|P62258|1433E_HUMAN	P62258	14-3-3 protein epsilon	1433E_HUMAN
6.11191	0.9904	2	IITEGFEAAK	sp|P40227|TCPZ_HUMAN	P40227	T-complex protein 1 subunit zeta	TCPZ_HUMAN
5.7064	0.9965	2	IITLAGPTNAIFK	sp|Q15366|PCBP2_HUMAN	Q15366	Poly(rC)-binding protein 2	PCBP2_HUMAN
5.87864	0.9886	3	IIYIVHDEVK	sp|P25788|PSA3_HUMAN	P25788	Proteasome subunit alpha type-3	PSA3_HUMAN
6.35212	0.9834	3	IKGEHPGLSIGDVAK	sp|B2RPK0|HGB1A_HUMAN	B2RPK0	Putative high mobility group protein B1-like 1	HGB1A_HUMAN
5.92001	0.9986	3	IKSEHPGLSIGDTAK	sp|P26583|HMGB2_HUMAN	P26583	High mobility group protein B2	HMGB2_HUMAN
5.90295	0.9737	3	ILAHNNFVGR	sp|Q9NZI8|IF2B1_HUMAN	Q9NZI8	Insulin-like growth factor 2 mRNA-binding protein 1	IF2B1_HUMAN
5.32097	0.9928	3	ILDAVVAQEPLHR	sp|Q15029|U5S1_HUMAN	Q15029	116 kDa U5 small nuclear ribonucleoprotein component	U5S1_HUMAN
5.54684	0.9902	2	ILDILGETCK	sp|Q14151|SAFB2_HUMAN	Q14151	Scaffold attachment factor B2	SAFB2_HUMAN
5.63403	0.9947	2	ILDLQLEFDEK	sp|Q9P2J5|SYLC_HUMAN	Q9P2J5	Leucine--tRNA ligase, cytoplasmic	SYLC_HUMAN
6.62805	0.9979	23	ILDSVGIEADDDRLNK	sp|P05387|RLA2_HUMAN	P05387	60S acidic ribosomal protein P2	RLA2_HUMAN
5.59645	0.9243	2	ILEDDLK	sp|P61221|ABCE1_HUMAN	P61221	ATP-binding cassette sub-family E member 1	ABCE1_HUMAN
5.3952	0.9908	2	ILEDNSIPQVK	sp|P11177|ODPB_HUMAN	P11177	Pyruvate dehydrogenase E1 component subunit beta, mitochondrial	ODPB_HUMAN
5.50793	0.8922	2	ILFFNTPK	sp|P48556|PSMD8_HUMAN	P48556	26S proteasome non-ATPase regulatory subunit 8	PSMD8_HUMAN
5.87103	0.9795	3	ILFRPVASQLPR	sp|P35232|PHB1_HUMAN	P35232	Prohibitin 1	PHB1_HUMAN
5.95735	0.9998	2	ILGADTSVDLEETGR	sp|P25705|ATPA_HUMAN	P25705	ATP synthase subunit alpha, mitochondrial	ATPA_HUMAN
6.01985	0.9985	3	ILGADTSVDLEETGRVLSIGDGIAR	sp|P25705|ATPA_HUMAN	P25705	ATP synthase subunit alpha, mitochondrial	ATPA_HUMAN
5.85678	0.9462	2	ILGPQGNTIK	sp|Q07666|KHDR1_HUMAN	Q07666	KH domain-containing, RNA-binding, signal transduction-associated protein 1	KHDR1_HUMAN
6.18852	0.9915	2	ILIANTGMDTDK	sp|P78371|TCPB_HUMAN	P78371	T-complex protein 1 subunit beta	TCPB_HUMAN
5.9025	0.9942	2	ILLAELEQLK	sp|P08670|VIME_HUMAN	P08670	Vimentin	VIME_HUMAN
5.4401	0.9476	2	ILLDHEK	sp|P54136|SYRC_HUMAN	P54136	Arginine--tRNA ligase, cytoplasmic	SYRC_HUMAN
5.60312	0.9865	2	ILMVGLDAAGK	sp|P18085|ARF4_HUMAN	P18085	ADP-ribosylation factor 4	ARF4_HUMAN
5.88685	0.9459	2	ILNPEEIEK	sp|O14818|PSA7_HUMAN	O14818	Proteasome subunit alpha type-7	PSA7_HUMAN
5.61515	0.9999	2	ILPTLEAVAALGNK	sp|Q12905|ILF2_HUMAN	Q12905	Interleukin enhancer-binding factor 2	ILF2_HUMAN
5.88609	0.9994	2	ILQDGGLQVVEK	sp|O43175|SERA_HUMAN	O43175	D-3-phosphoglycerate dehydrogenase	SERA_HUMAN
5.64958	0.9666	2	ILQVSFK	sp|Q15717|ELAV1_HUMAN	Q15717	ELAV-like protein 1	ELAV1_HUMAN
5.68657	0.9999	2	ILSISADIETIGEILK	sp|P61978|HNRPK_HUMAN	P61978	Heterogeneous nuclear ribonucleoprotein K	HNRPK_HUMAN
5.58963	0.9999	3	ILSISADIETIGEILKK	sp|P61978|HNRPK_HUMAN	P61978	Heterogeneous nuclear ribonucleoprotein K	HNRPK_HUMAN
5.50981	0.989	2	ILTFDQLALDSPK	sp|Q07020|RL18_HUMAN	Q07020	60S ribosomal protein L18	RL18_HUMAN
6.03969	0.9901	2	ILVATNLFGR	sp|Q13838|DX39B_HUMAN	Q13838	Spliceosome RNA helicase DDX39B	DX39B_HUMAN
5.62222	0.8848	2	ILVAVVK	sp|O00232|PSD12_HUMAN	O00232	26S proteasome non-ATPase regulatory subunit 12	PSD12_HUMAN
5.46143	0.9883	2	ILYLTPEQEK	sp|P62495|ERF1_HUMAN	P62495	Eukaryotic peptide chain release factor subunit 1	ERF1_HUMAN
5.66444	0.9914	2	ILYSQCGDVMR	sp|P60660|MYL6_HUMAN	P60660	Myosin light polypeptide 6	MYL6_HUMAN
5.3813	0.9976	2	IMATPEQVGK	sp|P12956|XRCC6_HUMAN	P12956	X-ray repair cross-complementing protein 6	XRCC6_HUMAN
5.50652	0.9992	3	IMDPNIVGSEHYDVAR	sp|P06576|ATPB_HUMAN	P06576	ATP synthase subunit beta, mitochondrial	ATPB_HUMAN
6.08695	0.9974	2	IMNTFSVMPSPK	sp|Q9BVA1|TBB2B_HUMAN	Q9BVA1	Tubulin beta-2B chain	TBB2B_HUMAN
6.87725	0.9999	2	IMNTFSVVPSPK	sp|P04350|TBB4A_HUMAN	P04350	Tubulin beta-4A chain	TBB4A_HUMAN
5.89066	0.9989	2	IMNVIGEPIDER	sp|P06576|ATPB_HUMAN	P06576	ATP synthase subunit beta, mitochondrial	ATPB_HUMAN
6.05457	1	2	INEAIVAVQAIIADPK	sp|Q9Y224|RTRAF_HUMAN	Q9Y224	RNA transcription, translation and transport factor protein	RTRAF_HUMAN
6.01672	0.9922	2	INEILSNALK	sp|P52272|HNRPM_HUMAN	P52272	Heterogeneous nuclear ribonucleoprotein M	HNRPM_HUMAN
5.40261	0.9997	3	INEKPQVIADYESGR	sp|O60869|EDF1_HUMAN	O60869	Endothelial differentiation-related factor 1	EDF1_HUMAN
5.75036	0.9681	2	INFVIDNNK	sp|O75534|CSDE1_HUMAN	O75534	Cold shock domain-containing protein E1	CSDE1_HUMAN
6.30062	0.9856	2	INISEGNCPER	sp|Q15366|PCBP2_HUMAN	Q15366	Poly(rC)-binding protein 2	PCBP2_HUMAN
5.50207	0.9689	2	INLIAPPR	sp|P05198|IF2A_HUMAN	P05198	Eukaryotic translation initiation factor 2 subunit 1	IF2A_HUMAN
4.33174	0.9508	2	INMVEELEK	sp|Q15046|SYK_HUMAN	Q15046	Lysine--tRNA ligase	SYK_HUMAN
5.8547	0.9569	2	INNFSADIK	sp|P13797|PLST_HUMAN	P13797	Plastin-3	PLST_HUMAN
5.53381	0.9988	2	INSITVDNCK	sp|Q01518|CAP1_HUMAN	Q01518	Adenylyl cyclase-associated protein 1	CAP1_HUMAN
6.20802	0.9998	2	INVYYNEATGGK	sp|P68371|TBB4B_HUMAN	P68371	Tubulin beta-4B chain	TBB4B_HUMAN
6.34672	0.9995	2	INVYYNEATGNK	sp|Q9BVA1|TBB2B_HUMAN	Q9BVA1	Tubulin beta-2B chain	TBB2B_HUMAN
5.50753	0.9807	2	INYTEGR	sp|P06744|G6PI_HUMAN	P06744	Glucose-6-phosphate isomerase	G6PI_HUMAN
4.95169	0.9993	2	IPAFLNVVDIAGLVK	sp|Q9NTK5|OLA1_HUMAN	Q9NTK5	Obg-like ATPase 1	OLA1_HUMAN
6.38514	0.9981	2	IPAMTIAK	sp|P10809|CH60_HUMAN	P10809	60 kDa heat shock protein, mitochondrial	CH60_HUMAN
5.62904	0.9606	2	IPDWFLNR	sp|P62269|RS18_HUMAN	P62269	40S ribosomal protein S18	RS18_HUMAN
6.08691	0.9961	2	IPGGIIEDSCVLR	sp|P49368|TCPG_HUMAN	P49368	T-complex protein 1 subunit gamma	TCPG_HUMAN
5.45013	0.986	2	IPTISTQLK	sp|P18206|VINC_HUMAN	P18206	Vinculin	VINC_HUMAN
5.96824	0.9949	2	IPVGPETLGR	sp|P06576|ATPB_HUMAN	P06576	ATP synthase subunit beta, mitochondrial	ATPB_HUMAN
5.70702	0.9997	2	IQALQQQADEAEDR	sp|P67936|TPM4_HUMAN	P67936	Tropomyosin alpha-4 chain	TPM4_HUMAN
5.56714	0.9417	2	IQASTMAFK	sp|P37802|TAGL2_HUMAN	P37802	Transgelin-2	TAGL2_HUMAN
6.15625	0.9882	2	IQEAGTEVVK	sp|P40926|MDHM_HUMAN	P40926	Malate dehydrogenase, mitochondrial	MDHM_HUMAN
5.74619	0.9982	2	IQELEDLLAK	sp|P20700|LMNB1_HUMAN	P20700	Lamin-B1	LMNB1_HUMAN
5.44202	0.9942	2	IQETQAELPR	sp|Q14566|MCM6_HUMAN	Q14566	DNA replication licensing factor MCM6	MCM6_HUMAN
5.54753	0.9948	2	IQEVADELQK	sp|P18085|ARF4_HUMAN	P18085	ADP-ribosylation factor 4	ARF4_HUMAN
5.61084	0.9972	3	IQFKPDDGTTPER	sp|Q96AE4|FUBP1_HUMAN	Q96AE4	Far upstream element-binding protein 1	FUBP1_HUMAN
5.52444	0.9956	2	IQIAPDSGGLPER	sp|Q96AE4|FUBP1_HUMAN	Q96AE4	Far upstream element-binding protein 1	FUBP1_HUMAN
6.37932	0.983	2	IQLINNMLDK	sp|P00558|PGK1_HUMAN	P00558	Phosphoglycerate kinase 1	PGK1_HUMAN
6.00437	0.9983	2	IQLVEEELDR	sp|P67936|TPM4_HUMAN	P67936	Tropomyosin alpha-4 chain	TPM4_HUMAN
5.62797	0.9869	2	IQNGAQGIR	sp|P31943|HNRH1_HUMAN	P31943	Heterogeneous nuclear ribonucleoprotein H	HNRH1_HUMAN
5.44947	0.9996	2	IQQLTALGAAQATAK	sp|Q99471|PFD5_HUMAN	Q99471	Prefoldin subunit 5	PFD5_HUMAN
5.55354	0.991	2	IQQNTFTR	sp|P21333|FLNA_HUMAN	P21333	Filamin-A	FLNA_HUMAN
5.71181	0.9936	2	IQTQPGYANTLR	sp|Q00325|MPCP_HUMAN	Q00325	Phosphate carrier protein, mitochondrial	MPCP_HUMAN
5.97013	1	2	IQVLQQQADDAEER	tr|A0A087WWU8|A0A087WWU8_HUMAN	A0A087WWU8	Tropomyosin alpha-3 chain	A0A087WWU8_HUMAN
5.03399	0.9888	2	IQVTPPGFQLVFLPFADDK	sp|P12956|XRCC6_HUMAN	P12956	X-ray repair cross-complementing protein 6	XRCC6_HUMAN
5.64285	0.9201	2	IRDILAQVK	sp|Q9NZI8|IF2B1_HUMAN	Q9NZI8	Insulin-like growth factor 2 mRNA-binding protein 1	IF2B1_HUMAN
6.86711	0.9341	23	IREEYPDR	sp|Q9BVA1|TBB2B_HUMAN	Q9BVA1	Tubulin beta-2B chain	TBB2B_HUMAN
5.72948	0.9991	3	IRLISLTDENALSGNEELTVK	sp|P14625|ENPL_HUMAN	P14625	Endoplasmin	ENPL_HUMAN
5.57564	0.9591	2	IRVDFSITK	sp|P62995|TRA2B_HUMAN	P62995	Transformer-2 protein homolog beta	TRA2B_HUMAN
6.79704	0.9985	23	IRYESLTDPSK	sp|P07900|HS90A_HUMAN	P07900	Heat shock protein HSP 90-alpha	HS90A_HUMAN
5.52398	0.9857	2	ISDSVLVDIK	sp|P48643|TCPE_HUMAN	P48643	T-complex protein 1 subunit epsilon	TCPE_HUMAN
5.99964	0.9995	3	ISDSVLVDIKDTEPLIQTAK	sp|P48643|TCPE_HUMAN	P48643	T-complex protein 1 subunit epsilon	TCPE_HUMAN
6.01262	0.9982	2	ISEQFTAMFR	sp|Q9BVA1|TBB2B_HUMAN	Q9BVA1	Tubulin beta-2B chain	TBB2B_HUMAN
6.42853	0.9991	2	ISGLIYEETR	sp|P62805|H4_HUMAN	P62805	Histone H4	H4_HUMAN
5.97437	0.997	2	ISIPVDISDSDMMLNIINSSITTK	sp|P49368|TCPG_HUMAN	P49368	T-complex protein 1 subunit gamma	TCPG_HUMAN
5.57756	0.9974	3	ISNLIVLHLR	sp|Q14566|MCM6_HUMAN	Q14566	DNA replication licensing factor MCM6	MCM6_HUMAN
5.33955	0.9632	2	ISQLEMAR	sp|P26038|MOES_HUMAN	P26038	Moesin	MOES_HUMAN
5.52755	1	3	ISRGTIEILSDVQLIK	sp|P05388|RLA0_HUMAN	P05388	60S acidic ribosomal protein P0	RLA0_HUMAN
6.1138	0.9216	3	ISSDLDGHPVPK	sp|P29401|TKT_HUMAN	P29401	Transketolase	TKT_HUMAN
6.39027	1	2	ISSLLEEQFQQGK	sp|P62241|RS8_HUMAN	P62241	40S ribosomal protein S8	RS8_HUMAN
6.83127	0.9982	2	ISVYYNEATGGK	sp|P07437|TBB5_HUMAN	P07437	Tubulin beta chain	TBB5_HUMAN
5.68257	0.9807	2	ISYSGQFLVK	sp|Q9NZI8|IF2B1_HUMAN	Q9NZI8	Insulin-like growth factor 2 mRNA-binding protein 1	IF2B1_HUMAN
5.20011	0.997	3	ITELKEEIEVK	sp|Q9NQP4|PFD4_HUMAN	Q9NQP4	Prefoldin subunit 4	PFD4_HUMAN
5.33469	0.9909	3	ITEYLCEPLRK	sp|P63010|AP2B1_HUMAN	P63010	AP-2 complex subunit beta	AP2B1_HUMAN
5.3922	0.9518	2	ITFDAFPGEPDK	sp|Q12904|AIMP1_HUMAN	Q12904	Aminoacyl tRNA synthase complex-interacting multifunctional protein 1	AIMP1_HUMAN
5.62188	0.9871	2	ITIGQAPTEK	sp|P11586|C1TC_HUMAN	P11586	C-1-tetrahydrofolate synthase, cytoplasmic	C1TC_HUMAN
5.74043	0.9976	2	ITISSLQDLTLYNPER	sp|Q9NZI8|IF2B1_HUMAN	Q9NZI8	Insulin-like growth factor 2 mRNA-binding protein 1	IF2B1_HUMAN
6.43384	0.988	2	ITITNDK	sp|P0DMV8|HS71A_HUMAN	P0DMV8	Heat shock 70 kDa protein 1A	HS71A_HUMAN
5.8359	0.9764	2	ITITNDQNR	sp|P11021|BIP_HUMAN	P11021	Endoplasmic reticulum chaperone BiP	BIP_HUMAN
5.42082	0.9993	3	ITKPGSIDSNNQLFAPGGR	sp|Q04637|IF4G1_HUMAN	Q04637	Eukaryotic translation initiation factor 4 gamma 1	IF4G1_HUMAN
6.3822	0.9991	2	ITLDNAYMEK	sp|P14618|KPYM_HUMAN	P14618	Pyruvate kinase PKM	KPYM_HUMAN
5.43806	0.9945	3	ITLPVDFVTADKFDENAK	sp|P00558|PGK1_HUMAN	P00558	Phosphoglycerate kinase 1	PGK1_HUMAN
5.53245	0.9886	2	ITNDFYPEEDGK	sp|P55884|EIF3B_HUMAN	P55884	Eukaryotic translation initiation factor 3 subunit B	EIF3B_HUMAN
5.25119	0.9979	2	ITNSLTVLCSEK	sp|O75822|EIF3J_HUMAN	O75822	Eukaryotic translation initiation factor 3 subunit J	EIF3J_HUMAN
5.84365	0.9962	2	ITPSYVAFTPEGER	sp|P11021|BIP_HUMAN	P11021	Endoplasmic reticulum chaperone BiP	BIP_HUMAN
5.50513	0.9837	2	ITQSNAILR	sp|P21266|GSTM3_HUMAN	P21266	Glutathione S-transferase Mu 3	GSTM3_HUMAN
5.9406	0.9929	2	ITSGPFEPDLYK	sp|Q9UQ80|PA2G4_HUMAN	Q9UQ80	Proliferation-associated protein 2G4	PA2G4_HUMAN
6.24137	0.9998	2	ITVTSEVPFSK	sp|P35268|RL22_HUMAN	P35268	60S ribosomal protein L22	RL22_HUMAN
6.05697	0.999	2	ITVVGVGQVGMACAISILGK	sp|P07195|LDHB_HUMAN	P07195	L-lactate dehydrogenase B chain	LDHB_HUMAN
5.33914	0.9712	2	IVAEEFLK	sp|P59998|ARPC4_HUMAN	P59998	Actin-related protein 2/3 complex subunit 4	ARPC4_HUMAN
5.65406	0.9997	3	IVAERPGTNSTGPAPMAPPR	sp|Q13263|TIF1B_HUMAN	Q13263	Transcription intermediary factor 1-beta	TIF1B_HUMAN
5.52965	0.9969	3	IVALNAHTFLR	sp|P22087|FBRL_HUMAN	P22087	rRNA 2'-O-methyltransferase fibrillarin	FBRL_HUMAN
6.13692	0.9842	2	IVEMSTSK	sp|P63241|IF5A1_HUMAN	P63241	Eukaryotic translation initiation factor 5A-1	IF5A1_HUMAN
5.49904	0.9918	2	IVEVLLMK	sp|P38159|RBMX_HUMAN	P38159	RNA-binding motif protein, X chromosome	RBMX_HUMAN
5.53268	0.9984	2	IVGPSGAAVPCK	sp|P21333|FLNA_HUMAN	P21333	Filamin-A	FLNA_HUMAN
7.21889	0.9902	3	IVHAFDMEDLGDK	sp|Q9NZ45|CISD1_HUMAN	Q9NZ45	CDGSH iron-sulfur domain-containing protein 1	CISD1_HUMAN
5.76693	0.9995	3	IVLDNSVFSEHR	sp|Q00610|CLH1_HUMAN	Q00610	Clathrin heavy chain 1	CLH1_HUMAN
4.94699	0.9946	2	IVLELFADIVPK	sp|Q08752|PPID_HUMAN	Q08752	Peptidyl-prolyl cis-trans isomerase D	PPID_HUMAN
6.1114	0.9961	2	IVLLDSSLEYK	sp|P49368|TCPG_HUMAN	P49368	T-complex protein 1 subunit gamma	TCPG_HUMAN
5.68203	0.9934	2	IVLTNPVCTEVGEK	sp|P41091|IF2G_HUMAN	P41091	Eukaryotic translation initiation factor 2 subunit 3	IF2G_HUMAN
5.82973	0.9981	2	IVPNVLLEQGK	sp|O75390|CISY_HUMAN	O75390	Citrate synthase, mitochondrial	CISY_HUMAN
5.98851	0.9976	2	IVQAEGEAEAAK	sp|Q99623|PHB2_HUMAN	Q99623	Prohibitin-2	PHB2_HUMAN
5.49281	0.9839	2	IYFMAGSSR	sp|P14625|ENPL_HUMAN	P14625	Endoplasmin	ENPL_HUMAN
5.41735	0.9984	2	IYGFYDECK	sp|P36873|PP1G_HUMAN	P36873	Serine/threonine-protein phosphatase PP1-gamma catalytic subunit	PP1G_HUMAN
5.81977	0.9954	2	IYIDSNNNPER	sp|Q00610|CLH1_HUMAN	Q00610	Clathrin heavy chain 1	CLH1_HUMAN
5.2977	0.951	2	IYQYVINK	sp|P17812|PYRG1_HUMAN	P17812	CTP synthase 1	PYRG1_HUMAN
6.48057	0.9976	2	IYVDDGLISLQVK	sp|P14618|KPYM_HUMAN	P14618	Pyruvate kinase PKM	KPYM_HUMAN
5.54261	0.9954	2	IYVGNLPTDVR	sp|Q13242|SRSF9_HUMAN	Q13242	Serine/arginine-rich splicing factor 9	SRSF9_HUMAN
5.94857	0.9991	3	KAEAGAGSATEFQFR	sp|P46783|RS10_HUMAN	P46783	40S ribosomal protein S10	RS10_HUMAN
5.73813	0.9944	3	KCPFTGNVSIR	sp|P62280|RS11_HUMAN	P62280	40S ribosomal protein S11	RS11_HUMAN
5.34011	0.995	2	KDDEVQVVR	sp|P61254|RL26_HUMAN	P61254	60S ribosomal protein L26	RL26_HUMAN
5.79695	0.9962	2	KDDPTLLSSGR	sp|P22061|PIMT_HUMAN	P22061	Protein-L-isoaspartate(D-aspartate) O-methyltransferase	PIMT_HUMAN
5.72241	0.9719	2	KDEDLFR	sp|O75531|BAF_HUMAN	O75531	Barrier-to-autointegration factor	BAF_HUMAN
5.44543	0.981	2	KEPAVLELEGK	sp|Q01518|CAP1_HUMAN	Q01518	Adenylyl cyclase-associated protein 1	CAP1_HUMAN
5.8771	0.9979	2	KFDQLLAEEK	sp|P35579|MYH9_HUMAN	P35579	Myosin-9	MYH9_HUMAN
6.75897	0.9984	23	KFGDPVVQSDMK	sp|P0DMV8|HS71A_HUMAN	P0DMV8	Heat shock 70 kDa protein 1A	HS71A_HUMAN
5.58264	0.9661	2	KFVETPGQK	sp|P05455|LA_HUMAN	P05455	Lupus La protein	LA_HUMAN
4.969	0.8994	2	KGDIFLVR	sp|P55072|TERA_HUMAN	P55072	Transitional endoplasmic reticulum ATPase	TERA_HUMAN
5.96482	0.9443	2	KGDIVDIK	sp|P46778|RL21_HUMAN	P46778	60S ribosomal protein L21	RL21_HUMAN
5.43908	0.9817	2	KGDLLLNR	sp|Q15008|PSMD6_HUMAN	Q15008	26S proteasome non-ATPase regulatory subunit 6	PSMD6_HUMAN
5.34953	0.9549	2	KGEFETGFEK	sp|P15170|ERF3A_HUMAN	P15170	Eukaryotic peptide chain release factor GTP-binding subunit ERF3A	ERF3A_HUMAN
5.54261	0.974	2	KGEIFELK	sp|P63010|AP2B1_HUMAN	P63010	AP-2 complex subunit beta	AP2B1_HUMAN
5.77319	0.9835	3	KHPDSSVNFAEFSK	sp|P26583|HMGB2_HUMAN	P26583	High mobility group protein B2	HMGB2_HUMAN
5.73792	0.9173	2	KIFVGGIK	sp|P22626|ROA2_HUMAN	P22626	Heterogeneous nuclear ribonucleoproteins A2/B1	ROA2_HUMAN
5.48421	0.9971	2	KIIEDQQESLNK	sp|P05455|LA_HUMAN	P05455	Lupus La protein	LA_HUMAN
5.24907	0.9692	2	KINELTGIK	sp|P35998|PRS7_HUMAN	P35998	26S proteasome regulatory subunit 7	PRS7_HUMAN
5.65727	0.9363	2	KIPVVFR	sp|P10768|ESTD_HUMAN	P10768	S-formylglutathione hydrolase	ESTD_HUMAN
5.92959	0.9964	2	KIQASTMAFK	sp|P37802|TAGL2_HUMAN	P37802	Transgelin-2	TAGL2_HUMAN
5.67135	0.9999	3	KISIPVDISDSDMMLNIINSSITTK	sp|P49368|TCPG_HUMAN	P49368	T-complex protein 1 subunit gamma	TCPG_HUMAN
6.93024	0.9915	2	KITIADCGQLE	sp|P62937|PPIA_HUMAN	P62937	Peptidyl-prolyl cis-trans isomerase A	PPIA_HUMAN
6.15794	0.9979	3	KLDEAVAEAHLGK	sp|P23526|SAHH_HUMAN	P23526	Adenosylhomocysteinase	SAHH_HUMAN
5.79749	0.9995	3	KLDPELHLDIK	sp|Q12905|ILF2_HUMAN	Q12905	Interleukin enhancer-binding factor 2	ILF2_HUMAN
5.98931	0.9998	3	KLDPGSEETQTLVR	sp|P26641|EF1G_HUMAN	P26641	Elongation factor 1-gamma	EF1G_HUMAN
5.62466	0.9881	2	KLEEEGEQFVK	sp|P22307|SCP2_HUMAN	P22307	Sterol carrier protein 2	SCP2_HUMAN
5.44238	0.9976	3	KLEEEQIILEDQNCK	sp|P35579|MYH9_HUMAN	P35579	Myosin-9	MYH9_HUMAN
5.85876	0.9574	2	KLELSENR	sp|Q92688|AN32B_HUMAN	Q92688	Acidic leucine-rich nuclear phosphoprotein 32 family member B	AN32B_HUMAN
5.74243	0.9988	23	KLENCNYAVELGK	sp|P13797|PLST_HUMAN	P13797	Plastin-3	PLST_HUMAN
5.43238	0.9908	2	KLGEWVGLCK	sp|P25398|RS12_HUMAN	P25398	40S ribosomal protein S12	RS12_HUMAN
5.48843	0.9996	3	KLGNNCVFAPADVTSEK	sp|Q99714|HCD2_HUMAN	Q99714	3-hydroxyacyl-CoA dehydrogenase type-2	HCD2_HUMAN
5.35253	0.9981	2	KLNEILQAR	sp|B5ME19|EIFCL_HUMAN	B5ME19	Eukaryotic translation initiation factor 3 subunit C-like protein	EIFCL_HUMAN
5.54176	0.9993	2	KLQEESDLELAK	sp|O75822|EIF3J_HUMAN	O75822	Eukaryotic translation initiation factor 3 subunit J	EIF3J_HUMAN
5.58459	0.9834	2	KLQFSLK	sp|P20290|BTF3_HUMAN	P20290	Transcription factor BTF3	BTF3_HUMAN
6.61345	0.9809	2	KLSELLR	sp|P07900|HS90A_HUMAN	P07900	Heat shock protein HSP 90-alpha	HS90A_HUMAN
5.94418	0.9994	2	KLVESLPQEIK	sp|P52815|RM12_HUMAN	P52815	39S ribosomal protein L12, mitochondrial	RM12_HUMAN
5.60905	0.9923	2	KLVIVGDGACGK	sp|P08134|RHOC_HUMAN	P08134	Rho-related GTP-binding protein RhoC	RHOC_HUMAN
6.05642	0.9971	2	KPLLESGTLGTK	sp|P22314|UBA1_HUMAN	P22314	Ubiquitin-like modifier-activating enzyme 1	UBA1_HUMAN
5.8404	0.9795	3	KPLPDHVSIVEPK	sp|P23396|RS3_HUMAN	P23396	40S ribosomal protein S3	RS3_HUMAN
5.89626	0.9998	3	KPPLLNNADSVQAK	sp|P09874|PARP1_HUMAN	P09874	Poly [ADP-ribose] polymerase 1	PARP1_HUMAN
5.38439	0.9996	3	KPTDGASSSNCVTDISHLVR	sp|P49321|NASP_HUMAN	P49321	Nuclear autoantigenic sperm protein	NASP_HUMAN
6.08897	0.9947	2	KQELLEALTK	sp|P12956|XRCC6_HUMAN	P12956	X-ray repair cross-complementing protein 6	XRCC6_HUMAN
5.62492	0.9996	3	KQGGLGPMNIPLVSDPK	sp|Q06830|PRDX1_HUMAN	Q06830	Peroxiredoxin-1	PRDX1_HUMAN
5.5447	0.9998	3	KSDIDEIVLVGGSTR	sp|P11021|BIP_HUMAN	P11021	Endoplasmic reticulum chaperone BiP	BIP_HUMAN
6.63936	0.9994	2	KSDVEAIFSK	sp|P07910|HNRPC_HUMAN	P07910	Heterogeneous nuclear ribonucleoproteins C1/C2	HNRPC_HUMAN
5.38591	0.9981	2	KSDVETIFSK	sp|Q9UKM9|RALY_HUMAN	Q9UKM9	RNA-binding protein Raly	RALY_HUMAN
5.66241	0.9862	2	KTGCNVLLIQK	sp|P50991|TCPD_HUMAN	P50991	T-complex protein 1 subunit delta	TCPD_HUMAN
5.62966	0.9999	3	KVAAIEALNDGELQK	sp|P50502|F10A1_HUMAN	P50502	Hsc70-interacting protein	F10A1_HUMAN
5.45335	0.9973	3	KVAGMDVELTVEER	sp|P62258|1433E_HUMAN	P62258	14-3-3 protein epsilon	1433E_HUMAN
5.31889	0.9523	2	KVAPAPAVVK	sp|P62424|RL7A_HUMAN	P62424	60S ribosomal protein L7a	RL7A_HUMAN
5.39073	0.9997	2	KVEAQLQELQVK	sp|P35579|MYH9_HUMAN	P35579	Myosin-9	MYH9_HUMAN
6.07342	0.9986	23	KVEEAEPEEFVVEK	sp|Q13185|CBX3_HUMAN	Q13185	Chromobox protein homolog 3	CBX3_HUMAN
5.4884	0.9973	2	KVEEEEDESALK	sp|Q14566|MCM6_HUMAN	Q14566	DNA replication licensing factor MCM6	MCM6_HUMAN
5.49613	0.9908	2	KVGLIAAR	sp|P62917|RL8_HUMAN	P62917	60S ribosomal protein L8	RL8_HUMAN
5.14024	0.8933	2	KVLQLLR	sp|P18124|RL7_HUMAN	P18124	60S ribosomal protein L7	RL7_HUMAN
5.39404	0.9861	2	KVPVSVNLLSK	sp|O76021|RL1D1_HUMAN	O76021	Ribosomal L1 domain-containing protein 1	RL1D1_HUMAN
5.60549	0.9877	2	KVTQLDLDGPK	sp|Q13442|HAP28_HUMAN	Q13442	28 kDa heat- and acid-stable phosphoprotein	HAP28_HUMAN
5.39612	0.9953	2	KVVGCSCVVVK	sp|P25398|RS12_HUMAN	P25398	40S ribosomal protein S12	RS12_HUMAN
6.00296	0.9079	2	KVVNPLFEK	sp|P62424|RL7A_HUMAN	P62424	60S ribosomal protein L7a	RL7A_HUMAN
5.51666	0.9997	2	KYDAFLASESLIK	sp|P62906|RL10A_HUMAN	P62906	60S ribosomal protein L10a	RL10A_HUMAN
5.27913	0.995	3	KYEEIDNAPEER	sp|P49411|EFTU_HUMAN	P49411	Elongation factor Tu, mitochondrial	EFTU_HUMAN
5.94746	1	3	LAADEDDDDDDEEDDDEDDDDDDFDDEEAEEK	sp|P06748|NPM_HUMAN	P06748	Nucleophosmin	NPM_HUMAN
5.35854	0.9724	2	LAAFGQLHK	sp|Q12906|ILF3_HUMAN	Q12906	Interleukin enhancer-binding factor 3	ILF3_HUMAN
5.80108	0.9992	2	LAAIAESGVER	sp|P28072|PSB6_HUMAN	P28072	Proteasome subunit beta type-6	PSB6_HUMAN
5.54626	0.996	2	LAALNPESNTAGLDIFAK	sp|O00299|CLIC1_HUMAN	O00299	Chloride intracellular channel protein 1	CLIC1_HUMAN
5.41241	0.9311	2	LAAPLLK	sp|P54886|P5CS_HUMAN	P54886	Delta-1-pyrroline-5-carboxylate synthase	P5CS_HUMAN
5.41713	0.998	2	LAAQSCALSLVR	sp|Q08211|DHX9_HUMAN	Q08211	ATP-dependent RNA helicase A	DHX9_HUMAN
5.12603	0.9623	2	LADALQELR	sp|P02545|LMNA_HUMAN	P02545	Prelamin-A/C	LMNA_HUMAN
5.93092	0.9882	2	LADFGLAR	sp|P06493|CDK1_HUMAN	P06493	Cyclin-dependent kinase 1	CDK1_HUMAN
5.45684	0.9988	2	LADIQIEQLNR	sp|O60925|PFD1_HUMAN	O60925	Prefoldin subunit 1	PFD1_HUMAN
5.79475	0.9478	2	LAEALPK	sp|P20290|BTF3_HUMAN	P20290	Transcription factor BTF3	BTF3_HUMAN
NaN	0.985	3	LAGESESNLRK	sp|P55072|TERA_HUMAN	P55072	Transitional endoplasmic reticulum ATPase	TERA_HUMAN
5.35956	0.9844	3	LAGIINFQRPK	sp|O00232|PSD12_HUMAN	O00232	26S proteasome non-ATPase regulatory subunit 12	PSD12_HUMAN
5.92755	0.9177	2	LAILYAK	sp|P50502|F10A1_HUMAN	P50502	Hsc70-interacting protein	F10A1_HUMAN
5.83608	0.999	2	LALDLEIATYR	sp|P05787|K2C8_HUMAN	P05787	Keratin, type II cytoskeletal 8	K2C8_HUMAN
5.50672	0.9999	3	LALVTGGEIASTFDHPELVK	sp|P78371|TCPB_HUMAN	P78371	T-complex protein 1 subunit beta	TCPB_HUMAN
6.46727	0.9994	2	LAMQEFMILPVGAANFR	sp|P06733|ENOA_HUMAN	P06733	Alpha-enolase	ENOA_HUMAN
5.13378	0.9887	2	LANLPEEVIQK	sp|P52701|MSH6_HUMAN	P52701	DNA mismatch repair protein Msh6	MSH6_HUMAN
6.31979	0.9999	2	LAPDYDALDVANK	sp|P62750|RL23A_HUMAN	P62750	60S ribosomal protein L23a	RL23A_HUMAN
5.81665	0.9999	2	LAPITSDPTEATAVGAVEASFK	sp|P14618|KPYM_HUMAN	P14618	Pyruvate kinase PKM	KPYM_HUMAN
5.51681	0.9268	3	LAQALHEMR	sp|P20700|LMNB1_HUMAN	P20700	Lamin-B1	LMNB1_HUMAN
6.1154	1	3	LAQANGWGVMVSHR	sp|P06733|ENOA_HUMAN	P06733	Alpha-enolase	ENOA_HUMAN
5.70428	0.929	2	LAQFEPSQR	sp|Q08211|DHX9_HUMAN	Q08211	ATP-dependent RNA helicase A	DHX9_HUMAN
5.79981	0.9765	2	LATALQK	sp|P67936|TPM4_HUMAN	P67936	Tropomyosin alpha-4 chain	TPM4_HUMAN
6.14431	0.999	2	LATNAAVTVLR	sp|P50990|TCPQ_HUMAN	P50990	T-complex protein 1 subunit theta	TCPQ_HUMAN
6.16438	0.9986	2	LATQLTGPVMPVR	sp|P26373|RL13_HUMAN	P26373	60S ribosomal protein L13	RL13_HUMAN
6.2874	1	2	LAVEALSSLDGDLAGR	sp|P12277|KCRB_HUMAN	P12277	Creatine kinase B-type	KCRB_HUMAN
6.24605	0.9796	2	LAVEAVLR	sp|P78371|TCPB_HUMAN	P78371	T-complex protein 1 subunit beta	TCPB_HUMAN
6.89819	0.9989	2	LAVNMVPFPR	sp|Q9BVA1|TBB2B_HUMAN	Q9BVA1	Tubulin beta-2B chain	TBB2B_HUMAN
5.52425	0.9769	2	LAVYIDK	sp|P20700|LMNB1_HUMAN	P20700	Lamin-B1	LMNB1_HUMAN
5.73081	0.9998	2	LAYINPDLALEEK	sp|P31948|STIP1_HUMAN	P31948	Stress-induced-phosphoprotein 1	STIP1_HUMAN
5.09783	0.9856	2	LCIEVTPQSK	sp|P61221|ABCE1_HUMAN	P61221	ATP-binding cassette sub-family E member 1	ABCE1_HUMAN
5.78532	0.9989	2	LCSLFYTNEEVAK	sp|P43243|MATR3_HUMAN	P43243	Matrin-3	MATR3_HUMAN
6.18981	0.9999	2	LCYVALDFEQEMATAASSSSLEK	sp|P60709|ACTB_HUMAN	P60709	Actin, cytoplasmic 1	ACTB_HUMAN
5.19866	0.9596	2	LDDLFLK	sp|P42704|LPPRC_HUMAN	P42704	Leucine-rich PPR motif-containing protein, mitochondrial	LPPRC_HUMAN
5.7557	0.9858	2	LDFNLIR	sp|P31939|PUR9_HUMAN	P31939	Bifunctional purine biosynthesis protein ATIC	PUR9_HUMAN
6.39172	0.9899	3	LDHKFDLMYAK	sp|P68363|TBA1B_HUMAN	P68363	Tubulin alpha-1B chain	TBA1B_HUMAN
6.46175	0.9961	2	LDIDSPPITAR	sp|P14618|KPYM_HUMAN	P14618	Pyruvate kinase PKM	KPYM_HUMAN
5.36087	0.9986	2	LDIKLDSEDK	sp|P13639|EF2_HUMAN	P13639	Elongation factor 2	EF2_HUMAN
6.19512	0.9633	2	LDINVSK	sp|P49642|PRI1_HUMAN	P49642	DNA primase small subunit	PRI1_HUMAN
5.75245	0.9927	2	LDLLEDR	sp|Q14697|GANAB_HUMAN	Q14697	Neutral alpha-glucosidase AB	GANAB_HUMAN
5.42988	1	2	LDLSVTEAVVAGIAK	sp|P22102|PUR2_HUMAN	P22102	Trifunctional purine biosynthetic protein adenosine-3	PUR2_HUMAN
5.80898	1	2	LDPGSEETQTLVR	sp|P26641|EF1G_HUMAN	P26641	Elongation factor 1-gamma	EF1G_HUMAN
5.31899	0.9983	3	LDPHLVLDQLR	sp|P35579|MYH9_HUMAN	P35579	Myosin-9	MYH9_HUMAN
5.85172	0.9937	2	LDPSIFESLQK	sp|Q9Y265|RUVB1_HUMAN	Q9Y265	RuvB-like 1	RUVB1_HUMAN
5.58267	0.9967	2	LDYDEDASAMLK	sp|P50502|F10A1_HUMAN	P50502	Hsc70-interacting protein	F10A1_HUMAN
5.68537	0.9993	2	LEAAYLDLQR	sp|O75347|TBCA_HUMAN	O75347	Tubulin-specific chaperone A	TBCA_HUMAN
5.54083	0.9989	2	LEAEGVPEVSEK	sp|O76003|GLRX3_HUMAN	O76003	Glutaredoxin-3	GLRX3_HUMAN
5.34961	0.9779	2	LEALDANSR	sp|P09496|CLCA_HUMAN	P09496	Clathrin light chain A	CLCA_HUMAN
5.61055	0.9909	2	LEAMCFDGVK	sp|P47813|IF1AX_HUMAN	P47813	Eukaryotic translation initiation factor 1A, X-chromosomal	IF1AX_HUMAN
5.99395	0.9889	2	LECVEPNCR	sp|P83881|RL36A_HUMAN	P83881	60S ribosomal protein L36a	RL36A_HUMAN
5.1118	0.9988	2	LEGGSGGDSEVQR	sp|P62195|PRS8_HUMAN	P62195	26S proteasome regulatory subunit 8	PRS8_HUMAN
5.61595	0.9491	3	LEHEYIQNFK	sp|Q15691|MARE1_HUMAN	Q15691	Microtubule-associated protein RP/EB family member 1	MARE1_HUMAN
5.71319	0.9499	3	LEILQIHTK	sp|P55072|TERA_HUMAN	P55072	Transitional endoplasmic reticulum ATPase	TERA_HUMAN
5.81226	0.9855	2	LELAQYR	sp|P25705|ATPA_HUMAN	P25705	ATP synthase subunit alpha, mitochondrial	ATPA_HUMAN
6.39405	0.9946	2	LELQGPR	sp|P19338|NUCL_HUMAN	P19338	Nucleolin	NUCL_HUMAN
5.45623	0.9701	2	LELSVLYK	sp|Q96FW1|OTUB1_HUMAN	Q96FW1	Ubiquitin thioesterase OTUB1	OTUB1_HUMAN
6.44791	0.9994	2	LEQGQAIDDLMPAQK	sp|P12277|KCRB_HUMAN	P12277	Creatine kinase B-type	KCRB_HUMAN
5.99657	0.9636	2	LEQSTIVK	sp|Q02790|FKBP4_HUMAN	Q02790	Peptidyl-prolyl cis-trans isomerase FKBP4	FKBP4_HUMAN
6.51336	0.94	2	LFCVGFTK	sp|P61247|RS3A_HUMAN	P61247	40S ribosomal protein S3a	RS3A_HUMAN
5.78376	0.9806	3	LFDSTTLEHQK	sp|Q13347|EIF3I_HUMAN	Q13347	Eukaryotic translation initiation factor 3 subunit I	EIF3I_HUMAN
5.99924	0.9795	2	LFEELGK	sp|P34932|HSP74_HUMAN	P34932	Heat shock 70 kDa protein 4	HSP74_HUMAN
5.90495	0.9571	2	LFEGNALLR	sp|P46781|RS9_HUMAN	P46781	40S ribosomal protein S9	RS9_HUMAN
6.06539	0.998	2	LFIGGLNTETNEK	sp|P38159|RBMX_HUMAN	P38159	RNA-binding motif protein, X chromosome	RBMX_HUMAN
6.07465	0.9997	2	LFIGGLSFETTDESLR	sp|P09651|ROA1_HUMAN	P09651	Heterogeneous nuclear ribonucleoprotein A1	ROA1_HUMAN
5.91478	1	2	LFIGGLSFETTEESLR	sp|P22626|ROA2_HUMAN	P22626	Heterogeneous nuclear ribonucleoproteins A2/B1	ROA2_HUMAN
5.08099	0.909	3	LFNLSKEDDVR	sp|P62753|RS6_HUMAN	P62753	40S ribosomal protein S6	RS6_HUMAN
6.22315	0.9967	3	LFQECCPHSTDR	sp|P61978|HNRPK_HUMAN	P61978	Heterogeneous nuclear ribonucleoprotein K	HNRPK_HUMAN
5.41701	0.9972	2	LFSGDVVLTAR	sp|P16152|CBR1_HUMAN	P16152	Carbonyl reductase [NADPH] 1	CBR1_HUMAN
4.46763	0.9787	2	LFTEEELAR	sp|Q9UMX5|NENF_HUMAN	Q9UMX5	Neudesin	NENF_HUMAN
6.5275	0.9555	2	LFVIGGK	sp|Q8NAB2|KBTB3_HUMAN	Q8NAB2	Kelch repeat and BTB domain-containing protein 3	KBTB3_HUMAN
5.36323	0.9917	2	LFVLFGAEILK	sp|P37837|TALDO_HUMAN	P37837	Transaldolase	TALDO_HUMAN
5.8921	0.9988	2	LFVTNDAATILR	sp|P50990|TCPQ_HUMAN	P50990	T-complex protein 1 subunit theta	TCPQ_HUMAN
4.97559	1	2	LGANSLLDLVVFGR	sp|P31040|SDHA_HUMAN	P31040	Succinate dehydrogenase [ubiquinone] flavoprotein subunit, mitochondrial	SDHA_HUMAN
5.38381	0.884	2	LGAPALTSR	sp|P34897|GLYM_HUMAN	P34897	Serine hydroxymethyltransferase, mitochondrial	GLYM_HUMAN
5.62115	0.9937	2	LGDDIDLIVR	sp|O15371|EIF3D_HUMAN	O15371	Eukaryotic translation initiation factor 3 subunit D	EIF3D_HUMAN
5.82906	0.9999	2	LGDLYEEEMR	sp|P08670|VIME_HUMAN	P08670	Vimentin	VIME_HUMAN
5.60779	0.9983	2	LGDVISIQPCPDVK	sp|P55072|TERA_HUMAN	P55072	Transitional endoplasmic reticulum ATPase	TERA_HUMAN
5.99632	0.9998	3	LGDVYVNDAFGTAHR	sp|P00558|PGK1_HUMAN	P00558	Phosphoglycerate kinase 1	PGK1_HUMAN
5.31922	0.9558	2	LGEYEDVSR	sp|Q99426|TBCB_HUMAN	Q99426	Tubulin-folding cofactor B	TBCB_HUMAN
6.43456	0.9967	2	LGFEDGSVLK	sp|P09936|UCHL1_HUMAN	P09936	Ubiquitin carboxyl-terminal hydrolase isozyme L1	UCHL1_HUMAN
5.34915	0.9815	2	LGGAGMER	sp|P52272|HNRPM_HUMAN	P52272	Heterogeneous nuclear ribonucleoprotein M	HNRPM_HUMAN
5.56113	0.9993	2	LGGEVSCLVAGTK	sp|P13804|ETFA_HUMAN	P13804	Electron transfer flavoprotein subunit alpha, mitochondrial	ETFA_HUMAN
5.72127	0.9957	2	LGGIGQFLAK	sp|Q08211|DHX9_HUMAN	Q08211	ATP-dependent RNA helicase A	DHX9_HUMAN
5.79536	0.9997	2	LGGNVVVSLEGKPL	sp|Q9Y281|COF2_HUMAN	Q9Y281	Cofilin-2	COF2_HUMAN
6.55223	0.9997	2	LGGSAVISLEGKPL	sp|P23528|COF1_HUMAN	P23528	Cofilin-1	COF1_HUMAN
5.51792	0.9244	2	LGGSQEDQIK	sp|P37837|TALDO_HUMAN	P37837	Transaldolase	TALDO_HUMAN
6.23452	0.9891	3	LGIHEDSQNR	sp|P07900|HS90A_HUMAN	P07900	Heat shock protein HSP 90-alpha	HS90A_HUMAN
5.34753	0.9599	2	LGITQLR	sp|Q9Y285|SYFA_HUMAN	Q9Y285	Phenylalanine--tRNA ligase alpha subunit	SYFA_HUMAN
5.91241	0.9915	2	LGLDYEER	sp|Q99623|PHB2_HUMAN	Q99623	Prohibitin-2	PHB2_HUMAN
5.99601	0.8602	2	LGLELGK	sp|P60891|PRPS1_HUMAN	P60891	Ribose-phosphate pyrophosphokinase 1	PRPS1_HUMAN
5.56697	0.9545	2	LGLGEGAEEK	sp|P18754|RCC1_HUMAN	P18754	Regulator of chromosome condensation	RCC1_HUMAN
5.96677	0.9913	3	LGLGIDEDDPTADDTSAAVTEEMPPLEGDDDTSRMEEVD	sp|P07900|HS90A_HUMAN	P07900	Heat shock protein HSP 90-alpha	HS90A_HUMAN
5.91045	0.9979	3	LGLGIDEDEVAAEEPNAAVPDEIPPLEGDEDASRMEEVD	sp|P08238|HS90B_HUMAN	P08238	Heat shock protein HSP 90-beta	HS90B_HUMAN
5.84716	0.8539	2	LGLHSLR	sp|P61204|ARF3_HUMAN	P61204	ADP-ribosylation factor 3	ARF3_HUMAN
5.65204	0.9414	2	LGLQSLR	sp|P18085|ARF4_HUMAN	P18085	ADP-ribosylation factor 4	ARF4_HUMAN
5.25709	0.9903	2	LGLSTLGELK	sp|O43399|TPD54_HUMAN	O43399	Tumor protein D54	TPD54_HUMAN
6.07883	0.9999	2	LGLVGVNLTLDGVK	sp|P53396|ACLY_HUMAN	P53396	ATP-citrate synthase	ACLY_HUMAN
5.59662	0.9648	2	LGMLSPEGTCK	sp|P49327|FAS_HUMAN	P49327	Fatty acid synthase	FAS_HUMAN
5.27739	0.9958	2	LGNYAGAVQDCER	sp|O43765|SGTA_HUMAN	O43765	Small glutamine-rich tetratricopeptide repeat-containing protein alpha	SGTA_HUMAN
5.59889	0.9699	2	LGPLQVAR	sp|P38117|ETFB_HUMAN	P38117	Electron transfer flavoprotein subunit beta	ETFB_HUMAN
5.37381	0.9981	2	LGQEATVGK	sp|P53396|ACLY_HUMAN	P53396	ATP-citrate synthase	ACLY_HUMAN
5.40749	0.9979	2	LGSLVENNER	sp|B5ME19|EIFCL_HUMAN	B5ME19	Eukaryotic translation initiation factor 3 subunit C-like protein	EIFCL_HUMAN
4.90739	0.9908	2	LGSTEVASNVPK	sp|Q9Y5A9|YTHD2_HUMAN	Q9Y5A9	YTH domain-containing family protein 2	YTHD2_HUMAN
5.84613	0.9993	2	LGSTVFVANLDYK	sp|P52272|HNRPM_HUMAN	P52272	Heterogeneous nuclear ribonucleoprotein M	HNRPM_HUMAN
5.48807	0.9781	2	LGTLSPAFSTR	sp|Q7KZF4|SND1_HUMAN	Q7KZF4	Staphylococcal nuclease domain-containing protein 1	SND1_HUMAN
5.80644	0.9686	2	LGVAGQWR	sp|P09936|UCHL1_HUMAN	P09936	Ubiquitin carboxyl-terminal hydrolase isozyme L1	UCHL1_HUMAN
5.43564	0.9102	2	LGVDISATK	sp|Q9NSD9|SYFB_HUMAN	Q9NSD9	Phenylalanine--tRNA ligase beta subunit	SYFB_HUMAN
6.30896	0.9582	3	LGVIEDHSNR	sp|P14625|ENPL_HUMAN	P14625	Endoplasmin	ENPL_HUMAN
5.57946	0.9774	3	LGVLHPDVITK	sp|Q9NSD9|SYFB_HUMAN	Q9NSD9	Phenylalanine--tRNA ligase beta subunit	SYFB_HUMAN
6.01865	0.9939	2	LGVQVVITDPEK	sp|P17987|TCPA_HUMAN	P17987	T-complex protein 1 subunit alpha	TCPA_HUMAN
5.8932	0.9568	23	LHIVQVVCK	sp|O00299|CLIC1_HUMAN	O00299	Chloride intracellular channel protein 1	CLIC1_HUMAN
5.16694	0.9996	2	LIALLEVLSQK	sp|P21333|FLNA_HUMAN	P21333	Filamin-A	FLNA_HUMAN
6.92244	0.9998	2	LIAPVAEEEATVPNNK	sp|P07195|LDHB_HUMAN	P07195	L-lactate dehydrogenase B chain	LDHB_HUMAN
5.7474	0.9893	2	LIDFLECGK	sp|P17844|DDX5_HUMAN	P17844	Probable ATP-dependent RNA helicase DDX5	DDX5_HUMAN
5.60194	0.9948	2	LIDFLESGK	sp|Q92841|DDX17_HUMAN	Q92841	Probable ATP-dependent RNA helicase DDX17	DDX17_HUMAN
6.12323	0.998	2	LIEEVMIGEDK	sp|P78371|TCPB_HUMAN	P78371	T-complex protein 1 subunit beta	TCPB_HUMAN
5.30989	0.9583	2	LIEVDDERK	sp|P62753|RS6_HUMAN	P62753	40S ribosomal protein S6	RS6_HUMAN
4.84956	0.994	3	LIHPDEDISLEER	sp|O43670|ZN207_HUMAN	O43670	BUB3-interacting and GLEBS motif-containing protein ZNF207	ZN207_HUMAN
5.30712	0.9908	2	LIIAGTSAYAR	sp|P34897|GLYM_HUMAN	P34897	Serine hydroxymethyltransferase, mitochondrial	GLYM_HUMAN
6.09534	0.9969	2	LIINSLYK	sp|P14625|ENPL_HUMAN	P14625	Endoplasmin	ENPL_HUMAN
5.28663	0.9759	2	LIIVEGCQR	sp|P05023|AT1A1_HUMAN	P05023	Sodium/potassium-transporting ATPase subunit alpha-1	AT1A1_HUMAN
5.88073	0.9492	2	LILDSAR	sp|P29401|TKT_HUMAN	P29401	Transketolase	TKT_HUMAN
5.67799	0.9574	2	LILEQMQK	sp|P31948|STIP1_HUMAN	P31948	Stress-induced-phosphoprotein 1	STIP1_HUMAN
5.68696	0.9758	3	LINRPIIVFR	sp|Q16658|FSCN1_HUMAN	Q16658	Fascin	FSCN1_HUMAN
5.4485	0.9749	2	LIQLMEEIMAEK	sp|Q92841|DDX17_HUMAN	Q92841	Probable ATP-dependent RNA helicase DDX17	DDX17_HUMAN
5.18758	0.9639	3	LIQSHPESAEDLQEK	sp|Q13813|SPTN1_HUMAN	Q13813	Spectrin alpha chain, non-erythrocytic 1	SPTN1_HUMAN
5.81418	0.9551	2	LIQYCQSK	sp|P15121|ALDR_HUMAN	P15121	Aldo-keto reductase family 1 member B1	ALDR_HUMAN
5.67585	0.9982	2	LISLTDENALSGNEELTVK	sp|P14625|ENPL_HUMAN	P14625	Endoplasmin	ENPL_HUMAN
6.19387	0.9999	2	LISQIVSSITASLR	sp|P68363|TBA1B_HUMAN	P68363	Tubulin alpha-1B chain	TBA1B_HUMAN
6.18622	0.9959	2	LITEDVQGK	sp|P61247|RS3A_HUMAN	P61247	40S ribosomal protein S3a	RS3A_HUMAN
5.52958	0.992	2	LITLEEEMTK	sp|P07237|PDIA1_HUMAN	P07237	Protein disulfide-isomerase	PDIA1_HUMAN
6.18935	0.9848	2	LITPAVVSER	sp|P62851|RS25_HUMAN	P62851	40S ribosomal protein S25	RS25_HUMAN
5.36306	1	2	LIVDEAINEDNSVVSLSQPK	sp|P55072|TERA_HUMAN	P55072	Transitional endoplasmic reticulum ATPase	TERA_HUMAN
5.73865	0.966	2	LIVENLSSR	sp|Q08170|SRSF4_HUMAN	Q08170	Serine/arginine-rich splicing factor 4	SRSF4_HUMAN
5.45525	0.9889	2	LIVNVNDLR	sp|P25205|MCM3_HUMAN	P25205	DNA replication licensing factor MCM3	MCM3_HUMAN
6.62935	0.9747	23	LKDDEVAQLK	sp|P07195|LDHB_HUMAN	P07195	L-lactate dehydrogenase B chain	LDHB_HUMAN
5.28467	0.9215	3	LKEENFFGPK	sp|Q9NZI8|IF2B1_HUMAN	Q9NZI8	Insulin-like growth factor 2 mRNA-binding protein 1	IF2B1_HUMAN
5.72994	0.979	2	LKGDDLQAIK	sp|P07910|HNRPC_HUMAN	P07910	Heterogeneous nuclear ribonucleoproteins C1/C2	HNRPC_HUMAN
5.98274	0.9997	3	LKGEATVSFDDPPSAK	sp|P35637|FUS_HUMAN	P35637	RNA-binding protein FUS	FUS_HUMAN
5.48651	0.9897	2	LLADPTGAFGK	sp|P30044|PRDX5_HUMAN	P30044	Peroxiredoxin-5, mitochondrial	PRDX5_HUMAN
5.95763	0.997	2	LLADQAEAR	sp|P84098|RL19_HUMAN	P84098	60S ribosomal protein L19	RL19_HUMAN
5.45451	0.9818	2	LLAELLR	sp|P42704|LPPRC_HUMAN	P42704	Leucine-rich PPR motif-containing protein, mitochondrial	LPPRC_HUMAN
5.85762	0.9643	2	LLAEPVPGIK	sp|P61088|UBE2N_HUMAN	P61088	Ubiquitin-conjugating enzyme E2 N	UBE2N_HUMAN
5.44672	0.9534	2	LLAEVTLK	sp|Q9Y285|SYFA_HUMAN	Q9Y285	Phenylalanine--tRNA ligase alpha subunit	SYFA_HUMAN
6.84022	0.9683	2	LLCGLLAER	sp|P14174|MIF_HUMAN	P14174	Macrophage migration inhibitory factor	MIF_HUMAN
5.50228	0.9998	2	LLDEEEATDNDLR	sp|Q8WUM4|PDC6I_HUMAN	Q8WUM4	Programmed cell death 6-interacting protein	PDC6I_HUMAN
5.76516	0.9974	2	LLDEVFFSEK	sp|P25789|PSA4_HUMAN	P25789	Proteasome subunit alpha type-4	PSA4_HUMAN
6.00852	0.9981	2	LLDFGSLSNLQVTQPTVGMNFK	sp|P08708|RS17_HUMAN	P08708	40S ribosomal protein S17	RS17_HUMAN
5.56643	0.9996	2	LLDLVQQSCNYK	sp|P55769|NH2L1_HUMAN	P55769	NHP2-like protein 1	NH2L1_HUMAN
5.79884	0.9909	2	LLEELEEGQK	sp|Q13404|UB2V1_HUMAN	Q13404	Ubiquitin-conjugating enzyme E2 variant 1	UB2V1_HUMAN
6.3188	0.9723	2	LLEFQLALK	sp|P31948|STIP1_HUMAN	P31948	Stress-induced-phosphoprotein 1	STIP1_HUMAN
5.79085	0.9518	2	LLEGEEER	sp|P20700|LMNB1_HUMAN	P20700	Lamin-B1	LMNB1_HUMAN
6.18918	0.9714	2	LLEGEESR	sp|P08670|VIME_HUMAN	P08670	Vimentin	VIME_HUMAN
5.70523	0.9913	2	LLEPVLLLGK	sp|P62249|RS16_HUMAN	P62249	40S ribosomal protein S16	RS16_HUMAN
5.84737	0.9651	3	LLEQYKEESK	sp|Q00839|HNRPU_HUMAN	Q00839	Heterogeneous nuclear ribonucleoprotein U	HNRPU_HUMAN
5.59532	0.9928	2	LLETCSIALVGK	sp|P17812|PYRG1_HUMAN	P17812	CTP synthase 1	PYRG1_HUMAN
5.71054	0.993	4	LLETTDRPDGHQNNLR	sp|Q14974|IMB1_HUMAN	Q14974	Importin subunit beta-1	IMB1_HUMAN
6.14032	0.9246	3	LLEVEHPAAK	sp|P17987|TCPA_HUMAN	P17987	T-complex protein 1 subunit alpha	TCPA_HUMAN
5.90638	0.9977	2	LLGELLQDNAK	sp|P37837|TALDO_HUMAN	P37837	Transaldolase	TALDO_HUMAN
6.1938	0.9717	2	LLGGLAVR	sp|P23396|RS3_HUMAN	P23396	40S ribosomal protein S3	RS3_HUMAN
5.96757	0.9998	2	LLGGVTIAQGGVLPNIQAVLLPK	sp|P16104|H2AX_HUMAN	P16104	Histone H2AX	H2AX_HUMAN
5.41115	0.9456	2	LLGWIQNK	sp|P21333|FLNA_HUMAN	P21333	Filamin-A	FLNA_HUMAN
6.45815	0.9596	2	LLIEMEQR	sp|P12277|KCRB_HUMAN	P12277	Creatine kinase B-type	KCRB_HUMAN
6.22778	0.9781	3	LLIEMEQRLEQGQAIDDLMPAQK	sp|P12277|KCRB_HUMAN	P12277	Creatine kinase B-type	KCRB_HUMAN
5.75414	0.9999	3	LLIHQSLAGGIIGVK	sp|P61978|HNRPK_HUMAN	P61978	Heterogeneous nuclear ribonucleoprotein K	HNRPK_HUMAN
5.3873	0.9926	2	LLIIASIGQLK	sp|Q15813|TBCE_HUMAN	Q15813	Tubulin-specific chaperone E	TBCE_HUMAN
5.9159	0.9997	2	LLIVSTTPYSEK	sp|Q9Y230|RUVB2_HUMAN	Q9Y230	RuvB-like 2	RUVB2_HUMAN
5.68998	0.9968	2	LLLGAGAVAYGVR	sp|Q99623|PHB2_HUMAN	Q99623	Prohibitin-2	PHB2_HUMAN
5.5574	0.9773	2	LLLLGAGESGK	sp|A8MTJ3|GNAT3_HUMAN	A8MTJ3	Guanine nucleotide-binding protein G(t) subunit alpha-3	GNAT3_HUMAN
5.89818	0.9919	2	LLLNNDNLLR	sp|P52907|CAZA1_HUMAN	P52907	F-actin-capping protein subunit alpha-1	CAZA1_HUMAN
7.73493	0.9904	2	LLLPGELAK	sp|O60814|H2B1K_HUMAN	O60814	Histone H2B type 1-K	H2B1K_HUMAN
6.39648	0.9745	3	LLLQVQHASK	sp|P05141|ADT2_HUMAN	P05141	ADP/ATP translocase 2	ADT2_HUMAN
6.14942	0.9922	2	LLQDFFNGK	sp|P11142|HSP7C_HUMAN	P11142	Heat shock cognate 71 kDa protein	HSP7C_HUMAN
7.45512	0.9937	2	LLQDFFNGR	sp|P0DMV8|HS71A_HUMAN	P0DMV8	Heat shock 70 kDa protein 1A	HS71A_HUMAN
6.3572	0.8858	3	LLQDFFNGRDLNK	sp|P0DMV8|HS71A_HUMAN	P0DMV8	Heat shock 70 kDa protein 1A	HS71A_HUMAN
5.37198	0.9588	2	LLQEQLR	sp|Q4VCS5|AMOT_HUMAN	Q4VCS5	Angiomotin	AMOT_HUMAN
5.73961	0.9858	2	LLQLVEDR	sp|P17844|DDX5_HUMAN	P17844	Probable ATP-dependent RNA helicase DDX5	DDX5_HUMAN
5.42624	0.9638	2	LLQQEEEIK	sp|P54136|SYRC_HUMAN	P54136	Arginine--tRNA ligase, cytoplasmic	SYRC_HUMAN
5.53883	0.9915	2	LLSAACR	sp|P49327|FAS_HUMAN	P49327	Fatty acid synthase	FAS_HUMAN
6.89754	0.9749	2	LLSISGK	sp|P06748|NPM_HUMAN	P06748	Nucleophosmin	NPM_HUMAN
5.58931	0.9948	2	LLSNDEVTIK	sp|Q92734|TFG_HUMAN	Q92734	Protein TFG	TFG_HUMAN
5.32304	0.9448	2	LLSVNIR	sp|P07814|SYEP_HUMAN	P07814	Bifunctional glutamate/proline--tRNA ligase	SYEP_HUMAN
5.92132	0.9467	2	LLVGVDEK	sp|P53396|ACLY_HUMAN	P53396	ATP-citrate synthase	ACLY_HUMAN
5.67288	0.996	2	LLVSASQDGK	sp|P62879|GBB2_HUMAN	P62879	Guanine nucleotide-binding protein G(I)/G(S)/G(T) subunit beta-2	GBB2_HUMAN
5.6819	0.9362	2	LLVVTDPR	sp|P08865|RSSA_HUMAN	P08865	40S ribosomal protein SA	RSSA_HUMAN
5.75122	0.9975	2	LLYNNVSNFGR	sp|Q00610|CLH1_HUMAN	Q00610	Clathrin heavy chain 1	CLH1_HUMAN
5.8254	0.9947	2	LMDVGLIAIR	sp|P31948|STIP1_HUMAN	P31948	Stress-induced-phosphoprotein 1	STIP1_HUMAN
6.2094	0.9967	3	LMELHGEGSSSGK	sp|P61247|RS3A_HUMAN	P61247	40S ribosomal protein S3a	RS3A_HUMAN
5.83806	0.9591	2	LMGLEALK	sp|P48643|TCPE_HUMAN	P48643	T-complex protein 1 subunit epsilon	TCPE_HUMAN
6.87831	0.9989	2	LMIEMDGTENK	sp|P06733|ENOA_HUMAN	P06733	Alpha-enolase	ENOA_HUMAN
5.05207	0.9429	2	LMIWDTR	sp|Q16576|RBBP7_HUMAN	Q16576	Histone-binding protein RBBP7	RBBP7_HUMAN
5.82962	0.8999	2	LMVELSK	sp|P48643|TCPE_HUMAN	P48643	T-complex protein 1 subunit epsilon	TCPE_HUMAN
5.28599	0.9975	2	LNEAQPSTIATSMR	sp|P56537|IF6_HUMAN	P56537	Eukaryotic translation initiation factor 6	IF6_HUMAN
5.15229	0.9584	2	LNECVDHTPK	sp|P78417|GSTO1_HUMAN	P78417	Glutathione S-transferase omega-1	GSTO1_HUMAN
5.55964	0.9723	2	LNELLVK	sp|Q12931|TRAP1_HUMAN	Q12931	Heat shock protein 75 kDa, mitochondrial	TRAP1_HUMAN
5.68718	0.9494	2	LNFAVASR	sp|P30101|PDIA3_HUMAN	P30101	Protein disulfide-isomerase A3	PDIA3_HUMAN
5.63662	0.9972	2	LNGTDPEDVIR	sp|O14950|ML12B_HUMAN	O14950	Myosin regulatory light chain 12B	ML12B_HUMAN
5.54758	0.9679	2	LNIGDLQVTK	sp|Q9UNM6|PSD13_HUMAN	Q9UNM6	26S proteasome non-ATPase regulatory subunit 13	PSD13_HUMAN
6.2286	0.9991	2	LNISFPATGCQK	sp|P62753|RS6_HUMAN	P62753	40S ribosomal protein S6	RS6_HUMAN
5.59825	0.9998	2	LNLAFVANLFNK	sp|P13797|PLST_HUMAN	P13797	Plastin-3	PLST_HUMAN
5.38432	0.991	2	LNLNNTVLSK	sp|P07814|SYEP_HUMAN	P07814	Bifunctional glutamate/proline--tRNA ligase	SYEP_HUMAN
6.24142	0.9971	2	LNNLVLFDK	sp|P62851|RS25_HUMAN	P62851	40S ribosomal protein S25	RS25_HUMAN
6.73975	0.9962	2	LNQDQLDAVSK	sp|Q14444|CAPR1_HUMAN	Q14444	Caprin-1	CAPR1_HUMAN
5.26197	0.9949	2	LNSLAIGLR	sp|P54886|P5CS_HUMAN	P54886	Delta-1-pyrroline-5-carboxylate synthase	P5CS_HUMAN
6.12553	1	2	LNSNTQVVLLSATMPSDVLEVTK	sp|P60842|IF4A1_HUMAN	P60842	Eukaryotic initiation factor 4A-I	IF4A1_HUMAN
5.81487	0.9994	3	LNSNTQVVLLSATMPSDVLEVTKK	sp|P60842|IF4A1_HUMAN	P60842	Eukaryotic initiation factor 4A-I	IF4A1_HUMAN
5.80658	0.9903	3	LNVDFALIHK	sp|P60891|PRPS1_HUMAN	P60891	Ribose-phosphate pyrophosphokinase 1	PRPS1_HUMAN
5.66608	0.9858	2	LNVTEQEK	sp|P06733|ENOA_HUMAN	P06733	Alpha-enolase	ENOA_HUMAN
5.47456	0.9947	3	LPETNLFETEETRK	sp|Q15046|SYK_HUMAN	Q15046	Lysine--tRNA ligase	SYK_HUMAN
6.06648	0.9956	2	LPFPIIDDR	sp|P30041|PRDX6_HUMAN	P30041	Peroxiredoxin-6	PRDX6_HUMAN
5.63025	1	2	LPIDVTEGEVISLGLPFGK	sp|P26599|PTBP1_HUMAN	P26599	Polypyrimidine tract-binding protein 1	PTBP1_HUMAN
6.76709	0.8861	2	LPLQDVYK	sp|P68104|EF1A1_HUMAN	P68104	Elongation factor 1-alpha 1	EF1A1_HUMAN
6.01196	0.9827	3	LPNLTHLNLSGNK	sp|Q92688|AN32B_HUMAN	Q92688	Acidic leucine-rich nuclear phosphoprotein 32 family member B	AN32B_HUMAN
5.57067	0.9839	2	LPTISQR	sp|Q15388|TOM20_HUMAN	Q15388	Mitochondrial import receptor subunit TOM20 homolog	TOM20_HUMAN
5.05717	0.9529	2	LPVALDPGAK	sp|P04843|RPN1_HUMAN	P04843	Dolichyl-diphosphooligosaccharide--protein glycosyltransferase subunit 1	RPN1_HUMAN
5.33198	0.9763	2	LQAEAQQLR	sp|Q16543|CDC37_HUMAN	Q16543	Hsp90 co-chaperone Cdc37	CDC37_HUMAN
5.30754	0.9712	3	LQAEAQQLRK	sp|Q16543|CDC37_HUMAN	Q16543	Hsp90 co-chaperone Cdc37	CDC37_HUMAN
5.51996	0.951	2	LQAEIEGLK	sp|P05787|K2C8_HUMAN	P05787	Keratin, type II cytoskeletal 8	K2C8_HUMAN
6.24495	0.9992	2	LQAFSAAIESCNK	sp|Q02790|FKBP4_HUMAN	Q02790	Peptidyl-prolyl cis-trans isomerase FKBP4	FKBP4_HUMAN
5.5008	0.9985	3	LQAQQDAVNIVCHSK	sp|P55036|PSMD4_HUMAN	P55036	26S proteasome non-ATPase regulatory subunit 4	PSMD4_HUMAN
5.55121	0.9871	3	LQAVTDDHIR	sp|P30043|BLVRB_HUMAN	P30043	Flavin reductase (NADPH)	BLVRB_HUMAN
5.44426	0.9817	2	LQDAINILK	sp|P42704|LPPRC_HUMAN	P42704	Leucine-rich PPR motif-containing protein, mitochondrial	LPPRC_HUMAN
5.97393	0.9912	2	LQDEIQNMK	sp|P08670|VIME_HUMAN	P08670	Vimentin	VIME_HUMAN
5.64779	0.9907	3	LQDEIQNMKEEMAR	sp|P08670|VIME_HUMAN	P08670	Vimentin	VIME_HUMAN
5.66563	0.9833	2	LQEEMLQR	sp|P08670|VIME_HUMAN	P08670	Vimentin	VIME_HUMAN
5.06718	0.9965	2	LQGEVVAFDYQSK	sp|Q3MHD2|LSM12_HUMAN	Q3MHD2	Protein LSM12	LSM12_HUMAN
5.42878	0.9706	2	LQIDEQLR	sp|P51114|FXR1_HUMAN	P51114	RNA-binding protein FXR1	FXR1_HUMAN
5.78009	0.8849	2	LQIELGK	sp|P20700|LMNB1_HUMAN	P20700	Lamin-B1	LMNB1_HUMAN
5.53873	0.994	2	LQIQCVVEDDK	sp|P29692|EF1D_HUMAN	P29692	Elongation factor 1-delta	EF1D_HUMAN
5.64396	0.968	3	LQIVEMPLAHK	sp|P50454|SERPH_HUMAN	P50454	Serpin H1	SERPH_HUMAN
5.8531	0.972	2	LQLLEDDK	sp|P09874|PARP1_HUMAN	P09874	Poly [ADP-ribose] polymerase 1	PARP1_HUMAN
5.82974	0.9928	3	LQMEAPHIIVGTPGR	sp|P60842|IF4A1_HUMAN	P60842	Eukaryotic initiation factor 4A-I	IF4A1_HUMAN
5.20027	0.9951	2	LQMEQQQQLQQR	sp|Q9NS69|TOM22_HUMAN	Q9NS69	Mitochondrial import receptor subunit TOM22 homolog	TOM22_HUMAN
5.59785	0.9914	2	LQNLQLQPGNAK	sp|P22307|SCP2_HUMAN	P22307	Sterol carrier protein 2	SCP2_HUMAN
5.39481	0.9598	2	LQQLPADFGR	sp|Q96AG4|LRC59_HUMAN	Q96AG4	Leucine-rich repeat-containing protein 59	LRC59_HUMAN
5.22415	0.991	3	LQSGICHLFR	sp|P14868|SYDC_HUMAN	P14868	Aspartate--tRNA ligase, cytoplasmic	SYDC_HUMAN
5.87242	0.9989	2	LQSSDGEIFEVDVEIAK	sp|P63208|SKP1_HUMAN	P63208	S-phase kinase-associated protein 1	SKP1_HUMAN
5.86864	0.9999	2	LQVELDNVTGLLSQSDSK	sp|P35579|MYH9_HUMAN	P35579	Myosin-9	MYH9_HUMAN
5.9308	0.9927	2	LQVVDQPLPVR	sp|P49327|FAS_HUMAN	P49327	Fatty acid synthase	FAS_HUMAN
5.61432	0.9992	2	LSCFAQTVSPAEK	sp|Q16658|FSCN1_HUMAN	Q16658	Fascin	FSCN1_HUMAN
6.64392	0.9063	2	LSDGVAVLK	sp|P10809|CH60_HUMAN	P10809	60 kDa heat shock protein, mitochondrial	CH60_HUMAN
5.80202	0.9964	2	LSDLDSETR	sp|Q9Y266|NUDC_HUMAN	Q9Y266	Nuclear migration protein nudC	NUDC_HUMAN
5.80836	0.9797	2	LSEDYGVLK	sp|P32119|PRDX2_HUMAN	P32119	Peroxiredoxin-2	PRDX2_HUMAN
5.27779	0.974	2	LSELEAALQR	sp|P05787|K2C8_HUMAN	P05787	Keratin, type II cytoskeletal 8	K2C8_HUMAN
5.75065	0.9591	2	LSGLSFK	sp|P49006|MRP_HUMAN	P49006	MARCKS-related protein	MRP_HUMAN
6.06926	0.986	3	LSHETVTIELK	sp|P62314|SMD1_HUMAN	P62314	Small nuclear ribonucleoprotein Sm D1	SMD1_HUMAN
6.23046	0.9946	2	LSILYPATTGR	sp|P30041|PRDX6_HUMAN	P30041	Peroxiredoxin-6	PRDX6_HUMAN
5.52766	0.979	2	LSIVPVR	sp|P15880|RS2_HUMAN	P15880	40S ribosomal protein S2	RS2_HUMAN
5.5456	0.9988	3	LSKDPNIVIAK	sp|P30101|PDIA3_HUMAN	P30101	Protein disulfide-isomerase A3	PDIA3_HUMAN
5.8711	0.9836	2	LSKEEIER	sp|P0DMV8|HS71A_HUMAN	P0DMV8	Heat shock 70 kDa protein 1A	HS71A_HUMAN
5.7373	0.9955	3	LSLEGDHSTPPSAYGSVK	sp|P07355|ANXA2_HUMAN	P07355	Annexin A2	ANXA2_HUMAN
5.53013	0.9993	2	LSLTQDPVVK	sp|O95757|HS74L_HUMAN	O95757	Heat shock 70 kDa protein 4L	HS74L_HUMAN
6.30868	0.9084	2	LSNIFVIGK	sp|P62701|RS4X_HUMAN	P62701	40S ribosomal protein S4, X isoform	RS4X_HUMAN
5.46136	0.9998	3	LSNKVEAIDVEEAK	sp|P33991|MCM4_HUMAN	P33991	DNA replication licensing factor MCM4	MCM4_HUMAN
5.50195	0.9922	2	LSPDAIPGK	sp|P49327|FAS_HUMAN	P49327	Fatty acid synthase	FAS_HUMAN
5.58309	0.942	2	LSPQAVNSIAK	sp|P30626|SORCN_HUMAN	P30626	Sorcin	SORCN_HUMAN
6.14259	0.9858	3	LSQTSNVDKEEEAVTIEMNEPVQLTFALR	sp|P12004|PCNA_HUMAN	P12004	Proliferating cell nuclear antigen	PCNA_HUMAN
5.32745	0.9995	2	LSSEMNTSTVNSAR	sp|P20700|LMNB1_HUMAN	P20700	Lamin-B1	LMNB1_HUMAN
5.99317	0.9783	2	LSSLPFQK	sp|P61970|NTF2_HUMAN	P61970	Nuclear transport factor 2	NTF2_HUMAN
5.32565	0.9992	2	LSSTWEGIQAGK	sp|P37837|TALDO_HUMAN	P37837	Transaldolase	TALDO_HUMAN
5.66174	0.9985	2	LSTIALALGVER	sp|P30153|2AAA_HUMAN	P30153	Serine/threonine-protein phosphatase 2A 65 kDa regulatory subunit A alpha isoform	2AAA_HUMAN
6.66032	0.9925	2	LSVDYGK	sp|P68363|TBA1B_HUMAN	P68363	Tubulin alpha-1B chain	TBA1B_HUMAN
6.11875	0.9935	2	LSVDYGKK	sp|P68363|TBA1B_HUMAN	P68363	Tubulin alpha-1B chain	TBA1B_HUMAN
5.84278	1	2	LSVEESEAAGDGVDTK	sp|P49321|NASP_HUMAN	P49321	Nuclear autoantigenic sperm protein	NASP_HUMAN
5.40407	0.983	2	LSVEGFAVDK	sp|P55786|PSA_HUMAN	P55786	Puromycin-sensitive aminopeptidase	PSA_HUMAN
5.50268	0.9984	2	LSVISVEDPPQR	sp|P38117|ETFB_HUMAN	P38117	Electron transfer flavoprotein subunit beta	ETFB_HUMAN
5.25237	0.967	2	LSYNTASNK	sp|P49207|RL34_HUMAN	P49207	60S ribosomal protein L34	RL34_HUMAN
5.21117	0.9864	2	LTAFVNTLNGK	sp|P55036|PSMD4_HUMAN	P55036	26S proteasome non-ATPase regulatory subunit 4	PSMD4_HUMAN
5.2898	0.9686	2	LTAQFVAR	sp|Q15459|SF3A1_HUMAN	Q15459	Splicing factor 3A subunit 1	SF3A1_HUMAN
6.5825	0.9959	3	LTDCVVMRDPASK	sp|P22626|ROA2_HUMAN	P22626	Heterogeneous nuclear ribonucleoproteins A2/B1	ROA2_HUMAN
6.03632	0.9949	2	LTEGCSFR	sp|P42677|RS27_HUMAN	P42677	40S ribosomal protein S27	RS27_HUMAN
5.35783	0.9891	2	LTFDSSFSPNTGK	sp|P21796|VDAC1_HUMAN	P21796	Voltage-dependent anion-selective channel protein 1	VDAC1_HUMAN
5.79828	0.9975	3	LTFDSSFSPNTGKK	sp|P21796|VDAC1_HUMAN	P21796	Voltage-dependent anion-selective channel protein 1	VDAC1_HUMAN
5.56681	0.9969	3	LTFDTTFSPNTGKK	sp|P45880|VDAC2_HUMAN	P45880	Voltage-dependent anion-selective channel protein 2	VDAC2_HUMAN
6.15285	0.9988	2	LTFSCLGGSDNFK	sp|Q15185|TEBP_HUMAN	Q15185	Prostaglandin E synthase 3	TEBP_HUMAN
6.68845	0.9582	2	LTGMAFR	sp|P04406|G3P_HUMAN	P04406	Glyceraldehyde-3-phosphate dehydrogenase	G3P_HUMAN
5.8808	0.9869	2	LTGVFAPR	sp|P62701|RS4X_HUMAN	P62701	40S ribosomal protein S4, X isoform	RS4X_HUMAN
6.05746	0.9879	2	LTIGSNLSIR	sp|P13010|XRCC5_HUMAN	P13010	X-ray repair cross-complementing protein 5	XRCC5_HUMAN
5.62454	0.8471	3	LTISSPLEAHK	sp|Q15393|SF3B3_HUMAN	Q15393	Splicing factor 3B subunit 3	SF3B3_HUMAN
5.71385	0.9832	3	LTLHGLQQYYVK	sp|Q13838|DX39B_HUMAN	Q13838	Spliceosome RNA helicase DDX39B	DX39B_HUMAN
5.88859	0.9952	2	LTLSALLDGK	sp|P21796|VDAC1_HUMAN	P21796	Voltage-dependent anion-selective channel protein 1	VDAC1_HUMAN
5.90578	0.9897	2	LTLSALVDGK	sp|P45880|VDAC2_HUMAN	P45880	Voltage-dependent anion-selective channel protein 2	VDAC2_HUMAN
6.29692	0.9867	2	LTPEEEEILNK	sp|P62241|RS8_HUMAN	P62241	40S ribosomal protein S8	RS8_HUMAN
5.63834	0.9991	3	LTPEEEEILNKK	sp|P62241|RS8_HUMAN	P62241	40S ribosomal protein S8	RS8_HUMAN
5.8964	0.9939	2	LTPEELER	sp|P11021|BIP_HUMAN	P11021	Endoplasmic reticulum chaperone BiP	BIP_HUMAN
5.62634	0.9918	3	LTPLSHEVISR	sp|P41091|IF2G_HUMAN	P41091	Eukaryotic translation initiation factor 2 subunit 3	IF2G_HUMAN
5.67484	0.9988	2	LTQDQDVDVK	sp|P30153|2AAA_HUMAN	P30153	Serine/threonine-protein phosphatase 2A 65 kDa regulatory subunit A alpha isoform	2AAA_HUMAN
5.91637	0.9994	3	LTRDETNYGIPQR	sp|P63244|RACK1_HUMAN	P63244	Receptor of activated protein C kinase 1	RACK1_HUMAN
5.65809	1	2	LTSFIGAIAIGDLVK	sp|P78371|TCPB_HUMAN	P78371	T-complex protein 1 subunit beta	TCPB_HUMAN
5.66184	0.9998	2	LTTDFNVIVEALSK	sp|P05455|LA_HUMAN	P05455	Lupus La protein	LA_HUMAN
5.212	0.9561	2	LTTEEVIK	sp|O15355|PPM1G_HUMAN	O15355	Protein phosphatase 1G	PPM1G_HUMAN
NaN	0.9616	2	LTVAENEAETK	sp|P07814|SYEP_HUMAN	P07814	Bifunctional glutamate/proline--tRNA ligase	SYEP_HUMAN
5.82508	0.9922	2	LTVEDLEK	sp|Q15691|MARE1_HUMAN	Q15691	Microtubule-associated protein RP/EB family member 1	MARE1_HUMAN
5.37632	0.9932	2	LTYTAEVSVPK	sp|P09960|LKHA4_HUMAN	P09960	Leukotriene A-4 hydrolase	LKHA4_HUMAN
6.12431	0.9993	2	LVAIVDVIDQNR	sp|P50914|RL14_HUMAN	P50914	60S ribosomal protein L14	RL14_HUMAN
5.68253	0.9976	2	LVAQLYK	sp|O75390|CISY_HUMAN	O75390	Citrate synthase, mitochondrial	CISY_HUMAN
5.32623	0.9743	3	LVEALCAEHQINLIK	sp|P25398|RS12_HUMAN	P25398	40S ribosomal protein S12	RS12_HUMAN
5.32419	0.9523	2	LVEDMENK	tr|B1AK88|B1AK88_HUMAN	B1AK88	F-actin-capping protein subunit beta	B1AK88_HUMAN
5.31889	0.9873	2	LVFDEYLK	sp|P08133|ANXA6_HUMAN	P08133	Annexin A6	ANXA6_HUMAN
5.60847	0.979	2	LVFLGLDNAGK	sp|Q9NR31|SAR1A_HUMAN	Q9NR31	GTP-binding protein SAR1a	SAR1A_HUMAN
6.00844	0.9625	2	LVGIISSR	sp|P12268|IMDH2_HUMAN	P12268	Inosine-5'-monophosphate dehydrogenase 2	IMDH2_HUMAN
5.55649	0.998	2	LVICPDEGFYK	sp|P61081|UBC12_HUMAN	P61081	NEDD8-conjugating enzyme Ubc12	UBC12_HUMAN
5.80089	0.9856	2	LVIIEGDLER	tr|J3KN67|J3KN67_HUMAN	J3KN67	Tropomyosin alpha-3 chain	J3KN67_HUMAN
5.8478	0.9997	2	LVILANNCPALR	sp|P62888|RL30_HUMAN	P62888	60S ribosomal protein L30	RL30_HUMAN
5.70967	0.9971	3	LVILANNCPALRK	sp|P62888|RL30_HUMAN	P62888	60S ribosomal protein L30	RL30_HUMAN
5.45775	0.9953	2	LVILEGELER	sp|P67936|TPM4_HUMAN	P67936	Tropomyosin alpha-4 chain	TPM4_HUMAN
5.66167	0.9995	2	LVINGNPITIFQER	sp|P04406|G3P_HUMAN	P04406	Glyceraldehyde-3-phosphate dehydrogenase	G3P_HUMAN
5.96597	0.9975	3	LVINGNPITIFQERDPSK	sp|P04406|G3P_HUMAN	P04406	Glyceraldehyde-3-phosphate dehydrogenase	G3P_HUMAN
5.28922	0.9593	2	LVIVGDGACGK	sp|P08134|RHOC_HUMAN	P08134	Rho-related GTP-binding protein RhoC	RHOC_HUMAN
5.69876	0.9993	3	LVKPGNQNTQVTEAWNK	sp|Q9UQ80|PA2G4_HUMAN	Q9UQ80	Proliferation-associated protein 2G4	PA2G4_HUMAN
5.95869	0.9186	2	LVLDSVKLEA	sp|O75347|TBCA_HUMAN	O75347	Tubulin-specific chaperone A	TBCA_HUMAN
5.13179	0.9968	2	LVLLELNFLPTTGTK	sp|P48556|PSMD8_HUMAN	P48556	26S proteasome non-ATPase regulatory subunit 8	PSMD8_HUMAN
6.64068	0.9613	2	LVLVGDGGTGK	sp|P62826|RAN_HUMAN	P62826	GTP-binding nuclear protein Ran	RAN_HUMAN
7.82676	0.9921	23	LVNHFVEEFK	sp|P0DMV8|HS71A_HUMAN	P0DMV8	Heat shock 70 kDa protein 1A	HS71A_HUMAN
6.03836	0.9003	2	LVPVGYGIK	sp|P24534|EF1B_HUMAN	P24534	Elongation factor 1-beta	EF1B_HUMAN
5.92563	0.9905	2	LVPVGYGIR	sp|P29692|EF1D_HUMAN	P29692	Elongation factor 1-delta	EF1D_HUMAN
6.86031	0.9947	2	LVQAFQFTDK	sp|Q06830|PRDX1_HUMAN	Q06830	Peroxiredoxin-1	PRDX1_HUMAN
5.96075	0.9999	2	LVQDVANNTNEEAGDGTTTATVLAR	sp|P10809|CH60_HUMAN	P10809	60 kDa heat shock protein, mitochondrial	CH60_HUMAN
5.31327	0.9458	2	LVQSPNSYFMDVK	sp|P42677|RS27_HUMAN	P42677	40S ribosomal protein S27	RS27_HUMAN
5.72152	0.9994	2	LVSDEMVVELIEK	sp|P54819|KAD2_HUMAN	P54819	Adenylate kinase 2, mitochondrial	KAD2_HUMAN
5.42866	0.9998	2	LVSIGAEEIVDGNAK	sp|O43707|ACTN4_HUMAN	O43707	Alpha-actinin-4	ACTN4_HUMAN
5.81395	0.9788	2	LVSLIGSK	sp|P25786|PSA1_HUMAN	P25786	Proteasome subunit alpha type-1	PSA1_HUMAN
5.86879	0.994	2	LVSSDPEINTK	sp|Q9Y266|NUDC_HUMAN	Q9Y266	Nuclear migration protein nudC	NUDC_HUMAN
5.34	0.9748	2	LVSVLQNK	sp|P49588|SYAC_HUMAN	P49588	Alanine--tRNA ligase, cytoplasmic	SYAC_HUMAN
5.8273	0.9613	2	LVVADTR	sp|P22314|UBA1_HUMAN	P22314	Ubiquitin-like modifier-activating enzyme 1	UBA1_HUMAN
5.40145	0.9733	2	LVVLGSGGVGK	sp|P61224|RAP1B_HUMAN	P61224	Ras-related protein Rap-1b	RAP1B_HUMAN
6.17239	0.999	2	LVVPASQCGSLIGK	sp|Q15366|PCBP2_HUMAN	Q15366	Poly(rC)-binding protein 2	PCBP2_HUMAN
5.9058	0.9906	2	LVVPATQCGSLIGK	sp|Q15365|PCBP1_HUMAN	Q15365	Poly(rC)-binding protein 1	PCBP1_HUMAN
5.71418	0.9823	2	LWDLTTGTTTR	sp|P63244|RACK1_HUMAN	P63244	Receptor of activated protein C kinase 1	RACK1_HUMAN
5.7064	0.997	2	LWNTLGVCK	sp|P63244|RACK1_HUMAN	P63244	Receptor of activated protein C kinase 1	RACK1_HUMAN
5.75525	0.9931	2	LWTLVSEQTR	sp|P46776|RL27A_HUMAN	P46776	60S ribosomal protein L27a	RL27A_HUMAN
5.61876	0.9722	2	LYDAYELK	sp|P08758|ANXA5_HUMAN	P08758	Annexin A5	ANXA5_HUMAN
5.81566	0.9629	2	LYDIDVAK	sp|P62750|RL23A_HUMAN	P62750	60S ribosomal protein L23a	RL23A_HUMAN
6.07362	0.9905	2	LYEQLSGK	sp|P30086|PEBP1_HUMAN	P30086	Phosphatidylethanolamine-binding protein 1	PEBP1_HUMAN
5.54989	0.9843	3	LYKDDQLLDDGK	sp|Q15370|ELOB_HUMAN	Q15370	Elongin-B	ELOB_HUMAN
5.69392	0.9867	2	LYQVEYAFK	sp|P60900|PSA6_HUMAN	P60900	Proteasome subunit alpha type-6	PSA6_HUMAN
5.77279	0.9801	2	LYSESLAR	sp|P50395|GDIB_HUMAN	P50395	Rab GDP dissociation inhibitor beta	GDIB_HUMAN
5.44926	0.9869	2	LYSVSYLLK	sp|P21333|FLNA_HUMAN	P21333	Filamin-A	FLNA_HUMAN
5.62359	0.9936	2	LYTLVLTDPDAPSR	sp|P30086|PEBP1_HUMAN	P30086	Phosphatidylethanolamine-binding protein 1	PEBP1_HUMAN
NaN	0.9363	2	MAAPIDR	sp|P52272|HNRPM_HUMAN	P52272	Heterogeneous nuclear ribonucleoprotein M	HNRPM_HUMAN
5.93967	0.9988	2	MALDIEIATYR	sp|P08670|VIME_HUMAN	P08670	Vimentin	VIME_HUMAN
5.47839	0.9897	2	MATGLER	sp|P52272|HNRPM_HUMAN	P52272	Heterogeneous nuclear ribonucleoprotein M	HNRPM_HUMAN
5.59386	0.9597	2	MAVLNEQVK	sp|P49321|NASP_HUMAN	P49321	Nuclear autoantigenic sperm protein	NASP_HUMAN
6.23578	0.9999	2	MAVTFIGNSTAIQELFK	sp|P07437|TBB5_HUMAN	P07437	Tubulin beta chain	TBB5_HUMAN
6.08958	0.9913	2	MCLFAGFQR	sp|Q00839|HNRPU_HUMAN	Q00839	Heterogeneous nuclear ribonucleoprotein U	HNRPU_HUMAN
5.28181	0.9994	2	MDATANDVPSDR	sp|P13667|PDIA4_HUMAN	P13667	Protein disulfide-isomerase A4	PDIA4_HUMAN
6.42724	0.9915	2	MDDREDLVYQAK	sp|P62258|1433E_HUMAN	P62258	14-3-3 protein epsilon	1433E_HUMAN
5.81558	0.9794	2	MDKNELVQK	sp|P63104|1433Z_HUMAN	P63104	14-3-3 protein zeta/delta	1433Z_HUMAN
5.26992	0.9808	2	MDLGECLK	sp|Q9Y383|LC7L2_HUMAN	Q9Y383	Putative RNA-binding protein Luc7-like 2	LC7L2_HUMAN
5.57535	0.998	2	MDSTANEVEAVK	sp|P07237|PDIA1_HUMAN	P07237	Protein disulfide-isomerase	PDIA1_HUMAN
5.33961	0.9977	3	MEEFKDQLPADECNK	sp|P38646|GRP75_HUMAN	P38646	Stress-70 protein, mitochondrial	GRP75_HUMAN
4.68931	0.8621	3	MEIATKDPLNPIK	sp|Q15181|IPYR_HUMAN	Q15181	Inorganic pyrophosphatase	IPYR_HUMAN
6.11521	0.9491	2	MELQEIQLK	tr|J3KN67|J3KN67_HUMAN	J3KN67	Tropomyosin alpha-3 chain	J3KN67_HUMAN
5.41587	0.9826	3	MESYHKPDQQK	sp|P29401|TKT_HUMAN	P29401	Transketolase	TKT_HUMAN
5.54392	0.9996	2	MFVLDEADEMLSR	sp|P60842|IF4A1_HUMAN	P60842	Eukaryotic initiation factor 4A-I	IF4A1_HUMAN
5.50928	0.9996	3	MGAMAKPDCIITCDGK	sp|Q01469|FABP5_HUMAN	Q01469	Fatty acid-binding protein 5	FABP5_HUMAN
5.43762	0.9729	2	MGANNLER	sp|P52272|HNRPM_HUMAN	P52272	Heterogeneous nuclear ribonucleoprotein M	HNRPM_HUMAN
5.66881	0.9948	2	MGESDDSILR	sp|P63220|RS21_HUMAN	P63220	40S ribosomal protein S21	RS21_HUMAN
6.41758	0.9981	2	MGLAISLVATEK	sp|Q92499|DDX1_HUMAN	Q92499	ATP-dependent RNA helicase DDX1	DDX1_HUMAN
5.25535	0.8851	2	MGPAIER	sp|P52272|HNRPM_HUMAN	P52272	Heterogeneous nuclear ribonucleoprotein M	HNRPM_HUMAN
5.49189	0.9992	2	MGPAMGPALGAGIER	sp|P52272|HNRPM_HUMAN	P52272	Heterogeneous nuclear ribonucleoprotein M	HNRPM_HUMAN
5.41451	0.9685	2	MGPVMDR	sp|P52272|HNRPM_HUMAN	P52272	Heterogeneous nuclear ribonucleoprotein M	HNRPM_HUMAN
5.67492	0.9792	2	MGVPYCIIK	sp|P62424|RL7A_HUMAN	P62424	60S ribosomal protein L7a	RL7A_HUMAN
5.49962	0.9895	2	MGVVECAK	sp|Q9UQ80|PA2G4_HUMAN	Q9UQ80	Proliferation-associated protein 2G4	PA2G4_HUMAN
6.80118	1	2	MIAGQVLDINLAAEPK	sp|P07910|HNRPC_HUMAN	P07910	Heterogeneous nuclear ribonucleoproteins C1/C2	HNRPC_HUMAN
5.46148	0.9834	2	MIESLTK	sp|Q9Y230|RUVB2_HUMAN	Q9Y230	RuvB-like 2	RUVB2_HUMAN
5.39399	0.9965	3	MILIQDGSQNTNVDKPLR	sp|Q92945|FUBP2_HUMAN	Q92945	Far upstream element-binding protein 2	FUBP2_HUMAN
6.0622	0.967	2	MINTDLSR	sp|P36578|RL4_HUMAN	P36578	60S ribosomal protein L4	RL4_HUMAN
5.45781	0.9989	3	MIQDGKGDVTITNDGATILK	sp|P50991|TCPD_HUMAN	P50991	T-complex protein 1 subunit delta	TCPD_HUMAN
6.12285	0.9909	2	MISDAIPELK	sp|P40926|MDHM_HUMAN	P40926	Malate dehydrogenase, mitochondrial	MDHM_HUMAN
5.26096	0.9771	3	MKDTDSEEEIR	sp|P0DP23|CALM1_HUMAN	P0DP23	Calmodulin-1	CALM1_HUMAN
5.61553	0.9852	2	MLEQLDMR	sp|Q13838|DX39B_HUMAN	Q13838	Spliceosome RNA helicase DDX39B	DX39B_HUMAN
5.74753	0.9754	2	MLGEALSK	sp|Q99623|PHB2_HUMAN	Q99623	Prohibitin-2	PHB2_HUMAN
5.77191	0.9676	2	MLLEEAK	sp|P48643|TCPE_HUMAN	P48643	T-complex protein 1 subunit epsilon	TCPE_HUMAN
5.51848	0.9909	2	MLLYTEVTR	sp|P50395|GDIB_HUMAN	P50395	Rab GDP dissociation inhibitor beta	GDIB_HUMAN
5.82078	0.9946	2	MLPTIIADNAGYDSADLVAQLR	sp|P78371|TCPB_HUMAN	P78371	T-complex protein 1 subunit beta	TCPB_HUMAN
5.63483	0.9902	3	MLQHIDYR	sp|P14678|RSMB_HUMAN	P14678	Small nuclear ribonucleoprotein-associated proteins B and B'	RSMB_HUMAN
5.64791	0.9865	2	MLSCAGADR	sp|P27635|RL10_HUMAN	P27635	60S ribosomal protein L10	RL10_HUMAN
6.21889	0.9997	2	MLVDDIGDVTITNDGATILK	sp|P17987|TCPA_HUMAN	P17987	T-complex protein 1 subunit alpha	TCPA_HUMAN
5.77915	0.957	2	MLVDLAK	sp|P06744|G6PI_HUMAN	P06744	Glucose-6-phosphate isomerase	G6PI_HUMAN
5.88007	0.9858	2	MLVELSK	sp|P50991|TCPD_HUMAN	P50991	T-complex protein 1 subunit delta	TCPD_HUMAN
5.92576	0.9936	2	MLVIEQCK	sp|P48643|TCPE_HUMAN	P48643	T-complex protein 1 subunit epsilon	TCPE_HUMAN
5.74304	0.9376	2	MLVSGAGDIK	sp|P40227|TCPZ_HUMAN	P40227	T-complex protein 1 subunit zeta	TCPZ_HUMAN
5.37484	0.9521	2	MMVAGFK	sp|Q00839|HNRPU_HUMAN	Q00839	Heterogeneous nuclear ribonucleoprotein U	HNRPU_HUMAN
5.97047	0.9847	2	MNVLADALK	sp|P62244|RS15A_HUMAN	P62244	40S ribosomal protein S15a	RS15A_HUMAN
6.11702	0.9997	34	MREIVHLQAGQCGNQIGAK	sp|Q9BVA1|TBB2B_HUMAN	Q9BVA1	Tubulin beta-2B chain	TBB2B_HUMAN
5.70958	0.9999	2	MSINAEEVVVGDLVEVK	sp|P05023|AT1A1_HUMAN	P05023	Sodium/potassium-transporting ATPase subunit alpha-1	AT1A1_HUMAN
5.96596	0.9989	2	MSSTFIGNSTAIQELFK	sp|Q13509|TBB3_HUMAN	Q13509	Tubulin beta-3 chain	TBB3_HUMAN
5.988	0.9999	2	MSSYAFFVQTCR	sp|P26583|HMGB2_HUMAN	P26583	High mobility group protein B2	HMGB2_HUMAN
5.98338	1	2	MSVQPTVSLGGFEITPPVVLR	sp|P06748|NPM_HUMAN	P06748	Nucleophosmin	NPM_HUMAN
5.43339	0.9954	2	MVIITGPPEAQFK	sp|Q9NZI8|IF2B1_HUMAN	Q9NZI8	Insulin-like growth factor 2 mRNA-binding protein 1	IF2B1_HUMAN
5.39861	0.9376	2	MVINHLEK	sp|P50990|TCPQ_HUMAN	P50990	T-complex protein 1 subunit theta	TCPQ_HUMAN
5.77795	0.9889	2	MVMTVFACLMGR	sp|P13797|PLST_HUMAN	P13797	Plastin-3	PLST_HUMAN
5.74046	0.9666	3	MVNHFIAEFK	sp|P11142|HSP7C_HUMAN	P11142	Heat shock cognate 71 kDa protein	HSP7C_HUMAN
5.38851	1	2	MVVDAVMMLDDLLQLK	sp|Q99832|TCPH_HUMAN	Q99832	T-complex protein 1 subunit eta	TCPH_HUMAN
6.72376	0.9995	2	MVVESAYEVIK	sp|P07195|LDHB_HUMAN	P07195	L-lactate dehydrogenase B chain	LDHB_HUMAN
5.19176	0.9119	2	MYEEHLK	sp|P84090|ERH_HUMAN	P84090	Enhancer of rudimentary homolog	ERH_HUMAN
5.5182	0.99	2	NADPILISLK	sp|Q9ULV4|COR1C_HUMAN	Q9ULV4	Coronin-1C	COR1C_HUMAN
5.533	0.9984	2	NAEPLINLDVNNPDFK	sp|Q9Y224|RTRAF_HUMAN	Q9Y224	RNA transcription, translation and transport factor protein	RTRAF_HUMAN
6.61015	0.9997	2	NAGVEGSLIVEK	sp|P10809|CH60_HUMAN	P10809	60 kDa heat shock protein, mitochondrial	CH60_HUMAN
5.38823	0.9967	2	NAIANASTLAEVER	sp|P09661|RU2A_HUMAN	P09661	U2 small nuclear ribonucleoprotein A'	RU2A_HUMAN
7.44765	0.9989	2	NALESYAFNMK	sp|P0DMV8|HS71A_HUMAN	P0DMV8	Heat shock 70 kDa protein 1A	HS71A_HUMAN
5.36719	0.98	3	NALQQENHIIDGVK	sp|Q9GZT3|SLIRP_HUMAN	Q9GZT3	SRA stem-loop-interacting RNA-binding protein, mitochondrial	SLIRP_HUMAN
5.45148	0.9955	2	NAVIVALSSK	sp|P61086|UBE2K_HUMAN	P61086	Ubiquitin-conjugating enzyme E2 K	UBE2K_HUMAN
5.51761	1	2	NAVTQFVSSMSASADVLALAK	sp|P0C7P4|UCRIL_HUMAN	P0C7P4	Putative cytochrome b-c1 complex subunit Rieske-like protein 1	UCRIL_HUMAN
6.1023	0.9976	2	NCIVLIDSTPYR	sp|P62241|RS8_HUMAN	P62241	40S ribosomal protein S8	RS8_HUMAN
5.68389	0.9868	3	NCLTNFHGMDLTR	sp|P61247|RS3A_HUMAN	P61247	40S ribosomal protein S3a	RS3A_HUMAN
5.91267	0.9993	3	NCPHIVVGTPGR	sp|Q13838|DX39B_HUMAN	Q13838	Spliceosome RNA helicase DDX39B	DX39B_HUMAN
6.07681	0.9944	2	NCSSFLIK	sp|P46779|RL28_HUMAN	P46779	60S ribosomal protein L28	RL28_HUMAN
5.77617	0.999	2	NCTIVSPDAGGAK	sp|P60891|PRPS1_HUMAN	P60891	Ribose-phosphate pyrophosphokinase 1	PRPS1_HUMAN
5.24375	0.9994	2	NDFTEEEEAQVR	sp|P63208|SKP1_HUMAN	P63208	S-phase kinase-associated protein 1	SKP1_HUMAN
5.46023	0.9791	3	NDFTEEEEAQVRK	sp|P63208|SKP1_HUMAN	P63208	S-phase kinase-associated protein 1	SKP1_HUMAN
5.29477	0.9212	2	NDIHTLLK	sp|O43324|MCA3_HUMAN	O43324	Eukaryotic translation elongation factor 1 epsilon-1	MCA3_HUMAN
6.3854	0.9977	2	NDLAVVDVR	sp|P19338|NUCL_HUMAN	P19338	Nucleolin	NUCL_HUMAN
5.61919	0.9778	2	NDLVEALK	tr|B1AK88|B1AK88_HUMAN	B1AK88	F-actin-capping protein subunit beta	B1AK88_HUMAN
5.20758	0.9246	2	NDSVVAGGGAIEMELSK	sp|Q99832|TCPH_HUMAN	Q99832	T-complex protein 1 subunit eta	TCPH_HUMAN
5.8849	0.9999	3	NDTKEDVFVHQTAIK	sp|P67809|YBOX1_HUMAN	P67809	Y-box-binding protein 1	YBOX1_HUMAN
6.01186	1	3	NEAIQAAHDAVAQEGQCR	sp|P09936|UCHL1_HUMAN	P09936	Ubiquitin carboxyl-terminal hydrolase isozyme L1	UCHL1_HUMAN
5.71586	1	2	NEGSESAPEGQAQQR	sp|P67809|YBOX1_HUMAN	P67809	Y-box-binding protein 1	YBOX1_HUMAN
5.6648	0.997	2	NELESYAYSLK	sp|P11021|BIP_HUMAN	P11021	Endoplasmic reticulum chaperone BiP	BIP_HUMAN
5.44605	0.9893	2	NELSGALTGLTR	sp|P26639|SYTC_HUMAN	P26639	Threonine--tRNA ligase 1, cytoplasmic	SYTC_HUMAN
5.51672	0.9996	2	NEVLMVNIGSLSTGGR	sp|P41091|IF2G_HUMAN	P41091	Eukaryotic translation initiation factor 2 subunit 3	IF2G_HUMAN
6.06962	0.9903	2	NFDEILR	sp|P30041|PRDX6_HUMAN	P30041	Peroxiredoxin-6	PRDX6_HUMAN
5.52672	0.9984	2	NFEDVAFDEK	sp|P07237|PDIA1_HUMAN	P07237	Protein disulfide-isomerase	PDIA1_HUMAN
5.58517	0.9801	2	NFGEEVDDESLK	sp|Q13310|PABP4_HUMAN	Q13310	Polyadenylate-binding protein 4	PABP4_HUMAN
6.16634	0.9975	2	NFGIGQDIQPK	sp|P62424|RL7A_HUMAN	P62424	60S ribosomal protein L7a	RL7A_HUMAN
5.48867	0.9877	2	NFGSYVTHETK	sp|P63167|DYL1_HUMAN	P63167	Dynein light chain 1, cytoplasmic	DYL1_HUMAN
5.97538	0.9999	2	NFILDQTNVSAAAQR	sp|Q00839|HNRPU_HUMAN	Q00839	Heterogeneous nuclear ribonucleoprotein U	HNRPU_HUMAN
6.83207	0.8679	2	NFRNPLAK	sp|P06733|ENOA_HUMAN	P06733	Alpha-enolase	ENOA_HUMAN
6.20495	0.9689	2	NFSDNQLQEGK	sp|P37802|TAGL2_HUMAN	P37802	Transgelin-2	TAGL2_HUMAN
6.57045	0.9543	2	NGFVVLK	sp|P63241|IF5A1_HUMAN	P63241	Eukaryotic translation initiation factor 5A-1	IF5A1_HUMAN
5.58897	0.9967	2	NGGQILIADLR	sp|P55735|SEC13_HUMAN	P55735	Protein SEC13 homolog	SEC13_HUMAN
6.23591	0.9995	2	NGQDLGVAFK	sp|Q00839|HNRPU_HUMAN	Q00839	Heterogeneous nuclear ribonucleoprotein U	HNRPU_HUMAN
5.5807	0.9971	2	NGQVIGIGAGQQSR	sp|P31939|PUR9_HUMAN	P31939	Bifunctional purine biosynthesis protein ATIC	PUR9_HUMAN
5.29403	0.9988	3	NGRVEIIANDQGNR	sp|P11021|BIP_HUMAN	P11021	Endoplasmic reticulum chaperone BiP	BIP_HUMAN
5.79526	0.9981	2	NGSEADIDEGLYSR	sp|P22314|UBA1_HUMAN	P22314	Ubiquitin-like modifier-activating enzyme 1	UBA1_HUMAN
5.50447	0.9998	3	NGSLDSPGKQDTEEDEEEDEK	sp|Q9Y266|NUDC_HUMAN	Q9Y266	Nuclear migration protein nudC	NUDC_HUMAN
5.75038	0.9957	2	NGYGFINR	sp|P67809|YBOX1_HUMAN	P67809	Y-box-binding protein 1	YBOX1_HUMAN
5.33923	0.8829	2	NICQQVNIK	sp|Q14152|EIF3A_HUMAN	Q14152	Eukaryotic translation initiation factor 3 subunit A	EIF3A_HUMAN
6.34032	0.9909	2	NIEDVIAQGIGK	sp|P05387|RLA2_HUMAN	P05387	60S acidic ribosomal protein P2	RLA2_HUMAN
5.4592	0.8833	2	NIELAVMR	sp|O14818|PSA7_HUMAN	O14818	Proteasome subunit alpha type-7	PSA7_HUMAN
5.91852	0.9511	2	NIGVDNPAAK	sp|P78371|TCPB_HUMAN	P78371	T-complex protein 1 subunit beta	TCPB_HUMAN
6.49439	0.9943	23	NIIHGSDSVESAEK	sp|P15531|NDKA_HUMAN	P15531	Nucleoside diphosphate kinase A	NDKA_HUMAN
6.26791	0.9528	2	NIIHGSDSVK	tr|Q32Q12|Q32Q12_HUMAN	Q32Q12	Nucleoside diphosphate kinase	Q32Q12_HUMAN
6.02959	0.9941	2	NIILGGVK	sp|P22314|UBA1_HUMAN	P22314	Ubiquitin-like modifier-activating enzyme 1	UBA1_HUMAN
5.80296	0.9956	2	NIPGITLLNVSK	sp|P36578|RL4_HUMAN	P36578	60S ribosomal protein L4	RL4_HUMAN
5.94545	0.9766	2	NIQVSHQEFSK	sp|Q8WUM4|PDC6I_HUMAN	Q8WUM4	Programmed cell death 6-interacting protein	PDC6I_HUMAN
5.78639	0.9579	2	NISFNDK	sp|P15311|EZRI_HUMAN	P15311	Ezrin	EZRI_HUMAN
6.09054	0.9671	2	NIVEAAAVR	sp|P62854|RS26_HUMAN	P62854	40S ribosomal protein S26	RS26_HUMAN
5.64212	0.9998	2	NIYVLQELDNPGAK	sp|P12956|XRCC6_HUMAN	P12956	X-ray repair cross-complementing protein 6	XRCC6_HUMAN
5.49636	0.9337	2	NKPLFFADK	sp|P08133|ANXA6_HUMAN	P08133	Annexin A6	ANXA6_HUMAN
5.19855	0.9854	2	NLAMGVNLTSMSK	sp|P12004|PCNA_HUMAN	P12004	Proliferating cell nuclear antigen	PCNA_HUMAN
5.36552	0.9984	2	NLANTVTEEILEK	sp|O60506|HNRPQ_HUMAN	O60506	Heterogeneous nuclear ribonucleoprotein Q	HNRPQ_HUMAN
5.42697	0.9985	2	NLDDGIDDER	sp|P11940|PABP1_HUMAN	P11940	Polyadenylate-binding protein 1	PABP1_HUMAN
5.55227	0.9993	2	NLDDTIDDEK	sp|Q13310|PABP4_HUMAN	Q13310	Polyadenylate-binding protein 4	PABP4_HUMAN
5.47057	0.995	2	NLDENGLDLLSK	sp|P06493|CDK1_HUMAN	P06493	Cyclin-dependent kinase 1	CDK1_HUMAN
5.75576	0.9807	2	NLDFQDVLDK	sp|Q9Y3I0|RTCB_HUMAN	Q9Y3I0	RNA-splicing ligase RtcB homolog	RTCB_HUMAN
5.57981	0.9602	2	NLFNVVDCK	sp|P55884|EIF3B_HUMAN	P55884	Eukaryotic translation initiation factor 3 subunit B	EIF3B_HUMAN
4.95787	0.8991	2	NLGFGMGIEFR	sp|Q9Y5B9|SP16H_HUMAN	Q9Y5B9	FACT complex subunit SPT16	SP16H_HUMAN
5.61511	0.9928	2	NLIDAGVDALR	sp|P12268|IMDH2_HUMAN	P12268	Inosine-5'-monophosphate dehydrogenase 2	IMDH2_HUMAN
5.63206	0.9146	2	NLILAGVK	sp|Q9UBE0|SAE1_HUMAN	Q9UBE0	SUMO-activating enzyme subunit 1	SAE1_HUMAN
5.55251	0.9584	2	NLILVVR	sp|Q00610|CLH1_HUMAN	Q00610	Clathrin heavy chain 1	CLH1_HUMAN
5.36185	0.9948	3	NLLHVTDTGVGMTR	sp|P14625|ENPL_HUMAN	P14625	Endoplasmin	ENPL_HUMAN
6.09865	0.9868	2	NLPLPPPPPPR	sp|P61978|HNRPK_HUMAN	P61978	Heterogeneous nuclear ribonucleoprotein K	HNRPK_HUMAN
5.92427	0.986	2	NLQDAMQVCR	sp|P49368|TCPG_HUMAN	P49368	T-complex protein 1 subunit gamma	TCPG_HUMAN
5.7627	0.9973	2	NLQEAEEWYK	sp|P08670|VIME_HUMAN	P08670	Vimentin	VIME_HUMAN
5.53527	0.9913	2	NLQEVLGEEK	sp|P54577|SYYC_HUMAN	P54577	Tyrosine--tRNA ligase, cytoplasmic	SYYC_HUMAN
6.44553	0.9993	2	NLQYYDISAK	sp|P62826|RAN_HUMAN	P62826	GTP-binding nuclear protein Ran	RAN_HUMAN
5.25061	0.9624	2	NLSTFAVDGK	sp|A0A0B4J2D5|GAL3B_HUMAN	A0A0B4J2D5	Putative glutamine amidotransferase-like class 1 domain-containing protein 3B, mitochondrial	GAL3B_HUMAN
5.40333	0.9985	2	NLTALGLNLVASGGTAK	sp|P31939|PUR9_HUMAN	P31939	Bifunctional purine biosynthesis protein ATIC	PUR9_HUMAN
5.56783	0.9828	2	NLVPGESVYGEK	sp|P22087|FBRL_HUMAN	P22087	rRNA 2'-O-methyltransferase fibrillarin	FBRL_HUMAN
5.63621	0.9738	2	NLVTEDVMR	sp|P06744|G6PI_HUMAN	P06744	Glucose-6-phosphate isomerase	G6PI_HUMAN
5.89709	0.9025	2	NLVVIPK	sp|P15121|ALDR_HUMAN	P15121	Aldo-keto reductase family 1 member B1	ALDR_HUMAN
5.64075	0.9997	2	NMGGPYGGGNYGPGGSGGSGGYGGR	sp|P22626|ROA2_HUMAN	P22626	Heterogeneous nuclear ribonucleoproteins A2/B1	ROA2_HUMAN
5.13419	1	3	NMITGTSQADCAVLIVAAGVGEFEAGISK	sp|P68104|EF1A1_HUMAN	P68104	Elongation factor 1-alpha 1	EF1A1_HUMAN
5.52154	0.9935	2	NMLQFNLQILPK	sp|O15371|EIF3D_HUMAN	O15371	Eukaryotic translation initiation factor 3 subunit D	EIF3D_HUMAN
6.64955	0.9977	2	NMMAACDPR	sp|Q9BVA1|TBB2B_HUMAN	Q9BVA1	Tubulin beta-2B chain	TBB2B_HUMAN
6.2486	0.9872	3	NMSVHLSPCFR	sp|P62280|RS11_HUMAN	P62280	40S ribosomal protein S11	RS11_HUMAN
6.16765	0.9922	3	NMSVIAHVDHGK	sp|P13639|EF2_HUMAN	P13639	Elongation factor 2	EF2_HUMAN
6.02516	0.9992	2	NNASTDYDLSDK	sp|P39023|RL3_HUMAN	P39023	60S ribosomal protein L3	RL3_HUMAN
5.16237	0.9888	2	NNFAVGYR	sp|P45880|VDAC2_HUMAN	P45880	Voltage-dependent anion-selective channel protein 2	VDAC2_HUMAN
5.51136	0.9547	2	NNFEGEVTK	sp|P07237|PDIA1_HUMAN	P07237	Protein disulfide-isomerase	PDIA1_HUMAN
5.81859	0.9984	2	NNLAGAEELFAR	sp|Q00610|CLH1_HUMAN	Q00610	Clathrin heavy chain 1	CLH1_HUMAN
5.46449	0.9968	2	NNLSYDCIGR	sp|Q01581|HMCS1_HUMAN	Q01581	Hydroxymethylglutaryl-CoA synthase, cytoplasmic	HMCS1_HUMAN
5.25974	0.9906	2	NNTQVLINCR	sp|P62316|SMD2_HUMAN	P62316	Small nuclear ribonucleoprotein Sm D2	SMD2_HUMAN
5.19198	0.9956	2	NNTVGLIQLNRPK	sp|P30084|ECHM_HUMAN	P30084	Enoyl-CoA hydratase, mitochondrial	ECHM_HUMAN
6.11821	0.8892	2	NPADLPK	sp|P13639|EF2_HUMAN	P13639	Elongation factor 2	EF2_HUMAN
6.54797	1	2	NPDDITNEEYGEFYK	sp|P07900|HS90A_HUMAN	P07900	Heat shock protein HSP 90-alpha	HS90A_HUMAN
6.37507	0.9999	2	NPDDITQEEYGEFYK	sp|P08238|HS90B_HUMAN	P08238	Heat shock protein HSP 90-beta	HS90B_HUMAN
6.05319	0.998	2	NPNGPYPYTLK	sp|P14866|HNRPL_HUMAN	P14866	Heterogeneous nuclear ribonucleoprotein L	HNRPL_HUMAN
5.50243	0.983	2	NQDATVYVGGLDEK	sp|Q15427|SF3B4_HUMAN	Q15427	Splicing factor 3B subunit 4	SF3B4_HUMAN
6.21522	1	2	NQGGYGGSSSSSSYGSGR	sp|P09651|ROA1_HUMAN	P09651	Heterogeneous nuclear ribonucleoprotein A1	ROA1_HUMAN
5.51994	0.8638	2	NQGIEEALK	sp|P18206|VINC_HUMAN	P18206	Vinculin	VINC_HUMAN
6.03773	0.9988	2	NQLTSNPENTVFDAK	sp|P11021|BIP_HUMAN	P11021	Endoplasmic reticulum chaperone BiP	BIP_HUMAN
7.80293	0.9976	2	NQVALNPQNTVFDAK	sp|P0DMV8|HS71A_HUMAN	P0DMV8	Heat shock 70 kDa protein 1A	HS71A_HUMAN
6.27399	0.9973	2	NQVAMNPTNTVFDAK	sp|P11142|HSP7C_HUMAN	P11142	Heat shock cognate 71 kDa protein	HSP7C_HUMAN
5.95145	0.9994	3	NREPVQLETLSIR	sp|P62314|SMD1_HUMAN	P62314	Small nuclear ribonucleoprotein Sm D1	SMD1_HUMAN
5.58191	0.9479	2	NSLDCEIVSAK	sp|Q01518|CAP1_HUMAN	Q01518	Adenylyl cyclase-associated protein 1	CAP1_HUMAN
5.95524	0.9969	2	NSLESYAFNMK	sp|P11142|HSP7C_HUMAN	P11142	Heat shock cognate 71 kDa protein	HSP7C_HUMAN
5.64771	0.9839	2	NSLPDTVQIR	sp|P56537|IF6_HUMAN	P56537	Eukaryotic translation initiation factor 6	IF6_HUMAN
5.5795	0.9915	2	NSLTSKDPDIK	sp|Q14974|IMB1_HUMAN	Q14974	Importin subunit beta-1	IMB1_HUMAN
6.03861	0.9983	2	NSNPALNDNLEK	sp|O00299|CLIC1_HUMAN	O00299	Chloride intracellular channel protein 1	CLIC1_HUMAN
5.45647	0.9928	3	NSRPEANEALER	sp|Q9Y696|CLIC4_HUMAN	Q9Y696	Chloride intracellular channel protein 4	CLIC4_HUMAN
5.87165	0.9851	2	NSTFSEIFKK	sp|P29401|TKT_HUMAN	P29401	Transketolase	TKT_HUMAN
5.40279	0.9843	2	NSVEVALNK	sp|P54577|SYYC_HUMAN	P54577	Tyrosine--tRNA ligase, cytoplasmic	SYYC_HUMAN
5.78678	0.9969	2	NSYLEVLLK	sp|Q15084|PDIA6_HUMAN	Q15084	Protein disulfide-isomerase A6	PDIA6_HUMAN
5.14772	0.9893	2	NTAEWLLSHTK	sp|P00491|PNPH_HUMAN	P00491	Purine nucleoside phosphorylase	PNPH_HUMAN
6.12785	0.9989	2	NTDEMVELR	sp|P61978|HNRPK_HUMAN	P61978	Heterogeneous nuclear ribonucleoprotein K	HNRPK_HUMAN
6.55079	0.9999	2	NTGIICTIGPASR	sp|P14618|KPYM_HUMAN	P14618	Pyruvate kinase PKM	KPYM_HUMAN
5.69415	0.9325	2	NTLQLHR	sp|P61313|RL15_HUMAN	P61313	60S ribosomal protein L15	RL15_HUMAN
5.6646	0.9995	2	NTNDANSCQIIIPQNQVNR	sp|P50395|GDIB_HUMAN	P50395	Rab GDP dissociation inhibitor beta	GDIB_HUMAN
5.67909	0.9978	3	NTNDANSCQIIIPQNQVNRK	sp|P50395|GDIB_HUMAN	P50395	Rab GDP dissociation inhibitor beta	GDIB_HUMAN
5.47208	0.9109	2	NTNPNFVR	sp|P35579|MYH9_HUMAN	P35579	Myosin-9	MYH9_HUMAN
5.14627	0.9695	2	NTVELLVEDK	sp|O75369|FLNB_HUMAN	O75369	Filamin-B	FLNB_HUMAN
5.57969	0.9988	2	NVDILKDPETVK	sp|O14980|XPO1_HUMAN	O14980	Exportin-1	XPO1_HUMAN
6.33409	0.9998	2	NVGLDIEAEVPAVK	sp|P50990|TCPQ_HUMAN	P50990	T-complex protein 1 subunit theta	TCPQ_HUMAN
6.21643	0.9987	2	NVIGLQMGTNR	sp|P37802|TAGL2_HUMAN	P37802	Transgelin-2	TAGL2_HUMAN
NaN	0.9003	2	NVLCSACSGQGGK	sp|O60884|DNJA2_HUMAN	O60884	DnaJ homolog subfamily A member 2	DNJA2_HUMAN
5.77504	0.9977	2	NVLIVEDIIDTGK	sp|P00492|HPRT_HUMAN	P00492	Hypoxanthine-guanine phosphoribosyltransferase	HPRT_HUMAN
5.52348	0.9571	2	NVPNLHVMK	sp|P46783|RS10_HUMAN	P46783	40S ribosomal protein S10	RS10_HUMAN
5.39606	0.999	2	NVQLQENEIR	sp|P36873|PP1G_HUMAN	P36873	Serine/threonine-protein phosphatase PP1-gamma catalytic subunit	PP1G_HUMAN
5.30046	0.9954	2	NVQLTENEIR	sp|P62136|PP1A_HUMAN	P62136	Serine/threonine-protein phosphatase PP1-alpha catalytic subunit	PP1A_HUMAN
5.77723	0.9632	2	NVSIGIVGK	sp|P25786|PSA1_HUMAN	P25786	Proteasome subunit alpha type-1	PSA1_HUMAN
6.01744	0.9994	2	NVTELNEPLSNEER	sp|P61981|1433G_HUMAN	P61981	14-3-3 protein gamma	1433G_HUMAN
6.24212	0.9857	2	NVTLPAVFK	sp|P36578|RL4_HUMAN	P36578	60S ribosomal protein L4	RL4_HUMAN
5.70051	0.9995	2	NYIQGINLVQAK	sp|P52815|RM12_HUMAN	P52815	39S ribosomal protein L12, mitochondrial	RM12_HUMAN
5.70292	0.9999	2	NYQQNYQNSESGEK	sp|P67809|YBOX1_HUMAN	P67809	Y-box-binding protein 1	YBOX1_HUMAN
5.52087	0.9984	2	NYTDEAIETDDLTIK	sp|O14818|PSA7_HUMAN	O14818	Proteasome subunit alpha type-7	PSA7_HUMAN
5.76726	0.9907	2	NYYEQWGK	sp|P22626|ROA2_HUMAN	P22626	Heterogeneous nuclear ribonucleoproteins A2/B1	ROA2_HUMAN
5.00702	0.9731	3	PANKQEDEVMR	sp|O15145|ARPC3_HUMAN	O15145	Actin-related protein 2/3 complex subunit 3	ARPC3_HUMAN
5.50622	0.999	2	PEFLEDPSVLTK	sp|P42166|LAP2A_HUMAN	P42166	Lamina-associated polypeptide 2, isoform alpha	LAP2A_HUMAN
5.40222	0.9991	2	PFETLLSQNQGGK	sp|P09211|GSTP1_HUMAN	P09211	Glutathione S-transferase P	GSTP1_HUMAN
5.44452	0.962	2	PGFSIADK	sp|P62913|RL11_HUMAN	P62913	60S ribosomal protein L11	RL11_HUMAN
5.83296	1	2	PGGLLLGDVAPNFEANTTVGR	sp|P30041|PRDX6_HUMAN	P30041	Peroxiredoxin-6	PRDX6_HUMAN
5.52956	1	3	PGHLQEGFGCVVTNR	sp|Q8NC51|PAIRB_HUMAN	Q8NC51	Plasminogen activator inhibitor 1 RNA-binding protein	PAIRB_HUMAN
5.85022	0.9998	2	PGLVDSNPAPPESQEK	sp|Q14061|COX17_HUMAN	Q14061	Cytochrome c oxidase copper chaperone	COX17_HUMAN
5.97725	0.9979	2	PGMVVTFAPVNVTTEVK	sp|P68104|EF1A1_HUMAN	P68104	Elongation factor 1-alpha 1	EF1A1_HUMAN
5.30581	0.9888	2	PLELELCPGR	sp|Q9NR45|SIAS_HUMAN	Q9NR45	Sialic acid synthase	SIAS_HUMAN
5.9125	0.9926	2	PLISVYSEK	sp|P36578|RL4_HUMAN	P36578	60S ribosomal protein L4	RL4_HUMAN
6.68817	0.8706	3	PLRLPLQDVYK	sp|P68104|EF1A1_HUMAN	P68104	Elongation factor 1-alpha 1	EF1A1_HUMAN
5.66891	0.976	2	PLYVALAQR	sp|Q13310|PABP4_HUMAN	Q13310	Polyadenylate-binding protein 4	PABP4_HUMAN
6.78171	0.9996	2	PMFIVNTNVPR	sp|P14174|MIF_HUMAN	P14174	Macrophage migration inhibitory factor	MIF_HUMAN
6.05839	0.9947	2	PPYTVVYFPVR	sp|P09211|GSTP1_HUMAN	P09211	Glutathione S-transferase P	GSTP1_HUMAN
5.95656	0.9865	2	PSPLLVGR	sp|Q13283|G3BP1_HUMAN	Q13283	Ras GTPase-activating protein-binding protein 1	G3BP1_HUMAN
5.50876	0.9991	2	PSSSPVIFAGGQDR	sp|Q15366|PCBP2_HUMAN	Q15366	Poly(rC)-binding protein 2	PCBP2_HUMAN
5.48266	0.9802	2	PSYAFGSVGK	sp|Q02790|FKBP4_HUMAN	Q02790	Peptidyl-prolyl cis-trans isomerase FKBP4	FKBP4_HUMAN
5.32064	0.968	2	PTVEELYR	sp|Q9BZZ5|API5_HUMAN	Q9BZZ5	Apoptosis inhibitor 5	API5_HUMAN
6.2962	0.9965	2	PYQYPALTPEQK	sp|P04075|ALDOA_HUMAN	P04075	Fructose-bisphosphate aldolase A	ALDOA_HUMAN
5.6108	0.9998	2	QAASGLVGQENAR	sp|Q9Y265|RUVB1_HUMAN	Q9Y265	RuvB-like 1	RUVB1_HUMAN
5.62273	0.9987	2	QAASSLQQASLK	sp|P38646|GRP75_HUMAN	P38646	Stress-70 protein, mitochondrial	GRP75_HUMAN
5.71574	0.9584	3	QADLYISEGLHPR	sp|P40227|TCPZ_HUMAN	P40227	T-complex protein 1 subunit zeta	TCPZ_HUMAN
5.32706	0.9932	2	QADVNLVNAK	sp|O43175|SERA_HUMAN	O43175	D-3-phosphoglycerate dehydrogenase	SERA_HUMAN
5.84275	0.9764	2	QAEILQESR	sp|O75347|TBCA_HUMAN	O75347	Tubulin-specific chaperone A	TBCA_HUMAN
5.92082	0.9967	2	QAGVFEPTIVK	sp|P17987|TCPA_HUMAN	P17987	T-complex protein 1 subunit alpha	TCPA_HUMAN
5.70968	0.9558	2	QALLQYK	sp|Q02790|FKBP4_HUMAN	Q02790	Peptidyl-prolyl cis-trans isomerase FKBP4	FKBP4_HUMAN
5.48472	0.9973	2	QAQIEVVPSASALIIK	sp|P30050|RL12_HUMAN	P30050	60S ribosomal protein L12	RL12_HUMAN
5.47284	0.9992	2	QASQGMVGQLAAR	sp|Q9Y230|RUVB2_HUMAN	Q9Y230	RuvB-like 2	RUVB2_HUMAN
5.66442	0.9866	3	QDLPALEEKPR	sp|P34932|HSP74_HUMAN	P34932	Heat shock 70 kDa protein 4	HSP74_HUMAN
5.58302	0.9894	2	QDLPNAMNAAEITDK	sp|P61204|ARF3_HUMAN	P61204	ADP-ribosylation factor 3	ARF3_HUMAN
5.4268	0.9754	2	QDLTTLDVTK	sp|P41091|IF2G_HUMAN	P41091	Eukaryotic translation initiation factor 2 subunit 3	IF2G_HUMAN
5.35589	0.9758	3	QDPSVLHTEEMR	sp|P50502|F10A1_HUMAN	P50502	Hsc70-interacting protein	F10A1_HUMAN
5.48919	0.9719	2	QDSLVINLNR	sp|Q9Y5B9|SP16H_HUMAN	Q9Y5B9	FACT complex subunit SPT16	SP16H_HUMAN
5.79576	0.9987	2	QDVDNASLAR	sp|P08670|VIME_HUMAN	P08670	Vimentin	VIME_HUMAN
5.35888	0.997	2	QEILAALEK	sp|P07602|SAP_HUMAN	P07602	Prosaposin	SAP_HUMAN
5.44244	0.9707	2	QEISAAFK	sp|P08758|ANXA5_HUMAN	P08758	Annexin A5	ANXA5_HUMAN
6.02123	0.9979	2	QEMQEVQSSR	sp|P22626|ROA2_HUMAN	P22626	Heterogeneous nuclear ribonucleoproteins A2/B1	ROA2_HUMAN
5.35877	0.997	2	QENGASVILR	sp|P29692|EF1D_HUMAN	P29692	Elongation factor 1-delta	EF1D_HUMAN
5.56822	0.9968	2	QEPLLIGSTK	sp|P49327|FAS_HUMAN	P49327	Fatty acid synthase	FAS_HUMAN
6.7442	0.9974	3	QEYDESGPSIVHR	sp|A5A3E0|POTEF_HUMAN	A5A3E0	POTE ankyrin domain family member F	POTEF_HUMAN
6.2059	0.9914	3	QEYDESGPSIVHRK	sp|A5A3E0|POTEF_HUMAN	A5A3E0	POTE ankyrin domain family member F	POTEF_HUMAN
5.56966	0.9797	2	QFAEMYVAK	sp|P13639|EF2_HUMAN	P13639	Elongation factor 2	EF2_HUMAN
5.78419	0.9914	2	QFLSETEK	sp|P09936|UCHL1_HUMAN	P09936	Ubiquitin carboxyl-terminal hydrolase isozyme L1	UCHL1_HUMAN
5.68647	0.9849	2	QFVTPADVVSGNPK	sp|P13797|PLST_HUMAN	P13797	Plastin-3	PLST_HUMAN
5.45052	0.992	2	QGANINEIR	sp|Q15365|PCBP1_HUMAN	Q15365	Poly(rC)-binding protein 1	PCBP1_HUMAN
5.588	0.9977	3	QGEVIVSIEEKPK	sp|P49321|NASP_HUMAN	P49321	Nuclear autoantigenic sperm protein	NASP_HUMAN
5.66572	0.9999	2	QGGGGGGGSVPGIER	sp|P52272|HNRPM_HUMAN	P52272	Heterogeneous nuclear ribonucleoprotein M	HNRPM_HUMAN
5.412	0.9998	3	QGQETAVAPSLVAPALNKPK	sp|Q15691|MARE1_HUMAN	Q15691	Microtubule-associated protein RP/EB family member 1	MARE1_HUMAN
5.53179	0.9817	2	QGYVIYR	sp|P61313|RL15_HUMAN	P61313	60S ribosomal protein L15	RL15_HUMAN
5.43281	0.9944	3	QIGVEHVVVYVNK	sp|P49411|EFTU_HUMAN	P49411	Elongation factor Tu, mitochondrial	EFTU_HUMAN
5.37423	0.9892	3	QIILEKEETEELK	sp|P12956|XRCC6_HUMAN	P12956	X-ray repair cross-complementing protein 6	XRCC6_HUMAN
5.27855	0.9922	2	QILGVIDK	sp|Q14444|CAPR1_HUMAN	Q14444	Caprin-1	CAPR1_HUMAN
5.4141	0.9971	2	QINDIQLSR	sp|Q13347|EIF3I_HUMAN	Q13347	Eukaryotic translation initiation factor 3 subunit I	EIF3I_HUMAN
6.80288	0.9973	2	QITVNDLPVGR	sp|Q06830|PRDX1_HUMAN	Q06830	Peroxiredoxin-1	PRDX1_HUMAN
5.19246	0.9623	3	QKPITPETAEK	sp|P60953|CDC42_HUMAN	P60953	Cell division control protein 42 homolog	CDC42_HUMAN
6.35653	0.9993	23	QKVDSLLENLEK	sp|P07910|HNRPC_HUMAN	P07910	Heterogeneous nuclear ribonucleoproteins C1/C2	HNRPC_HUMAN
5.48061	0.9476	2	QLADETLLK	sp|P20700|LMNB1_HUMAN	P20700	Lamin-B1	LMNB1_HUMAN
5.44418	0.986	2	QLCDNAGFDATNILNK	sp|Q99832|TCPH_HUMAN	Q99832	T-complex protein 1 subunit eta	TCPH_HUMAN
5.81931	0.9903	3	QLEDGRTLSDYNIQK	sp|P62979|RS27A_HUMAN	P62979	Ubiquitin-40S ribosomal protein S27a	RS27A_HUMAN
5.52418	0.9856	2	QLEPVYNSLAK	sp|P13667|PDIA4_HUMAN	P13667	Protein disulfide-isomerase A4	PDIA4_HUMAN
6.80741	0.9947	23	QLFHPEQLITGK	sp|P68363|TBA1B_HUMAN	P68363	Tubulin alpha-1B chain	TBA1B_HUMAN
5.25705	0.9867	2	QLGLVVCR	sp|Q9UK45|LSM7_HUMAN	Q9UK45	U6 snRNA-associated Sm-like protein LSm7	LSM7_HUMAN
5.22575	0.9325	2	QLGSILK	sp|O14980|XPO1_HUMAN	O14980	Exportin-1	XPO1_HUMAN
5.41912	0.9685	3	QLHLNQLIR	sp|P49736|MCM2_HUMAN	P49736	DNA replication licensing factor MCM2	MCM2_HUMAN
5.64324	0.9641	2	QLICDPSYVK	sp|P50395|GDIB_HUMAN	P50395	Rab GDP dissociation inhibitor beta	GDIB_HUMAN
5.77728	0.9945	2	QLLLTADDR	sp|P04075|ALDOA_HUMAN	P04075	Fructose-bisphosphate aldolase A	ALDOA_HUMAN
5.2949	0.9785	2	QLVTNACLIK	sp|Q99873|ANM1_HUMAN	Q99873	Protein arginine N-methyltransferase 1	ANM1_HUMAN
5.74394	0.9874	3	QMQVLHPAAR	sp|P50991|TCPD_HUMAN	P50991	T-complex protein 1 subunit delta	TCPD_HUMAN
5.77644	0.994	3	QMVIDVLHPGK	sp|P62847|RS24_HUMAN	P62847	40S ribosomal protein S24	RS24_HUMAN
5.82425	0.9996	2	QPAENVNQYLTDPK	sp|P22314|UBA1_HUMAN	P22314	Ubiquitin-like modifier-activating enzyme 1	UBA1_HUMAN
5.69984	0.9627	2	QPTIFQNK	sp|P62280|RS11_HUMAN	P62280	40S ribosomal protein S11	RS11_HUMAN
5.55681	0.9995	2	QQIQSIQQSIER	sp|P55769|NH2L1_HUMAN	P55769	NHP2-like protein 1	NH2L1_HUMAN
6.12299	0.9734	2	QQLLIGAYAK	sp|Q99832|TCPH_HUMAN	Q99832	T-complex protein 1 subunit eta	TCPH_HUMAN
5.54435	0.9929	2	QQQVDIPLR	sp|Q9NZI8|IF2B1_HUMAN	Q9NZI8	Insulin-like growth factor 2 mRNA-binding protein 1	IF2B1_HUMAN
[truncated: 861 more rows]

## Sheet: 0.25ng_2D RP-RP
250pg_fr01 Intensity	250pg_fr02 Intensity	250pg_fr03 Intensity	250pg_fr04 Intensity	250pg_fr05 Intensity	250pg_fr06 Intensity	250pg_fr07 Intensity	250pg_fr08 Intensity	N: Charges	T: Peptide Sequence	T: Protein	T: Protein ID	T: Protein Description
NaN	NaN	NaN	5.22534	5.60715	5.03305	5.12463	NaN	2	AAAAAAALQAK	sp|P36578|RL4_HUMAN	P36578	60S ribosomal protein L4
6.53863	6.5044	6.48465	6.46297	6.46587	6.44166	6.41692	6.43375	23	AAAIGIDLGTTYSCVGVFQHGK	sp|P0DMV8|HS71A_HUMAN	P0DMV8	Heat shock 70 kDa protein 1A
NaN	NaN	NaN	NaN	NaN	NaN	NaN	NaN	4	AAAIGIDLGTTYSCVGVFQHGKVEIIANDQGNR	sp|P0DMV8|HS71A_HUMAN	P0DMV8	Heat shock 70 kDa protein 1A
NaN	NaN	NaN	NaN	5.09889	NaN	NaN	NaN	2	AAATPESQEPQAK	sp|P49006|MRP_HUMAN	P49006	MARCKS-related protein
NaN	5.18872	NaN	NaN	NaN	NaN	NaN	NaN	2	AADAEAEVASLNR	tr|J3KN67|J3KN67_HUMAN	J3KN67	Tropomyosin alpha-3 chain
NaN	5.35614	NaN	NaN	NaN	NaN	NaN	NaN	2	AAECNIVVTQPR	sp|Q08211|DHX9_HUMAN	Q08211	ATP-dependent RNA helicase A
5.56948	5.5576	NaN	5.53609	5.54946	NaN	5.53015	5.53192	3	AAELEMELNEHSLVIDTLK	sp|Q9UHV9|PFD2_HUMAN	Q9UHV9	Prefoldin subunit 2
NaN	5.23961	NaN	NaN	NaN	NaN	5.21759	NaN	2	AAELIANSLATAGDGLIELR	sp|P35232|PHB1_HUMAN	P35232	Prohibitin 1
NaN	5.12485	NaN	NaN	NaN	5.58126	NaN	NaN	3	AAHSEGNTTAGLDMR	sp|P78371|TCPB_HUMAN	P78371	T-complex protein 1 subunit beta
NaN	NaN	NaN	NaN	5.23443	NaN	NaN	NaN	2	AAIDWFDGK	sp|P35637|FUS_HUMAN	P35637	RNA-binding protein FUS
NaN	5.69752	NaN	NaN	NaN	NaN	NaN	NaN	2	AAIGLLAR	sp|P07741|APT_HUMAN	P07741	Adenine phosphoribosyltransferase
4.95029	NaN	NaN	NaN	5.35777	NaN	NaN	NaN	2	AAIISAEGDSK	sp|P35232|PHB1_HUMAN	P35232	Prohibitin 1
NaN	NaN	NaN	NaN	5.37898	NaN	NaN	NaN	2	AALQEELQLCK	sp|P49327|FAS_HUMAN	P49327	Fatty acid synthase
NaN	5.38441	NaN	5.42196	5.45153	5.45624	5.60156	6.10485	2	AALQELLSK	sp|P62851|RS25_HUMAN	P62851	40S ribosomal protein S25
NaN	4.74267	NaN	4.868	4.88433	5.04413	NaN	NaN	2	AAMEALVVEVTK	sp|Q08211|DHX9_HUMAN	Q08211	ATP-dependent RNA helicase A
NaN	NaN	NaN	NaN	NaN	NaN	5.33519	NaN	2	AAPFSLEYR	sp|Q15181|IPYR_HUMAN	Q15181	Inorganic pyrophosphatase
5.38494	NaN	NaN	NaN	NaN	5.30803	NaN	5.93732	2	AAQGEPQVQFK	sp|P62826|RAN_HUMAN	P62826	GTP-binding nuclear protein Ran
NaN	NaN	NaN	NaN	NaN	NaN	NaN	5.59743	2	AASADSTTEGTPADGFTVLSTK	sp|O75367|H2AY_HUMAN	O75367	Core histone macro-H2A.1
NaN	NaN	NaN	NaN	NaN	5.22685	NaN	NaN	2	AASCVLLHTGQK	sp|P14550|AK1A1_HUMAN	P14550	Aldo-keto reductase family 1 member A1
NaN	5.10506	NaN	NaN	NaN	NaN	NaN	NaN	2	AASITSEVFNK	sp|Q9Y5B9|SP16H_HUMAN	Q9Y5B9	FACT complex subunit SPT16
NaN	NaN	NaN	NaN	NaN	NaN	NaN	5.22227	2	AATAAADFTAK	sp|Q9Y3F4|STRAP_HUMAN	Q9Y3F4	Serine-threonine kinase receptor-associated protein
5.74592	5.72834	5.73628	5.72712	5.73683	5.71133	5.72569	5.75583	3	AAVAGEDGRMIAGQVLDINLAAEPK	sp|P07910|HNRPC_HUMAN	P07910	Heterogeneous nuclear ribonucleoproteins C1/C2
5.4826	5.3484	5.4442	5.47563	5.46759	5.46381	5.49543	5.45989	2	AAVEEGIVLGGGCALLR	sp|P10809|CH60_HUMAN	P10809	60 kDa heat shock protein, mitochondrial
5.91317	5.87073	5.91414	5.92295	5.87099	5.91802	5.87571	5.92016	2	AAVPSGASTGIYEALELR	sp|P06733|ENOA_HUMAN	P06733	Alpha-enolase
6.00868	5.96924	6.0085	5.98286	5.9823	5.97849	5.97741	NaN	3	AAVPSGASTGIYEALELRDNDK	sp|P06733|ENOA_HUMAN	P06733	Alpha-enolase
NaN	NaN	NaN	NaN	NaN	NaN	5.37711	5.24864	2	ACARPLISVYSEK	sp|P36578|RL4_HUMAN	P36578	60S ribosomal protein L4
NaN	NaN	NaN	NaN	5.12044	NaN	NaN	NaN	2	ACGNFGIPCELR	sp|P22234|PUR6_HUMAN	P22234	Bifunctional phosphoribosylaminoimidazole carboxylase/phosphoribosylaminoimidazole succinocarboxamide synthetase
NaN	NaN	NaN	5.44757	NaN	NaN	NaN	NaN	2	ACQIFVR	sp|P52272|HNRPM_HUMAN	P52272	Heterogeneous nuclear ribonucleoprotein M
NaN	NaN	NaN	NaN	5.36123	5.58857	NaN	NaN	2	ACTILLR	sp|P49368|TCPG_HUMAN	P49368	T-complex protein 1 subunit gamma
5.4065	NaN	NaN	NaN	NaN	NaN	NaN	NaN	2	ADAVQDSEMVELVELEIR	sp|P49411|EFTU_HUMAN	P49411	Elongation factor Tu, mitochondrial
NaN	NaN	5.5455	NaN	NaN	NaN	NaN	NaN	3	ADDGRPFPQVIK	sp|P04075|ALDOA_HUMAN	P04075	Fructose-bisphosphate aldolase A
5.7676	5.77663	5.78509	NaN	5.79266	5.80538	6.28898	6.0217	2	ADEGISFR	sp|Q06830|PRDX1_HUMAN	Q06830	Peroxiredoxin-1
NaN	NaN	NaN	NaN	5.03091	NaN	NaN	NaN	3	ADGTEYLLNQGVELGSSAAQPGR	tr|A0A804HKM5|A0A804HKM5_HUMAN	A0A804HKM5	Wolframin
5.1254	NaN	NaN	NaN	NaN	5.1356	NaN	NaN	2	ADGYVLEGK	sp|P62241|RS8_HUMAN	P62241	40S ribosomal protein S8
5.86661	5.88216	5.89399	5.97256	5.82831	5.89925	5.87161	5.86863	2	ADKPDMGEIASFDK	sp|P63313|TYB10_HUMAN	P63313	Thymosin beta-10
5.09154	NaN	NaN	NaN	NaN	NaN	NaN	NaN	2	ADLIAYLK	sp|P99999|CYC_HUMAN	P99999	Cytochrome c
6.6016	NaN	6.26563	6.26811	6.28221	6.28221	6.32144	6.34882	2	ADLINNLGTIAK	sp|P07900|HS90A_HUMAN	P07900	Heat shock protein HSP 90-alpha
5.45684	5.49319	5.47159	5.46836	5.48136	5.49951	5.50265	6.06182	2	ADQLTEEQIAEFK	sp|P0DP23|CALM1_HUMAN	P0DP23	Calmodulin-1
NaN	NaN	NaN	NaN	5.44469	NaN	NaN	NaN	2	ADTQTYQPYNK	sp|P84090|ERH_HUMAN	P84090	Enhancer of rudimentary homolog
NaN	5.41461	5.36545	5.36663	NaN	5.36074	5.33589	NaN	3	ADVLDLHEAGGEDFAMDEDGDESIHK	sp|Q9Y5S9|RBM8A_HUMAN	Q9Y5S9	RNA-binding protein 8A
NaN	NaN	NaN	NaN	5.49852	NaN	NaN	NaN	2	AEAGDNLGALVR	sp|P49411|EFTU_HUMAN	P49411	Elongation factor Tu, mitochondrial
NaN	NaN	NaN	NaN	NaN	NaN	NaN	5.42778	2	AEDNADTLALVFEAPNQEK	sp|P12004|PCNA_HUMAN	P12004	Proliferating cell nuclear antigen
5.98355	5.96701	5.95032	5.97802	5.94529	5.92597	5.9114	5.91541	2	AEEGIAAGGVMDVNTALQEVLK	sp|P25398|RS12_HUMAN	P25398	40S ribosomal protein S12
5.20724	5.42302	5.85218	5.20999	5.23484	5.47386	5.27395	5.30123	2	AELNEFLTR	sp|P23396|RS3_HUMAN	P23396	40S ribosomal protein S3
NaN	NaN	NaN	5.5653	NaN	NaN	NaN	NaN	2	AENYDIPSADR	sp|P22314|UBA1_HUMAN	P22314	Ubiquitin-like modifier-activating enzyme 1
5.53943	5.38466	5.5259	NaN	5.53943	5.54122	5.54122	5.5572	2	AEVQVLVLDGR	sp|P40429|RL13A_HUMAN	P40429	60S ribosomal protein L13a
NaN	NaN	NaN	NaN	NaN	5.2774	NaN	NaN	2	AFANLRK	sp|O43175|SERA_HUMAN	O43175	D-3-phosphoglycerate dehydrogenase
NaN	NaN	NaN	5.22939	NaN	NaN	NaN	NaN	2	AFGPGLQGGSAGSPAR	sp|P21333|FLNA_HUMAN	P21333	Filamin-A
NaN	NaN	NaN	5.51885	5.48831	NaN	NaN	NaN	2	AFGYYGPLR	sp|P84103|SRSF3_HUMAN	P84103	Serine/arginine-rich splicing factor 3
NaN	NaN	NaN	NaN	NaN	NaN	NaN	5.54082	2	AFLDALQNQAEASSK	sp|Q12931|TRAP1_HUMAN	Q12931	Heat shock protein 75 kDa, mitochondrial
5.02732	NaN	NaN	NaN	NaN	NaN	NaN	NaN	2	AFMTADLPNELIELLEK	sp|Q00610|CLH1_HUMAN	Q00610	Clathrin heavy chain 1
6.73524	NaN	6.54477	6.61276	6.59855	6.46207	6.47083	6.49656	2	AFYPEEISSMVLTK	sp|P0DMV8|HS71A_HUMAN	P0DMV8	Heat shock 70 kDa protein 1A
5.19381	5.21436	5.24195	5.30166	5.29288	5.46596	NaN	NaN	2	AGAGSATLSMAYAGAR	sp|P40926|MDHM_HUMAN	P40926	Malate dehydrogenase, mitochondrial
NaN	NaN	NaN	NaN	NaN	NaN	NaN	5.89823	2	AGAIAPCEVTVPAQNTGLGPEK	sp|P05388|RLA0_HUMAN	P05388	60S acidic ribosomal protein P0
NaN	NaN	NaN	5.70127	NaN	NaN	NaN	NaN	2	AGEVFIHK	sp|Q15233|NONO_HUMAN	Q15233	Non-POU domain-containing octamer-binding protein
6.38733	6.9951	NaN	5.46947	6.16586	6.43737	NaN	6.40087	2	AGFAGDDAPR	sp|P60709|ACTB_HUMAN	P60709	Actin, cytoplasmic 1
NaN	NaN	NaN	NaN	NaN	NaN	5.3521	NaN	3	AGGAAVVITEPEHTK	sp|Q9P258|RCC2_HUMAN	Q9P258	Protein RCC2
NaN	NaN	NaN	NaN	NaN	NaN	NaN	5.45133	2	AGGEAGVTLGQPHLSR	sp|P41091|IF2G_HUMAN	P41091	Eukaryotic translation initiation factor 2 subunit 3
NaN	NaN	NaN	5.63787	NaN	NaN	NaN	NaN	2	AGIIASAR	sp|P13639|EF2_HUMAN	P13639	Elongation factor 2
NaN	NaN	NaN	6.77355	6.77946	6.79535	6.81374	7.14818	2	AGLQFPVGR	sp|P04908|H2A1B_HUMAN	P04908	Histone H2A type 1-B/E
NaN	NaN	NaN	NaN	NaN	5.3145	NaN	NaN	2	AGLYGLPR	sp|P49327|FAS_HUMAN	P49327	Fatty acid synthase
NaN	NaN	NaN	NaN	NaN	NaN	5.34085	NaN	2	AGNFYVPAEPK	sp|P18124|RL7_HUMAN	P18124	60S ribosomal protein L7
5.37214	5.40276	5.33389	5.3922	5.38284	5.39833	5.79101	5.63258	2	AGNLGGGVVTIER	sp|P35268|RL22_HUMAN	P35268	60S ribosomal protein L22
4.96502	NaN	NaN	NaN	NaN	NaN	NaN	NaN	2	AGPIWDLR	sp|O60506|HNRPQ_HUMAN	O60506	Heterogeneous nuclear ribonucleoprotein Q
NaN	NaN	NaN	NaN	NaN	5.66508	4.95027	NaN	2	AGQAVDDFIEK	sp|P52209|6PGD_HUMAN	P52209	6-phosphogluconate dehydrogenase, decarboxylating
5.0413	NaN	NaN	NaN	NaN	NaN	NaN	NaN	2	AGSDGESIGNCPFSQR	sp|Q9Y696|CLIC4_HUMAN	Q9Y696	Chloride intracellular channel protein 4
NaN	5.26109	NaN	NaN	NaN	NaN	NaN	NaN	3	AGTGVDNVDLEAATRK	sp|O43175|SERA_HUMAN	O43175	D-3-phosphoglycerate dehydrogenase
5.40641	NaN	NaN	NaN	NaN	NaN	NaN	NaN	2	AGVNTVTTLVENK	sp|P62424|RL7A_HUMAN	P62424	60S ribosomal protein L7a
NaN	NaN	5.3947	NaN	NaN	NaN	NaN	NaN	3	AGVNTVTTLVENKK	sp|P62424|RL7A_HUMAN	P62424	60S ribosomal protein L7a
NaN	5.25532	NaN	NaN	NaN	NaN	NaN	NaN	3	AHEILPNLVCCSAK	sp|P50990|TCPQ_HUMAN	P50990	T-complex protein 1 subunit theta
NaN	NaN	NaN	5.46816	NaN	NaN	NaN	NaN	3	AHSSMVGVNLPQK	sp|P00558|PGK1_HUMAN	P00558	Phosphoglycerate kinase 1
5.31982	5.22637	5.26355	5.18974	5.3079	5.91702	5.36818	5.29772	2	AIADTGANVVVTGGK	sp|P50990|TCPQ_HUMAN	P50990	T-complex protein 1 subunit theta
5.19233	5.20189	5.86176	NaN	NaN	NaN	5.3083	NaN	2	AIEENNNFSK	sp|P16949|STMN1_HUMAN	P16949	Stathmin
NaN	NaN	NaN	NaN	NaN	5.63179	NaN	NaN	2	AIEINPDSAQPYK	sp|P50502|F10A1_HUMAN	P50502	Hsc70-interacting protein
5.40114	5.48033	5.56847	5.40948	5.4416	5.50131	5.47272	5.39172	2	AIIIFVPVPQLK	sp|P62081|RS7_HUMAN	P62081	40S ribosomal protein S7
6.37523	6.38935	6.39062	6.39381	6.36907	6.41436	6.38415	6.42078	2	AILVDLEPGTMDSVR	sp|Q9BVA1|TBB2B_HUMAN	Q9BVA1	Tubulin beta-2B chain
NaN	NaN	NaN	5.33422	NaN	NaN	NaN	NaN	2	AINQGGLTSVAVR	sp|P60900|PSA6_HUMAN	P60900	Proteasome subunit alpha type-6
5.06569	5.02099	5.36746	5.43098	5.19459	5.07627	NaN	5.00802	2	AINQQTGAFVEISR	sp|Q92945|FUBP2_HUMAN	Q92945	Far upstream element-binding protein 2
5.21746	5.17762	5.11535	5.19908	NaN	5.21494	5.0521	5.1772	2	AIPDLTAPVAAVQAAVSNLVR	sp|P18206|VINC_HUMAN	P18206	Vinculin
5.17054	5.18827	5.19406	5.21586	NaN	5.56238	5.20957	NaN	2	AIPQLQGYLR	sp|Q02878|RL6_HUMAN	Q02878	60S ribosomal protein L6
NaN	NaN	NaN	5.23001	5.24107	NaN	NaN	NaN	3	AIRLELQGPR	sp|P19338|NUCL_HUMAN	P19338	Nucleolin
5.39923	NaN	NaN	NaN	NaN	NaN	NaN	NaN	3	AISVHSTPEGCSSACK	sp|Q9NZI8|IF2B1_HUMAN	Q9NZI8	Insulin-like growth factor 2 mRNA-binding protein 1
5.36792	5.40557	5.48319	5.47555	5.50091	5.44501	5.47137	5.45515	2	AITGASLADIMAK	sp|P83731|RL24_HUMAN	P83731	60S ribosomal protein L24
5.49752	5.55049	5.53849	5.57405	5.57134	5.55066	5.56017	5.60388	2	AIVAIENPADVSVISSR	sp|P08865|RSSA_HUMAN	P08865	40S ribosomal protein SA
NaN	NaN	NaN	5.87003	5.60643	NaN	NaN	NaN	2	AKFENLCK	sp|P08238|HS90B_HUMAN	P08238	Heat shock protein HSP 90-beta
6.57958	5.74891	6.06917	6.12441	5.96118	5.72172	6.15746	6.17319	2	ALAAAGYDVEK	sp|P10412|H14_HUMAN	P10412	Histone H1.4
NaN	5.24875	NaN	NaN	NaN	NaN	5.61135	NaN	2	ALAAFLK	sp|P39019|RS19_HUMAN	P39019	40S ribosomal protein S19
NaN	NaN	NaN	NaN	NaN	NaN	NaN	5.31306	2	ALADDDFLTVTGK	sp|P33991|MCM4_HUMAN	P33991	DNA replication licensing factor MCM4
NaN	NaN	NaN	NaN	NaN	NaN	NaN	5.52858	2	ALDLDSSCK	sp|P31948|STIP1_HUMAN	P31948	Stress-induced-phosphoprotein 1
5.14391	5.04292	NaN	NaN	NaN	5.11401	5.14583	5.05719	2	ALDLFSDNAPPPELLEIINEDIAK	sp|Q15084|PDIA6_HUMAN	Q15084	Protein disulfide-isomerase A6
NaN	5.14923	5.15433	NaN	NaN	5.11526	NaN	5.32044	2	ALDTMNFDVIK	sp|Q13310|PABP4_HUMAN	Q13310	Polyadenylate-binding protein 4
NaN	NaN	5.31083	NaN	NaN	NaN	NaN	NaN	3	ALEHSALAINHK	sp|P17812|PYRG1_HUMAN	P17812	CTP synthase 1
NaN	NaN	5.13968	NaN	5.15752	NaN	5.73442	NaN	2	ALEIIPR	sp|Q99832|TCPH_HUMAN	Q99832	T-complex protein 1 subunit eta
NaN	NaN	NaN	5.64727	5.29605	NaN	NaN	NaN	2	ALELDSNNEK	sp|Q02790|FKBP4_HUMAN	Q02790	Peptidyl-prolyl cis-trans isomerase FKBP4
4.87162	4.85716	NaN	NaN	NaN	NaN	NaN	NaN	2	ALELFLESLLK	sp|Q14919|NC2A_HUMAN	Q14919	Dr1-associated corepressor
5.64925	5.66696	NaN	5.6469	NaN	NaN	NaN	NaN	2	ALELTGLK	sp|P19338|NUCL_HUMAN	P19338	Nucleolin
NaN	NaN	NaN	NaN	5.58403	NaN	NaN	NaN	2	ALGQNPTNAEVLK	sp|P60660|MYL6_HUMAN	P60660	Myosin light polypeptide 6
5.0971	NaN	NaN	NaN	5.23054	5.78345	5.22244	NaN	2	ALIAAQYSGAQVR	sp|P26641|EF1G_HUMAN	P26641	Elongation factor 1-gamma
NaN	NaN	NaN	NaN	NaN	NaN	5.1552	5.4112	2	ALIAGGGAPEIELALR	sp|P50991|TCPD_HUMAN	P50991	T-complex protein 1 subunit delta
5.41399	5.41975	5.38973	NaN	NaN	5.37048	5.35847	5.37612	3	ALIVEPSRELAEQTLNNIK	sp|Q92499|DDX1_HUMAN	Q92499	ATP-dependent RNA helicase DDX1
5.66932	5.66949	5.68353	5.62023	5.65053	5.63818	5.60093	5.62394	2	ALLELQLEPEELYQTFQR	sp|P13639|EF2_HUMAN	P13639	Elongation factor 2
NaN	NaN	NaN	NaN	5.34481	NaN	5.69383	5.40329	2	ALLFIPR	sp|P08238|HS90B_HUMAN	P08238	Heat shock protein HSP 90-beta
NaN	5.58025	NaN	5.60371	NaN	5.59406	5.97923	NaN	2	ALLFVPR	sp|P07900|HS90A_HUMAN	P07900	Heat shock protein HSP 90-alpha
NaN	NaN	NaN	NaN	NaN	NaN	5.0364	NaN	2	ALLLLLVGGVDQSPR	sp|P33993|MCM7_HUMAN	P33993	DNA replication licensing factor MCM7
5.19789	5.20297	NaN	5.18347	NaN	NaN	NaN	NaN	2	ALLVEVQLLESK	sp|O00231|PSD11_HUMAN	O00231	26S proteasome non-ATPase regulatory subunit 11
NaN	NaN	5.36901	NaN	NaN	NaN	NaN	NaN	2	ALLVTASQCQQPAENK	sp|Q01518|CAP1_HUMAN	Q01518	Adenylyl cyclase-associated protein 1
6.20413	6.21509	6.19501	6.22431	6.1977	6.188	6.1916	6.18954	23	ALMLQGVDLLADAVAVTMGPK	sp|P10809|CH60_HUMAN	P10809	60 kDa heat shock protein, mitochondrial
5.14147	NaN	NaN	NaN	NaN	5.1885	5.5171	NaN	2	ALQFLEEVK	sp|P40227|TCPZ_HUMAN	P40227	T-complex protein 1 subunit zeta
4.10082	NaN	NaN	NaN	NaN	NaN	NaN	NaN	3	ALRETLPAEQDLTTK	sp|P25786|PSA1_HUMAN	P25786	Proteasome subunit alpha type-1
5.17075	5.23941	3.94348	NaN	5.07332	NaN	NaN	5.14791	3	ALRTDYNASVSVPDSSGPER	sp|P61978|HNRPK_HUMAN	P61978	Heterogeneous nuclear ribonucleoprotein K
5.5448	5.58692	5.60339	5.56977	NaN	5.61067	5.64038	5.64848	3	ALSRQEMQEVQSSR	sp|P22626|ROA2_HUMAN	P22626	Heterogeneous nuclear ribonucleoproteins A2/B1
NaN	5.53365	NaN	5.54283	NaN	5.50102	5.56597	5.57007	2	ALTVPELTQQMFDAK	sp|P68371|TBB4B_HUMAN	P68371	Tubulin beta-4B chain
5.79963	NaN	NaN	5.49153	5.53281	NaN	NaN	NaN	2	ALTVPELTQQMFDSK	sp|Q9BVA1|TBB2B_HUMAN	Q9BVA1	Tubulin beta-2B chain
5.56637	5.55517	NaN	5.58444	NaN	5.55252	5.54853	NaN	2	ALTVPELTQQVFDAK	sp|P07437|TBB5_HUMAN	P07437	Tubulin beta chain
NaN	NaN	5.25473	NaN	NaN	NaN	NaN	NaN	2	ALVATPGK	sp|P19338|NUCL_HUMAN	P19338	Nucleolin
NaN	NaN	NaN	NaN	5.35471	NaN	NaN	NaN	2	ALVAYYQK	sp|P62249|RS16_HUMAN	P62249	40S ribosomal protein S16
NaN	NaN	5.35112	NaN	NaN	NaN	NaN	NaN	2	ALVDGPCTQVR	sp|P50914|RL14_HUMAN	P50914	60S ribosomal protein L14
NaN	NaN	NaN	NaN	NaN	5.25862	NaN	NaN	2	ALVIVMGK	tr|C9J0J7|C9J0J7_HUMAN	C9J0J7	Profilin
NaN	NaN	NaN	NaN	NaN	5.39874	NaN	NaN	2	ALVQNDTLLQVK	sp|Q92522|H1X_HUMAN	Q92522	Histone H1.10
NaN	NaN	NaN	NaN	NaN	NaN	5.1847	NaN	2	AMEAVAAQGK	sp|P18669|PGAM1_HUMAN	P18669	Phosphoglycerate mutase 1
6.61001	6.6145	6.62845	6.61857	6.63232	6.62771	6.62118	6.64265	2	AMGIMNSFVNDIFER	sp|O60814|H2B1K_HUMAN	O60814	Histone H2B type 1-K
5.42536	5.43839	5.40689	5.46129	5.45675	5.52016	5.44922	5.50045	2	AMVEYEIDLQK	sp|P09874|PARP1_HUMAN	P09874	Poly [ADP-ribose] polymerase 1
NaN	NaN	5.48994	NaN	NaN	NaN	NaN	NaN	2	ANLPQSFQVDTSK	sp|P21333|FLNA_HUMAN	P21333	Filamin-A
NaN	NaN	NaN	5.04666	NaN	NaN	NaN	NaN	2	ANLQIDQINTDLNLER	sp|P35579|MYH9_HUMAN	P35579	Myosin-9
NaN	NaN	NaN	NaN	NaN	NaN	5.36237	NaN	2	ANPFGGASHAK	sp|P62266|RS23_HUMAN	P62266	40S ribosomal protein S23
NaN	NaN	5.16757	NaN	NaN	5.22671	5.51382	5.77066	2	ANTFVAELK	sp|P40926|MDHM_HUMAN	P40926	Malate dehydrogenase, mitochondrial
NaN	5.19618	NaN	NaN	NaN	NaN	NaN	NaN	2	APGFAQMLK	sp|P50990|TCPQ_HUMAN	P50990	T-complex protein 1 subunit theta
5.35521	NaN	5.32238	5.52104	5.93597	5.34927	5.34051	5.27738	2	APIIAVTR	sp|P14618|KPYM_HUMAN	P14618	Pyruvate kinase PKM
NaN	5.17648	5.1928	5.21558	5.2325	NaN	5.32649	5.90843	2	APILIATDVASR	sp|Q92841|DDX17_HUMAN	Q92841	Probable ATP-dependent RNA helicase DDX17
NaN	NaN	NaN	5.33328	NaN	NaN	5.41215	NaN	2	APLVLKD	sp|Q99497|PARK7_HUMAN	Q99497	Parkinson disease protein 7
NaN	NaN	5.2169	5.17832	5.19763	5.93607	5.28655	5.20137	2	AQAAAPASVPAQAPK	sp|P47914|RL29_HUMAN	P47914	60S ribosomal protein L29
5.66272	5.65835	5.67049	5.63399	5.69859	5.83259	5.67146	5.64133	2	AQAALAVNISAAR	sp|P40227|TCPZ_HUMAN	P40227	T-complex protein 1 subunit zeta
5.1017	NaN	NaN	NaN	NaN	NaN	NaN	NaN	3	AQAALQAVNSVQSGNLALAASAAAVDAGMAMAGQSPVLR	tr|A6NLN1|A6NLN1_HUMAN	A6NLN1	Polypyrimidine tract-binding protein 1
NaN	NaN	5.32187	NaN	5.24438	5.27825	5.31346	NaN	3	AQALRDNSTMGYMAAK	sp|P07900|HS90A_HUMAN	P07900	Heat shock protein HSP 90-alpha
5.20595	NaN	5.15695	5.19026	NaN	5.14569	NaN	NaN	3	AQALRDNSTMGYMMAK	sp|P08238|HS90B_HUMAN	P08238	Heat shock protein HSP 90-beta
NaN	NaN	NaN	NaN	NaN	5.67771	NaN	NaN	2	AQFLVEK	sp|Q99623|PHB2_HUMAN	Q99623	Prohibitin-2
6.73009	7.22936	6.56665	6.57228	6.5747	6.60551	6.59659	6.63075	23	AQIHDLVLVGGSTR	sp|P0DMV8|HS71A_HUMAN	P0DMV8	Heat shock 70 kDa protein 1A
5.15896	5.17887	5.17624	5.14099	5.17064	5.1784	5.14363	5.14304	2	AQLGVQAFADALLIIPK	sp|P40227|TCPZ_HUMAN	P40227	T-complex protein 1 subunit zeta
NaN	NaN	NaN	NaN	NaN	5.44095	NaN	NaN	2	AQQEQELAADAFK	sp|P14314|GLU2B_HUMAN	P14314	Glucosidase 2 subunit beta
NaN	NaN	5.34478	NaN	NaN	NaN	NaN	NaN	2	AQVADVVVSR	sp|P49327|FAS_HUMAN	P49327	Fatty acid synthase
NaN	5.48189	NaN	5.17387	5.15951	NaN	5.26856	5.26089	2	AQVSLLIR	sp|Q99623|PHB2_HUMAN	Q99623	Prohibitin-2
5.73383	5.69601	NaN	5.69548	5.72301	5.93423	5.99367	7.19331	23	ARFEELCSDLFR	sp|P0DMV8|HS71A_HUMAN	P0DMV8	Heat shock 70 kDa protein 1A
NaN	NaN	5.77467	NaN	5.16037	NaN	NaN	NaN	2	ASCLYGQLPK	sp|P09211|GSTP1_HUMAN	P09211	Glutathione S-transferase P
NaN	NaN	NaN	NaN	5.44838	NaN	NaN	NaN	3	ASGNYATVISHNPETK	sp|P62917|RL8_HUMAN	P62917	60S ribosomal protein L8
6.60224	6.17818	6.18326	6.20146	6.20851	6.23848	6.24354	6.5094	2	ASGPPVSELITK	sp|P10412|H14_HUMAN	P10412	Histone H1.4
NaN	NaN	5.68048	NaN	NaN	NaN	NaN	NaN	2	ASGVAVSDGVIK	sp|P23528|COF1_HUMAN	P23528	Cofilin-1
5.08502	5.05963	5.14743	5.07576	5.09067	5.07645	5.04959	5.08188	2	ASITPGTILIILTGR	sp|Q02878|RL6_HUMAN	Q02878	60S ribosomal protein L6
NaN	NaN	NaN	NaN	NaN	5.18805	NaN	NaN	2	ASLCISTK	sp|P09874|PARP1_HUMAN	P09874	Poly [ADP-ribose] polymerase 1
NaN	5.31384	NaN	NaN	NaN	NaN	NaN	NaN	2	ASLNGADIYSGCCTLK	sp|P14866|HNRPL_HUMAN	P14866	Heterogeneous nuclear ribonucleoprotein L
NaN	NaN	NaN	NaN	5.24805	NaN	NaN	NaN	2	ASSELFSQK	sp|Q01581|HMCS1_HUMAN	Q01581	Hydroxymethylglutaryl-CoA synthase, cytoplasmic
NaN	NaN	NaN	NaN	NaN	5.08131	NaN	NaN	2	ASSGLLYPLER	sp|Q08945|SSRP1_HUMAN	Q08945	FACT complex subunit SSRP1
NaN	NaN	NaN	5.18266	NaN	NaN	NaN	NaN	2	ATAEVLNIGKK	sp|P22234|PUR6_HUMAN	P22234	Bifunctional phosphoribosylaminoimidazole carboxylase/phosphoribosylaminoimidazole succinocarboxamide synthetase
6.20117	6.19771	7.38939	6.26715	6.25033	6.24886	6.26878	6.24828	23	ATAGDTHLGGEDFDNR	sp|P0DMV8|HS71A_HUMAN	P0DMV8	Heat shock 70 kDa protein 1A
5.83882	5.83179	NaN	5.85677	5.32845	6.30901	NaN	5.87302	2	ATAVMPDGQFK	sp|Q06830|PRDX1_HUMAN	Q06830	Peroxiredoxin-1
NaN	NaN	NaN	NaN	NaN	5.66161	5.23245	NaN	2	ATAVVDGAFK	sp|P32119|PRDX2_HUMAN	P32119	Peroxiredoxin-2
NaN	NaN	NaN	NaN	NaN	NaN	NaN	5.71002	2	ATESGAQSAPLPMEGVDISPK	sp|Q02790|FKBP4_HUMAN	Q02790	Peptidyl-prolyl cis-trans isomerase FKBP4
NaN	NaN	NaN	NaN	5.60964	NaN	NaN	NaN	2	ATFDAISK	sp|P15880|RS2_HUMAN	P15880	40S ribosomal protein S2
NaN	NaN	NaN	NaN	NaN	5.3079	NaN	NaN	2	ATILDLSCNK	sp|Q96AG4|LRC59_HUMAN	Q96AG4	Leucine-rich repeat-containing protein 59
4.89986	NaN	NaN	5.08538	5.70673	NaN	NaN	NaN	2	ATISNDGATILK	sp|Q99832|TCPH_HUMAN	Q99832	T-complex protein 1 subunit eta
NaN	NaN	NaN	NaN	NaN	NaN	NaN	4.75945	2	ATLVESSTSGFTPGGGGSSVSMIASR	sp|P49321|NASP_HUMAN	P49321	Nuclear autoantigenic sperm protein
NaN	NaN	NaN	NaN	NaN	NaN	NaN	5.33727	2	ATLYVTAIEDR	sp|Q99873|ANM1_HUMAN	Q99873	Protein arginine N-methyltransferase 1
5.86821	5.21579	NaN	NaN	NaN	NaN	5.22848	NaN	2	ATNFLAHEK	sp|P29692|EF1D_HUMAN	P29692	Elongation factor 1-delta
NaN	5.00757	5.05044	4.78413	4.95156	NaN	5.1553	NaN	2	ATPLSSTVTLSMSADVPLVVEYK	sp|P12004|PCNA_HUMAN	P12004	Proliferating cell nuclear antigen
NaN	NaN	NaN	NaN	NaN	5.91872	NaN	NaN	2	ATQALVLAPTR	sp|P60842|IF4A1_HUMAN	P60842	Eukaryotic initiation factor 4A-I
NaN	NaN	NaN	NaN	NaN	5.23464	NaN	NaN	2	ATVTPSPVK	sp|Q9H1E3|NUCKS_HUMAN	Q9H1E3	Nuclear ubiquitous casein and cyclin-dependent kinase substrate 1
5.40048	5.24572	5.0985	5.29988	5.33005	5.23432	5.24329	5.22377	2	AVADLALIPDVDIDSDGVFK	sp|Q9NRX4|PHP14_HUMAN	Q9NRX4	14 kDa phosphohistidine phosphatase
NaN	5.02841	NaN	NaN	NaN	NaN	NaN	NaN	2	AVAGNISDPGLQK	sp|P18206|VINC_HUMAN	P18206	Vinculin
NaN	NaN	NaN	NaN	NaN	NaN	NaN	5.86546	2	AVAQALEVIPR	sp|P49368|TCPG_HUMAN	P49368	T-complex protein 1 subunit gamma
NaN	NaN	NaN	NaN	NaN	5.18129	NaN	NaN	2	AVDFAER	sp|P62917|RL8_HUMAN	P62917	60S ribosomal protein L8
NaN	NaN	NaN	NaN	NaN	NaN	5.4362	5.16241	2	AVDSLVPIGR	sp|P25705|ATPA_HUMAN	P25705	ATP synthase subunit alpha, mitochondrial
NaN	NaN	NaN	NaN	NaN	5.84475	NaN	NaN	2	AVDSQILPK	sp|Q02878|RL6_HUMAN	Q02878	60S ribosomal protein L6
NaN	NaN	NaN	5.38116	NaN	NaN	NaN	NaN	2	AVENSSTAIGIR	sp|P25788|PSA3_HUMAN	P25788	Proteasome subunit alpha type-3
NaN	NaN	NaN	5.51923	NaN	NaN	5.56108	NaN	2	AVFPSIVGR	sp|P60709|ACTB_HUMAN	P60709	Actin, cytoplasmic 1
6.30502	NaN	NaN	NaN	NaN	6.34439	NaN	NaN	3	AVFPSIVGRPR	sp|P60709|ACTB_HUMAN	P60709	Actin, cytoplasmic 1
6.35258	6.33777	6.3463	6.34033	6.3239	6.34394	6.33977	6.33524	2	AVFVDLEPTVIDEVR	sp|Q71U36|TBA1A_HUMAN	Q71U36	Tubulin alpha-1A chain
NaN	NaN	5.47972	NaN	NaN	NaN	NaN	NaN	3	AVFVDLEPTVIDEVRTGTYR	sp|Q71U36|TBA1A_HUMAN	Q71U36	Tubulin alpha-1A chain
NaN	NaN	NaN	NaN	NaN	NaN	NaN	5.6222	2	AVGDGIVLCK	sp|P13797|PLST_HUMAN	P13797	Plastin-3
5.33993	NaN	NaN	NaN	NaN	NaN	NaN	5.33705	2	AVLFCLSEDK	sp|P23528|COF1_HUMAN	P23528	Cofilin-1
NaN	6.21353	NaN	5.08141	NaN	NaN	NaN	5.14309	23	AVLFCLSEDKK	sp|P23528|COF1_HUMAN	P23528	Cofilin-1
NaN	NaN	NaN	5.01666	NaN	NaN	NaN	NaN	2	AVLIAGQPGTGK	sp|Q9Y230|RUVB2_HUMAN	Q9Y230	RuvB-like 2
NaN	NaN	NaN	NaN	NaN	NaN	NaN	5.52485	2	AVLLAGPPGTGK	sp|Q9Y265|RUVB1_HUMAN	Q9Y265	RuvB-like 1
5.51689	5.5985	5.57534	5.60377	5.59155	NaN	5.63271	5.64758	2	AVLVDLEPGTMDSVR	sp|P68371|TBB4B_HUMAN	P68371	Tubulin beta-4B chain
5.1899	NaN	NaN	NaN	NaN	NaN	NaN	NaN	2	AVSDWIDEQEK	sp|Q12906|ILF3_HUMAN	Q12906	Interleukin enhancer-binding factor 3
NaN	NaN	NaN	NaN	NaN	NaN	NaN	5.95623	2	AVTEQGAELSNEER	sp|P27348|1433T_HUMAN	P27348	14-3-3 protein theta
NaN	NaN	NaN	NaN	NaN	NaN	NaN	5.64771	3	AVTEQGHELSNEER	sp|P31946|1433B_HUMAN	P31946	14-3-3 protein beta/alpha
NaN	NaN	5.09125	5.19524	5.12122	5.76879	5.32581	NaN	2	AVTIFIR	sp|P48643|TCPE_HUMAN	P48643	T-complex protein 1 subunit epsilon
5.02842	5.53242	NaN	NaN	NaN	NaN	NaN	NaN	2	AVVGVVAGGGR	sp|P62917|RL8_HUMAN	P62917	60S ribosomal protein L8
NaN	4.99284	NaN	NaN	NaN	NaN	NaN	5.94049	2	AVVIVDDR	sp|P23246|SFPQ_HUMAN	P23246	Splicing factor, proline- and glutamine-rich
NaN	NaN	NaN	NaN	NaN	NaN	5.66184	NaN	3	AVVVCPKDEDYK	sp|Q00839|HNRPU_HUMAN	Q00839	Heterogeneous nuclear ribonucleoprotein U
5.37952	5.25823	NaN	NaN	5.12612	NaN	NaN	NaN	3	AYHEQLSVAEITNACFEPANQMVK	sp|Q71U36|TBA1A_HUMAN	Q71U36	Tubulin alpha-1A chain
NaN	NaN	NaN	NaN	NaN	NaN	5.36425	NaN	2	AYILNLVK	sp|P50991|TCPD_HUMAN	P50991	T-complex protein 1 subunit delta
5.22524	NaN	5.1991	NaN	NaN	5.15193	NaN	5.09686	2	AYIQENLELVEK	sp|P11586|C1TC_HUMAN	P11586	C-1-tetrahydrofolate synthase, cytoplasmic
5.71729	5.69134	5.69126	5.668	5.66983	5.668	5.6352	5.61883	2	AYLPVNESFGFTADLR	sp|P13639|EF2_HUMAN	P13639	Elongation factor 2
5.49279	5.45328	5.44589	5.41584	5.42978	5.44583	5.38505	5.419	2	AYVVLGQFLVLK	sp|O75531|BAF_HUMAN	O75531	Barrier-to-autointegration factor
NaN	NaN	NaN	NaN	NaN	NaN	5.30684	NaN	2	CCSGAIIVLTK	sp|P14618|KPYM_HUMAN	P14618	Pyruvate kinase PKM
NaN	NaN	4.49782	NaN	NaN	NaN	NaN	NaN	5	CELCADGYFGDPFGEHGPVRPCQPCQCNNNVDPSASGNCDR	sp|Q13753|LAMC2_HUMAN	Q13753	Laminin subunit gamma-2
NaN	NaN	NaN	5.15083	NaN	NaN	NaN	NaN	2	CFIVGADNVGSK	sp|P05388|RLA0_HUMAN	P05388	60S acidic ribosomal protein P0
NaN	NaN	NaN	NaN	NaN	NaN	NaN	5.4178	3	CPNLTHLNLSGNK	sp|P39687|AN32A_HUMAN	P39687	Acidic leucine-rich nuclear phosphoprotein 32 family member A
5.33627	NaN	NaN	NaN	NaN	NaN	NaN	NaN	2	CTGGEVGATSALAPK	sp|P30050|RL12_HUMAN	P30050	60S ribosomal protein L12
NaN	NaN	4.91618	NaN	NaN	NaN	NaN	NaN	4	CTLSANLVASGELMSSK	sp|O75643|U520_HUMAN	O75643	U5 small nuclear ribonucleoprotein 200 kDa helicase
NaN	NaN	NaN	5.37866	NaN	NaN	NaN	NaN	2	DAALATALGDKK	sp|P20700|LMNB1_HUMAN	P20700	Lamin-B1
NaN	NaN	NaN	NaN	NaN	NaN	5.28259	NaN	2	DAFADAVQR	sp|Q92945|FUBP2_HUMAN	Q92945	Far upstream element-binding protein 2
5.07877	NaN	5.03391	5.0808	NaN	5.72073	NaN	NaN	2	DAGQISGLNVLR	sp|P38646|GRP75_HUMAN	P38646	Stress-70 protein, mitochondrial
5.33741	5.34261	5.35734	5.28693	5.33359	5.35996	5.32748	6.02649	2	DAGTIAGLNVLR	sp|P11142|HSP7C_HUMAN	P11142	Heat shock cognate 71 kDa protein
NaN	NaN	NaN	NaN	NaN	5.16453	NaN	NaN	2	DAGTIAGLNVMR	sp|P11021|BIP_HUMAN	P11021	Endoplasmic reticulum chaperone BiP
6.6002	6.57959	6.86101	6.66971	6.62673	6.66054	6.60676	6.647	2	DAGVIAGLNVLR	sp|P0DMV8|HS71A_HUMAN	P0DMV8	Heat shock 70 kDa protein 1A
NaN	NaN	NaN	NaN	5.21516	NaN	NaN	NaN	2	DALQGFK	sp|P08579|RU2B_HUMAN	P08579	U2 small nuclear ribonucleoprotein B''
NaN	NaN	NaN	NaN	NaN	5.31791	NaN	NaN	2	DANNGNLQLR	sp|P05455|LA_HUMAN	P05455	Lupus La protein
NaN	4.94049	4.87128	NaN	NaN	NaN	NaN	NaN	2	DAQVVQVVLDGLSNILK	sp|O00629|IMA3_HUMAN	O00629	Importin subunit alpha-3
5.19836	5.33353	NaN	NaN	NaN	5.41878	5.26063	5.33885	2	DASLMVTNDGATILK	sp|P78371|TCPB_HUMAN	P78371	T-complex protein 1 subunit beta
6.24781	6.26836	6.25508	6.27285	6.31478	6.29377	6.31126	6.32089	2	DATNVGDEGGFAPNILENK	sp|P06733|ENOA_HUMAN	P06733	Alpha-enolase
5.09986	5.99335	5.12198	5.07603	5.00211	5.09895	5.0358	NaN	2	DAVTYTEHAK	sp|P62805|H4_HUMAN	P62805	Histone H4
5.74507	5.82271	5.73355	5.80281	5.81613	5.84205	5.83157	5.812	2	DCEVVMMIGLPGAGK	sp|Q00839|HNRPU_HUMAN	Q00839	Heterogeneous nuclear ribonucleoprotein U
NaN	NaN	NaN	5.51851	NaN	NaN	NaN	NaN	2	DCFGCLR	sp|O75531|BAF_HUMAN	O75531	Barrier-to-autointegration factor
NaN	NaN	NaN	NaN	NaN	NaN	NaN	5.51005	2	DCLINAAK	sp|P17987|TCPA_HUMAN	P17987	T-complex protein 1 subunit alpha
NaN	NaN	NaN	NaN	NaN	5.65954	NaN	NaN	2	DCVGPEVEK	sp|P00558|PGK1_HUMAN	P00558	Phosphoglycerate kinase 1
5.498	5.49644	5.52048	5.51662	5.52442	5.53	5.5176	5.50873	2	DDDIAALVVDNGSGMCK	sp|P60709|ACTB_HUMAN	P60709	Actin, cytoplasmic 1
5.35185	NaN	NaN	NaN	NaN	NaN	NaN	NaN	2	DEFEGLFK	sp|P22314|UBA1_HUMAN	P22314	Ubiquitin-like modifier-activating enzyme 1
NaN	NaN	5.43306	NaN	NaN	NaN	NaN	NaN	2	DEILPTTPISEQK	sp|P23396|RS3_HUMAN	P23396	40S ribosomal protein S3
5.47462	NaN	NaN	NaN	NaN	NaN	NaN	NaN	2	DETEFYLGK	sp|P18077|RL35A_HUMAN	P18077	60S ribosomal protein L35a
NaN	5.36713	5.22361	5.18999	5.19689	5.28743	5.27526	NaN	2	DFLAGGVAAAISK	sp|P05141|ADT2_HUMAN	P05141	ADP/ATP translocase 2
NaN	NaN	NaN	NaN	NaN	5.23647	NaN	5.53449	2	DFLLQQTMLR	sp|Q04760|LGUL_HUMAN	Q04760	Lactoylglutathione lyase
5.70865	5.66118	5.69675	5.66866	5.74346	5.69547	5.66596	5.68901	23	DFNHINVELSLLGK	sp|P32969|RL9_HUMAN	P32969	60S ribosomal protein L9
NaN	NaN	NaN	NaN	NaN	5.87256	NaN	NaN	2	DFTPVCTTELGR	sp|P30041|PRDX6_HUMAN	P30041	Peroxiredoxin-6
NaN	NaN	NaN	NaN	5.19281	5.30623	NaN	NaN	2	DFTVSAMHGDMDQK	sp|P60842|IF4A1_HUMAN	P60842	Eukaryotic initiation factor 4A-I
4.78873	NaN	NaN	4.96382	4.94749	NaN	4.8726	5.47784	3	DGDVTVTNDGATILSMMDVDHQIAK	sp|P48643|TCPE_HUMAN	P48643	T-complex protein 1 subunit epsilon
NaN	NaN	NaN	NaN	NaN	NaN	5.46769	NaN	2	DGLILTSR	sp|Q99497|PARK7_HUMAN	Q99497	Parkinson disease protein 7
NaN	6.777	NaN	NaN	6.69293	6.69588	4.80453	NaN	2	DGNGYISAAELR	sp|P0DP23|CALM1_HUMAN	P0DP23	Calmodulin-1
NaN	5.14023	NaN	5.10327	NaN	NaN	5.20652	NaN	3	DGQVINETSQHHDDLE	sp|P08670|VIME_HUMAN	P08670	Vimentin
NaN	NaN	NaN	NaN	5.40036	NaN	NaN	NaN	2	DGTGVVEFVR	sp|Q07955|SRSF1_HUMAN	Q07955	Serine/arginine-rich splicing factor 1
NaN	5.45177	NaN	NaN	NaN	NaN	NaN	NaN	2	DGYNYTLSK	sp|P31949|S10AB_HUMAN	P31949	Protein S100-A11
5.15923	NaN	NaN	5.09962	NaN	NaN	NaN	NaN	23	DHASIQMNVAEVDK	sp|P63220|RS21_HUMAN	P63220	40S ribosomal protein S21
NaN	NaN	NaN	NaN	NaN	5.33644	NaN	NaN	2	DHENIVIAK	sp|P07237|PDIA1_HUMAN	P07237	Protein disulfide-isomerase
NaN	NaN	5.45975	NaN	NaN	NaN	NaN	NaN	2	DHPFGFVAVPTK	sp|P63279|UBC9_HUMAN	P63279	SUMO-conjugating enzyme UBC9
5.42502	NaN	5.40574	5.43877	6.01061	5.47733	5.44886	5.47738	2	DIDIHEVR	sp|Q00839|HNRPU_HUMAN	Q00839	Heterogeneous nuclear ribonucleoprotein U
NaN	NaN	NaN	NaN	5.41399	NaN	NaN	NaN	2	DIEDVFYK	sp|Q07955|SRSF1_HUMAN	Q07955	Serine/arginine-rich splicing factor 1
5.24234	5.27347	NaN	5.26575	5.31082	5.47085	5.32448	5.32619	2	DIELVMSQANVSR	sp|E9PAV3|NACAM_HUMAN	E9PAV3	Nascent polypeptide-associated complex subunit alpha, muscle-specific form
NaN	NaN	NaN	NaN	NaN	NaN	NaN	5.66433	2	DIICQIAYAR	sp|P46777|RL5_HUMAN	P46777	60S ribosomal protein L5
NaN	NaN	NaN	NaN	NaN	5.77686	NaN	NaN	2	DILIQYDR	sp|P62249|RS16_HUMAN	P62249	40S ribosomal protein S16
5.63815	NaN	NaN	NaN	NaN	NaN	NaN	NaN	2	DINAYNCEEPTEK	sp|P30041|PRDX6_HUMAN	P30041	Peroxiredoxin-6
5.48123	5.21257	NaN	NaN	5.16872	5.27026	NaN	5.74248	2	DIPGLTDTTVPR	sp|P62753|RS6_HUMAN	P62753	40S ribosomal protein S6
NaN	NaN	NaN	5.61047	5.59315	NaN	5.62437	NaN	2	DISLSDYK	sp|Q06830|PRDX1_HUMAN	Q06830	Peroxiredoxin-1
NaN	5.60326	NaN	NaN	NaN	NaN	NaN	NaN	2	DISTNYYASQK	sp|P14625|ENPL_HUMAN	P14625	Endoplasmin
5.23246	NaN	NaN	NaN	NaN	NaN	NaN	NaN	2	DISTTLNADEAVAR	sp|O95757|HS74L_HUMAN	O95757	Heat shock 70 kDa protein 4L
NaN	4.87934	NaN	NaN	NaN	NaN	NaN	NaN	2	DIVENYFMR	sp|Q13263|TIF1B_HUMAN	Q13263	Transcription intermediary factor 1-beta
NaN	NaN	NaN	NaN	NaN	5.3232	NaN	NaN	2	DKDPPIPVAK	sp|P13667|PDIA4_HUMAN	P13667	Protein disulfide-isomerase A4
5.81306	5.78302	5.7577	5.79494	5.74504	5.726	5.70602	5.67906	2	DLADELALVDVIEDK	sp|P00338|LDHA_HUMAN	P00338	L-lactate dehydrogenase A chain
5.42718	NaN	NaN	NaN	NaN	NaN	NaN	NaN	2	DLAGSIIGK	sp|P61978|HNRPK_HUMAN	P61978	Heterogeneous nuclear ribonucleoprotein K
5.66169	5.64321	5.65892	5.66899	5.70899	5.68584	5.64329	5.69266	2	DLDVAILVGSMPR	sp|P40925|MDHC_HUMAN	P40925	Malate dehydrogenase, cytoplasmic
NaN	NaN	NaN	NaN	NaN	5.7043	NaN	NaN	2	DLEEAEEYK	sp|O75347|TBCA_HUMAN	O75347	Tubulin-specific chaperone A
NaN	NaN	NaN	NaN	NaN	5.22298	NaN	NaN	2	DLEEDHACIPIK	sp|P13639|EF2_HUMAN	P13639	Elongation factor 2
NaN	NaN	NaN	NaN	NaN	NaN	5.8404	NaN	3	DLEEDHACIPIKK	sp|P13639|EF2_HUMAN	P13639	Elongation factor 2
NaN	NaN	NaN	NaN	NaN	NaN	5.0816	NaN	2	DLEGSDIDTR	sp|P55060|XPO2_HUMAN	P55060	Exportin-2
NaN	NaN	NaN	NaN	NaN	5.54634	NaN	NaN	2	DLFDPIIEDR	sp|P12277|KCRB_HUMAN	P12277	Creatine kinase B-type
5.15973	5.51599	NaN	NaN	5.21959	NaN	5.242	NaN	2	DLGTESQIFISR	sp|P50395|GDIB_HUMAN	P50395	Rab GDP dissociation inhibitor beta
5.34743	NaN	NaN	NaN	NaN	5.19864	NaN	NaN	2	DLIVATIAVK	sp|P31939|PUR9_HUMAN	P31939	Bifunctional purine biosynthesis protein ATIC
5.57542	5.56847	5.60533	5.51307	5.51593	5.6062	5.54523	5.57552	2	DLLDLLVEAK	sp|O00571|DDX3X_HUMAN	O00571	ATP-dependent RNA helicase DDX3X
NaN	5.42085	NaN	NaN	5.94721	NaN	NaN	NaN	2	DLLHPSPEEEK	sp|P42677|RS27_HUMAN	P42677	40S ribosomal protein S27
NaN	NaN	NaN	NaN	NaN	5.54346	NaN	NaN	23	DLNHVCVISETGK	sp|P00492|HPRT_HUMAN	P00492	Hypoxanthine-guanine phosphoribosyltransferase
NaN	NaN	NaN	5.16929	NaN	NaN	5.28527	NaN	2	DLQMVNISLR	sp|Q99623|PHB2_HUMAN	Q99623	Prohibitin-2
NaN	NaN	NaN	NaN	5.63315	4.98438	5.0442	NaN	2	DLQNVNITLR	sp|P35232|PHB1_HUMAN	P35232	Prohibitin 1
NaN	NaN	NaN	NaN	5.02474	NaN	NaN	NaN	3	DLSHIGDAVVISCAK	sp|P12004|PCNA_HUMAN	P12004	Proliferating cell nuclear antigen
5.6923	NaN	5.40483	5.39726	5.39808	5.48573	NaN	5.98891	2	DLSLEEIQK	sp|P16949|STMN1_HUMAN	P16949	Stathmin
5.94978	6.47177	NaN	5.96756	NaN	6.80203	NaN	NaN	2	DLTDYLMK	sp|P60709|ACTB_HUMAN	P60709	Actin, cytoplasmic 1
NaN	NaN	NaN	5.55626	NaN	NaN	NaN	NaN	2	DLTEYLSR	sp|O14979|HNRDL_HUMAN	O14979	Heterogeneous nuclear ribonucleoprotein D-like
NaN	NaN	NaN	NaN	NaN	NaN	NaN	5.69238	2	DLTTAGAVTQCYR	sp|Q02543|RL18A_HUMAN	Q02543	60S ribosomal protein L18a
5.09797	5.16219	5.11806	5.09004	5.09508	5.07833	5.07675	5.02982	2	DLVSSLTSGLLTIGDR	sp|P53396|ACLY_HUMAN	P53396	ATP-citrate synthase
6.6889	6.69138	6.70956	6.73059	6.70185	6.73082	6.70033	6.72348	23	DLYANTVLSGGTTMYPGIADR	sp|P60709|ACTB_HUMAN	P60709	Actin, cytoplasmic 1
NaN	5.97765	5.97796	5.94963	5.96582	5.97796	5.97892	5.97323	3	DMAIATGGAVFGEEGLTLNLEDVQPHDLGK	sp|P10809|CH60_HUMAN	P10809	60 kDa heat shock protein, mitochondrial
NaN	5.51411	5.53047	5.51136	5.55225	5.51411	5.49914	5.54309	2	DMIILPEMVGSMVGVYNGK	sp|P62841|RS15_HUMAN	P62841	40S ribosomal protein S15
NaN	5.33011	5.27257	5.30103	5.3882	NaN	5.31807	NaN	3	DMRQTVAVGVIK	sp|P68104|EF1A1_HUMAN	P68104	Elongation factor 1-alpha 1
NaN	NaN	NaN	NaN	NaN	NaN	5.24462	6.50611	23	DNIQGITKPAIR	sp|P62805|H4_HUMAN	P62805	Histone H4
6.1541	6.14622	NaN	6.15386	6.14061	6.19131	6.17594	NaN	2	DNNLLGR	sp|P0DMV8|HS71A_HUMAN	P0DMV8	Heat shock 70 kDa protein 1A
NaN	NaN	NaN	NaN	NaN	5.81808	NaN	NaN	2	DNPGVVTCLDEAR	sp|P22314|UBA1_HUMAN	P22314	Ubiquitin-like modifier-activating enzyme 1
5.47948	NaN	4.90494	4.85661	NaN	NaN	5.13408	NaN	2	DNSTMGYMAAK	sp|P07900|HS90A_HUMAN	P07900	Heat shock protein HSP 90-alpha
NaN	NaN	NaN	NaN	NaN	NaN	5.24281	NaN	2	DNSTMGYMMAK	sp|P08238|HS90B_HUMAN	P08238	Heat shock protein HSP 90-beta
NaN	NaN	NaN	5.23365	5.58761	NaN	NaN	NaN	2	DPQALSEHLK	sp|P31948|STIP1_HUMAN	P31948	Stress-induced-phosphoprotein 1
5.32765	5.31145	4.92059	5.28309	5.28278	5.2055	5.1563	5.24709	2	DQAVENILVSPVVVASSLGLVSLGGK	sp|P50454|SERPH_HUMAN	P50454	Serpin H1
NaN	NaN	NaN	NaN	5.65183	NaN	NaN	NaN	2	DQIYDIFQK	sp|P60842|IF4A1_HUMAN	P60842	Eukaryotic initiation factor 4A-I
NaN	NaN	NaN	NaN	NaN	NaN	NaN	5.53914	2	DQTPDENDQVIVK	sp|Q9NZI8|IF2B1_HUMAN	Q9NZI8	Insulin-like growth factor 2 mRNA-binding protein 1
5.89184	5.85204	5.86516	5.882	5.87563	6.48297	5.91697	5.90249	2	DQVANSAFVER	sp|P07900|HS90A_HUMAN	P07900	Heat shock protein HSP 90-alpha
4.93321	NaN	NaN	4.80049	NaN	NaN	NaN	NaN	2	DQVDIAVQELLQLK	sp|P07814|SYEP_HUMAN	P07814	Bifunctional glutamate/proline--tRNA ligase
5.24494	NaN	NaN	NaN	NaN	6.24804	NaN	NaN	2	DRPFFAGLVK	tr|Q32Q12|Q32Q12_HUMAN	Q32Q12	Nucleoside diphosphate kinase
NaN	NaN	NaN	5.51403	6.07202	5.51048	NaN	5.54759	2	DRPFFPGLVK	tr|Q32Q12|Q32Q12_HUMAN	Q32Q12	Nucleoside diphosphate kinase
NaN	5.23906	5.043	NaN	NaN	NaN	NaN	NaN	3	DRSSFYVNGLTLGGQK	sp|P07737|PROF1_HUMAN	P07737	Profilin-1
5.55361	NaN	NaN	5.46392	5.68322	5.60319	5.59324	NaN	23	DRVTDALNATR	sp|P10809|CH60_HUMAN	P10809	60 kDa heat shock protein, mitochondrial
5.92125	5.94963	5.95631	5.95149	5.95061	5.96092	5.95796	6.13533	2	DSLLQDGEFSMDLR	sp|P07737|PROF1_HUMAN	P07737	Profilin-1
NaN	NaN	NaN	5.89927	NaN	NaN	NaN	NaN	2	DSPSVWAAVPGK	sp|P07737|PROF1_HUMAN	P07737	Profilin-1
NaN	NaN	NaN	NaN	5.32575	5.37166	5.34921	5.37327	2	DSTLIMQLLR	sp|P62258|1433E_HUMAN	P62258	14-3-3 protein epsilon
6.44298	6.34922	6.24945	6.22371	6.23328	6.67967	6.264	6.27384	2	DSYVGDEAQSK	sp|P60709|ACTB_HUMAN	P60709	Actin, cytoplasmic 1
NaN	NaN	NaN	NaN	NaN	NaN	5.55611	NaN	3	DTGKTPVEPEVAIHR	sp|P60866|RS20_HUMAN	P60866	40S ribosomal protein S20
5.38374	5.39419	5.39252	5.35833	5.39487	5.40476	5.41253	5.45333	2	DTNVQVLMVLGAGR	sp|O14744|ANM5_HUMAN	O14744	Protein arginine N-methyltransferase 5
NaN	NaN	NaN	NaN	NaN	5.675	NaN	NaN	2	DVIATDKEDVAFK	sp|P40925|MDHC_HUMAN	P40925	Malate dehydrogenase, cytoplasmic
5.46537	NaN	NaN	NaN	NaN	NaN	NaN	5.69614	2	DVIEEYFK	sp|P25398|RS12_HUMAN	P25398	40S ribosomal protein S12
NaN	NaN	NaN	NaN	NaN	5.52086	NaN	NaN	2	DVIELTDDSFDK	sp|Q15084|PDIA6_HUMAN	Q15084	Protein disulfide-isomerase A6
NaN	NaN	NaN	NaN	5.08726	NaN	NaN	NaN	2	DVIIADCGK	sp|P23284|PPIB_HUMAN	P23284	Peptidyl-prolyl cis-trans isomerase B
5.48561	5.46084	5.46214	5.50044	5.52322	5.9689	5.49676	5.53042	2	DVLSVAFSSDNR	sp|P63244|RACK1_HUMAN	P63244	Receptor of activated protein C kinase 1
6.42312	6.55976	6.10323	6.12086	6.12938	6.12473	6.12755	NaN	2	DVNAAIATIK	sp|Q71U36|TBA1A_HUMAN	Q71U36	Tubulin alpha-1A chain
NaN	5.18636	NaN	5.70114	5.40674	5.13481	5.2326	NaN	2	DVNQQEFVR	sp|P39019|RS19_HUMAN	P39019	40S ribosomal protein S19
NaN	NaN	NaN	NaN	NaN	5.23156	NaN	NaN	2	DVNVNFEK	sp|Q15185|TEBP_HUMAN	Q15185	Prostaglandin E synthase 3
NaN	NaN	NaN	NaN	NaN	NaN	NaN	6.04283	3	DVVICPDASLEDAKK	sp|Q99497|PARK7_HUMAN	Q99497	Parkinson disease protein 7
5.52736	5.54111	5.53783	5.5589	5.55957	5.54723	5.58234	5.51917	2	DYEEVGVDSVEGEGEEEGEEY	sp|Q71U36|TBA1A_HUMAN	Q71U36	Tubulin alpha-1A chain
NaN	NaN	5.89527	NaN	NaN	NaN	NaN	NaN	2	DYFEQYGK	sp|P09651|ROA1_HUMAN	P09651	Heterogeneous nuclear ribonucleoprotein A1
NaN	NaN	NaN	NaN	NaN	NaN	NaN	5.54234	2	DYFGAHTYELLAK	sp|P52209|6PGD_HUMAN	P52209	6-phosphogluconate dehydrogenase, decarboxylating
NaN	5.10179	NaN	NaN	NaN	NaN	NaN	NaN	2	DYNVTANSK	sp|P00338|LDHA_HUMAN	P00338	L-lactate dehydrogenase A chain
5.04125	5.36115	5.26586	5.08335	5.07185	5.05423	NaN	NaN	2	DYSVTANSK	sp|P07195|LDHB_HUMAN	P07195	L-lactate dehydrogenase B chain
5.60115	5.57633	5.53	5.5386	5.55996	5.58243	5.61006	6.26629	2	EAAENSLVAYK	sp|P62258|1433E_HUMAN	P62258	14-3-3 protein epsilon
NaN	NaN	5.69792	NaN	NaN	NaN	NaN	NaN	2	EAESSPFVER	sp|P14625|ENPL_HUMAN	P14625	Endoplasmin
5.56729	NaN	5.61671	5.60228	6.11885	5.68734	5.66709	5.69968	2	EAFSLFDK	sp|P0DP23|CALM1_HUMAN	P0DP23	Calmodulin-1
NaN	NaN	NaN	NaN	5.20288	NaN	NaN	NaN	2	EAGAGGLAIAVEGPSK	sp|P21333|FLNA_HUMAN	P21333	Filamin-A
NaN	5.30218	NaN	NaN	NaN	NaN	NaN	NaN	2	EAIDSYIK	sp|Q00610|CLH1_HUMAN	Q00610	Clathrin heavy chain 1
NaN	5.0757	5.68366	NaN	NaN	NaN	NaN	NaN	2	EAIEGTYIDK	sp|P62280|RS11_HUMAN	P62280	40S ribosomal protein S11
NaN	NaN	NaN	NaN	NaN	NaN	5.39679	NaN	3	EALLSSAVDHGSDEVK	sp|P78371|TCPB_HUMAN	P78371	T-complex protein 1 subunit beta
NaN	NaN	NaN	NaN	5.48352	NaN	NaN	NaN	2	EALQDVEDENQ	sp|P62258|1433E_HUMAN	P62258	14-3-3 protein epsilon
NaN	NaN	NaN	NaN	NaN	5.51342	NaN	NaN	2	EALTYDGALLGDR	sp|Q15056|IF4H_HUMAN	Q15056	Eukaryotic translation initiation factor 4H
5.31861	5.38213	5.51898	5.36949	5.7674	5.37972	5.39745	5.38937	2	EAMEDGEIDGNK	sp|P19338|NUCL_HUMAN	P19338	Nucleolin
NaN	NaN	NaN	NaN	5.24814	NaN	NaN	NaN	2	EANEILQR	sp|P12268|IMDH2_HUMAN	P12268	Inosine-5'-monophosphate dehydrogenase 2
NaN	NaN	NaN	NaN	5.12483	NaN	NaN	NaN	3	EAPPMEKPEVVK	sp|P62841|RS15_HUMAN	P62841	40S ribosomal protein S15
NaN	NaN	NaN	NaN	NaN	NaN	5.21958	NaN	2	EAQLYAAQAHLK	sp|P49321|NASP_HUMAN	P49321	Nuclear autoantigenic sperm protein
NaN	NaN	NaN	NaN	NaN	5.4898	NaN	NaN	3	EATDAIGHLDR	sp|Q12906|ILF3_HUMAN	Q12906	Interleukin enhancer-binding factor 3
NaN	5.28833	NaN	NaN	NaN	NaN	NaN	NaN	3	EATNPPVIQEEKPK	sp|P30101|PDIA3_HUMAN	P30101	Protein disulfide-isomerase A3
NaN	NaN	NaN	NaN	NaN	NaN	NaN	5.52927	2	EAVCIVLSDDTCSDEK	sp|P55072|TERA_HUMAN	P55072	Transitional endoplasmic reticulum ATPase
5.15896	NaN	NaN	NaN	NaN	NaN	NaN	NaN	2	EAVLLLK	sp|P36578|RL4_HUMAN	P36578	60S ribosomal protein L4
NaN	NaN	NaN	NaN	NaN	NaN	NaN	5.52356	3	ECPSDECGAGVFMASHFDR	sp|P62979|RS27A_HUMAN	P62979	Ubiquitin-40S ribosomal protein S27a
NaN	NaN	5.61104	NaN	NaN	NaN	NaN	NaN	2	EDGLAQQQTQLNLR	sp|P49327|FAS_HUMAN	P49327	Fatty acid synthase
NaN	NaN	NaN	5.03202	NaN	NaN	NaN	NaN	3	EDGNEEDKENQGDETQGQQPPQR	sp|P67809|YBOX1_HUMAN	P67809	Y-box-binding protein 1
NaN	5.32072	NaN	NaN	NaN	NaN	NaN	NaN	2	EDLRLPEGDLGK	sp|P63241|IF5A1_HUMAN	P63241	Eukaryotic translation initiation factor 5A-1
NaN	NaN	NaN	NaN	NaN	NaN	NaN	5.417	2	EDLYLKPIQR	sp|P13639|EF2_HUMAN	P13639	Elongation factor 2
NaN	NaN	NaN	NaN	NaN	NaN	NaN	5.78973	2	EDMAALEK	sp|Q71U36|TBA1A_HUMAN	Q71U36	Tubulin alpha-1A chain
6.02418	6.00151	6.01045	6.03458	6.03085	6.60439	6.04572	6.05248	2	EDQTEYLEER	sp|P07900|HS90A_HUMAN	P07900	Heat shock protein HSP 90-alpha
NaN	NaN	NaN	NaN	NaN	NaN	NaN	5.63961	2	EEAENTLQSFR	sp|P08670|VIME_HUMAN	P08670	Vimentin
5.49988	5.36307	5.36714	5.44386	5.41904	5.3866	5.4079	5.46345	2	EEASDYLELDTIK	sp|P14625|ENPL_HUMAN	P14625	Endoplasmin
NaN	NaN	NaN	4.98125	NaN	NaN	NaN	NaN	2	EEASGSSVTAEEAK	sp|P13010|XRCC5_HUMAN	P13010	X-ray repair cross-complementing protein 5
NaN	5.42059	5.41629	NaN	5.46227	5.43479	5.42322	5.46923	2	EEEIAALVIDNGSGMCK	sp|P63261|ACTG_HUMAN	P63261	Actin, cytoplasmic 2
NaN	NaN	NaN	5.44729	NaN	NaN	NaN	NaN	3	EEPVSEEGEEDEEQEAEEEPMDTSPSGLHSK	sp|Q9NVU0|RPC5_HUMAN	Q9NVU0	DNA-directed RNA polymerase III subunit RPC5
NaN	NaN	NaN	NaN	NaN	5.25624	NaN	NaN	3	EETQPPVALKK	sp|Q8NC51|PAIRB_HUMAN	Q8NC51	Plasminogen activator inhibitor 1 RNA-binding protein
5.1813	5.09015	5.1675	5.19179	5.18023	6.05718	5.22924	NaN	23	EFHLNESGDPSSK	sp|P0DME0|SETLP_HUMAN	P0DME0	Protein SETSIP
NaN	NaN	NaN	NaN	NaN	5.31061	NaN	NaN	2	EFLVAGGEDFK	sp|Q9Y3F4|STRAP_HUMAN	Q9Y3F4	Serine-threonine kinase receptor-associated protein
NaN	5.57944	NaN	NaN	NaN	NaN	NaN	NaN	2	EFTEAVEAK	sp|P35232|PHB1_HUMAN	P35232	Prohibitin 1
NaN	5.34338	NaN	NaN	NaN	NaN	NaN	NaN	2	EFTNVYIK	sp|Q13310|PABP4_HUMAN	Q13310	Polyadenylate-binding protein 4
5.09244	NaN	5.21835	5.21079	5.38239	5.20123	5.25761	5.78161	2	EGALCEENMR	sp|P13639|EF2_HUMAN	P13639	Elongation factor 2
NaN	NaN	NaN	NaN	NaN	5.70745	NaN	NaN	2	EGEFVAQFK	sp|Q9UQ80|PA2G4_HUMAN	Q9UQ80	Proliferation-associated protein 2G4
5.16686	5.11599	NaN	5.14217	NaN	NaN	NaN	NaN	2	EGGLGPLNIPLLADVTR	sp|P32119|PRDX2_HUMAN	P32119	Peroxiredoxin-2
NaN	5.43089	5.42648	5.36662	5.34576	NaN	5.39284	5.36478	2	EGIPALDNFLDKL	sp|P13639|EF2_HUMAN	P13639	Elongation factor 2
NaN	NaN	NaN	NaN	NaN	NaN	NaN	6.37789	2	EGLELLK	sp|P06733|ENOA_HUMAN	P06733	Alpha-enolase
6.33868	6.2025	6.18865	6.2413	6.22077	6.24898	6.25232	6.80047	2	EGLELPEDEEEK	sp|P07900|HS90A_HUMAN	P07900	Heat shock protein HSP 90-alpha
NaN	NaN	NaN	NaN	NaN	5.23738	NaN	NaN	3	EGLELPEDEEEKK	sp|P07900|HS90A_HUMAN	P07900	Heat shock protein HSP 90-alpha
6.03586	6.07694	6.04574	6.24955	6.08256	6.17148	6.08079	6.11714	2	EGMNIVEAMER	sp|P62937|PPIA_HUMAN	P62937	Peptidyl-prolyl cis-trans isomerase A
NaN	5.14558	NaN	5.17996	NaN	NaN	NaN	NaN	2	EGPYDVVVLPGGNLGAQNLSESAAVK	sp|Q99497|PARK7_HUMAN	Q99497	Parkinson disease protein 7
5.23374	5.18425	5.31459	5.2601	5.28251	5.29065	NaN	NaN	3	EGRPSGEAFVELESEDEVK	sp|P31943|HNRH1_HUMAN	P31943	Heterogeneous nuclear ribonucleoprotein H
5.21065	NaN	NaN	NaN	NaN	NaN	NaN	NaN	3	EGVKFDESEK	sp|P14625|ENPL_HUMAN	P14625	Endoplasmin
NaN	NaN	5.09865	NaN	NaN	NaN	NaN	NaN	2	EGYSGVGLLSR	sp|P27695|APEX1_HUMAN	P27695	DNA-(apurinic or apyrimidinic site) endonuclease
6.10189	6.05802	6.08594	6.07878	6.37366	6.30778	6.05928	6.05266	2	EHALLAYTLGVK	sp|P68104|EF1A1_HUMAN	P68104	Elongation factor 1-alpha 1
5.46104	NaN	NaN	NaN	NaN	NaN	NaN	NaN	2	EHEVTIFVR	sp|P53396|ACLY_HUMAN	P53396	ATP-citrate synthase
5.24322	NaN	NaN	NaN	NaN	NaN	NaN	NaN	2	EHILLAR	sp|P49411|EFTU_HUMAN	P49411	Elongation factor Tu, mitochondrial
5.04991	NaN	NaN	5.69318	NaN	NaN	NaN	5.07	2	EIAEAYLGK	sp|P11142|HSP7C_HUMAN	P11142	Heat shock cognate 71 kDa protein
6.21426	6.151	6.19728	6.20122	5.9539	6.15167	6.12428	6.09296	3	EIAEAYLGYPVTNAVITVPAYFNDSQR	sp|P0DMV8|HS71A_HUMAN	P0DMV8	Heat shock 70 kDa protein 1A
NaN	5.55305	NaN	NaN	NaN	5.58805	5.59866	5.60811	2	EIAQDFK	sp|P68431|H31_HUMAN	P68431	Histone H3.1
6.1164	6.09494	6.10581	6.0983	6.12189	6.09214	6.09332	6.09159	3	EIFDSRGNPTVEVDLFTSK	sp|P06733|ENOA_HUMAN	P06733	Alpha-enolase
5.18372	NaN	NaN	5.22462	NaN	NaN	NaN	NaN	3	EIFLRELISNSSDALDK	sp|P07900|HS90A_HUMAN	P07900	Heat shock protein HSP 90-alpha
5.59001	5.5399	NaN	5.59009	5.59253	5.61407	5.69405	5.74211	2	EIGNIISDAMK	sp|P10809|CH60_HUMAN	P10809	60 kDa heat shock protein, mitochondrial
6.09074	6.11383	NaN	6.18229	6.12883	6.15685	6.15217	6.18453	2	EIIDLVLDR	sp|Q71U36|TBA1A_HUMAN	Q71U36	Tubulin alpha-1A chain
NaN	NaN	NaN	NaN	NaN	5.64322	NaN	NaN	2	EILGTAQSVGCNVDGR	sp|P30050|RL12_HUMAN	P30050	60S ribosomal protein L12
5.19115	NaN	NaN	NaN	NaN	NaN	NaN	NaN	2	EILVGDVGQTVDDPYATFVK	sp|P23528|COF1_HUMAN	P23528	Cofilin-1
5.46164	NaN	5.4382	5.44273	5.43217	5.43045	5.38411	5.40436	2	EILVGDVGVTITDPFK	sp|P60981|DEST_HUMAN	P60981	Destrin
NaN	NaN	NaN	6.08254	NaN	NaN	5.23856	NaN	2	EIQTAVR	sp|O60814|H2B1K_HUMAN	O60814	Histone H2B type 1-K
NaN	5.04895	NaN	NaN	NaN	NaN	5.16785	NaN	3	EIRESTGAQVQVAGDMLPNSTER	sp|Q15366|PCBP2_HUMAN	Q15366	Poly(rC)-binding protein 2
6.46025	6.98856	6.51061	6.48478	6.46502	NaN	6.51844	6.48507	2	EITALAPSTMK	sp|P60709|ACTB_HUMAN	P60709	Actin, cytoplasmic 1
NaN	NaN	NaN	NaN	NaN	4.82199	NaN	NaN	2	EIVDSYLPVILDIIK	sp|P07602|SAP_HUMAN	P07602	Prosaposin
NaN	NaN	NaN	NaN	NaN	NaN	6.29093	5.59344	3	EIVHLQAGQCGNQIGAK	sp|Q9BVA1|TBB2B_HUMAN	Q9BVA1	Tubulin beta-2B chain
5.03386	NaN	NaN	NaN	NaN	NaN	NaN	NaN	2	EIVTNFLAGFEA	sp|P25705|ATPA_HUMAN	P25705	ATP synthase subunit alpha, mitochondrial
NaN	6.05588	6.05384	6.06244	6.04016	NaN	NaN	6.05326	2	EKLEATINELV	sp|P10599|THIO_HUMAN	P10599	Thioredoxin
NaN	5.25845	NaN	NaN	NaN	NaN	NaN	NaN	2	EKYEITEQR	sp|Q02878|RL6_HUMAN	Q02878	60S ribosomal protein L6
NaN	NaN	NaN	5.29177	NaN	NaN	NaN	NaN	2	ELAAQLNEEAK	sp|Q9Y5B9|SP16H_HUMAN	Q9Y5B9	FACT complex subunit SPT16
5.18603	5.23033	5.18382	5.82221	NaN	5.32148	NaN	5.25568	2	ELAEDGYSGVEVR	sp|P23396|RS3_HUMAN	P23396	40S ribosomal protein S3
NaN	NaN	NaN	NaN	NaN	NaN	5.19043	NaN	2	ELAFQISK	sp|Q13838|DX39B_HUMAN	Q13838	Spliceosome RNA helicase DDX39B
NaN	NaN	5.21218	NaN	NaN	NaN	NaN	NaN	2	ELAVQIQK	sp|P38919|IF4A3_HUMAN	P38919	Eukaryotic initiation factor 4A-III
NaN	5.25636	NaN	NaN	NaN	NaN	NaN	NaN	2	ELDPTNMTYITNQAAVYFEK	sp|P31948|STIP1_HUMAN	P31948	Stress-induced-phosphoprotein 1
NaN	NaN	5.43628	NaN	NaN	NaN	NaN	NaN	2	ELEEIVQPIISK	sp|P11021|BIP_HUMAN	P11021	Endoplasmic reticulum chaperone BiP
NaN	NaN	NaN	NaN	5.18462	NaN	NaN	NaN	2	ELEFYLRK	sp|P62241|RS8_HUMAN	P62241	40S ribosomal protein S8
5.39585	5.31695	5.34787	5.49136	NaN	NaN	5.45875	5.39884	2	ELEVLLMCNK	sp|P62910|RL32_HUMAN	P62910	60S ribosomal protein L32
5.24689	NaN	5.28152	5.05475	5.2444	5.28656	NaN	6.1688	2	ELGITALHIK	sp|P62263|RS14_HUMAN	P62263	40S ribosomal protein S14
NaN	NaN	5.46526	NaN	NaN	NaN	NaN	NaN	2	ELGTVMR	sp|P0DP23|CALM1_HUMAN	P0DP23	Calmodulin-1
NaN	NaN	NaN	NaN	NaN	5.64961	NaN	NaN	2	ELGVGIALR	sp|Q01469|FABP5_HUMAN	Q01469	Fatty acid-binding protein 5
5.74212	NaN	5.67391	5.72925	5.77652	5.79071	5.70546	6.44516	23	ELHINLIPNK	sp|P07900|HS90A_HUMAN	P07900	Heat shock protein HSP 90-alpha
NaN	NaN	NaN	NaN	NaN	NaN	NaN	6.48483	3	ELHINLIPNKQDR	sp|P07900|HS90A_HUMAN	P07900	Heat shock protein HSP 90-alpha
5.86576	5.82774	5.7938	5.818	5.8396	5.82643	5.84325	6.55542	2	ELISNASDALDK	sp|P08238|HS90B_HUMAN	P08238	Heat shock protein HSP 90-beta
5.1641	NaN	NaN	NaN	NaN	NaN	NaN	NaN	2	ELISNASDALEK	sp|Q12931|TRAP1_HUMAN	Q12931	Heat shock protein 75 kDa, mitochondrial
5.75824	5.73816	5.76239	5.76243	6.35905	6.01786	5.79129	5.81343	2	ELISNSSDALDK	sp|P07900|HS90A_HUMAN	P07900	Heat shock protein HSP 90-alpha
NaN	NaN	NaN	NaN	NaN	NaN	5.32517	NaN	2	ELLPELR	sp|P49321|NASP_HUMAN	P49321	Nuclear autoantigenic sperm protein
NaN	5.68983	4.72936	NaN	NaN	NaN	NaN	NaN	2	ELNITAAK	sp|P62081|RS7_HUMAN	P62081	40S ribosomal protein S7
NaN	5.16645	5.15631	5.15946	NaN	5.15517	NaN	NaN	2	ELNLVLSVR	sp|P49327|FAS_HUMAN	P49327	Fatty acid synthase
NaN	NaN	NaN	4.94874	5.00977	5.6619	5.04551	NaN	2	ELSDIAHR	sp|P04075|ALDOA_HUMAN	P04075	Fructose-bisphosphate aldolase A
NaN	NaN	5.20243	NaN	NaN	NaN	NaN	NaN	2	ELSEQIQR	sp|P15311|EZRI_HUMAN	P15311	Ezrin
NaN	NaN	NaN	NaN	NaN	NaN	NaN	5.63357	2	ELSTTLNADEAVTR	sp|P34932|HSP74_HUMAN	P34932	Heat shock 70 kDa protein 4
NaN	NaN	NaN	NaN	NaN	5.57283	NaN	NaN	2	ELVLDNCK	sp|Q92688|AN32B_HUMAN	Q92688	Acidic leucine-rich nuclear phosphoprotein 32 family member B
NaN	NaN	NaN	NaN	NaN	NaN	5.53383	NaN	2	ELVLDNSR	sp|P39687|AN32A_HUMAN	P39687	Acidic leucine-rich nuclear phosphoprotein 32 family member A
NaN	5.1971	NaN	NaN	NaN	NaN	NaN	NaN	3	EMDRETLIDVAR	sp|P40227|TCPZ_HUMAN	P40227	T-complex protein 1 subunit zeta
5.24486	5.33246	NaN	5.36211	5.3348	5.20006	5.32953	NaN	2	EMEENFAVEAANYQDTIGR	sp|P08670|VIME_HUMAN	P08670	Vimentin
NaN	NaN	5.35162	NaN	NaN	NaN	5.56826	NaN	3	EMQPTHPIR	sp|P63104|1433Z_HUMAN	P63104	14-3-3 protein zeta/delta
NaN	NaN	5.1024	NaN	5.02874	NaN	5.1314	5.18131	2	ENAGEDPGLAR	sp|P81605|DCD_HUMAN	P81605	Dermcidin
NaN	4.9418	NaN	NaN	NaN	NaN	NaN	NaN	2	ENAPAIIFIDEIDAIATK	sp|P43686|PRS6B_HUMAN	P43686	26S proteasome regulatory subunit 6B
NaN	5.44717	NaN	NaN	NaN	NaN	NaN	NaN	2	EQILEEFSK	sp|O60506|HNRPQ_HUMAN	O60506	Heterogeneous nuclear ribonucleoprotein Q
NaN	5.94576	5.35975	5.33819	5.27082	5.33269	5.40038	5.33631	2	EQISDIDDAVR	sp|P53999|TCP4_HUMAN	P53999	Activated RNA polymerase II transcriptional coactivator p15
NaN	NaN	5.66579	NaN	NaN	NaN	NaN	NaN	3	EQIVPKPEEEVAQK	sp|P18621|RL17_HUMAN	P18621	60S ribosomal protein L17
NaN	5.09946	NaN	NaN	NaN	NaN	NaN	NaN	2	EQIYDVYR	sp|P38919|IF4A3_HUMAN	P38919	Eukaryotic initiation factor 4A-III
5.23666	5.51876	NaN	NaN	5.06287	5.00873	NaN	5.07772	2	EQLAIAEFAR	sp|P17987|TCPA_HUMAN	P17987	T-complex protein 1 subunit alpha
5.05363	NaN	NaN	NaN	NaN	NaN	NaN	NaN	3	EQLAQAMFDHIPVGVGSK	sp|Q9Y3I0|RTCB_HUMAN	Q9Y3I0	RNA-splicing ligase RtcB homolog
5.73942	5.7574	5.75561	5.79519	6.22819	5.85071	5.77894	5.81967	2	EQVANSAFVER	sp|P08238|HS90B_HUMAN	P08238	Heat shock protein HSP 90-beta
NaN	NaN	NaN	NaN	NaN	5.11152	NaN	NaN	2	EQVIAALR	sp|P54727|RD23B_HUMAN	P54727	UV excision repair protein RAD23 homolog B
NaN	NaN	5.26443	5.25075	NaN	5.24123	NaN	NaN	3	ERLEQQVPVNQVFGQDEMIDVIGVTK	sp|P39023|RL3_HUMAN	P39023	60S ribosomal protein L3
5.82934	NaN	5.52802	5.56813	NaN	5.5539	NaN	NaN	2	ERSGVSLAALK	sp|P10412|H14_HUMAN	P10412	Histone H1.4
5.29938	NaN	5.25575	5.19161	5.25676	NaN	5.26788	NaN	2	ESFDGSVR	sp|P19338|NUCL_HUMAN	P19338	Nucleolin
NaN	NaN	NaN	NaN	NaN	5.39285	NaN	NaN	2	ESSTVFELK	sp|Q15370|ELOB_HUMAN	Q15370	Elongin-B
NaN	NaN	NaN	NaN	NaN	5.21974	NaN	NaN	2	ESTGAQVQVAGDMLPNSTER	sp|Q15366|PCBP2_HUMAN	Q15366	Poly(rC)-binding protein 2
6.09402	6.35404	6.08641	NaN	6.11565	6.29661	6.25345	6.16549	2	ESTLHLVLR	sp|P62979|RS27A_HUMAN	P62979	Ubiquitin-40S ribosomal protein S27a
NaN	5.42199	NaN	NaN	NaN	NaN	NaN	NaN	2	ESVFTVEGGHR	sp|Q99623|PHB2_HUMAN	Q99623	Prohibitin-2
6.32156	NaN	5.92436	5.92463	5.92434	5.94956	5.96204	5.96059	2	ESYSIYVYK	sp|P06899|H2B1J_HUMAN	P06899	Histone H2B type 1-J
6.2404	6.24346	6.1825	6.21255	6.23157	6.21957	6.81003	6.17778	2	ESYSVYVYK	sp|O60814|H2B1K_HUMAN	O60814	Histone H2B type 1-K
NaN	NaN	NaN	NaN	NaN	5.24285	NaN	NaN	2	ETAEAYLGK	sp|P11021|BIP_HUMAN	P11021	Endoplasmic reticulum chaperone BiP
NaN	NaN	NaN	NaN	NaN	5.29242	NaN	NaN	2	ETEGDVTSVK	sp|P50990|TCPQ_HUMAN	P50990	T-complex protein 1 subunit theta
NaN	NaN	NaN	NaN	NaN	NaN	NaN	5.91576	3	ETNLDSLPLVDTHSK	sp|P08670|VIME_HUMAN	P08670	Vimentin
5.11914	5.04696	5.0551	5.0474	5.04186	5.01209	5.04308	5.01959	2	ETPFELIEALLK	sp|Q08211|DHX9_HUMAN	Q08211	ATP-dependent RNA helicase A
NaN	NaN	5.21282	NaN	NaN	NaN	NaN	NaN	2	ETQALILAPTR	sp|P38919|IF4A3_HUMAN	P38919	Eukaryotic initiation factor 4A-III
NaN	NaN	5.9095	NaN	NaN	NaN	NaN	NaN	2	ETVSEESNVLCLSK	sp|P13639|EF2_HUMAN	P13639	Elongation factor 2
5.28323	5.23699	5.23298	5.24579	5.22392	NaN	5.18621	NaN	2	EVAAFAQFGSDLDAATQQLLSR	sp|P25705|ATPA_HUMAN	P25705	ATP synthase subunit alpha, mitochondrial
6.1913	6.39006	6.20772	6.23013	6.22452	6.23592	6.68047	6.23105	2	EVDEQMLNVQNK	sp|Q9BVA1|TBB2B_HUMAN	Q9BVA1	Tubulin beta-2B chain
5.352	5.21892	5.34897	5.25919	5.27849	5.20436	5.12792	5.30449	2	EVDVGLAADVGTLQR	sp|Q13011|ECH1_HUMAN	Q13011	Delta(3,5)-Delta(2,4)-dienoyl-CoA isomerase, mitochondrial
5.52641	5.49973	5.50506	6.14017	5.57924	5.59667	NaN	NaN	2	EVFEDAAEIR	sp|P19338|NUCL_HUMAN	P19338	Nucleolin
5.85021	5.85612	5.85406	5.81655	5.84155	5.81655	5.78211	5.77848	2	EVGDGTTSVVIIAAELLK	sp|P17987|TCPA_HUMAN	P17987	T-complex protein 1 subunit alpha
NaN	NaN	NaN	NaN	NaN	5.30586	NaN	NaN	2	EVGSIIGK	sp|Q15366|PCBP2_HUMAN	Q15366	Poly(rC)-binding protein 2
NaN	NaN	5.45163	NaN	NaN	NaN	NaN	NaN	2	EVPAVPETLK	sp|P18124|RL7_HUMAN	P18124	60S ribosomal protein L7
NaN	NaN	NaN	5.52012	NaN	NaN	NaN	NaN	2	EVSEEQPVVTLEK	sp|P49321|NASP_HUMAN	P49321	Nuclear autoantigenic sperm protein
NaN	6.60528	NaN	NaN	NaN	NaN	NaN	NaN	2	EVSTYIK	sp|P68104|EF1A1_HUMAN	P68104	Elongation factor 1-alpha 1
NaN	NaN	NaN	5.49245	NaN	NaN	NaN	NaN	2	EVVEEAENGR	sp|P06454|PTMA_HUMAN	P06454	Prothymosin alpha
NaN	NaN	NaN	5.6972	NaN	NaN	NaN	5.13015	2	EVYELLDSPGK	sp|P22234|PUR6_HUMAN	P22234	Bifunctional phosphoribosylaminoimidazole carboxylase/phosphoribosylaminoimidazole succinocarboxamide synthetase
NaN	NaN	NaN	5.2206	NaN	NaN	NaN	NaN	2	EVYQQQQYGSGGR	tr|D6R9P3|D6R9P3_HUMAN	D6R9P3	Heterogeneous nuclear ribonucleoprotein A/B
NaN	5.02409	NaN	NaN	NaN	NaN	NaN	NaN	2	EYTAAVEAK	sp|Q99623|PHB2_HUMAN	Q99623	Prohibitin-2
NaN	NaN	NaN	5.40097	5.68746	5.2662	NaN	NaN	2	FAAATGATPIAGR	sp|P08865|RSSA_HUMAN	P08865	40S ribosomal protein SA
NaN	NaN	NaN	NaN	NaN	NaN	5.68106	NaN	2	FADLSEAANR	sp|P08670|VIME_HUMAN	P08670	Vimentin
NaN	NaN	NaN	NaN	NaN	NaN	NaN	5.70857	2	FAEAFEAIPR	sp|P50990|TCPQ_HUMAN	P50990	T-complex protein 1 subunit theta
5.1914	5.13768	NaN	NaN	NaN	5.66051	5.54661	NaN	2	FAFQAEVNR	sp|P14625|ENPL_HUMAN	P14625	Endoplasmin
5.60387	5.61477	NaN	5.61595	5.66292	5.63224	5.624	5.66468	2	FATEAAITILR	sp|P17987|TCPA_HUMAN	P17987	T-complex protein 1 subunit alpha
NaN	NaN	NaN	NaN	NaN	NaN	NaN	NaN	3	FATHAAALSVR	sp|P23246|SFPQ_HUMAN	P23246	Splicing factor, proline- and glutamine-rich
NaN	5.41332	5.3936	5.39141	NaN	5.56713	5.42903	NaN	2	FAVGIVIGR	sp|Q96AE4|FUBP1_HUMAN	Q96AE4	Far upstream element-binding protein 1
NaN	NaN	NaN	NaN	NaN	NaN	5.38536	NaN	2	FCLDNGAK	sp|P00558|PGK1_HUMAN	P00558	Phosphoglycerate kinase 1
5.16831	5.2344	NaN	5.64631	5.07859	5.17373	5.10642	5.08359	2	FDAGELITQR	sp|P35232|PHB1_HUMAN	P35232	Prohibitin 1
5.86727	5.84033	5.81708	5.8413	5.83737	5.8215	5.79385	5.78773	2	FDGALNVDLTEFQTNLVPYPR	sp|Q71U36|TBA1A_HUMAN	Q71U36	Tubulin alpha-1A chain
5.59969	NaN	5.7315	NaN	5.54612	5.59149	5.61136	6.22953	2	FDLMYAK	sp|Q71U36|TBA1A_HUMAN	Q71U36	Tubulin alpha-1A chain
NaN	NaN	NaN	NaN	NaN	NaN	5.13867	NaN	2	FDSSLDRK	sp|Q02790|FKBP4_HUMAN	Q02790	Peptidyl-prolyl cis-trans isomerase FKBP4
NaN	NaN	NaN	NaN	NaN	5.33786	NaN	NaN	2	FDVSGYPTIK	sp|P13667|PDIA4_HUMAN	P13667	Protein disulfide-isomerase A4
NaN	5.99224	6.01963	6.04517	6.03364	6.0385	6.28426	6.10875	2	FEDENFILK	sp|P62937|PPIA_HUMAN	P62937	Peptidyl-prolyl cis-trans isomerase A
NaN	5.21362	NaN	5.1685	NaN	5.85314	NaN	NaN	2	FEELCSDLFR	sp|P0DMV8|HS71A_HUMAN	P0DMV8	Heat shock 70 kDa protein 1A
NaN	NaN	5.5704	NaN	NaN	NaN	NaN	NaN	2	FESPEVAER	sp|P52272|HNRPM_HUMAN	P52272	Heterogeneous nuclear ribonucleoprotein M
NaN	NaN	NaN	NaN	NaN	5.16169	NaN	NaN	2	FFVSSSQGR	sp|P35613|BASI_HUMAN	P35613	Basigin
5.5421	5.56125	5.5756	5.55201	5.52955	5.50227	5.49748	5.51755	2	FGANAILGVSLAVCK	sp|P06733|ENOA_HUMAN	P06733	Alpha-enolase
6.66067	6.67756	7.13352	6.68898	6.67409	6.68958	6.70169	6.86323	2	FGDPVVQSDMK	sp|P0DMV8|HS71A_HUMAN	P0DMV8	Heat shock 70 kDa protein 1A
5.41037	5.49927	5.34426	5.41247	5.32902	5.63794	5.99838	6.08018	2	FGEVVDCTIK	sp|O14979|HNRDL_HUMAN	O14979	Heterogeneous nuclear ribonucleoprotein D-like
5.31016	NaN	NaN	NaN	NaN	NaN	NaN	NaN	2	FGGALDAAAK	sp|P53396|ACLY_HUMAN	P53396	ATP-citrate synthase
NaN	NaN	NaN	NaN	NaN	5.51726	NaN	NaN	2	FGQGGAGPVGGQGPR	sp|P23246|SFPQ_HUMAN	P23246	Splicing factor, proline- and glutamine-rich
5.07473	NaN	5.03852	5.0324	4.9396	5.04948	5.0564	NaN	2	FGVEQDVDMVFASFIR	sp|P14618|KPYM_HUMAN	P14618	Pyruvate kinase PKM
5.47249	5.57627	5.54464	5.55768	5.53876	5.56682	5.57522	5.5773	2	FGYVDFESAEDLEK	sp|P19338|NUCL_HUMAN	P19338	Nucleolin
NaN	NaN	NaN	5.39496	NaN	NaN	NaN	NaN	2	FICTTSAIQNR	sp|P53396|ACLY_HUMAN	P53396	ATP-citrate synthase
NaN	NaN	NaN	NaN	NaN	5.41868	5.59012	NaN	2	FIIPNVVK	sp|P00338|LDHA_HUMAN	P00338	L-lactate dehydrogenase A chain
5.53284	5.54526	5.57409	NaN	5.53259	5.56515	5.6468	5.5654	2	FIIPQIVK	sp|P07195|LDHB_HUMAN	P07195	L-lactate dehydrogenase B chain
5.68843	5.68217	5.63467	5.66788	5.67602	5.6082	5.61426	5.58059	3	FLAAGTHLGGTNLDFQMEQYIYK	sp|P08865|RSSA_HUMAN	P08865	40S ribosomal protein SA
NaN	5.3634	5.40632	5.37788	5.38489	5.38489	5.41863	5.39866	2	FLASVSTVLTSK	sp|P69905|HBA_HUMAN	P69905	Hemoglobin subunit alpha
5.30479	5.58198	5.70971	NaN	5.27426	NaN	5.25383	NaN	2	FLDGIYVSEK	sp|P32969|RL9_HUMAN	P32969	60S ribosomal protein L9
5.10121	5.189	5.32425	5.35628	5.24644	5.34845	5.1556	NaN	2	FLETVELQISLK	sp|P62906|RL10A_HUMAN	P62906	60S ribosomal protein L10a
NaN	NaN	NaN	6.10339	5.92048	5.94031	NaN	5.89533	2	FLIPNASQAESK	sp|P63104|1433Z_HUMAN	P63104	14-3-3 protein zeta/delta
NaN	NaN	NaN	NaN	NaN	NaN	5.34882	NaN	2	FLPLFDR	sp|P61604|CH10_HUMAN	P61604	10 kDa heat shock protein, mitochondrial
NaN	NaN	NaN	NaN	NaN	5.1921	NaN	NaN	2	FLQDYFDGNLK	sp|P30101|PDIA3_HUMAN	P30101	Protein disulfide-isomerase A3
5.40245	NaN	5.37663	5.40679	5.41216	6.1289	5.53269	5.39261	2	FMQASEDLLK	tr|Q32Q12|Q32Q12_HUMAN	Q32Q12	Nucleoside diphosphate kinase
4.99742	NaN	5.38967	5.09738	NaN	5.40325	5.45175	NaN	2	FNADEFEDMVAEK	sp|P27635|RL10_HUMAN	P27635	60S ribosomal protein L10
5.19124	NaN	5.43556	5.12433	NaN	5.0979	5.10467	5.20043	2	FNASQLITQR	sp|Q99623|PHB2_HUMAN	Q99623	Prohibitin-2
5.24123	NaN	NaN	NaN	NaN	NaN	NaN	NaN	2	FNEVAAQYSEDK	sp|Q9Y237|PIN4_HUMAN	Q9Y237	Peptidyl-prolyl cis-trans isomerase NIMA-interacting 4
NaN	NaN	NaN	5.65548	5.18669	NaN	NaN	NaN	2	FNPFVTSDR	sp|P61254|RL26_HUMAN	P61254	60S ribosomal protein L26
NaN	NaN	NaN	NaN	NaN	5.97391	NaN	NaN	2	FNVWDTAGQEK	sp|P62826|RAN_HUMAN	P62826	GTP-binding nuclear protein Ran
5.55289	NaN	5.57668	5.51978	5.56675	5.54551	5.51011	5.51526	2	FPEVEDVVMVNVR	sp|P05198|IF2A_HUMAN	P05198	Eukaryotic translation initiation factor 2 subunit 1
5.61975	5.60153	5.60253	5.58631	5.60129	5.5883	NaN	5.63402	2	FQDGDLTLYQSNTILR	sp|P09211|GSTP1_HUMAN	P09211	Glutathione S-transferase P
NaN	NaN	NaN	NaN	NaN	5.63297	5.35992	NaN	2	FSASGELGNGNIK	sp|P12004|PCNA_HUMAN	P12004	Proliferating cell nuclear antigen
NaN	NaN	NaN	5.36995	NaN	5.53309	5.56355	NaN	2	FSAVALCK	sp|P09936|UCHL1_HUMAN	P09936	Ubiquitin carboxyl-terminal hydrolase isozyme L1
NaN	NaN	5.75213	5.10066	NaN	NaN	NaN	NaN	2	FSELTAEK	sp|P48643|TCPE_HUMAN	P48643	T-complex protein 1 subunit epsilon
NaN	NaN	NaN	NaN	NaN	5.18575	NaN	NaN	2	FSTPEQAAK	sp|P14866|HNRPL_HUMAN	P14866	Heterogeneous nuclear ribonucleoprotein L
NaN	5.46281	5.42974	5.4549	NaN	5.65041	5.74775	NaN	2	FSVSPVVR	sp|P13639|EF2_HUMAN	P13639	Elongation factor 2
NaN	NaN	NaN	NaN	NaN	4.86777	NaN	NaN	2	FSVVSDK	sp|Q9Y5B9|SP16H_HUMAN	Q9Y5B9	FACT complex subunit SPT16
7.02033	7.04004	7.0403	7.06705	7.04432	7.0421	6.99099	6.99717	23	FTASAGIQVVGDDLTVTNPK	sp|P06733|ENOA_HUMAN	P06733	Alpha-enolase
NaN	NaN	NaN	5.14033	NaN	NaN	NaN	NaN	2	FTQAGSEVSALLGR	sp|P06576|ATPB_HUMAN	P06576	ATP synthase subunit beta, mitochondrial
5.30275	5.3191	5.2549	5.30302	5.17288	5.29259	5.11923	NaN	3	FVDGLMIHSGDPVNYYVDTAVR	sp|P23396|RS3_HUMAN	P23396	40S ribosomal protein S3
NaN	NaN	5.33773	NaN	5.18942	5.20184	5.21449	5.25629	2	FVIATSTK	sp|Q02878|RL6_HUMAN	Q02878	60S ribosomal protein L6
NaN	5.9131	NaN	NaN	NaN	NaN	NaN	NaN	2	FVLSSGK	sp|P27797|CALR_HUMAN	P27797	Calreticulin
NaN	NaN	NaN	NaN	NaN	NaN	5.38958	NaN	2	FVNVVPTFGK	sp|P62861|RS30_HUMAN	P62861	FAU ubiquitin-like and ribosomal protein S30
NaN	NaN	NaN	NaN	5.36399	NaN	NaN	NaN	2	FVQCPDGELQK	sp|Q9Y230|RUVB2_HUMAN	Q9Y230	RuvB-like 2
6.09611	5.82907	5.48628	5.47534	NaN	5.44465	5.47262	NaN	2	FYEAFSK	sp|P08238|HS90B_HUMAN	P08238	Heat shock protein HSP 90-beta
NaN	5.34913	NaN	NaN	NaN	NaN	NaN	NaN	3	FYEEVHDLER	sp|P55209|NP1L1_HUMAN	P55209	Nucleosome assembly protein 1-like 1
NaN	NaN	5.48349	5.53379	NaN	NaN	6.04873	NaN	2	FYEQFSK	sp|P07900|HS90A_HUMAN	P07900	Heat shock protein HSP 90-alpha
NaN	NaN	NaN	NaN	NaN	5.47014	NaN	NaN	2	FYGDEEK	sp|P27797|CALR_HUMAN	P27797	Calreticulin
5.3543	5.3081	5.3063	5.31198	5.36994	5.25682	NaN	5.94124	2	GADFLVTEVENGGSLGSK	sp|P14618|KPYM_HUMAN	P14618	Pyruvate kinase PKM
NaN	NaN	NaN	5.38432	NaN	NaN	NaN	NaN	2	GAEAANVTGPDGVPVEGSR	sp|P16989|YBOX3_HUMAN	P16989	Y-box-binding protein 3
5.94953	5.38355	NaN	5.36536	NaN	NaN	NaN	5.43744	2	GAEAANVTGPGGVPVQGSK	sp|P67809|YBOX1_HUMAN	P67809	Y-box-binding protein 1
5.28226	5.26829	5.25419	5.38004	5.3777	NaN	5.40646	5.48302	2	GAEEMETVIPVDVMR	sp|Q99497|PARK7_HUMAN	Q99497	Parkinson disease protein 7
NaN	NaN	NaN	NaN	NaN	5.43653	NaN	NaN	2	GAGTGGLGLAVEGPSEAK	sp|P21333|FLNA_HUMAN	P21333	Filamin-A
NaN	6.25316	NaN	6.23449	6.25499	6.23087	6.28303	6.60902	2	GALQNIIPASTGAAK	sp|P04406|G3P_HUMAN	P04406	Glyceraldehyde-3-phosphate dehydrogenase
4.8727	NaN	NaN	NaN	NaN	NaN	NaN	NaN	2	GASQAGMTGYGMPR	sp|P37802|TAGL2_HUMAN	P37802	Transgelin-2
NaN	NaN	NaN	5.70477	NaN	NaN	NaN	NaN	2	GATQQILDEAER	sp|P78371|TCPB_HUMAN	P78371	T-complex protein 1 subunit beta
NaN	NaN	NaN	NaN	NaN	5.84338	5.87979	NaN	23	GAVDGGLSIPHSTK	sp|P46777|RL5_HUMAN	P46777	60S ribosomal protein L5
NaN	NaN	NaN	5.43281	NaN	NaN	NaN	NaN	2	GCAVVEFK	sp|P52272|HNRPM_HUMAN	P52272	Heterogeneous nuclear ribonucleoprotein M
NaN	NaN	NaN	NaN	5.83462	NaN	NaN	NaN	3	GCDGCLAGIEVQQLFCSQSAAIPEHQLK	sp|O15063|GRRE1_HUMAN	O15063	Granule associated Rac and RHOG effector protein 1
NaN	NaN	5.06835	NaN	NaN	NaN	NaN	NaN	2	GCEVVVSGK	sp|P23396|RS3_HUMAN	P23396	40S ribosomal protein S3
NaN	5.12835	5.59088	NaN	NaN	NaN	NaN	NaN	2	GCGTVLLSGPR	sp|Q07020|RL18_HUMAN	Q07020	60S ribosomal protein L18
5.35747	5.80935	5.12038	NaN	NaN	NaN	NaN	NaN	2	GCITIIGGGDTATCCAK	sp|P00558|PGK1_HUMAN	P00558	Phosphoglycerate kinase 1
5.21603	5.22595	5.20866	5.24083	5.2277	5.2067	5.18484	5.19218	2	GCIVDANLSVLNLVIVK	sp|P62753|RS6_HUMAN	P62753	40S ribosomal protein S6
5.72246	5.4059	NaN	NaN	NaN	NaN	NaN	NaN	2	GCTATLGNFAK	sp|P15880|RS2_HUMAN	P15880	40S ribosomal protein S2
NaN	NaN	NaN	5.06037	NaN	NaN	5.59631	5.0648	2	GDEELDSLIK	sp|P0C0S5|H2AZ_HUMAN	P0C0S5	Histone H2A.Z
6.22371	6.01076	5.60819	5.61076	5.62223	5.65711	NaN	5.69646	2	GDFCIQVGR	tr|Q32Q12|Q32Q12_HUMAN	Q32Q12	Nucleoside diphosphate kinase
5.5679	5.64714	5.63657	5.75472	5.66499	5.66656	5.67944	5.68348	2	GDGPVQGIINFEQK	sp|P00441|SODC_HUMAN	P00441	Superoxide dismutase [Cu-Zn]
NaN	5.43839	5.8226	5.68451	5.28832	NaN	5.3695	NaN	2	GDLGIEIPAEK	sp|P14618|KPYM_HUMAN	P14618	Pyruvate kinase PKM
NaN	NaN	NaN	NaN	NaN	NaN	5.2735	NaN	2	GDVTAEEAAGASPAK	sp|P49006|MRP_HUMAN	P49006	MARCKS-related protein
NaN	NaN	NaN	NaN	NaN	NaN	NaN	5.5456	3	GEAAAERPGEAAVASSPSK	sp|P29966|MARCS_HUMAN	P29966	Myristoylated alanine-rich C-kinase substrate
NaN	NaN	NaN	NaN	5.33257	5.40327	NaN	NaN	2	GEATVSFDDPPSAK	sp|P35637|FUS_HUMAN	P35637	RNA-binding protein FUS
NaN	NaN	NaN	5.28711	NaN	NaN	5.31581	NaN	2	GEENLMDAQVK	sp|P50990|TCPQ_HUMAN	P50990	T-complex protein 1 subunit theta
NaN	NaN	5.66582	NaN	NaN	NaN	NaN	NaN	2	GEFVTTVQQR	sp|P40925|MDHC_HUMAN	P40925	Malate dehydrogenase, cytoplasmic
NaN	5.17418	NaN	5.23451	5.25547	NaN	5.62821	5.48758	2	GEGQLGPAER	sp|P13639|EF2_HUMAN	P13639	Elongation factor 2
5.41052	NaN	NaN	NaN	NaN	NaN	NaN	5.57123	2	GEPAAAAAPEAGASPVEK	sp|P29966|MARCS_HUMAN	P29966	Myristoylated alanine-rich C-kinase substrate
5.34176	NaN	NaN	NaN	NaN	NaN	NaN	NaN	2	GESPVDYDGGR	sp|Q15084|PDIA6_HUMAN	Q15084	Protein disulfide-isomerase A6
5.56584	5.58464	5.57505	5.56266	5.59126	5.52488	5.53599	5.56264	2	GFAFVQYVNER	sp|P07910|HNRPC_HUMAN	P07910	Heterogeneous nuclear ribonucleoproteins C1/C2
5.50827	5.52965	5.55165	5.55297	5.61076	5.51577	5.53961	5.56471	2	GFGFVDFNSEEDAK	sp|P19338|NUCL_HUMAN	P19338	Nucleolin
NaN	5.30157	NaN	NaN	NaN	NaN	NaN	NaN	2	GFSLEELR	sp|P26373|RL13_HUMAN	P26373	60S ribosomal protein L13
NaN	5.18914	5.36033	NaN	5.2132	5.64747	5.25906	NaN	2	GFSLLATEDK	sp|P09874|PARP1_HUMAN	P09874	Poly [ADP-ribose] polymerase 1
5.7341	5.67148	5.75264	5.75592	5.77234	5.7189	5.61823	5.6901	2	GFVPNMQVEGVFYVNDALEK	sp|Q9Y3I0|RTCB_HUMAN	Q9Y3I0	RNA-splicing ligase RtcB homolog
NaN	NaN	5.3765	NaN	NaN	NaN	NaN	NaN	2	GGAEQFMEETER	sp|Q99832|TCPH_HUMAN	Q99832	T-complex protein 1 subunit eta
5.31493	NaN	5.26251	5.32372	NaN	5.87699	5.38197	5.33919	2	GGEIQPVSVK	sp|P61604|CH10_HUMAN	P61604	10 kDa heat shock protein, mitochondrial
5.45223	5.53334	5.44428	5.44685	5.52995	NaN	6.10618	5.51041	2	GGGGNFGPGPGSNFR	sp|P22626|ROA2_HUMAN	P22626	Heterogeneous nuclear ribonucleoproteins A2/B1
NaN	NaN	NaN	5.47964	5.73896	NaN	5.08371	NaN	2	GGGQIIPTAR	sp|P13639|EF2_HUMAN	P13639	Elongation factor 2
NaN	NaN	NaN	NaN	NaN	NaN	5.59933	5.58244	2	GGIMLPEK	sp|P61604|CH10_HUMAN	P61604	10 kDa heat shock protein, mitochondrial
NaN	NaN	NaN	NaN	NaN	5.52252	NaN	NaN	2	GGIVDEGALLR	sp|O43175|SERA_HUMAN	O43175	D-3-phosphoglycerate dehydrogenase
NaN	NaN	NaN	NaN	NaN	5.41186	NaN	NaN	2	GGKPEPPAMPQPVPTA	sp|P23396|RS3_HUMAN	P23396	40S ribosomal protein S3
5.22788	5.20561	5.26532	5.21993	5.24954	5.39457	5.97712	5.81134	2	GGNFGFGDSR	sp|P22626|ROA2_HUMAN	P22626	Heterogeneous nuclear ribonucleoproteins A2/B1
NaN	5.4838	NaN	NaN	NaN	NaN	NaN	NaN	3	GGSDDSSKDPIDVNYEK	sp|P09874|PARP1_HUMAN	P09874	Poly [ADP-ribose] polymerase 1
NaN	5.5635	5.6132	5.5472	NaN	5.62304	6.16097	NaN	2	GGSGSGPTIEEVD	sp|P0DMV8|HS71A_HUMAN	P0DMV8	Heat shock 70 kDa protein 1A
NaN	NaN	NaN	NaN	5.29594	NaN	NaN	NaN	2	GHAVGDIPGVR	sp|P62266|RS23_HUMAN	P62266	40S ribosomal protein S23
NaN	NaN	NaN	5.82477	NaN	NaN	NaN	NaN	2	GHLENNPALEK	sp|P05388|RLA0_HUMAN	P05388	60S acidic ribosomal protein P0
NaN	5.19152	NaN	NaN	NaN	NaN	NaN	NaN	3	GHVDILAPTVQELAALEK	sp|Q92499|DDX1_HUMAN	Q92499	ATP-dependent RNA helicase DDX1
NaN	5.12527	NaN	5.1227	5.11995	5.22329	5.3669	NaN	2	GIAYIEFK	sp|P19338|NUCL_HUMAN	P19338	Nucleolin
5.41523	5.35601	5.39371	5.39849	NaN	5.37939	NaN	NaN	2	GIDVQQVSLVINYDLPTNR	sp|P60842|IF4A1_HUMAN	P60842	Eukaryotic initiation factor 4A-I
NaN	NaN	NaN	NaN	NaN	NaN	NaN	5.76985	23	GIHPTIISESFQK	sp|P50991|TCPD_HUMAN	P50991	T-complex protein 1 subunit delta
NaN	NaN	5.98576	5.51928	NaN	5.4899	NaN	NaN	2	GIIDPTK	sp|P10809|CH60_HUMAN	P10809	60 kDa heat shock protein, mitochondrial
5.57228	5.62979	6.17777	5.83383	5.61521	5.64282	5.65827	5.63277	2	GILAADESTGSIAK	sp|P04075|ALDOA_HUMAN	P04075	Fructose-bisphosphate aldolase A
5.43947	5.12943	NaN	NaN	5.1199	5.17962	NaN	5.48089	2	GILFVGSGVSGGEEGAR	sp|P52209|6PGD_HUMAN	P52209	6-phosphogluconate dehydrogenase, decarboxylating
NaN	5.25205	NaN	5.24874	NaN	NaN	NaN	NaN	3	GIVDQSQQAYQEAFEISKK	sp|P63104|1433Z_HUMAN	P63104	14-3-3 protein zeta/delta
NaN	NaN	NaN	NaN	NaN	5.57596	NaN	NaN	23	GIVEFASKPAAR	sp|P23246|SFPQ_HUMAN	P23246	Splicing factor, proline- and glutamine-rich
NaN	NaN	5.24772	5.60287	5.28294	NaN	NaN	NaN	2	GIYAYGFEK	sp|P60842|IF4A1_HUMAN	P60842	Eukaryotic initiation factor 4A-I
NaN	NaN	NaN	NaN	NaN	5.56493	NaN	NaN	2	GKGGEIQPVSVK	sp|P61604|CH10_HUMAN	P61604	10 kDa heat shock protein, mitochondrial
5.59128	5.61061	5.62127	5.82059	5.61427	5.57222	5.60834	5.63757	2	GLAITFVSDENDAK	sp|Q13838|DX39B_HUMAN	Q13838	Spliceosome RNA helicase DDX39B
5.57155	5.61564	5.60629	5.56207	5.60442	5.61377	5.54077	5.58495	3	GLDVDSLVIEHIQVNK	sp|P18621|RL17_HUMAN	P18621	60S ribosomal protein L17
NaN	5.63941	NaN	NaN	NaN	NaN	NaN	NaN	2	GLDVEDVK	sp|Q92841|DDX17_HUMAN	Q92841	Probable ATP-dependent RNA helicase DDX17
NaN	NaN	NaN	NaN	NaN	5.00596	5.09849	5.81471	2	GLFDEYGSK	sp|P14625|ENPL_HUMAN	P14625	Endoplasmin
NaN	5.69993	5.70418	NaN	5.74255	6.22829	NaN	5.76484	2	GLFIIDDK	sp|Q06830|PRDX1_HUMAN	Q06830	Peroxiredoxin-1
NaN	NaN	NaN	NaN	5.42448	NaN	NaN	NaN	2	GLGLDDALEPR	sp|Q9Y230|RUVB2_HUMAN	Q9Y230	RuvB-like 2
NaN	NaN	NaN	5.42089	5.07995	NaN	NaN	NaN	2	GLGLDESGLAK	sp|Q9Y265|RUVB1_HUMAN	Q9Y265	RuvB-like 1
5.58858	5.60075	5.56221	5.5564	5.56751	5.55139	5.53184	5.47045	2	GLQAQIASSGLTVEVDAPK	sp|P05783|K1C18_HUMAN	P05783	Keratin, type I cytoskeletal 18
5.33641	NaN	5.28549	NaN	5.29487	5.27076	NaN	NaN	2	GLQVDLQSDGAAAEDIVASEQSLGQK	sp|P33991|MCM4_HUMAN	P33991	DNA replication licensing factor MCM4
5.69657	5.73678	5.7195	5.75218	5.70276	5.75897	5.70554	6.31524	2	GLSEDTTEETLK	sp|P19338|NUCL_HUMAN	P19338	Nucleolin
NaN	5.77927	5.73589	NaN	6.3084	5.81982	NaN	NaN	2	GLTSVINQK	sp|P07195|LDHB_HUMAN	P07195	L-lactate dehydrogenase B chain
NaN	NaN	NaN	NaN	NaN	5.19426	NaN	NaN	2	GLVAVITGGASGLGLATAER	sp|Q99714|HCD2_HUMAN	Q99714	3-hydroxyacyl-CoA dehydrogenase type-2
NaN	NaN	NaN	6.07677	6.09751	NaN	NaN	NaN	2	GLVGEIIK	tr|Q32Q12|Q32Q12_HUMAN	Q32Q12	Nucleoside diphosphate kinase
NaN	NaN	NaN	NaN	NaN	NaN	5.2855	NaN	2	GLVQALQTK	sp|P49327|FAS_HUMAN	P49327	Fatty acid synthase
5.67758	5.70575	5.71245	5.7273	5.72216	5.70575	5.67907	5.6725	2	GMSLNLEPDNVGVVVFGNDK	sp|P25705|ATPA_HUMAN	P25705	ATP synthase subunit alpha, mitochondrial
5.10057	5.06569	NaN	5.06725	5.06018	5.06569	NaN	NaN	2	GMTLVTPLQLLLFASK	sp|Q08211|DHX9_HUMAN	Q08211	ATP-dependent RNA helicase A
5.24605	NaN	5.21739	5.13532	NaN	NaN	NaN	NaN	2	GMYGIENEVFLSLPCILNAR	sp|P07195|LDHB_HUMAN	P07195	L-lactate dehydrogenase B chain
5.51419	NaN	5.16065	NaN	NaN	NaN	NaN	NaN	2	GNLANVIR	sp|P05141|ADT2_HUMAN	P05141	ADP/ATP translocase 2
6.39828	6.40624	6.6223	6.47729	6.42756	6.4796	6.44707	6.45675	2	GNPTVEVDLFTSK	sp|P06733|ENOA_HUMAN	P06733	Alpha-enolase
5.50129	5.69766	5.63733	5.46838	5.69904	5.46008	5.5087	5.58159	2	GNSIIMLEALERV	sp|A8MWD9|RUXGL_HUMAN	A8MWD9	Putative small nuclear ribonucleoprotein G-like protein 15
5.73416	5.56122	5.26311	5.23531	5.23479	5.2983	NaN	5.454	2	GNVGFVFTK	sp|P05388|RLA0_HUMAN	P05388	60S acidic ribosomal protein P0
NaN	NaN	5.18413	5.4122	5.21918	NaN	NaN	NaN	2	GPDGLTAFEATDNQAIK	sp|P58546|MTPN_HUMAN	P58546	Myotrophin
5.02526	5.23854	NaN	5.59994	NaN	5.23827	NaN	5.24908	2	GPLQSVQVFGR	sp|P62249|RS16_HUMAN	P62249	40S ribosomal protein S16
5.82981	6.41917	5.85688	5.87717	5.86412	5.88757	5.86667	5.85969	2	GPSSVEDIK	sp|P06748|NPM_HUMAN	P06748	Nucleophosmin
NaN	5.20451	NaN	5.26176	5.30843	NaN	NaN	NaN	2	GQFSTDELVAEVEK	sp|Q00610|CLH1_HUMAN	Q00610	Clathrin heavy chain 1
5.37242	NaN	NaN	NaN	NaN	NaN	NaN	NaN	3	GQPIYIQFSNHK	tr|A6NLN1|A6NLN1_HUMAN	A6NLN1	Polypyrimidine tract-binding protein 1
6.24765	6.28465	6.28799	6.27254	6.24918	6.24273	6.24654	6.24505	2	GQTLVVQFTVK	sp|P27797|CALR_HUMAN	P27797	Calreticulin
NaN	NaN	NaN	NaN	NaN	4.79737	NaN	NaN	2	GQVLNIQMR	sp|P05455|LA_HUMAN	P05455	Lupus La protein
NaN	NaN	NaN	NaN	NaN	NaN	5.32431	NaN	2	GSAPPGPVPEGSIR	sp|P78417|GSTO1_HUMAN	P78417	Glutathione S-transferase omega-1
5.06513	NaN	5.97576	5.117	5.19829	5.20463	5.19354	NaN	2	GSDFDCELR	sp|P61978|HNRPK_HUMAN	P61978	Heterogeneous nuclear ribonucleoprotein K
NaN	NaN	NaN	NaN	NaN	5.00287	NaN	NaN	2	GSFSEQGINEFLR	sp|Q15084|PDIA6_HUMAN	Q15084	Protein disulfide-isomerase A6
NaN	NaN	NaN	5.63091	5.04344	NaN	NaN	NaN	2	GSGNLEAIHIIK	sp|P78371|TCPB_HUMAN	P78371	T-complex protein 1 subunit beta
5.24641	NaN	NaN	NaN	NaN	NaN	NaN	NaN	2	GSGTAEVELK	sp|P14618|KPYM_HUMAN	P14618	Pyruvate kinase PKM
4.99363	NaN	NaN	NaN	NaN	NaN	NaN	NaN	2	GSSGVGLTAAVTTDQETGER	sp|P25205|MCM3_HUMAN	P25205	DNA replication licensing factor MCM3
NaN	NaN	NaN	5.36084	NaN	NaN	NaN	NaN	2	GSTDNLMDDIER	sp|P50990|TCPQ_HUMAN	P50990	T-complex protein 1 subunit theta
5.40156	5.35939	5.3319	NaN	5.31884	NaN	NaN	5.36007	2	GSYGDLGGPIITTQVTIPK	sp|P61978|HNRPK_HUMAN	P61978	Heterogeneous nuclear ribonucleoprotein K
NaN	NaN	NaN	NaN	NaN	NaN	NaN	5.41536	2	GTAVVNGEFK	sp|P30048|PRDX3_HUMAN	P30048	Thioredoxin-dependent peroxide reductase, mitochondrial
5.33361	5.2651	5.20746	NaN	5.31032	5.36522	5.36411	NaN	2	GTGGVDTAAVGGVFDVSNADR	sp|P12277|KCRB_HUMAN	P12277	Creatine kinase B-type
NaN	5.02595	NaN	NaN	5.21473	NaN	NaN	NaN	2	GTGIVSAPVPK	sp|P15880|RS2_HUMAN	P15880	40S ribosomal protein S2
5.64972	5.61408	5.65672	5.63596	5.61384	5.61408	5.59571	5.5868	2	GTIEILSDVQLIK	sp|P05388|RLA0_HUMAN	P05388	60S acidic ribosomal protein P0
NaN	NaN	NaN	NaN	NaN	NaN	5.10368	5.333	2	GTIQVITQGTSLK	sp|O43175|SERA_HUMAN	O43175	D-3-phosphoglycerate dehydrogenase
5.33723	5.29838	5.34232	5.32686	5.41449	5.38296	5.37231	5.36924	3	GTMTTGHNVADLVVILK	sp|Q12905|ILF2_HUMAN	Q12905	Interleukin enhancer-binding factor 2
5.95964	NaN	NaN	5.90172	5.9106	5.90172	5.94442	5.9556	2	GTTITLVLK	sp|P14625|ENPL_HUMAN	P14625	Endoplasmin
NaN	NaN	NaN	NaN	NaN	NaN	NaN	5.1536	2	GVAINFVK	sp|P38919|IF4A3_HUMAN	P38919	Eukaryotic initiation factor 4A-III
NaN	NaN	4.76859	NaN	NaN	5.12267	4.77927	NaN	2	GVAINMVTEEDK	sp|P60842|IF4A1_HUMAN	P60842	Eukaryotic initiation factor 4A-I
NaN	NaN	NaN	5.14173	NaN	5.24132	NaN	NaN	3	GVAINMVTEEDKR	sp|P60842|IF4A1_HUMAN	P60842	Eukaryotic initiation factor 4A-I
NaN	NaN	5.7138	NaN	5.00575	NaN	4.98671	NaN	2	GVEEEEEDGEMRE	sp|P62306|RUXF_HUMAN	P62306	Small nuclear ribonucleoprotein F
NaN	NaN	NaN	NaN	NaN	NaN	NaN	5.38948	2	GVEGLIDIENPNR	sp|Q13442|HAP28_HUMAN	Q13442	28 kDa heat- and acid-stable phosphoprotein
5.47163	5.51632	5.56497	5.46893	5.47297	5.47297	5.43333	5.46309	2	GVMLAVDAVIAELK	sp|P10809|CH60_HUMAN	P10809	60 kDa heat shock protein, mitochondrial
5.69859	5.7782	5.44704	5.47241	5.70833	5.7965	5.67682	5.78405	3	GVMLAVDAVIAELKK	sp|P10809|CH60_HUMAN	P10809	60 kDa heat shock protein, mitochondrial
5.49181	5.49441	5.49249	5.53592	5.46919	5.55602	5.55602	5.53923	2	GVNLPGAAVDLPAVSEK	sp|P14618|KPYM_HUMAN	P14618	Pyruvate kinase PKM
5.32581	5.36006	NaN	5.39182	NaN	5.33356	NaN	NaN	2	GVQGIIVVNTEGIPIK	sp|Q9NP97|DLRB1_HUMAN	Q9NP97	Dynein light chain roadblock-type 1
NaN	NaN	NaN	NaN	NaN	NaN	NaN	5.73556	2	GVQVETISPGDGR	sp|P62942|FKB1A_HUMAN	P62942	Peptidyl-prolyl cis-trans isomerase FKBP1A
NaN	5.32608	5.2862	5.33775	5.27334	5.2862	5.33042	NaN	2	GVQYLNEIK	sp|P13639|EF2_HUMAN	P13639	Elongation factor 2
NaN	5.06888	5.55229	5.42702	NaN	5.14649	5.05743	NaN	2	GVTFNVTTVDTK	sp|O00299|CLIC1_HUMAN	O00299	Chloride intracellular channel protein 1
NaN	NaN	NaN	NaN	NaN	NaN	5.30255	NaN	2	GVTLGFR	sp|P32969|RL9_HUMAN	P32969	60S ribosomal protein L9
5.31051	5.30748	5.30663	5.30938	5.31038	5.69452	5.3587	5.40266	2	GVVDSDDLPLNVSR	sp|P14625|ENPL_HUMAN	P14625	Endoplasmin
6.27692	6.26537	6.25947	6.27476	6.29592	6.29362	6.31633	6.84947	2	GVVDSEDLPLNISR	sp|P07900|HS90A_HUMAN	P07900	Heat shock protein HSP 90-alpha
5.48586	5.45586	5.47	5.52166	5.48641	5.51084	5.51796	5.55857	2	GVVPLAGTNGETTTQGLDGLSER	sp|P04075|ALDOA_HUMAN	P04075	Fructose-bisphosphate aldolase A
NaN	5.20121	NaN	NaN	5.12185	NaN	NaN	NaN	2	GYAFIEFASFEDAK	sp|P19338|NUCL_HUMAN	P19338	Nucleolin
5.55561	5.39789	5.36366	5.30405	5.37563	5.38153	5.29435	5.99727	2	GYDVIAQAQSGTGK	sp|P60842|IF4A1_HUMAN	P60842	Eukaryotic initiation factor 4A-I
NaN	NaN	5.11058	NaN	5.47625	NaN	NaN	NaN	2	GYFEYIEENK	sp|Q00839|HNRPU_HUMAN	Q00839	Heterogeneous nuclear ribonucleoprotein U
NaN	NaN	NaN	5.54548	5.36009	NaN	NaN	NaN	2	GYISPYFINTSK	sp|P10809|CH60_HUMAN	P10809	60 kDa heat shock protein, mitochondrial
5.96683	5.92481	NaN	6.67851	6.50106	5.9182	5.90159	5.88793	2	GYSFTTTAER	sp|P60709|ACTB_HUMAN	P60709	Actin, cytoplasmic 1
NaN	NaN	NaN	NaN	NaN	NaN	5.40816	NaN	3	GYSFTTTAEREIVR	sp|P60709|ACTB_HUMAN	P60709	Actin, cytoplasmic 1
NaN	NaN	NaN	NaN	5.33188	NaN	NaN	NaN	2	HALIIYDDLSK	sp|P25705|ATPA_HUMAN	P25705	ATP synthase subunit alpha, mitochondrial
NaN	NaN	NaN	NaN	NaN	5.34498	NaN	NaN	2	HDLDLICR	sp|P36873|PP1G_HUMAN	P36873	Serine/threonine-protein phosphatase PP1-gamma catalytic subunit
NaN	NaN	5.605	5.28736	NaN	NaN	NaN	NaN	2	HELQANCYEEVK	sp|P23528|COF1_HUMAN	P23528	Cofilin-1
NaN	NaN	NaN	5.53072	NaN	NaN	NaN	NaN	2	HEQNIDCGGGYVK	sp|P27797|CALR_HUMAN	P27797	Calreticulin
NaN	NaN	NaN	5.61397	NaN	NaN	NaN	NaN	2	HFILDECDK	sp|Q13838|DX39B_HUMAN	Q13838	Spliceosome RNA helicase DDX39B
5.76069	5.75529	5.75835	5.75743	5.79432	5.72429	5.69609	5.727	2	HFSVEGQLEFR	sp|P07900|HS90A_HUMAN	P07900	Heat shock protein HSP 90-alpha
NaN	NaN	NaN	NaN	NaN	NaN	5.37719	NaN	2	HFVALSTNTTK	sp|P06744|G6PI_HUMAN	P06744	Glucose-6-phosphate isomerase
NaN	5.693	5.57212	NaN	NaN	NaN	NaN	NaN	2	HGSLGFLPR	sp|P39023|RL3_HUMAN	P39023	60S ribosomal protein L3
NaN	NaN	NaN	NaN	NaN	5.85247	NaN	NaN	2	HIDFSLR	sp|P46781|RS9_HUMAN	P46781	40S ribosomal protein S9
NaN	NaN	NaN	NaN	NaN	NaN	NaN	5.3109	2	HITIFSPEGR	sp|P60900|PSA6_HUMAN	P60900	Proteasome subunit alpha type-6
5.51344	5.49319	5.45472	5.51826	5.94465	5.47916	5.37988	NaN	2	HIYYITGETK	sp|P07900|HS90A_HUMAN	P07900	Heat shock protein HSP 90-alpha
5.39449	5.42097	5.40962	5.44067	5.4466	5.95497	5.99498	5.48292	2	HLIPAANTGESK	sp|P62258|1433E_HUMAN	P62258	14-3-3 protein epsilon
NaN	6.02329	NaN	NaN	5.95211	6.19675	6.65188	7.00846	2	HLQLAIR	sp|P04908|H2A1B_HUMAN	P04908	Histone H2A type 1-B/E
NaN	NaN	NaN	NaN	NaN	NaN	5.52907	NaN	3	HLQLAIRGDEELDSLIK	sp|P0C0S5|H2AZ_HUMAN	P0C0S5	Histone H2A.Z
NaN	NaN	5.87579	NaN	5.81064	5.82977	5.80004	NaN	3	HLQLAIRNDEELNK	sp|P04908|H2A1B_HUMAN	P04908	Histone H2A type 1-B/E
NaN	NaN	NaN	NaN	5.37691	NaN	NaN	NaN	2	HLSVNDLPVGR	sp|P30048|PRDX3_HUMAN	P30048	Thioredoxin-dependent peroxide reductase, mitochondrial
NaN	NaN	NaN	5.2562	NaN	NaN	NaN	NaN	2	HLTDAYFK	sp|Q02878|RL6_HUMAN	Q02878	60S ribosomal protein L6
4.59951	NaN	NaN	4.86555	NaN	NaN	NaN	NaN	3	HNDDEQYAWESSAGGSFTVR	sp|P07900|HS90A_HUMAN	P07900	Heat shock protein HSP 90-alpha
NaN	NaN	5.24	NaN	NaN	NaN	NaN	NaN	3	HPAKPDPSGECNPDLR	sp|Q16576|RBBP7_HUMAN	Q16576	Histone-binding protein RBBP7
NaN	5.83497	NaN	NaN	NaN	NaN	NaN	NaN	2	HQEGEIFDTEK	sp|Q02878|RL6_HUMAN	Q02878	60S ribosomal protein L6
6.14544	5.70532	NaN	NaN	NaN	NaN	NaN	6.26122	23	HQGVMVGMGQK	sp|P60709|ACTB_HUMAN	P60709	Actin, cytoplasmic 1
NaN	NaN	NaN	5.34854	NaN	NaN	NaN	NaN	2	HQPTAIIAK	sp|P29401|TKT_HUMAN	P29401	Transketolase
NaN	NaN	NaN	5.23556	NaN	NaN	NaN	NaN	3	HSGPNSADSANDGFVR	sp|P52597|HNRPF_HUMAN	P52597	Heterogeneous nuclear ribonucleoprotein F
NaN	5.43009	NaN	NaN	NaN	NaN	NaN	NaN	2	HSVGVVIGR	sp|Q92945|FUBP2_HUMAN	Q92945	Far upstream element-binding protein 2
NaN	NaN	NaN	NaN	NaN	5.3333	NaN	NaN	3	HTGCCGDNDPIDVCEIGSK	sp|Q15181|IPYR_HUMAN	Q15181	Inorganic pyrophosphatase
NaN	NaN	NaN	NaN	5.5776	NaN	NaN	NaN	3	HTGPNSPDTANDGFVR	sp|P31943|HNRH1_HUMAN	P31943	Heterogeneous nuclear ribonucleoprotein H
NaN	NaN	NaN	NaN	5.27879	6.00007	5.18604	NaN	23	HVFGESDELIGQK	sp|P60174|TPIS_HUMAN	P60174	Triosephosphate isomerase
NaN	5.45087	NaN	NaN	NaN	NaN	NaN	NaN	2	HVGDLGNVTADK	sp|P00441|SODC_HUMAN	P00441	Superoxide dismutase [Cu-Zn]
NaN	NaN	NaN	NaN	5.50488	NaN	NaN	NaN	2	HVLVTLGEK	sp|P60660|MYL6_HUMAN	P60660	Myosin light polypeptide 6
NaN	NaN	5.39674	NaN	NaN	NaN	NaN	NaN	2	HVQGILR	sp|A8MWD9|RUXGL_HUMAN	A8MWD9	Putative small nuclear ribonucleoprotein G-like protein 15
5.7375	NaN	NaN	NaN	NaN	NaN	NaN	5.12126	2	HVVFIAQR	sp|P62081|RS7_HUMAN	P62081	40S ribosomal protein S7
NaN	NaN	NaN	5.29868	NaN	NaN	NaN	NaN	2	IACLDFSLQK	sp|P17987|TCPA_HUMAN	P17987	T-complex protein 1 subunit alpha
NaN	NaN	NaN	NaN	5.35025	NaN	NaN	NaN	2	IADGYEQAAR	sp|P48643|TCPE_HUMAN	P48643	T-complex protein 1 subunit epsilon
NaN	5.17823	NaN	NaN	NaN	NaN	NaN	NaN	2	IAEVDCTAER	sp|Q8NBS9|TXND5_HUMAN	Q8NBS9	Thioredoxin domain-containing protein 5
NaN	5.13592	NaN	5.20449	5.14688	5.19266	NaN	NaN	2	IAIEIYLK	sp|Q9BXJ9|NAA15_HUMAN	Q9BXJ9	N-alpha-acetyltransferase 15, NatA auxiliary subunit
5.51093	NaN	5.48806	NaN	5.48887	5.4783	5.46056	5.47066	2	IAIPGLAGAGNSVLLVSNLNPER	tr|A6NLN1|A6NLN1_HUMAN	A6NLN1	Polypyrimidine tract-binding protein 1
5.91475	5.92069	5.90059	5.90971	5.91781	5.88851	5.86265	5.88625	2	IALLNVELELK	sp|Q99832|TCPH_HUMAN	Q99832	T-complex protein 1 subunit eta
5.34839	4.9273	NaN	NaN	NaN	5.04225	5.11496	5.6364	2	IALTDNALIAR	sp|P18124|RL7_HUMAN	P18124	60S ribosomal protein L7
NaN	NaN	NaN	NaN	NaN	NaN	5.62725	NaN	2	IANPVEGSTDR	sp|Q15366|PCBP2_HUMAN	Q15366	Poly(rC)-binding protein 2
NaN	NaN	NaN	NaN	NaN	NaN	NaN	5.32879	2	IAQLEEQLDNETK	sp|P35579|MYH9_HUMAN	P35579	Myosin-9
NaN	NaN	NaN	NaN	NaN	5.19762	5.53309	5.08602	2	IASLEVENQSLR	sp|P29692|EF1D_HUMAN	P29692	Elongation factor 1-delta
NaN	NaN	5.09884	NaN	NaN	NaN	NaN	NaN	2	IASPEGQDYLK	sp|Q9Y3I0|RTCB_HUMAN	Q9Y3I0	RNA-splicing ligase RtcB homolog
5.56874	NaN	NaN	NaN	NaN	NaN	NaN	NaN	2	IATGSFLK	sp|P22234|PUR6_HUMAN	P22234	Bifunctional phosphoribosylaminoimidazole carboxylase/phosphoribosylaminoimidazole succinocarboxamide synthetase
5.33241	5.29621	5.34714	5.35987	5.45612	5.92255	5.39526	5.38788	2	IAVAAQNCYK	sp|P60174|TPIS_HUMAN	P60174	Triosephosphate isomerase
5.20936	NaN	NaN	NaN	NaN	NaN	NaN	NaN	2	ICDDELILIK	sp|P17987|TCPA_HUMAN	P17987	T-complex protein 1 subunit alpha
NaN	5.0612	5.31532	NaN	NaN	NaN	NaN	NaN	2	IDATSASVLASR	sp|P13667|PDIA4_HUMAN	P13667	Protein disulfide-isomerase A4
4.88982	4.96952	NaN	NaN	NaN	NaN	5.56975	NaN	2	IDDVVNTR	sp|P50991|TCPD_HUMAN	P50991	T-complex protein 1 subunit delta
NaN	NaN	NaN	NaN	NaN	5.87436	NaN	NaN	2	IDEPLEGSEDR	sp|P61978|HNRPK_HUMAN	P61978	Heterogeneous nuclear ribonucleoprotein K
NaN	NaN	NaN	NaN	NaN	NaN	NaN	5.17841	2	IDFVGELNDK	sp|A6NEC2|PSAL_HUMAN	A6NEC2	Puromycin-sensitive aminopeptidase-like protein
6.03979	6.38807	6.19666	6.06258	NaN	6.03926	6.05593	NaN	2	IDIIPNPQER	sp|P08238|HS90B_HUMAN	P08238	Heat shock protein HSP 90-beta
NaN	NaN	NaN	NaN	NaN	5.41323	NaN	NaN	2	IDKPILK	sp|P62917|RL8_HUMAN	P62917	60S ribosomal protein L8
5.72038	5.72505	5.73336	5.74488	5.74811	5.80769	6.08268	5.80994	2	IDTIEIITDR	sp|P22626|ROA2_HUMAN	P22626	Heterogeneous nuclear ribonucleoproteins A2/B1
NaN	NaN	NaN	4.99613	NaN	NaN	NaN	NaN	3	IDTIEIITDRQSGK	sp|P22626|ROA2_HUMAN	P22626	Heterogeneous nuclear ribonucleoproteins A2/B1
NaN	5.18837	NaN	NaN	NaN	NaN	NaN	NaN	2	IDVGEAEPR	sp|P54577|SYYC_HUMAN	P54577	Tyrosine--tRNA ligase, cytoplasmic
NaN	NaN	5.59432	NaN	NaN	NaN	NaN	NaN	2	IDYIAGLDSR	sp|P07741|APT_HUMAN	P07741	Adenine phosphoribosyltransferase
5.34454	5.36544	5.35448	5.67786	5.33907	5.32433	5.35313	5.40271	2	IEDLSQQAQLAAAEK	sp|E9PAV3|NACAM_HUMAN	E9PAV3	Nascent polypeptide-associated complex subunit alpha, muscle-specific form
NaN	NaN	NaN	NaN	NaN	NaN	NaN	5.74314	2	IEDVTPIPSDSTR	sp|P62263|RS14_HUMAN	P62263	40S ribosomal protein S14
NaN	5.49094	5.52656	5.45202	NaN	5.54673	5.52773	6.29632	2	IEEELGSK	sp|P06733|ENOA_HUMAN	P06733	Alpha-enolase
NaN	5.0935	5.22078	5.17437	5.07933	5.1523	NaN	NaN	2	IEELQLIVNDK	sp|P62195|PRS8_HUMAN	P62195	26S proteasome regulatory subunit 8
5.7109	5.77256	5.98913	5.66544	5.72883	5.70902	5.72199	NaN	2	IEFGVDVTTK	sp|P22234|PUR6_HUMAN	P22234	Bifunctional phosphoribosylaminoimidazole carboxylase/phosphoribosylaminoimidazole succinocarboxamide synthetase
NaN	NaN	5.14107	NaN	NaN	NaN	NaN	NaN	2	IEGVYAR	sp|P18077|RL35A_HUMAN	P18077	60S ribosomal protein L35a
NaN	NaN	5.40552	NaN	NaN	5.46078	NaN	NaN	2	IETIEVMEDR	sp|P51991|ROA3_HUMAN	P51991	Heterogeneous nuclear ribonucleoprotein A3
5.86512	5.89062	5.92825	5.88068	5.98512	5.88233	5.90469	5.9183	2	IEVIEIMTDR	sp|P09651|ROA1_HUMAN	P09651	Heterogeneous nuclear ribonucleoprotein A1
5.28535	5.2481	NaN	NaN	NaN	5.34464	5.27908	NaN	3	IEVIEIMTDRGSGK	sp|P09651|ROA1_HUMAN	P09651	Heterogeneous nuclear ribonucleoprotein A1
5.18267	NaN	NaN	NaN	NaN	NaN	NaN	5.26538	2	IFGVTTLDIVR	sp|P40926|MDHM_HUMAN	P40926	Malate dehydrogenase, mitochondrial
NaN	NaN	NaN	NaN	NaN	NaN	5.50669	NaN	2	IFIGTFK	sp|P14678|RSMB_HUMAN	P14678	Small nuclear ribonucleoprotein-associated proteins B and B'
NaN	NaN	5.44497	NaN	NaN	NaN	NaN	NaN	2	IFTSIGEDYDER	sp|P35232|PHB1_HUMAN	P35232	Prohibitin 1
5.48464	5.52025	5.39225	5.52116	5.47996	5.52781	5.71791	5.52621	2	IFVGGLNPEATEEK	tr|D6R9P3|D6R9P3_HUMAN	D6R9P3	Heterogeneous nuclear ribonucleoprotein A/B
5.66067	5.63344	5.63499	5.67486	5.64362	5.66921	5.8217	5.90626	2	IFVGGLSPDTPEEK	sp|Q14103|HNRPD_HUMAN	Q14103	Heterogeneous nuclear ribonucleoprotein D0
NaN	5.3073	5.86922	5.1733	NaN	NaN	NaN	NaN	2	IGAEVYHNLK	sp|P06733|ENOA_HUMAN	P06733	Alpha-enolase
5.40301	NaN	NaN	NaN	NaN	NaN	NaN	NaN	3	IGEHTPSALAIMENANVLAR	sp|P04075|ALDOA_HUMAN	P04075	Fructose-bisphosphate aldolase A
NaN	NaN	NaN	NaN	5.22026	NaN	NaN	NaN	2	IGGGIDVPVPR	sp|Q92945|FUBP2_HUMAN	Q92945	Far upstream element-binding protein 2
6.26204	6.22806	6.22245	6.27434	6.3015	6.49967	6.50193	6.82544	2	IGGIGTVPVGR	sp|P68104|EF1A1_HUMAN	P68104	Elongation factor 1-alpha 1
NaN	5.66678	NaN	NaN	NaN	NaN	NaN	NaN	2	IGHPAPNFK	sp|Q06830|PRDX1_HUMAN	Q06830	Peroxiredoxin-1
NaN	NaN	NaN	4.80267	4.67532	NaN	NaN	NaN	2	IGLETSLR	sp|Q9Y230|RUVB2_HUMAN	Q9Y230	RuvB-like 2
NaN	NaN	NaN	NaN	5.18192	5.39625	5.42442	NaN	2	IGLFGGAGVGK	sp|P06576|ATPB_HUMAN	P06576	ATP synthase subunit beta, mitochondrial
NaN	5.30246	NaN	NaN	NaN	NaN	NaN	NaN	2	IGNCPFSQR	sp|O00299|CLIC1_HUMAN	O00299	Chloride intracellular channel protein 1
5.38647	5.48472	NaN	5.78303	NaN	NaN	5.34583	NaN	2	IGPLGLSPK	sp|P30050|RL12_HUMAN	P30050	60S ribosomal protein L12
NaN	NaN	NaN	NaN	NaN	5.5001	5.58738	NaN	2	IGQGYLIK	sp|P39023|RL3_HUMAN	P39023	60S ribosomal protein L3
4.8559	NaN	5.23032	5.3259	5.18509	NaN	4.97977	NaN	3	IGRIEDVTPIPSDSTR	sp|P62263|RS14_HUMAN	P62263	40S ribosomal protein S14
NaN	NaN	NaN	5.09315	NaN	NaN	NaN	NaN	2	IGVLDEGK	sp|P46781|RS9_HUMAN	P46781	40S ribosomal protein S9
NaN	NaN	NaN	NaN	NaN	NaN	5.83403	NaN	2	IHPVSTMVK	sp|P07195|LDHB_HUMAN	P07195	L-lactate dehydrogenase B chain
NaN	NaN	NaN	4.69329	NaN	NaN	NaN	NaN	2	IIALDGDTK	sp|P29401|TKT_HUMAN	P29401	Transketolase
5.89706	NaN	NaN	NaN	NaN	NaN	NaN	NaN	2	IIAPPER	sp|P60709|ACTB_HUMAN	P60709	Actin, cytoplasmic 1
5.63205	5.63314	5.58925	5.45311	5.60224	5.59224	5.69798	5.6508	2	IIATVLMTEDIK	sp|Q04637|IF4G1_HUMAN	Q04637	Eukaryotic translation initiation factor 4 gamma 1
NaN	NaN	5.07627	5.1527	NaN	NaN	NaN	5.01475	2	IIDVVYNASNNELVR	sp|P62241|RS8_HUMAN	P62241	40S ribosomal protein S8
NaN	NaN	NaN	NaN	NaN	NaN	5.38346	NaN	2	IIEDQQESLNK	sp|P05455|LA_HUMAN	P05455	Lupus La protein
5.48694	5.47242	5.51917	5.50962	5.51651	5.55759	5.49133	5.56102	2	IIGATDSSGELMFLMK	sp|Q13185|CBX3_HUMAN	Q13185	Chromobox protein homolog 3
5.29656	5.3006	NaN	NaN	NaN	NaN	NaN	NaN	2	IILDLISESPIK	sp|P61978|HNRPK_HUMAN	P61978	Heterogeneous nuclear ribonucleoprotein K
NaN	NaN	NaN	NaN	NaN	5.73636	NaN	NaN	2	IILLAEGR	sp|P23526|SAHH_HUMAN	P23526	Adenosylhomocysteinase
5.58107	5.56694	5.58802	5.56214	5.60352	5.58739	5.59842	5.80964	2	IINEPTAAAIAYGLDK	sp|P11142|HSP7C_HUMAN	P11142	Heat shock cognate 71 kDa protein
6.63796	6.60375	6.59664	6.61074	6.61436	6.60833	6.63001	6.73658	2	IINEPTAAAIAYGLDR	sp|P0DMV8|HS71A_HUMAN	P0DMV8	Heat shock 70 kDa protein 1A
5.22888	NaN	5.26049	NaN	5.29012	5.28652	NaN	NaN	3	IINEPTAAAIAYGLDRTGK	sp|P0DMV8|HS71A_HUMAN	P0DMV8	Heat shock 70 kDa protein 1A
NaN	NaN	NaN	5.58556	NaN	5.93519	NaN	5.91512	2	IIPGFMCQGGDFTR	sp|P62937|PPIA_HUMAN	P62937	Peptidyl-prolyl cis-trans isomerase A
5.101	5.23429	5.16937	5.25967	5.44686	5.23797	5.23797	NaN	2	IIQLLDDYPK	sp|P05388|RLA0_HUMAN	P05388	60S acidic ribosomal protein P0
6.01961	6.15246	6.47392	6.03657	6.01923	6.0394	6.04232	6.06884	2	IISNASCTTNCLAPLAK	sp|P04406|G3P_HUMAN	P04406	Glyceraldehyde-3-phosphate dehydrogenase
NaN	NaN	5.51402	NaN	NaN	NaN	NaN	NaN	2	IISSIEQK	sp|P62258|1433E_HUMAN	P62258	14-3-3 protein epsilon
NaN	NaN	NaN	NaN	NaN	NaN	NaN	5.53022	3	IISSIEQKEENK	sp|P62258|1433E_HUMAN	P62258	14-3-3 protein epsilon
NaN	NaN	5.70521	NaN	NaN	NaN	NaN	NaN	2	IITEGFEAAK	sp|P40227|TCPZ_HUMAN	P40227	T-complex protein 1 subunit zeta
NaN	NaN	NaN	NaN	NaN	NaN	5.17729	NaN	2	IIVDELK	sp|P63244|RACK1_HUMAN	P63244	Receptor of activated protein C kinase 1
5.67047	5.94467	5.39681	5.44322	5.45238	5.52246	5.46809	5.61924	2	IIYGGSVTGATCK	sp|P60174|TPIS_HUMAN	P60174	Triosephosphate isomerase
NaN	NaN	5.73256	NaN	NaN	NaN	NaN	NaN	3	IKGEHPGLSIGDVAK	sp|B2RPK0|HGB1A_HUMAN	B2RPK0	Putative high mobility group protein B1-like 1
NaN	5.24967	NaN	NaN	5.23524	NaN	NaN	NaN	2	ILAQVVGDVDTSLPR	sp|Q15029|U5S1_HUMAN	Q15029	116 kDa U5 small nuclear ribonucleoprotein component
5.29851	5.25515	5.20029	NaN	NaN	NaN	NaN	5.27184	2	ILDLQLEFDEK	sp|Q9P2J5|SYLC_HUMAN	Q9P2J5	Leucine--tRNA ligase, cytoplasmic
5.91742	5.85155	5.7508	5.76404	5.7868	5.7868	5.79886	5.89814	3	ILDSVGIEADDDRLNK	sp|P05387|RLA2_HUMAN	P05387	60S acidic ribosomal protein P2
5.3541	NaN	5.43493	5.40782	NaN	5.69887	5.42713	5.4863	2	ILGADTSVDLEETGR	sp|P25705|ATPA_HUMAN	P25705	ATP synthase subunit alpha, mitochondrial
NaN	NaN	5.68421	5.66386	NaN	5.70024	NaN	NaN	3	ILGADTSVDLEETGRVLSIGDGIAR	sp|P25705|ATPA_HUMAN	P25705	ATP synthase subunit alpha, mitochondrial
NaN	NaN	5.30471	NaN	NaN	NaN	NaN	NaN	2	ILGPGLNK	sp|P62906|RL10A_HUMAN	P62906	60S ribosomal protein L10a
5.13332	5.18804	5.15764	5.3601	5.17364	5.28852	5.54842	5.1564	2	ILIANTGMDTDK	sp|P78371|TCPB_HUMAN	P78371	T-complex protein 1 subunit beta
4.83565	NaN	NaN	NaN	NaN	5.18455	NaN	NaN	2	ILIIGGSIANFTNVAATFK	sp|P53396|ACLY_HUMAN	P53396	ATP-citrate synthase
5.19531	NaN	5.25188	5.25272	5.26797	NaN	NaN	NaN	2	ILLAELEQLK	sp|P08670|VIME_HUMAN	P08670	Vimentin
NaN	NaN	NaN	5.02855	NaN	5.15707	5.15754	NaN	2	ILMVGLDAAGK	sp|P18085|ARF4_HUMAN	P18085	ADP-ribosylation factor 4
NaN	NaN	NaN	NaN	NaN	5.18941	NaN	NaN	2	ILNDDTALK	sp|P54727|RD23B_HUMAN	P54727	UV excision repair protein RAD23 homolog B
NaN	NaN	5.07878	5.44401	NaN	NaN	NaN	NaN	2	ILQDGGLQVVEK	sp|O43175|SERA_HUMAN	O43175	D-3-phosphoglycerate dehydrogenase
5.81623	5.78101	5.75731	5.7576	5.7429	5.75864	5.7269	5.72701	2	ILSISADIETIGEILK	sp|P61978|HNRPK_HUMAN	P61978	Heterogeneous nuclear ribonucleoprotein K
5.64343	5.61628	5.63786	5.61194	5.63239	5.64772	5.65644	5.63909	3	ILSISADIETIGEILKK	sp|P61978|HNRPK_HUMAN	P61978	Heterogeneous nuclear ribonucleoprotein K
NaN	5.07262	5.15368	NaN	NaN	NaN	NaN	NaN	3	IMDPNIVGSEHYDVAR	sp|P06576|ATPB_HUMAN	P06576	ATP synthase subunit beta, mitochondrial
5.88229	6.01165	5.68986	5.77712	5.78251	5.7774	6.14636	5.8263	2	IMNTFSVVPSPK	sp|P04350|TBB4A_HUMAN	P04350	Tubulin beta-4A chain
5.45697	NaN	NaN	NaN	5.28653	NaN	NaN	NaN	2	IMQSSSEVGYDAMAGDFVNMVEK	sp|P10809|CH60_HUMAN	P10809	60 kDa heat shock protein, mitochondrial
NaN	NaN	5.04879	NaN	NaN	NaN	NaN	NaN	2	IMSSPLSK	sp|P61254|RL26_HUMAN	P61254	60S ribosomal protein L26
5.84146	5.82183	5.80706	5.82877	5.82249	5.80996	5.78136	5.82071	2	INEAIVAVQAIIADPK	sp|Q9Y224|RTRAF_HUMAN	Q9Y224	RNA transcription, translation and transport factor protein
NaN	NaN	NaN	NaN	NaN	5.89018	NaN	NaN	2	INEILSNALK	sp|P52272|HNRPM_HUMAN	P52272	Heterogeneous nuclear ribonucleoprotein M
NaN	NaN	NaN	NaN	NaN	5.26398	5.90062	NaN	2	INISEGNCPER	sp|Q15366|PCBP2_HUMAN	Q15366	Poly(rC)-binding protein 2
NaN	NaN	5.12088	NaN	NaN	NaN	NaN	NaN	2	INSITVDNCK	sp|Q01518|CAP1_HUMAN	Q01518	Adenylyl cyclase-associated protein 1
5.91207	5.29458	5.30135	5.25441	5.31913	5.14636	5.24712	NaN	2	INVYYNEATGGK	sp|P68371|TBB4B_HUMAN	P68371	Tubulin beta-4B chain
5.9773	5.42835	5.39619	5.376	5.38709	5.37901	5.39168	5.53624	2	INVYYNEATGNK	sp|Q9BVA1|TBB2B_HUMAN	Q9BVA1	Tubulin beta-2B chain
5.05849	4.99323	4.96937	4.9768	4.91678	4.98476	NaN	4.96103	2	IPAFLNVVDIAGLVK	sp|Q9NTK5|OLA1_HUMAN	Q9NTK5	Obg-like ATPase 1
NaN	NaN	NaN	5.56139	NaN	NaN	NaN	NaN	2	IPVGPETLGR	sp|P06576|ATPB_HUMAN	P06576	ATP synthase subunit beta, mitochondrial
NaN	NaN	NaN	5.78073	NaN	NaN	NaN	NaN	2	IQEAGTEVVK	sp|P40926|MDHM_HUMAN	P40926	Malate dehydrogenase, mitochondrial
NaN	NaN	NaN	NaN	NaN	5.13602	NaN	NaN	2	IQELEDLLAK	sp|P20700|LMNB1_HUMAN	P20700	Lamin-B1
5.14555	NaN	NaN	NaN	NaN	NaN	NaN	NaN	2	IQEVADELQK	sp|P18085|ARF4_HUMAN	P18085	ADP-ribosylation factor 4
NaN	NaN	NaN	NaN	NaN	4.92626	NaN	NaN	2	IQLINNMLDK	sp|P00558|PGK1_HUMAN	P00558	Phosphoglycerate kinase 1
NaN	NaN	NaN	NaN	NaN	NaN	NaN	5.71748	2	IQLVEEELDR	tr|A0A087WWU8|A0A087WWU8_HUMAN	A0A087WWU8	Tropomyosin alpha-3 chain
NaN	NaN	NaN	NaN	NaN	NaN	5.09378	NaN	2	IQNGAQGIR	sp|P31943|HNRH1_HUMAN	P31943	Heterogeneous nuclear ribonucleoprotein H
5.10469	5.03925	5.06353	5.05516	5.07221	5.06451	4.99206	5.02144	2	IQVIDISMILAEAIR	sp|P60891|PRPS1_HUMAN	P60891	Ribose-phosphate pyrophosphokinase 1
NaN	NaN	5.37451	NaN	NaN	NaN	NaN	NaN	2	IQVLQQQADDAEER	tr|A0A087WWU8|A0A087WWU8_HUMAN	A0A087WWU8	Tropomyosin alpha-3 chain
5.13855	5.07316	5.13284	NaN	5.11212	5.0677	NaN	5.06949	2	IQVTPPGFQLVFLPFADDK	sp|P12956|XRCC6_HUMAN	P12956	X-ray repair cross-complementing protein 6
NaN	NaN	NaN	NaN	5.28688	NaN	NaN	NaN	2	IRDILAQVK	sp|Q9NZI8|IF2B1_HUMAN	Q9NZI8	Insulin-like growth factor 2 mRNA-binding protein 1
5.95524	NaN	NaN	5.42266	5.39761	NaN	5.42162	NaN	23	IREEYPDR	sp|Q9BVA1|TBB2B_HUMAN	Q9BVA1	Tubulin beta-2B chain
5.72403	5.66121	5.68687	5.64597	5.75704	5.72391	5.70708	5.74266	3	IRLISLTDENALSGNEELTVK	sp|P14625|ENPL_HUMAN	P14625	Endoplasmin
NaN	NaN	5.80892	5.96836	5.9184	5.95372	5.76486	6.07226	23	IRYESLTDPSK	sp|P07900|HS90A_HUMAN	P07900	Heat shock protein HSP 90-alpha
5.33446	5.264	5.42901	5.35045	5.3709	5.36261	5.3833	NaN	2	ISDSVLVDIK	sp|P48643|TCPE_HUMAN	P48643	T-complex protein 1 subunit epsilon
5.9194	5.92633	5.93225	5.93917	5.95566	5.93225	5.88052	5.91257	3	ISDSVLVDIKDTEPLIQTAK	sp|P48643|TCPE_HUMAN	P48643	T-complex protein 1 subunit epsilon
5.61456	5.58093	5.618	5.59828	NaN	5.63965	5.63965	5.62988	2	ISEQFTAMFR	sp|Q9BVA1|TBB2B_HUMAN	Q9BVA1	Tubulin beta-2B chain
5.83725	5.81255	5.87628	6.07363	5.85512	5.80005	5.85512	5.88888	2	ISGLIYEETR	sp|P62805|H4_HUMAN	P62805	Histone H4
NaN	5.37303	5.38138	NaN	NaN	5.36897	NaN	NaN	3	ISIEMNGTLEDQLSHLK	sp|O43707|ACTN4_HUMAN	O43707	Alpha-actinin-4
NaN	NaN	NaN	NaN	5.78528	NaN	5.7402	NaN	2	ISILINR	sp|Q9H2G4|TSYL2_HUMAN	Q9H2G4	Testis-specific Y-encoded-like protein 2
5.5372	5.54922	NaN	5.55953	5.53146	5.49713	NaN	5.49525	2	ISIPVDISDSDMMLNIINSSITTK	sp|P49368|TCPG_HUMAN	P49368	T-complex protein 1 subunit gamma
NaN	5.2302	5.26337	5.26405	5.27069	NaN	NaN	NaN	3	ISRGTIEILSDVQLIK	sp|P05388|RLA0_HUMAN	P05388	60S acidic ribosomal protein P0
5.53136	5.57397	5.56839	5.52409	5.58667	5.60323	5.5708	6.25834	2	ISSLLEEQFQQGK	sp|P62241|RS8_HUMAN	P62241	40S ribosomal protein S8
6.12439	6.45574	5.79909	5.78488	5.79762	5.81907	5.78613	NaN	2	ISVYYNEATGGK	sp|P07437|TBB5_HUMAN	P07437	Tubulin beta chain
NaN	NaN	5.24604	NaN	NaN	NaN	NaN	NaN	2	ISYSGQFLVK	sp|Q9NZI8|IF2B1_HUMAN	Q9NZI8	Insulin-like growth factor 2 mRNA-binding protein 1
NaN	NaN	NaN	NaN	NaN	5.19816	NaN	NaN	2	ITIGQAPTEK	sp|P11586|C1TC_HUMAN	P11586	C-1-tetrahydrofolate synthase, cytoplasmic
5.67841	5.39979	NaN	NaN	NaN	NaN	NaN	NaN	2	ITITNDK	sp|P0DMV8|HS71A_HUMAN	P0DMV8	Heat shock 70 kDa protein 1A
NaN	5.37423	NaN	NaN	NaN	NaN	NaN	NaN	2	ITITNDQNR	sp|P11021|BIP_HUMAN	P11021	Endoplasmic reticulum chaperone BiP
5.5446	5.56693	5.52438	NaN	5.67615	5.59044	5.58604	5.74679	2	ITLDNAYMEK	sp|P14618|KPYM_HUMAN	P14618	Pyruvate kinase PKM
4.68059	4.86472	NaN	5.02956	4.83594	5.03139	4.9908	4.91872	2	ITLETDEDMVTEIR	sp|Q15393|SF3B3_HUMAN	Q15393	Splicing factor 3B subunit 3
5.10841	NaN	NaN	NaN	NaN	NaN	NaN	NaN	2	ITNDFYPEEDGK	sp|P55884|EIF3B_HUMAN	P55884	Eukaryotic translation initiation factor 3 subunit B
5.45705	5.37621	5.3709	5.46191	NaN	5.87997	5.43421	5.53162	2	ITVTSEVPFSK	sp|P35268|RL22_HUMAN	P35268	60S ribosomal protein L22
5.67705	5.96975	5.64736	5.6815	5.67523	5.64753	5.62398	5.62621	2	ITVVGVGQVGMACAISILGK	sp|P07195|LDHB_HUMAN	P07195	L-lactate dehydrogenase B chain
NaN	NaN	NaN	NaN	NaN	NaN	NaN	5.14799	3	IVLDNSVFSEHR	sp|Q00610|CLH1_HUMAN	Q00610	Clathrin heavy chain 1
NaN	NaN	NaN	4.94561	NaN	NaN	NaN	NaN	2	IVLELFADIVPK	sp|Q08752|PPID_HUMAN	Q08752	Peptidyl-prolyl cis-trans isomerase D
5.48056	5.55126	5.60022	5.46886	5.52843	5.51289	5.52144	5.56847	2	IVLLDSSLEYK	sp|P49368|TCPG_HUMAN	P49368	T-complex protein 1 subunit gamma
NaN	NaN	NaN	NaN	NaN	5.48352	NaN	NaN	2	IVPNVLLEQGK	sp|O75390|CISY_HUMAN	O75390	Citrate synthase, mitochondrial
5.28637	5.21614	NaN	NaN	NaN	NaN	NaN	NaN	2	IVPVEITISLLK	sp|P30085|KCY_HUMAN	P30085	UMP-CMP kinase
4.9952	5.24849	5.56096	5.0509	5.04566	5.00306	5.08396	5.07051	2	IVQAEGEAEAAK	sp|Q99623|PHB2_HUMAN	Q99623	Prohibitin-2
5.13813	5.22826	5.31191	5.34479	5.59096	NaN	NaN	NaN	2	IVVNLTGR	sp|P62244|RS15A_HUMAN	P62244	40S ribosomal protein S15a
NaN	6.18095	NaN	NaN	NaN	NaN	6.02432	NaN	2	IVVVTAGVR	sp|P07195|LDHB_HUMAN	P07195	L-lactate dehydrogenase B chain
NaN	NaN	NaN	NaN	NaN	NaN	5.39407	NaN	2	IVYLYTK	sp|P49207|RL34_HUMAN	P49207	60S ribosomal protein L34
NaN	NaN	5.42299	NaN	NaN	NaN	NaN	NaN	2	IYIDSNNNPER	sp|Q00610|CLH1_HUMAN	Q00610	Clathrin heavy chain 1
5.41507	5.3711	NaN	NaN	NaN	5.33496	NaN	NaN	2	IYLTADNLVLNLQDESFTR	sp|Q99623|PHB2_HUMAN	Q99623	Prohibitin-2
6.22102	6.18824	6.20579	6.1958	6.20252	6.15434	6.14184	6.16025	2	IYVDDGLISLQVK	sp|P14618|KPYM_HUMAN	P14618	Pyruvate kinase PKM
NaN	NaN	NaN	NaN	5.31962	5.26343	NaN	NaN	3	KAEAGAGSATEFQFR	sp|P46783|RS10_HUMAN	P46783	40S ribosomal protein S10
NaN	NaN	NaN	NaN	NaN	NaN	5.28981	NaN	2	KDDPTLLSSGR	sp|P22061|PIMT_HUMAN	P22061	Protein-L-isoaspartate(D-aspartate) O-methyltransferase
NaN	NaN	5.59094	NaN	NaN	NaN	NaN	NaN	2	KEELTLEGIR	sp|P60842|IF4A1_HUMAN	P60842	Eukaryotic initiation factor 4A-I
NaN	NaN	NaN	NaN	NaN	NaN	NaN	5.55409	2	KFDQLLAEEK	sp|P35579|MYH9_HUMAN	P35579	Myosin-9
NaN	NaN	6.21189	NaN	NaN	NaN	NaN	5.53427	23	KFGDPVVQSDMK	sp|P0DMV8|HS71A_HUMAN	P0DMV8	Heat shock 70 kDa protein 1A
5.51625	NaN	NaN	NaN	NaN	NaN	NaN	NaN	3	KGEPVSAEDLGVSGALTVLMK	sp|P11586|C1TC_HUMAN	P11586	C-1-tetrahydrofolate synthase, cytoplasmic
5.39646	5.33773	NaN	5.23435	NaN	NaN	NaN	NaN	3	KIEDNNTLVFIVDVK	sp|P62750|RL23A_HUMAN	P62750	60S ribosomal protein L23a
NaN	NaN	NaN	NaN	NaN	5.11505	NaN	NaN	2	KIQASTMAFK	sp|P37802|TAGL2_HUMAN	P37802	Transgelin-2
5.58643	5.55761	5.56426	5.495	5.51274	5.57298	5.55009	5.53458	3	KISIPVDISDSDMMLNIINSSITTK	sp|P49368|TCPG_HUMAN	P49368	T-complex protein 1 subunit gamma
5.94304	5.96356	6.36158	6.44418	5.95675	5.96179	5.95639	5.93621	2	KITIADCGQLE	sp|P62937|PPIA_HUMAN	P62937	Peptidyl-prolyl cis-trans isomerase A
NaN	NaN	5.83097	NaN	NaN	NaN	NaN	NaN	3	KLDEAVAEAHLGK	sp|P23526|SAHH_HUMAN	P23526	Adenosylhomocysteinase
NaN	NaN	NaN	NaN	NaN	NaN	NaN	5.57264	3	KLDPGSEETQTLVR	sp|P26641|EF1G_HUMAN	P26641	Elongation factor 1-gamma
NaN	NaN	5.24227	NaN	NaN	NaN	NaN	NaN	2	KLEEEGEQFVK	sp|P22307|SCP2_HUMAN	P22307	Sterol carrier protein 2
NaN	NaN	NaN	5.17493	NaN	NaN	NaN	NaN	2	KLQEESDLELAK	sp|O75822|EIF3J_HUMAN	O75822	Eukaryotic translation initiation factor 3 subunit J
NaN	NaN	NaN	NaN	5.53274	5.56784	NaN	NaN	2	KLSELLR	sp|P07900|HS90A_HUMAN	P07900	Heat shock protein HSP 90-alpha
5.42031	NaN	NaN	NaN	NaN	NaN	NaN	5.18864	2	KLVESLPQEIK	sp|P52815|RM12_HUMAN	P52815	39S ribosomal protein L12, mitochondrial
NaN	5.53652	NaN	NaN	NaN	NaN	NaN	NaN	2	KPLLESGTLGTK	sp|P22314|UBA1_HUMAN	P22314	Ubiquitin-like modifier-activating enzyme 1
5.55	5.54622	5.57804	5.56374	NaN	5.53495	5.56835	5.56015	3	KPLVIIAEDVDGEALSTLVLNR	sp|P10809|CH60_HUMAN	P10809	60 kDa heat shock protein, mitochondrial
NaN	NaN	NaN	NaN	NaN	NaN	NaN	5.43955	3	KPPLLNNADSVQAK	sp|P09874|PARP1_HUMAN	P09874	Poly [ADP-ribose] polymerase 1
NaN	NaN	5.1068	NaN	NaN	NaN	NaN	NaN	3	KQDEPIDLFMIEIMEMK	sp|P40227|TCPZ_HUMAN	P40227	T-complex protein 1 subunit zeta
NaN	NaN	NaN	NaN	NaN	NaN	5.47974	NaN	2	KQELLEALTK	sp|P12956|XRCC6_HUMAN	P12956	X-ray repair cross-complementing protein 6
NaN	NaN	NaN	NaN	NaN	NaN	NaN	5.30754	3	KSDIDEIVLVGGSTR	sp|P11021|BIP_HUMAN	P11021	Endoplasmic reticulum chaperone BiP
6.23076	5.88995	5.68219	5.66864	5.68988	5.69412	5.72204	5.75304	2	KSDVEAIFSK	sp|P07910|HNRPC_HUMAN	P07910	Heterogeneous nuclear ribonucleoproteins C1/C2
5.41402	5.435	5.3757	5.39695	5.41236	5.48587	5.47026	5.44119	3	KVAGMDVELTVEER	sp|P62258|1433E_HUMAN	P62258	14-3-3 protein epsilon
5.38649	NaN	NaN	NaN	NaN	NaN	NaN	NaN	2	KVEEAEPEEFVVEK	sp|Q13185|CBX3_HUMAN	Q13185	Chromobox protein homolog 3
NaN	NaN	NaN	NaN	NaN	NaN	NaN	5.53887	2	KYDAFLASESLIK	sp|P62906|RL10A_HUMAN	P62906	60S ribosomal protein L10a
NaN	NaN	NaN	NaN	NaN	NaN	NaN	5.92013	3	KYEDICPSTHNMDVPNIK	sp|P63241|IF5A1_HUMAN	P63241	Eukaryotic translation initiation factor 5A-1
5.70885	5.83846	5.87931	5.88335	5.90857	5.92154	5.94926	5.9647	3	LAADEDDDDDDEEDDDEDDDDDDFDDEEAEEK	sp|P06748|NPM_HUMAN	P06748	Nucleophosmin
NaN	NaN	NaN	5.35182	NaN	NaN	NaN	NaN	2	LAAIAESGVER	sp|P28072|PSB6_HUMAN	P28072	Proteasome subunit beta type-6
4.96372	5.08612	4.99787	5.03469	NaN	4.73677	4.89545	4.88107	2	LAAVDATVNQVLASR	sp|Q15084|PDIA6_HUMAN	Q15084	Protein disulfide-isomerase A6
5.01652	NaN	NaN	NaN	NaN	NaN	NaN	NaN	3	LAEQAERYDDMAACMK	sp|P63104|1433Z_HUMAN	P63104	14-3-3 protein zeta/delta
NaN	5.43845	5.42987	NaN	5.40106	5.41558	NaN	NaN	3	LAILQVGNRDDSNLYINVK	sp|P11586|C1TC_HUMAN	P11586	C-1-tetrahydrofolate synthase, cytoplasmic
NaN	NaN	NaN	NaN	NaN	NaN	5.16861	NaN	2	LAILYAK	sp|P50502|F10A1_HUMAN	P50502	Hsc70-interacting protein
NaN	5.27256	NaN	NaN	5.30722	NaN	NaN	NaN	3	LALDIEIATYRK	sp|P05787|K2C8_HUMAN	P05787	Keratin, type II cytoskeletal 8
5.51821	5.49178	5.47967	5.52251	5.51653	5.52251	5.41575	5.52229	2	LALDLEIATYR	sp|P05787|K2C8_HUMAN	P05787	Keratin, type II cytoskeletal 8
4.93732	NaN	NaN	5.16992	NaN	4.97655	NaN	NaN	3	LALDVEIATYRK	sp|O95678|K2C75_HUMAN	O95678	Keratin, type II cytoskeletal 75
5.28334	5.21579	5.32678	5.35605	5.28324	5.34265	NaN	5.28892	3	LALVTGGEIASTFDHPELVK	sp|P78371|TCPB_HUMAN	P78371	T-complex protein 1 subunit beta
5.94958	5.93338	5.96488	5.95462	5.93702	5.93338	5.93338	5.96106	2	LAMQEFMILPVGAANFR	sp|P06733|ENOA_HUMAN	P06733	Alpha-enolase
5.40198	NaN	NaN	5.39939	5.4057	5.93494	5.40158	5.37436	2	LAPDYDALDVANK	sp|P62750|RL23A_HUMAN	P62750	60S ribosomal protein L23a
5.52009	5.52597	5.45536	5.50983	5.53125	NaN	5.48709	5.49883	2	LAPITSDPTEATAVGAVEASFK	sp|P14618|KPYM_HUMAN	P14618	Pyruvate kinase PKM
NaN	5.25176	5.24302	5.32474	5.37563	5.2376	NaN	5.24867	2	LASVPAGGAVAVSAAPGSAAPAAGSAPAAAEEK	sp|P05387|RLA2_HUMAN	P05387	60S acidic ribosomal protein P2
NaN	NaN	NaN	NaN	NaN	NaN	5.38674	5.42201	2	LATNAAVTVLR	sp|P50990|TCPQ_HUMAN	P50990	T-complex protein 1 subunit theta
6.01143	6.03292	6.05041	6.03548	6.01603	6.04269	5.98357	6.00897	2	LAVEALSSLDGDLAGR	sp|P12277|KCRB_HUMAN	P12277	Creatine kinase B-type
5.04413	NaN	NaN	NaN	NaN	NaN	NaN	NaN	3	LAVEALSSLDGDLAGRYYALK	sp|P12277|KCRB_HUMAN	P12277	Creatine kinase B-type
NaN	NaN	5.68305	5.68526	NaN	5.80386	NaN	NaN	2	LAVEAVLR	sp|P78371|TCPB_HUMAN	P78371	T-complex protein 1 subunit beta
5.83353	5.86359	5.91713	5.81214	5.7996	5.84608	6.00812	6.02275	2	LAVNMVPFPR	sp|Q9BVA1|TBB2B_HUMAN	Q9BVA1	Tubulin beta-2B chain
NaN	NaN	NaN	NaN	NaN	NaN	NaN	5.41113	2	LCLNICVGESGDR	sp|P62913|RL11_HUMAN	P62913	60S ribosomal protein L11
6.12047	6.09887	6.09769	6.10357	6.09391	6.09097	6.0378	6.05736	2	LCYVALDFEQEMATAASSSSLEK	sp|P60709|ACTB_HUMAN	P60709	Actin, cytoplasmic 1
NaN	NaN	NaN	NaN	NaN	NaN	NaN	5.98209	3	LDHKFDLMYAK	sp|Q71U36|TBA1A_HUMAN	Q71U36	Tubulin alpha-1A chain
NaN	5.31143	5.31037	5.26508	5.33785	NaN	5.82754	5.89872	2	LDIDSPPITAR	sp|P14618|KPYM_HUMAN	P14618	Pyruvate kinase PKM
NaN	NaN	NaN	5.4644	5.52253	NaN	NaN	NaN	3	LDIKLDSEDK	sp|P13639|EF2_HUMAN	P13639	Elongation factor 2
NaN	NaN	5.94199	NaN	NaN	5.96853	NaN	NaN	3	LDLAGRDLTDYLMK	sp|P60709|ACTB_HUMAN	P60709	Actin, cytoplasmic 1
5.29852	5.30535	NaN	NaN	NaN	NaN	5.23594	NaN	2	LDNLVAILDINR	sp|P29401|TKT_HUMAN	P29401	Transketolase
NaN	NaN	NaN	5.05273	NaN	NaN	5.45915	NaN	2	LDPGSEETQTLVR	sp|P26641|EF1G_HUMAN	P26641	Elongation factor 1-gamma
NaN	NaN	NaN	4.70153	NaN	NaN	NaN	NaN	2	LDYDEDASAMLK	sp|P50502|F10A1_HUMAN	P50502	Hsc70-interacting protein
4.74851	NaN	NaN	NaN	NaN	NaN	NaN	NaN	2	LEAAEDIAYQLSR	sp|P35232|PHB1_HUMAN	P35232	Prohibitin 1
NaN	5.37441	5.21181	NaN	NaN	NaN	NaN	NaN	2	LECVEPNCR	sp|P83881|RL36A_HUMAN	P83881	60S ribosomal protein L36a
NaN	NaN	NaN	NaN	5.75029	NaN	NaN	NaN	2	LELQGPR	sp|P19338|NUCL_HUMAN	P19338	Nucleolin
5.48371	5.49369	5.40645	5.41808	5.4981	5.56751	5.67546	5.64329	2	LEQGQAIDDLMPAQK	sp|P12277|KCRB_HUMAN	P12277	Creatine kinase B-type
NaN	NaN	NaN	NaN	NaN	NaN	5.5074	NaN	2	LFCVGFTK	sp|P61247|RS3A_HUMAN	P61247	40S ribosomal protein S3a
NaN	NaN	NaN	NaN	NaN	5.73774	NaN	NaN	2	LFEELGK	sp|P34932|HSP74_HUMAN	P34932	Heat shock 70 kDa protein 4
NaN	NaN	NaN	NaN	5.42487	NaN	NaN	NaN	2	LFEGNALLR	sp|P46781|RS9_HUMAN	P46781	40S ribosomal protein S9
NaN	NaN	5.44389	5.4979	5.23388	NaN	5.19814	5.2357	2	LFIGGLNTETNEK	sp|P38159|RBMX_HUMAN	P38159	RNA-binding motif protein, X chromosome
5.66335	5.68442	5.68034	5.65153	5.64139	5.64836	5.63249	5.63349	2	LFIGGLSFETTDESLR	sp|P09651|ROA1_HUMAN	P09651	Heterogeneous nuclear ribonucleoprotein A1
5.61986	5.62461	5.60095	5.59942	5.60435	5.57943	5.56855	5.57919	2	LFIGGLSFETTEESLR	sp|P22626|ROA2_HUMAN	P22626	Heterogeneous nuclear ribonucleoproteins A2/B1
NaN	NaN	NaN	5.75152	5.76719	5.93326	NaN	NaN	2	LFVIGGK	sp|Q8NAB2|KBTB3_HUMAN	Q8NAB2	Kelch repeat and BTB domain-containing protein 3
5.42903	5.39361	5.40027	5.36662	5.29795	5.43896	5.34832	5.30691	2	LFVLFGAEILK	sp|P37837|TALDO_HUMAN	P37837	Transaldolase
5.08608	5.07596	5.08857	5.04365	5.07253	5.04903	5.00497	5.05807	2	LGANSLLDLVVFGR	sp|P31040|SDHA_HUMAN	P31040	Succinate dehydrogenase [ubiquinone] flavoprotein subunit, mitochondrial
5.16788	NaN	5.18299	NaN	NaN	5.21704	NaN	NaN	3	LGDVYVNDAFGTAHR	sp|P00558|PGK1_HUMAN	P00558	Phosphoglycerate kinase 1
NaN	5.03695	5.13247	NaN	NaN	NaN	NaN	5.52616	3	LGEDIVITAHVLK	sp|Q9NPJ3|ACO13_HUMAN	Q9NPJ3	Acyl-coenzyme A thioesterase 13
5.47794	5.38356	5.48493	5.44663	5.48103	5.50384	NaN	5.47992	2	LGEIVTTIPTIGFNVETVEYK	sp|P18085|ARF4_HUMAN	P18085	ADP-ribosylation factor 4
5.44022	5.41362	5.3945	5.40253	5.38426	NaN	5.39742	NaN	2	LGFAGLVQEISFGTTK	sp|P48643|TCPE_HUMAN	P48643	T-complex protein 1 subunit epsilon
5.67419	6.10286	5.60264	5.5791	5.59525	5.58797	5.60563	NaN	2	LGFEDGSVLK	sp|P09936|UCHL1_HUMAN	P09936	Ubiquitin carboxyl-terminal hydrolase isozyme L1
5.43283	5.40335	5.39869	5.39383	NaN	NaN	NaN	NaN	2	LGFSEVELVQMVVDGVK	sp|P12277|KCRB_HUMAN	P12277	Creatine kinase B-type
NaN	NaN	NaN	NaN	NaN	4.99316	NaN	NaN	2	LGGAEEER	sp|Q9BYB0|SHAN3_HUMAN	Q9BYB0	SH3 and multiple ankyrin repeat domains protein 3
NaN	NaN	NaN	NaN	NaN	5.19577	NaN	NaN	2	LGGEVSCLVAGTK	sp|P13804|ETFA_HUMAN	P13804	Electron transfer flavoprotein subunit alpha, mitochondrial
5.18361	5.12082	NaN	5.08129	NaN	5.12949	NaN	NaN	2	LGGLTQAPGNPVLAVQINQDK	sp|P26368|U2AF2_HUMAN	P26368	Splicing factor U2AF 65 kDa subunit
5.65166	5.68308	5.51758	5.58788	5.53777	5.51758	5.6128	5.71575	2	LGGNVVVSLEGKPL	sp|Q9Y281|COF2_HUMAN	Q9Y281	Cofilin-2
6.34248	6.33159	6.35472	6.35545	6.36323	6.36015	6.35045	6.51535	2	LGGSAVISLEGKPL	sp|P23528|COF1_HUMAN	P23528	Cofilin-1
NaN	NaN	NaN	NaN	NaN	5.47169	5.68491	NaN	3	LGIHEDSQNR	sp|P07900|HS90A_HUMAN	P07900	Heat shock protein HSP 90-alpha
5.58727	NaN	NaN	NaN	NaN	NaN	NaN	NaN	2	LGLDYEER	sp|Q99623|PHB2_HUMAN	Q99623	Prohibitin-2
6.03541	6.0236	6.03738	5.99835	6.03406	NaN	5.98733	5.9833	3	LGLGIDEDDPTADDTSAAVTEEMPPLEGDDDTSRMEEVD	sp|P07900|HS90A_HUMAN	P07900	Heat shock protein HSP 90-alpha
NaN	5.5679	NaN	5.445	5.61391	5.55169	5.50532	NaN	3	LGLGIDEDEVAAEEPNAAVPDEIPPLEGDEDASRMEEVD	sp|P08238|HS90B_HUMAN	P08238	Heat shock protein HSP 90-beta
NaN	NaN	NaN	NaN	NaN	NaN	NaN	5.16324	2	LGLQSLR	sp|P18085|ARF4_HUMAN	P18085	ADP-ribosylation factor 4
5.64744	5.63267	5.63057	5.61555	5.6276	5.62256	5.61129	5.59872	2	LGLVGVNLTLDGVK	sp|P53396|ACLY_HUMAN	P53396	ATP-citrate synthase
5.28818	5.30525	5.32318	5.30907	NaN	5.32222	NaN	5.31266	2	LGSTVFVANLDYK	sp|P52272|HNRPM_HUMAN	P52272	Heterogeneous nuclear ribonucleoprotein M
NaN	5.22002	NaN	5.21194	NaN	NaN	NaN	NaN	2	LGTLSALDILIK	sp|Q86VP6|CAND1_HUMAN	Q86VP6	Cullin-associated NEDD8-dissociated protein 1
NaN	NaN	5.68252	NaN	NaN	NaN	NaN	NaN	3	LGVIEDHSNR	sp|P14625|ENPL_HUMAN	P14625	Endoplasmin
5.89769	5.91781	5.89659	5.95595	5.92295	5.92746	5.92343	5.93949	2	LGVQVVITDPEK	sp|P17987|TCPA_HUMAN	P17987	T-complex protein 1 subunit alpha
5.41948	5.38735	5.37187	NaN	5.37564	5.37213	NaN	5.42614	3	LGVQVVITDPEKLDQIR	sp|P17987|TCPA_HUMAN	P17987	T-complex protein 1 subunit alpha
NaN	NaN	NaN	NaN	NaN	NaN	5.0927	NaN	2	LGVTANDVK	sp|P40925|MDHC_HUMAN	P40925	Malate dehydrogenase, cytoplasmic
5.20234	5.19939	5.20076	5.20018	5.17173	5.14692	5.21475	5.17353	2	LIALLEVLSQK	sp|P21333|FLNA_HUMAN	P21333	Filamin-A
5.99376	5.96085	5.98171	6.02805	6.07159	6.33146	6.04612	6.06077	2	LIAPVAEEEATVPNNK	sp|P07195|LDHB_HUMAN	P07195	L-lactate dehydrogenase B chain
NaN	NaN	NaN	NaN	NaN	NaN	NaN	5.59279	2	LIEEVMIGEDK	sp|P78371|TCPB_HUMAN	P78371	T-complex protein 1 subunit beta
NaN	5.66775	NaN	NaN	NaN	NaN	NaN	NaN	2	LIGEYGLR	sp|P46781|RS9_HUMAN	P46781	40S ribosomal protein S9
NaN	NaN	5.40685	5.43207	NaN	5.3656	5.35433	NaN	2	LIGQIVSSITASLR	sp|Q71U36|TBA1A_HUMAN	Q71U36	Tubulin alpha-1A chain
5.38799	NaN	NaN	NaN	NaN	NaN	NaN	NaN	2	LILEQMQK	sp|P31948|STIP1_HUMAN	P31948	Stress-induced-phosphoprotein 1
5.66975	5.73479	5.67482	5.65472	5.6967	5.71111	5.6316	5.73501	2	LIQLMEEIMAEK	sp|Q92841|DDX17_HUMAN	Q92841	Probable ATP-dependent RNA helicase DDX17
5.66173	5.65181	5.63283	5.62793	5.63883	5.60828	5.63064	5.62188	2	LISLTDENALSGNEELTVK	sp|P14625|ENPL_HUMAN	P14625	Endoplasmin
6.30217	6.29163	6.27733	6.28732	6.26814	6.24199	6.25751	6.21247	2	LISQIVSSITASLR	sp|Q9BQE3|TBA1C_HUMAN	Q9BQE3	Tubulin alpha-1C chain
NaN	NaN	NaN	5.212	5.1119	5.21444	NaN	NaN	2	LITEDVQGK	sp|P61247|RS3A_HUMAN	P61247	40S ribosomal protein S3a
NaN	NaN	NaN	NaN	5.22472	5.41712	5.56136	5.59418	2	LITPAVVSER	sp|P62851|RS25_HUMAN	P62851	40S ribosomal protein S25
5.40515	5.34399	5.30792	5.34515	5.30308	5.24757	5.2945	5.2936	2	LIVDEAINEDNSVVSLSQPK	sp|P55072|TERA_HUMAN	P55072	Transitional endoplasmic reticulum ATPase
NaN	NaN	NaN	NaN	NaN	5.18533	NaN	NaN	2	LIVENLSSR	sp|Q08170|SRSF4_HUMAN	Q08170	Serine/arginine-rich splicing factor 4
NaN	NaN	5.19378	NaN	NaN	NaN	NaN	NaN	2	LIVNVNDLR	sp|P25205|MCM3_HUMAN	P25205	DNA replication licensing factor MCM3
NaN	5.45606	5.39109	NaN	NaN	5.40748	5.45702	5.43251	2	LKDDEVAQLK	sp|P07195|LDHB_HUMAN	P07195	L-lactate dehydrogenase B chain
NaN	NaN	5.57993	NaN	NaN	NaN	NaN	NaN	3	LKGEATVSFDDPPSAK	sp|P35637|FUS_HUMAN	P35637	RNA-binding protein FUS
NaN	NaN	NaN	NaN	NaN	NaN	5.31805	NaN	2	LLAEPVPGIK	sp|P61088|UBE2N_HUMAN	P61088	Ubiquitin-conjugating enzyme E2 N
NaN	NaN	5.27668	NaN	NaN	5.29861	5.89568	5.3169	2	LLCGLLAER	sp|P14174|MIF_HUMAN	P14174	Macrophage migration inhibitory factor
5.63024	5.60902	5.63383	5.61627	5.6105	5.58399	5.58432	5.57591	2	LLDFGSLSNLQVTQPTVGMNFK	sp|P08708|RS17_HUMAN	P08708	40S ribosomal protein S17
NaN	NaN	NaN	NaN	NaN	5.27683	NaN	NaN	2	LLDLVQQSCNYK	sp|P55769|NH2L1_HUMAN	P55769	NHP2-like protein 1
NaN	NaN	NaN	NaN	NaN	5.32361	NaN	NaN	3	LLDVVHPAAK	sp|Q99832|TCPH_HUMAN	Q99832	T-complex protein 1 subunit eta
NaN	NaN	NaN	NaN	NaN	NaN	NaN	5.14467	4	LLEAQIATGGVIDPVHSHR	sp|P58107|EPIPL_HUMAN	P58107	Epiplakin
5.85865	5.80478	NaN	5.85151	5.83441	5.83459	NaN	5.81815	2	LLEFQLALK	sp|P31948|STIP1_HUMAN	P31948	Stress-induced-phosphoprotein 1
NaN	NaN	NaN	5.72698	NaN	NaN	NaN	NaN	2	LLEGEESR	sp|P08670|VIME_HUMAN	P08670	Vimentin
5.57736	NaN	NaN	NaN	NaN	NaN	NaN	5.56875	3	LLEVEHPAAK	sp|P17987|TCPA_HUMAN	P17987	T-complex protein 1 subunit alpha
NaN	NaN	5.11002	5.34343	NaN	NaN	NaN	NaN	2	LLGELLQDNAK	sp|P37837|TALDO_HUMAN	P37837	Transaldolase
6.09848	6.06643	6.03829	6.00047	6.03914	6.03426	6.01259	6.02525	2	LLGGVTIAQGGVLPNIQAVLLPK	sp|P16104|H2AX_HUMAN	P16104	Histone H2AX
NaN	NaN	NaN	NaN	5.21423	NaN	NaN	NaN	2	LLGLGQK	sp|P49321|NASP_HUMAN	P49321	Nuclear autoantigenic sperm protein
NaN	5.33162	5.30717	NaN	NaN	6.12766	NaN	NaN	2	LLIEMEQR	sp|P12277|KCRB_HUMAN	P12277	Creatine kinase B-type
6.29399	6.24331	6.21619	6.24454	6.224	6.21273	6.21163	6.20107	3	LLIEMEQRLEQGQAIDDLMPAQK	sp|P12277|KCRB_HUMAN	P12277	Creatine kinase B-type
5.46607	5.48494	5.42183	5.43305	5.4029	5.44389	5.41822	5.41909	3	LLIHQSLAGGIIGVK	sp|P61978|HNRPK_HUMAN	P61978	Heterogeneous nuclear ribonucleoprotein K
NaN	NaN	NaN	NaN	NaN	5.39426	NaN	NaN	2	LLIVSTTPYSEK	sp|Q9Y230|RUVB2_HUMAN	Q9Y230	RuvB-like 2
NaN	NaN	NaN	NaN	NaN	5.68707	NaN	NaN	2	LLLIGDSGVGK	sp|P59190|RAB15_HUMAN	P59190	Ras-related protein Rab-15
NaN	NaN	NaN	NaN	NaN	5.31162	NaN	NaN	2	LLLNNDNLLR	sp|P47755|CAZA2_HUMAN	P47755	F-actin-capping protein subunit alpha-2
NaN	6.67013	NaN	7.09385	NaN	6.64099	6.75706	NaN	2	LLLPGELAK	sp|A0A2R8Y619|H2BK1_HUMAN	A0A2R8Y619	Histone H2B type 2-K1
NaN	NaN	5.43654	NaN	5.5848	5.19404	NaN	NaN	23	LLLQVQHASK	sp|P05141|ADT2_HUMAN	P05141	ADP/ATP translocase 2
5.24163	NaN	NaN	NaN	5.13599	NaN	5.19218	NaN	2	LLLSQPR	sp|Q8IV33|K0825_HUMAN	Q8IV33	Uncharacterized protein KIAA0825
NaN	NaN	5.09226	NaN	NaN	NaN	NaN	NaN	2	LLMMAGIDDCYTSAR	sp|P15880|RS2_HUMAN	P15880	40S ribosomal protein S2
5.96982	5.98448	6.00864	5.99608	6.004	6.0061	6.49606	6.03737	2	LLQDFFNGR	sp|P0DMV8|HS71A_HUMAN	P0DMV8	Heat shock 70 kDa protein 1A
NaN	6.28378	NaN	5.1124	6.32126	NaN	6.31361	NaN	23	LLQDFFNGRDLNK	sp|P0DMV8|HS71A_HUMAN	P0DMV8	Heat shock 70 kDa protein 1A
5.45083	5.41444	5.43725	5.41853	5.41769	NaN	5.38377	5.39437	2	LLQDSVDFSLADAINTEFK	sp|P08670|VIME_HUMAN	P08670	Vimentin
NaN	NaN	6.39837	6.13138	NaN	6.01381	6.01783	NaN	2	LLSISGK	sp|P06748|NPM_HUMAN	P06748	Nucleophosmin
NaN	NaN	NaN	NaN	NaN	5.17661	NaN	NaN	2	LLYNNVSNFGR	sp|Q00610|CLH1_HUMAN	Q00610	Clathrin heavy chain 1
5.15157	5.18831	5.12579	5.15447	5.18098	NaN	NaN	NaN	2	LMDVGLIAIR	sp|P31948|STIP1_HUMAN	P31948	Stress-induced-phosphoprotein 1
NaN	5.31532	NaN	NaN	5.48974	NaN	NaN	5.37821	3	LMELHGEGSSSGK	sp|P61247|RS3A_HUMAN	P61247	40S ribosomal protein S3a
6.27037	6.31043	6.21491	6.30598	6.22659	6.20096	6.43187	6.24683	2	LMIEMDGTENK	sp|P06733|ENOA_HUMAN	P06733	Alpha-enolase
NaN	5.27263	NaN	5.15964	5.21141	NaN	NaN	NaN	2	LMNETTAVALAYGIYK	sp|P34932|HSP74_HUMAN	P34932	Heat shock 70 kDa protein 4
NaN	NaN	NaN	NaN	NaN	NaN	NaN	5.38146	2	LNIGDLQVTK	sp|Q9UNM6|PSD13_HUMAN	Q9UNM6	26S proteasome non-ATPase regulatory subunit 13
NaN	NaN	5.36478	5.51186	5.14806	NaN	NaN	NaN	2	LNISFPATGCQK	sp|P62753|RS6_HUMAN	P62753	40S ribosomal protein S6
5.69265	5.68949	5.66163	5.6533	5.67506	5.64812	5.66329	5.63108	2	LNLAFVANLFNK	sp|P13797|PLST_HUMAN	P13797	Plastin-3
NaN	NaN	5.38664	5.61513	5.1954	5.1878	NaN	NaN	2	LNNLVLFDK	sp|P62851|RS25_HUMAN	P62851	40S ribosomal protein S25
5.80348	5.75097	5.83723	5.84249	5.7983	5.78639	5.66992	5.70868	2	LNSNTQVVLLSATMPSDVLEVTK	sp|P60842|IF4A1_HUMAN	P60842	Eukaryotic initiation factor 4A-I
NaN	NaN	5.74493	5.73942	5.70305	5.70145	5.73883	NaN	3	LNSNTQVVLLSATMPSDVLEVTKK	sp|P60842|IF4A1_HUMAN	P60842	Eukaryotic initiation factor 4A-I
6.15729	5.48014	5.43798	5.39576	NaN	5.4411	NaN	5.50016	2	LNTLLQR	sp|Q00839|HNRPU_HUMAN	Q00839	Heterogeneous nuclear ribonucleoprotein U
NaN	NaN	NaN	NaN	NaN	NaN	NaN	5.44701	2	LPATAAEPEAAVISNGEH	sp|Q01581|HMCS1_HUMAN	Q01581	Hydroxymethylglutaryl-CoA synthase, cytoplasmic
5.68406	5.70258	5.69288	5.61005	5.67088	5.68676	5.71441	5.68941	2	LPIDVTEGEVISLGLPFGK	tr|A6NLN1|A6NLN1_HUMAN	A6NLN1	Polypyrimidine tract-binding protein 1
NaN	5.40836	NaN	NaN	5.65323	6.49053	NaN	NaN	2	LPLQDVYK	sp|P68104|EF1A1_HUMAN	P68104	Elongation factor 1-alpha 1
NaN	5.79234	NaN	NaN	NaN	5.78901	5.80861	NaN	2	LPLSLLK	sp|Q9Y4Z0|LSM4_HUMAN	Q9Y4Z0	U6 snRNA-associated Sm-like protein LSm4
5.24817	NaN	NaN	NaN	5.13766	NaN	NaN	5.55144	3	LQAALDDEEAGGRPAMEPGNGSLDLGGDSAGR	sp|Q00839|HNRPU_HUMAN	Q00839	Heterogeneous nuclear ribonucleoprotein U
NaN	NaN	NaN	5.13745	NaN	5.29464	5.37611	5.90515	2	LQAFSAAIESCNK	sp|Q02790|FKBP4_HUMAN	Q02790	Peptidyl-prolyl cis-trans isomerase FKBP4
NaN	NaN	5.10928	NaN	NaN	NaN	NaN	NaN	2	LQDEIQNMK	sp|P08670|VIME_HUMAN	P08670	Vimentin
NaN	NaN	NaN	5.16036	NaN	NaN	NaN	NaN	2	LQELSAEER	sp|Q9NTK5|OLA1_HUMAN	Q9NTK5	Obg-like ATPase 1
NaN	NaN	NaN	NaN	NaN	5.31109	NaN	NaN	2	LQIWDTAGQER	sp|P59190|RAB15_HUMAN	P59190	Ras-related protein Rab-15
5.72301	5.66068	5.714	5.70129	5.71858	5.71721	5.70785	5.6928	2	LQSSDGEIFEVDVEIAK	sp|P63208|SKP1_HUMAN	P63208	S-phase kinase-associated protein 1
5.47444	5.47586	5.5033	5.48335	5.47937	5.47015	5.47573	5.42195	2	LQVELDNVTGLLSQSDSK	sp|P35579|MYH9_HUMAN	P35579	Myosin-9
NaN	NaN	NaN	NaN	NaN	5.58288	NaN	NaN	3	LRQPFFQK	sp|P0DME0|SETLP_HUMAN	P0DME0	Protein SETSIP
NaN	NaN	NaN	5.76251	NaN	NaN	5.80086	NaN	2	LSDGVAVLK	sp|P10809|CH60_HUMAN	P10809	60 kDa heat shock protein, mitochondrial
NaN	5.3073	NaN	NaN	NaN	NaN	NaN	NaN	2	LSDLDSETR	sp|Q9Y266|NUDC_HUMAN	Q9Y266	Nuclear migration protein nudC
NaN	NaN	NaN	NaN	NaN	5.48565	NaN	NaN	2	LSEDYGVLK	sp|P32119|PRDX2_HUMAN	P32119	Peroxiredoxin-2
5.40868	5.69988	5.62173	5.39546	NaN	5.498	5.39973	5.3887	3	LSHETVTIELK	sp|P62314|SMD1_HUMAN	P62314	Small nuclear ribonucleoprotein Sm D1
NaN	5.06219	NaN	NaN	5.15163	5.41435	5.49439	NaN	2	LSILYPATTGR	sp|P30041|PRDX6_HUMAN	P30041	Peroxiredoxin-6
NaN	NaN	NaN	NaN	NaN	NaN	NaN	5.53651	2	LSLDGQNIYNACCTLR	tr|A6NLN1|A6NLN1_HUMAN	A6NLN1	Polypyrimidine tract-binding protein 1
NaN	NaN	NaN	NaN	NaN	NaN	NaN	5.57474	3	LSLEGDHSTPPSAYGSVK	sp|A6NMY6|AXA2L_HUMAN	A6NMY6	Putative annexin A2-like protein
NaN	NaN	NaN	NaN	5.39943	5.38076	NaN	NaN	2	LSNIFVIGK	sp|P62701|RS4X_HUMAN	P62701	40S ribosomal protein S4, X isoform
5.96159	5.96394	5.9745	5.98251	5.99353	5.98287	5.96603	5.96631	3	LSQTSNVDKEEEAVTIEMNEPVQLTFALR	sp|P12004|PCNA_HUMAN	P12004	Proliferating cell nuclear antigen
NaN	NaN	NaN	6.19648	NaN	5.70916	5.70155	NaN	2	LSVDYGK	sp|Q71U36|TBA1A_HUMAN	Q71U36	Tubulin alpha-1A chain
NaN	NaN	NaN	5.48342	5.44516	NaN	NaN	NaN	2	LSVDYGKK	sp|Q71U36|TBA1A_HUMAN	Q71U36	Tubulin alpha-1A chain
5.15384	5.3143	NaN	5.19064	5.23525	5.12439	NaN	NaN	2	LSVEEAVAAGVVGGEIQEK	sp|P58107|EPIPL_HUMAN	P58107	Epiplakin
NaN	NaN	NaN	NaN	NaN	NaN	NaN	5.60656	2	LSVEESEAAGDGVDTK	sp|P49321|NASP_HUMAN	P49321	Nuclear autoantigenic sperm protein
5.69517	NaN	NaN	NaN	5.6495	5.61992	NaN	NaN	3	LTDCVVMRDPASK	sp|P22626|ROA2_HUMAN	P22626	Heterogeneous nuclear ribonucleoproteins A2/B1
5.38239	NaN	NaN	NaN	NaN	NaN	NaN	NaN	3	LTFDSSFSPNTGKK	sp|P21796|VDAC1_HUMAN	P21796	Voltage-dependent anion-selective channel protein 1
5.0391	5.03062	5.36401	5.07072	NaN	5.0701	NaN	NaN	2	LTFSCLGGSDNFK	sp|Q15185|TEBP_HUMAN	Q15185	Prostaglandin E synthase 3
5.76755	NaN	NaN	NaN	NaN	NaN	5.63928	NaN	2	LTGMAFR	sp|P04406|G3P_HUMAN	P04406	Glyceraldehyde-3-phosphate dehydrogenase
NaN	NaN	NaN	NaN	NaN	5.48324	NaN	NaN	2	LTGVFAPR	sp|P62701|RS4X_HUMAN	P62701	40S ribosomal protein S4, X isoform
5.81223	5.84821	5.85695	5.86088	5.77383	5.8626	5.85164	5.85924	2	LTIGSNLSIR	sp|P13010|XRCC5_HUMAN	P13010	X-ray repair cross-complementing protein 5
NaN	NaN	NaN	5.2374	5.27317	5.35408	5.27575	5.3531	2	LTLQPVDNSTISLQMGTNK	sp|Q15417|CNN3_HUMAN	Q15417	Calponin-3
5.24903	5.2464	5.3422	NaN	5.26822	5.30183	5.34112	5.40696	2	LTLSALLDGK	sp|P21796|VDAC1_HUMAN	P21796	Voltage-dependent anion-selective channel protein 1
5.36369	5.32906	5.369	5.39952	5.34833	5.33497	5.35076	5.38381	2	LTLSALVDGK	sp|P45880|VDAC2_HUMAN	P45880	Voltage-dependent anion-selective channel protein 2
5.4074	NaN	5.92812	NaN	5.35434	5.38318	NaN	NaN	2	LTPEEEEILNK	sp|P62241|RS8_HUMAN	P62241	40S ribosomal protein S8
5.75781	5.75427	5.72659	5.73787	5.7449	5.72664	5.72704	5.68718	2	LTSFIGAIAIGDLVK	sp|P78371|TCPB_HUMAN	P78371	T-complex protein 1 subunit beta
5.77035	5.74208	5.88217	5.80177	5.78906	5.74888	5.69752	5.73956	2	LTTDFNVIVEALSK	sp|P05455|LA_HUMAN	P05455	Lupus La protein
5.58405	5.58229	5.6291	5.62403	5.62322	5.61584	5.63664	5.63326	2	LVAIVDVIDQNR	sp|P50914|RL14_HUMAN	P50914	60S ribosomal protein L14
NaN	NaN	NaN	4.95075	NaN	5.20165	NaN	4.95418	2	LVIEEAER	sp|P50991|TCPD_HUMAN	P50991	T-complex protein 1 subunit delta
NaN	5.31196	NaN	NaN	NaN	NaN	NaN	NaN	2	LVIIEGDLER	tr|A0A087WWU8|A0A087WWU8_HUMAN	A0A087WWU8	Tropomyosin alpha-3 chain
5.57268	5.59869	5.60459	5.63573	5.61281	5.58228	5.59398	5.59327	3	LVINGNPITIFQERDPSK	sp|P04406|G3P_HUMAN	P04406	Glyceraldehyde-3-phosphate dehydrogenase
NaN	5.39839	NaN	5.43212	NaN	5.47564	5.49703	5.80517	2	LVLDSVKLEA	sp|O75347|TBCA_HUMAN	O75347	Tubulin-specific chaperone A
NaN	NaN	NaN	5.23103	5.2743	5.35045	5.25127	5.35038	3	LVLEVAQHLGESTVR	sp|P06576|ATPB_HUMAN	P06576	ATP synthase subunit beta, mitochondrial
5.29459	5.24657	5.23387	5.17912	5.24001	5.21661	5.21375	5.21385	2	LVLLELNFLPTTGTK	sp|P48556|PSMD8_HUMAN	P48556	26S proteasome non-ATPase regulatory subunit 8
5.63746	5.6432	5.65421	5.68171	NaN	6.31741	NaN	5.68402	2	LVLVGDGGTGK	sp|P62826|RAN_HUMAN	P62826	GTP-binding nuclear protein Ran
6.77063	7.06289	6.30333	6.21918	6.28251	NaN	6.2859	6.33982	23	LVNHFVEEFK	sp|P0DMV8|HS71A_HUMAN	P0DMV8	Heat shock 70 kDa protein 1A
NaN	NaN	NaN	NaN	NaN	5.36208	NaN	NaN	2	LVPVGYGIR	sp|P29692|EF1D_HUMAN	P29692	Elongation factor 1-delta
5.88818	5.8652	5.89592	5.91481	6.00905	6.65309	5.93643	5.95736	2	LVQAFQFTDK	sp|Q06830|PRDX1_HUMAN	Q06830	Peroxiredoxin-1
5.80962	5.81173	5.77928	5.81923	5.81472	5.94111	5.79166	5.79913	23	LVQDVANNTNEEAGDGTTTATVLAR	sp|P10809|CH60_HUMAN	P10809	60 kDa heat shock protein, mitochondrial
5.42744	5.48154	5.48358	5.49216	5.49541	5.48646	5.51979	5.51973	2	LVSDEMVVELIEK	sp|P54819|KAD2_HUMAN	P54819	Adenylate kinase 2, mitochondrial
NaN	NaN	NaN	5.26075	NaN	5.24966	5.28059	NaN	3	LVSDGQALPEMEIHLQTNAEK	sp|Q12931|TRAP1_HUMAN	Q12931	Heat shock protein 75 kDa, mitochondrial
5.14322	NaN	4.89004	NaN	NaN	4.40324	NaN	NaN	3	LVSQTGPVHAPIFTMSVEVDGNSFEASGPSK	sp|Q12906|ILF3_HUMAN	Q12906	Interleukin enhancer-binding factor 3
5.13016	NaN	NaN	NaN	NaN	NaN	NaN	5.44964	2	LVSSDPEINTK	sp|Q9Y266|NUDC_HUMAN	Q9Y266	Nuclear migration protein nudC
NaN	5.09444	5.55085	5.35705	NaN	NaN	NaN	NaN	2	LVVPASQCGSLIGK	sp|Q15366|PCBP2_HUMAN	Q15366	Poly(rC)-binding protein 2
NaN	NaN	NaN	NaN	NaN	5.49002	NaN	NaN	2	LWDLTTGTTTR	sp|P63244|RACK1_HUMAN	P63244	Receptor of activated protein C kinase 1
5.18561	NaN	NaN	NaN	NaN	NaN	NaN	NaN	2	LYDAYELK	sp|P08758|ANXA5_HUMAN	P08758	Annexin A5
NaN	NaN	NaN	NaN	NaN	5.10937	NaN	NaN	2	LYSESLAR	sp|P50395|GDIB_HUMAN	P50395	Rab GDP dissociation inhibitor beta
5.89082	NaN	5.83579	5.86346	NaN	5.86613	5.88189	5.87309	2	MALDIEIATYR	sp|P08670|VIME_HUMAN	P08670	Vimentin
NaN	NaN	5.89011	NaN	5.92811	5.92763	5.94855	5.96581	3	MALDIEIATYRK	sp|P08670|VIME_HUMAN	P08670	Vimentin
6.23709	6.21977	6.26212	6.22279	6.21736	6.17517	6.18969	6.16202	2	MAVTFIGNSTAIQELFK	sp|P07437|TBB5_HUMAN	P07437	Tubulin beta chain
NaN	NaN	NaN	NaN	NaN	5.29842	NaN	NaN	2	MDDREDLVYQAK	sp|P62258|1433E_HUMAN	P62258	14-3-3 protein epsilon
NaN	5.21487	NaN	NaN	NaN	NaN	NaN	NaN	2	MELQEIQLK	tr|A0A087WWU8|A0A087WWU8_HUMAN	A0A087WWU8	Tropomyosin alpha-3 chain
5.65767	5.67725	5.67186	5.68717	5.66628	5.70514	5.69876	5.7201	2	MFVLDEADEMLSR	sp|P60842|IF4A1_HUMAN	P60842	Eukaryotic initiation factor 4A-I
4.82842	NaN	NaN	NaN	NaN	NaN	NaN	4.3809	2	MGESDDSILR	sp|P63220|RS21_HUMAN	P63220	40S ribosomal protein S21
NaN	NaN	NaN	NaN	NaN	NaN	NaN	5.41661	2	MGGMEGPFGGGMENMGR	sp|P52272|HNRPM_HUMAN	P52272	Heterogeneous nuclear ribonucleoprotein M
6.37116	6.38263	6.38102	6.37445	6.38681	6.39507	6.39918	6.42636	2	MGLAISLVATEK	sp|Q92499|DDX1_HUMAN	Q92499	ATP-dependent RNA helicase DDX1
5.09226	NaN	NaN	NaN	NaN	NaN	NaN	NaN	2	MGPAMGPALGAGIER	sp|P52272|HNRPM_HUMAN	P52272	Heterogeneous nuclear ribonucleoprotein M
6.64108	6.54083	6.6073	6.5915	6.61981	6.59575	6.57874	6.69378	2	MIAGQVLDINLAAEPK	sp|P07910|HNRPC_HUMAN	P07910	Heterogeneous nuclear ribonucleoproteins C1/C2
NaN	NaN	NaN	NaN	NaN	NaN	5.43904	NaN	2	MIFVGIK	sp|P99999|CYC_HUMAN	P99999	Cytochrome c
NaN	NaN	NaN	NaN	NaN	5.08084	NaN	NaN	2	MILEIMHK	sp|Q9NZI8|IF2B1_HUMAN	Q9NZI8	Insulin-like growth factor 2 mRNA-binding protein 1
NaN	NaN	NaN	NaN	NaN	NaN	NaN	5.23169	3	MILIQDGSQNTNVDKPLR	sp|Q92945|FUBP2_HUMAN	Q92945	Far upstream element-binding protein 2
5.18654	NaN	NaN	NaN	NaN	5.44505	5.32275	5.01108	2	MINLSVPDTIDER	sp|P13797|PLST_HUMAN	P13797	Plastin-3
NaN	5.32545	NaN	NaN	NaN	NaN	NaN	NaN	2	MINTDLSR	sp|P36578|RL4_HUMAN	P36578	60S ribosomal protein L4
NaN	NaN	NaN	5.25471	5.38863	5.32803	NaN	NaN	2	MISDAIPELK	sp|P40926|MDHM_HUMAN	P40926	Malate dehydrogenase, mitochondrial
5.28355	5.25946	5.26096	5.28894	5.28654	5.28894	NaN	5.30646	2	MIVVLGEIGGTEEYK	sp|P53396|ACLY_HUMAN	P53396	ATP-citrate synthase
5.69554	5.69879	5.70304	5.69624	5.74263	5.69566	5.72357	5.73225	2	MLLDPMGGIVMTNDGNAILR	sp|P49368|TCPG_HUMAN	P49368	T-complex protein 1 subunit gamma
5.41079	5.36961	5.39673	5.38056	5.37158	5.37623	NaN	5.38074	2	MLPTIIADNAGYDSADLVAQLR	sp|P78371|TCPB_HUMAN	P78371	T-complex protein 1 subunit beta
6.00443	5.9847	6.01537	5.99999	5.99638	5.99058	5.95523	5.96969	2	MLVDDIGDVTITNDGATILK	sp|P17987|TCPA_HUMAN	P17987	T-complex protein 1 subunit alpha
NaN	5.17275	NaN	5.14623	NaN	NaN	NaN	NaN	2	MLVIEQCK	sp|P48643|TCPE_HUMAN	P48643	T-complex protein 1 subunit epsilon
NaN	NaN	NaN	NaN	NaN	NaN	NaN	5.12598	2	MLVSGAGDIK	sp|P40227|TCPZ_HUMAN	P40227	T-complex protein 1 subunit zeta
NaN	NaN	NaN	NaN	NaN	NaN	NaN	6.15184	3	MNLNDFISMDPK	sp|Q96HA8|NTAQ1_HUMAN	Q96HA8	Protein N-terminal glutamine amidohydrolase
5.53957	NaN	NaN	NaN	NaN	NaN	NaN	NaN	2	MNVLADALK	sp|P62244|RS15A_HUMAN	P62244	40S ribosomal protein S15a
NaN	NaN	5.26515	NaN	NaN	NaN	NaN	NaN	2	MQLSAELQSDTEEILSK	sp|O75643|U520_HUMAN	O75643	U5 small nuclear ribonucleoprotein 200 kDa helicase
5.6893	5.69382	5.68908	5.70601	5.68484	5.68908	5.67938	5.68476	2	MSATFIGNSTAIQELFK	sp|Q9BVA1|TBB2B_HUMAN	Q9BVA1	Tubulin beta-2B chain
NaN	5.1247	NaN	NaN	5.24506	5.26459	5.24424	NaN	2	MSINAEEVVVGDLVEVK	sp|P05023|AT1A1_HUMAN	P05023	Sodium/potassium-transporting ATPase subunit alpha-1
6.02104	5.98532	5.9737	5.97861	5.98018	5.96462	5.94981	5.9663	2	MSVQPTVSLGGFEITPPVVLR	sp|P06748|NPM_HUMAN	P06748	Nucleophosmin
5.59782	5.64515	5.64244	5.62597	5.66206	5.69255	5.67006	5.64334	2	MVMTVFACLMGR	sp|P13797|PLST_HUMAN	P13797	Plastin-3
5.4954	5.48626	5.48856	5.44706	5.48277	5.44041	5.45938	5.42901	2	MVVDAVMMLDDLLQLK	sp|Q99832|TCPH_HUMAN	Q99832	T-complex protein 1 subunit eta
5.85034	5.86114	5.8686	6.22902	5.90512	5.93476	5.98303	5.92053	2	MVVESAYEVIK	sp|P07195|LDHB_HUMAN	P07195	L-lactate dehydrogenase B chain
5.29147	NaN	5.28158	NaN	NaN	5.32658	5.30032	5.31496	2	NAEPLINLDVNNPDFK	sp|Q9Y224|RTRAF_HUMAN	Q9Y224	RNA transcription, translation and transport factor protein
5.76264	5.79136	5.7649	5.80046	5.80627	5.81623	5.84262	6.40915	2	NAGVEGSLIVEK	sp|P10809|CH60_HUMAN	P10809	60 kDa heat shock protein, mitochondrial
6.66642	6.74061	6.83447	6.69845	6.67689	6.73976	6.86233	6.69134	2	NALESYAFNMK	sp|P0DMV8|HS71A_HUMAN	P0DMV8	Heat shock 70 kDa protein 1A
NaN	NaN	NaN	NaN	NaN	NaN	NaN	5.3574	2	NAVITVPAYFNDSQR	sp|P38646|GRP75_HUMAN	P38646	Stress-70 protein, mitochondrial
NaN	NaN	NaN	NaN	NaN	NaN	NaN	5.61044	3	NCPHIVVGTPGR	sp|Q13838|DX39B_HUMAN	Q13838	Spliceosome RNA helicase DDX39B
NaN	NaN	NaN	NaN	5.46696	NaN	NaN	NaN	2	NCSSFLIK	sp|P46779|RL28_HUMAN	P46779	60S ribosomal protein L28
NaN	NaN	NaN	NaN	NaN	5.44025	NaN	NaN	2	NCTIVSPDAGGAK	sp|P60891|PRPS1_HUMAN	P60891	Ribose-phosphate pyrophosphokinase 1
5.69789	6.03157	5.52498	5.54003	NaN	5.52889	5.42303	5.55279	2	NDLAVVDVR	sp|P19338|NUCL_HUMAN	P19338	Nucleolin
5.19449	5.28737	NaN	5.22988	5.33648	5.32109	NaN	5.37935	2	NDSVVAGGGAIEMELSK	sp|Q99832|TCPH_HUMAN	Q99832	T-complex protein 1 subunit eta
NaN	5.14502	NaN	NaN	NaN	NaN	NaN	NaN	3	NDTKEDVFVHQTAIK	sp|P67809|YBOX1_HUMAN	P67809	Y-box-binding protein 1
NaN	NaN	NaN	5.22473	NaN	NaN	NaN	NaN	2	NEGSESAPEGQAQQR	sp|P67809|YBOX1_HUMAN	P67809	Y-box-binding protein 1
NaN	NaN	NaN	NaN	NaN	NaN	NaN	5.50008	2	NELESYAYSLK	sp|P11021|BIP_HUMAN	P11021	Endoplasmic reticulum chaperone BiP
5.42084	5.44012	5.43698	5.39384	5.45041	5.46357	5.39981	5.44341	2	NEVLMVNIGSLSTGGR	sp|P41091|IF2G_HUMAN	P41091	Eukaryotic translation initiation factor 2 subunit 3
NaN	5.74041	NaN	NaN	NaN	NaN	NaN	NaN	2	NFDEILR	sp|P30041|PRDX6_HUMAN	P30041	Peroxiredoxin-6
NaN	NaN	NaN	NaN	NaN	5.17366	NaN	NaN	2	NFEDVAFDEK	sp|P07237|PDIA1_HUMAN	P07237	Protein disulfide-isomerase
5.13856	NaN	NaN	NaN	NaN	NaN	NaN	NaN	2	NFGEEVDDESLK	sp|Q13310|PABP4_HUMAN	Q13310	Polyadenylate-binding protein 4
NaN	5.50144	5.62605	NaN	NaN	5.17672	NaN	NaN	2	NFGIGQDIQPK	sp|P62424|RL7A_HUMAN	P62424	60S ribosomal protein L7a
NaN	NaN	NaN	4.83172	NaN	NaN	5.30498	NaN	2	NFILDQTNVSAAAQR	sp|Q00839|HNRPU_HUMAN	Q00839	Heterogeneous nuclear ribonucleoprotein U
NaN	NaN	NaN	5.88005	NaN	NaN	NaN	NaN	2	NFSDNQLQEGK	sp|P37802|TAGL2_HUMAN	P37802	Transgelin-2
NaN	NaN	NaN	6.06782	NaN	NaN	NaN	NaN	3	NFYQEHPDLAR	sp|P17844|DDX5_HUMAN	P17844	Probable ATP-dependent RNA helicase DDX5
NaN	NaN	NaN	NaN	NaN	NaN	6.00565	NaN	2	NGFVVLK	sp|P63241|IF5A1_HUMAN	P63241	Eukaryotic translation initiation factor 5A-1
NaN	NaN	NaN	NaN	5.01742	NaN	NaN	NaN	5	NGGTCIDEVDAFRCFCPSGWEGELCDTNPNDCLPDPCHSR	sp|Q9Y219|JAG2_HUMAN	Q9Y219	Protein jagged-2
5.17183	NaN	NaN	NaN	5.18683	5.33974	5.80025	NaN	2	NGQDLGVAFK	sp|Q00839|HNRPU_HUMAN	Q00839	Heterogeneous nuclear ribonucleoprotein U
NaN	NaN	5.48483	NaN	NaN	NaN	NaN	NaN	2	NGSEADIDEGLYSR	sp|P22314|UBA1_HUMAN	P22314	Ubiquitin-like modifier-activating enzyme 1
NaN	NaN	NaN	NaN	NaN	5.1814	NaN	NaN	3	NGSLDSPGKQDTEEDEEEDEK	sp|Q9Y266|NUDC_HUMAN	Q9Y266	Nuclear migration protein nudC
5.36666	5.29754	5.33354	5.37139	5.37492	5.36874	NaN	5.34105	2	NGVQAMVEFDSVQSAQR	sp|P14866|HNRPL_HUMAN	P14866	Heterogeneous nuclear ribonucleoprotein L
5.56002	5.57188	5.57512	5.55134	5.57888	5.74338	5.59467	5.63241	2	NIEDVIAQGIGK	sp|P05387|RLA2_HUMAN	P05387	60S acidic ribosomal protein P2
NaN	NaN	NaN	NaN	NaN	NaN	NaN	5.83918	2	NIGLGFK	sp|P62280|RS11_HUMAN	P62280	40S ribosomal protein S11
NaN	NaN	NaN	5.32991	6.13256	5.34769	NaN	5.33817	23	NIIHGSDSVESAEK	sp|P15531|NDKA_HUMAN	P15531	Nucleoside diphosphate kinase A
NaN	5.16861	NaN	NaN	NaN	NaN	NaN	5.99127	2	NIIHGSDSVK	tr|Q32Q12|Q32Q12_HUMAN	Q32Q12	Nucleoside diphosphate kinase
NaN	NaN	NaN	NaN	NaN	NaN	5.71798	NaN	2	NIILEEGK	sp|P23528|COF1_HUMAN	P23528	Cofilin-1
NaN	NaN	NaN	NaN	NaN	5.11181	5.15365	NaN	2	NIILGGVK	sp|P22314|UBA1_HUMAN	P22314	Ubiquitin-like modifier-activating enzyme 1
NaN	NaN	NaN	NaN	NaN	NaN	NaN	5.22775	2	NLDENGLDLLSK	sp|P06493|CDK1_HUMAN	P06493	Cyclin-dependent kinase 1
NaN	5.17307	NaN	NaN	NaN	5.19978	5.20937	NaN	2	NLDFQDVLDK	sp|Q9Y3I0|RTCB_HUMAN	Q9Y3I0	RNA-splicing ligase RtcB homolog
NaN	5.9722	NaN	NaN	NaN	NaN	5.91434	NaN	3	NLDIERPTYTNLNR	sp|Q71U36|TBA1A_HUMAN	Q71U36	Tubulin alpha-1A chain
NaN	NaN	5.23635	5.20169	NaN	5.23563	NaN	NaN	2	NLGFGMGIEFR	sp|Q9Y5B9|SP16H_HUMAN	Q9Y5B9	FACT complex subunit SPT16
NaN	NaN	4.78148	NaN	NaN	NaN	NaN	NaN	2	NLILVVR	sp|Q00610|CLH1_HUMAN	Q00610	Clathrin heavy chain 1
4.9215	NaN	NaN	NaN	NaN	NaN	NaN	NaN	2	NLLIFENLIDLK	sp|P78527|PRKDC_HUMAN	P78527	DNA-dependent protein kinase catalytic subunit
NaN	NaN	5.18517	NaN	NaN	NaN	NaN	NaN	2	NLQEAEEWYK	sp|P08670|VIME_HUMAN	P08670	Vimentin
NaN	5.30593	NaN	NaN	NaN	NaN	NaN	NaN	2	NLQEVLGEEK	sp|P54577|SYYC_HUMAN	P54577	Tyrosine--tRNA ligase, cytoplasmic
5.75737	6.14469	5.50583	5.5003	NaN	NaN	5.54984	NaN	2	NLQYYDISAK	sp|P62826|RAN_HUMAN	P62826	GTP-binding nuclear protein Ran
5.05426	NaN	NaN	5.02907	NaN	NaN	NaN	NaN	2	NLTALGLNLVASGGTAK	sp|P31939|PUR9_HUMAN	P31939	Bifunctional purine biosynthesis protein ATIC
NaN	NaN	NaN	5.29874	NaN	NaN	NaN	NaN	2	NLVTEDVMR	sp|P06744|G6PI_HUMAN	P06744	Glucose-6-phosphate isomerase
5.22792	5.18665	5.18631	5.1742	5.14488	5.11913	5.14865	5.1419	3	NMITGTSQADCAVLIVAAGVGEFEAGISK	sp|P68104|EF1A1_HUMAN	P68104	Elongation factor 1-alpha 1
NaN	5.30783	NaN	NaN	NaN	NaN	NaN	5.93291	2	NMMAACDPR	sp|Q9BVA1|TBB2B_HUMAN	Q9BVA1	Tubulin beta-2B chain
5.66088	NaN	NaN	NaN	NaN	NaN	NaN	NaN	2	NNASTDYDLSDK	sp|P39023|RL3_HUMAN	P39023	60S ribosomal protein L3
NaN	NaN	NaN	NaN	5.57123	NaN	NaN	NaN	2	NNTQVLINCR	sp|P62316|SMD2_HUMAN	P62316	Small nuclear ribonucleoprotein Sm D2
5.51067	5.52461	5.53852	5.48823	5.48495	5.50888	5.8901	5.49978	2	NPDDITNEEYGEFYK	sp|P07900|HS90A_HUMAN	P07900	Heat shock protein HSP 90-alpha
5.322	NaN	5.39384	5.4101	NaN	5.37622	5.64688	5.36976	2	NPDDITQEEYGEFYK	sp|P08238|HS90B_HUMAN	P08238	Heat shock protein HSP 90-beta
5.7285	NaN	NaN	NaN	NaN	NaN	NaN	NaN	2	NPNGPYPYTLK	sp|P14866|HNRPL_HUMAN	P14866	Heterogeneous nuclear ribonucleoprotein L
NaN	5.8646	5.44823	NaN	NaN	NaN	NaN	NaN	2	NQGGYGGSSSSSSYGSGR	sp|P09651|ROA1_HUMAN	P09651	Heterogeneous nuclear ribonucleoprotein A1
NaN	NaN	5.30459	5.45987	NaN	5.10594	NaN	NaN	2	NQLTSNPENTVFDAK	sp|P11021|BIP_HUMAN	P11021	Endoplasmic reticulum chaperone BiP
6.84009	6.85003	7.10254	6.99095	6.87833	6.87818	6.88395	6.90745	2	NQVALNPQNTVFDAK	sp|P0DMV8|HS71A_HUMAN	P0DMV8	Heat shock 70 kDa protein 1A
5.38165	5.41629	5.79333	5.41694	5.37676	5.61982	5.38201	5.40038	2	NQVAMNPTNTVFDAK	sp|P11142|HSP7C_HUMAN	P11142	Heat shock cognate 71 kDa protein
NaN	NaN	NaN	NaN	NaN	NaN	5.24114	NaN	2	NSLDCEIVSAK	sp|Q01518|CAP1_HUMAN	Q01518	Adenylyl cyclase-associated protein 1
5.31233	NaN	NaN	NaN	NaN	NaN	NaN	NaN	2	NSLESYAFNMK	sp|P11142|HSP7C_HUMAN	P11142	Heat shock cognate 71 kDa protein
NaN	5.68892	NaN	NaN	NaN	NaN	NaN	NaN	2	NSNPALNDNLEK	sp|O00299|CLIC1_HUMAN	O00299	Chloride intracellular channel protein 1
NaN	5.38144	5.61088	NaN	NaN	NaN	NaN	NaN	2	NSTFSEIFKK	sp|P29401|TKT_HUMAN	P29401	Transketolase
NaN	5.08783	NaN	NaN	5.15844	NaN	NaN	NaN	2	NSYLEVLLK	sp|Q15084|PDIA6_HUMAN	Q15084	Protein disulfide-isomerase A6
NaN	NaN	5.60465	NaN	NaN	NaN	5.53913	NaN	2	NTDEMVELR	sp|P61978|HNRPK_HUMAN	P61978	Heterogeneous nuclear ribonucleoprotein K
5.34112	5.36024	5.36806	5.43175	5.51452	6.16834	5.45866	5.43508	2	NTGIICTIGPASR	sp|P14618|KPYM_HUMAN	P14618	Pyruvate kinase PKM
NaN	NaN	NaN	NaN	NaN	NaN	NaN	5.40761	3	NTNDANSCQIIIPQNQVNRK	sp|P50395|GDIB_HUMAN	P50395	Rab GDP dissociation inhibitor beta
6.24224	6.24143	6.24704	6.24388	6.24965	6.24144	6.24899	6.2513	2	NVGLDIEAEVPAVK	sp|P50990|TCPQ_HUMAN	P50990	T-complex protein 1 subunit theta
5.35247	5.14312	5.17153	NaN	NaN	NaN	NaN	5.97138	2	NVIGLQMGTNR	sp|P37802|TAGL2_HUMAN	P37802	Transgelin-2
NaN	5.17172	NaN	5.19948	NaN	NaN	NaN	NaN	2	NVLIVEDIIDTGK	sp|P00492|HPRT_HUMAN	P00492	Hypoxanthine-guanine phosphoribosyltransferase
5.42212	5.45624	5.47966	5.45168	5.42168	5.47966	NaN	5.53143	2	NVQAEEMVEFSSGLK	sp|P25705|ATPA_HUMAN	P25705	ATP synthase subunit alpha, mitochondrial
NaN	NaN	NaN	5.36328	5.48893	NaN	NaN	NaN	2	NVTELNEPLSNEER	sp|P61981|1433G_HUMAN	P61981	14-3-3 protein gamma
5.15323	NaN	5.25805	5.44965	NaN	NaN	NaN	NaN	2	NVTLPAVFK	sp|P36578|RL4_HUMAN	P36578	60S ribosomal protein L4
NaN	5.23062	NaN	NaN	NaN	NaN	NaN	NaN	2	NYIQGINLVQAK	sp|P52815|RM12_HUMAN	P52815	39S ribosomal protein L12, mitochondrial
5.31788	NaN	NaN	NaN	NaN	NaN	NaN	NaN	2	NYQQNYQNSESGEK	sp|P67809|YBOX1_HUMAN	P67809	Y-box-binding protein 1
NaN	NaN	NaN	5.92321	5.98315	6.36613	NaN	NaN	3	PFFHSLSEK	sp|P10599|THIO_HUMAN	P10599	Thioredoxin
NaN	NaN	6.12637	NaN	NaN	NaN	NaN	NaN	3	PFSNSHNALK	sp|P12277|KCRB_HUMAN	P12277	Creatine kinase B-type
5.35628	NaN	5.33978	NaN	5.35134	NaN	NaN	NaN	2	PGGLLLGDVAPNFEANTTVGR	sp|P30041|PRDX6_HUMAN	P30041	Peroxiredoxin-6
5.9386	6.16768	6.16938	6.16496	5.85176	6.18807	5.88977	5.83118	2	PGMVVTFAPVNVTTEVK	sp|P68104|EF1A1_HUMAN	P68104	Elongation factor 1-alpha 1
5.92195	NaN	5.87749	5.8312	5.89368	6.04943	5.85513	NaN	3	PLRLPLQDVYK	sp|P68104|EF1A1_HUMAN	P68104	Elongation factor 1-alpha 1
NaN	NaN	NaN	NaN	NaN	4.70981	NaN	NaN	2	PLYVALAQR	sp|Q13310|PABP4_HUMAN	Q13310	Polyadenylate-binding protein 4
6.01501	5.06116	6.09891	5.09861	6.0999	6.08261	5.08502	6.11537	2	PMFIVNTNVPR	sp|P14174|MIF_HUMAN	P14174	Macrophage migration inhibitory factor
NaN	NaN	NaN	NaN	5.14692	NaN	NaN	NaN	3	PSNLAVTVDDSAEFK	sp|Q9Y6N7|ROBO1_HUMAN	Q9Y6N7	Roundabout homolog 1
NaN	5.54027	NaN	NaN	NaN	NaN	NaN	NaN	2	PYQYPALTPEQK	sp|P04075|ALDOA_HUMAN	P04075	Fructose-bisphosphate aldolase A
NaN	5.25655	NaN	NaN	NaN	NaN	NaN	NaN	2	QAASSLQQASLK	sp|P38646|GRP75_HUMAN	P38646	Stress-70 protein, mitochondrial
NaN	NaN	NaN	5.39332	NaN	NaN	NaN	NaN	2	QAEILQESR	sp|O75347|TBCA_HUMAN	O75347	Tubulin-specific chaperone A
5.22918	NaN	NaN	NaN	NaN	NaN	NaN	NaN	2	QATTIIADNIIFLSDQTK	sp|Q04837|SSBP_HUMAN	Q04837	Single-stranded DNA-binding protein, mitochondrial
5.14537	NaN	NaN	NaN	NaN	NaN	NaN	NaN	2	QDVDNASLAR	sp|P08670|VIME_HUMAN	P08670	Vimentin
NaN	NaN	NaN	NaN	NaN	NaN	5.33956	NaN	2	QEMQEVQSSR	sp|P22626|ROA2_HUMAN	P22626	Heterogeneous nuclear ribonucleoproteins A2/B1
5.24402	NaN	5.2056	NaN	6.31755	NaN	NaN	NaN	3	QEYDESGPSIVHR	sp|P60709|ACTB_HUMAN	P60709	Actin, cytoplasmic 1
NaN	NaN	NaN	NaN	NaN	5.94617	NaN	NaN	3	QEYDESGPSIVHRK	sp|P60709|ACTB_HUMAN	P60709	Actin, cytoplasmic 1
NaN	NaN	NaN	NaN	NaN	NaN	5.20557	NaN	2	QFLSETEK	sp|P09936|UCHL1_HUMAN	P09936	Ubiquitin carboxyl-terminal hydrolase isozyme L1
NaN	NaN	NaN	NaN	NaN	NaN	5.11638	NaN	3	QGEVIVSIEEKPK	sp|P49321|NASP_HUMAN	P49321	Nuclear autoantigenic sperm protein
5.73007	5.72175	5.90377	6.25336	5.77075	5.77532	5.79114	5.83458	2	QITVNDLPVGR	sp|Q06830|PRDX1_HUMAN	Q06830	Peroxiredoxin-1
NaN	NaN	NaN	NaN	NaN	NaN	NaN	6.11786	23	QKVDSLLENLEK	sp|P07910|HNRPC_HUMAN	P07910	Heterogeneous nuclear ribonucleoproteins C1/C2
5.85399	5.85793	5.81264	NaN	5.82573	5.7868	NaN	NaN	3	QLEDGRTLSDYNIQK	sp|P62979|RS27A_HUMAN	P62979	Ubiquitin-40S ribosomal protein S27a
NaN	NaN	NaN	NaN	5.35419	NaN	NaN	NaN	2	QLFDQVVK	sp|P15311|EZRI_HUMAN	P15311	Ezrin
NaN	5.42796	5.65107	5.7673	NaN	NaN	NaN	5.44464	3	QLFHPEQLITGK	sp|Q71U36|TBA1A_HUMAN	Q71U36	Tubulin alpha-1A chain
NaN	NaN	NaN	NaN	NaN	NaN	NaN	5.38589	4	QLFHPEQLITGKEDAANNYAR	sp|Q71U36|TBA1A_HUMAN	Q71U36	Tubulin alpha-1A chain
6.07833	6.33575	NaN	5.97227	NaN	6.00366	6.01546	NaN	2	QLIVGVNK	sp|P68104|EF1A1_HUMAN	P68104	Elongation factor 1-alpha 1
NaN	NaN	NaN	NaN	NaN	NaN	5.234	NaN	2	QLLLTADDR	sp|P04075|ALDOA_HUMAN	P04075	Fructose-bisphosphate aldolase A
NaN	NaN	NaN	NaN	5.41756	NaN	NaN	NaN	2	QMVETELK	sp|P62258|1433E_HUMAN	P62258	14-3-3 protein epsilon
NaN	5.52078	NaN	NaN	NaN	NaN	NaN	NaN	3	QQHVIETLIGK	sp|P48643|TCPE_HUMAN	P48643	T-complex protein 1 subunit epsilon
NaN	NaN	NaN	NaN	NaN	NaN	NaN	NaN	2	QQLLIGAYAK	sp|Q99832|TCPH_HUMAN	Q99832	T-complex protein 1 subunit eta
NaN	NaN	NaN	NaN	NaN	NaN	5.25283	NaN	2	QTESTSFLEK	sp|P60900|PSA6_HUMAN	P60900	Proteasome subunit alpha type-6
6.66975	6.63838	6.64016	6.65259	6.6868	6.6324	6.54873	6.58093	23	QTQIFTTYSDNQPGVLIQVYEGER	sp|P0DMV8|HS71A_HUMAN	P0DMV8	Heat shock 70 kDa protein 1A
NaN	NaN	NaN	5.90762	NaN	NaN	6.51415	NaN	2	QTVAVGVIK	sp|P68104|EF1A1_HUMAN	P68104	Elongation factor 1-alpha 1
NaN	NaN	5.36801	NaN	NaN	NaN	NaN	NaN	2	QTYSTEPNNLK	sp|P46779|RL28_HUMAN	P46779	60S ribosomal protein L28
5.94613	5.96175	5.98306	6.24273	6.69703	6.01347	6.0297	6.03768	23	QVHPDTGISSK	sp|O60814|H2B1K_HUMAN	O60814	Histone H2B type 1-K
NaN	NaN	NaN	NaN	NaN	5.34328	NaN	NaN	2	QVLEPSFR	sp|P26641|EF1G_HUMAN	P26641	Elongation factor 1-gamma
NaN	NaN	NaN	5.21563	NaN	NaN	NaN	NaN	2	QVLVAPGNAGTACSEK	sp|P22102|PUR2_HUMAN	P22102	Trifunctional purine biosynthetic protein adenosine-3
NaN	NaN	NaN	NaN	5.1349	NaN	NaN	NaN	2	QVQSLTCEVDALK	sp|P08670|VIME_HUMAN	P08670	Vimentin
NaN	NaN	NaN	NaN	NaN	NaN	5.14565	NaN	2	QVSDDLTER	sp|P35232|PHB1_HUMAN	P35232	Prohibitin 1
NaN	NaN	NaN	NaN	NaN	5.20906	NaN	NaN	2	QVVESAYEVIK	sp|P00338|LDHA_HUMAN	P00338	L-lactate dehydrogenase A chain
NaN	5.0739	5.01708	5.02378	4.97366	NaN	5.06475	NaN	2	RAAEDDEDDDVDTK	sp|P06454|PTMA_HUMAN	P06454	Prothymosin alpha
NaN	NaN	NaN	NaN	NaN	NaN	NaN	5.69041	2	RAFLIEEQK	sp|P49207|RL34_HUMAN	P49207	60S ribosomal protein L34
NaN	NaN	NaN	NaN	NaN	5.76962	NaN	NaN	23	RAGELTEDEVER	sp|P62269|RS18_HUMAN	P62269	40S ribosomal protein S18
5.01202	NaN	NaN	NaN	NaN	NaN	NaN	5.63439	23	RALANSLACQGK	sp|P04075|ALDOA_HUMAN	P04075	Fructose-bisphosphate aldolase A
NaN	NaN	6.22383	NaN	NaN	NaN	NaN	NaN	4	RALQFLWHLHAACK	tr|A0A2R8YD14|A0A2R8YD14_HUMAN	A0A2R8YD14	40S ribosomal protein S24
NaN	NaN	NaN	NaN	5.35415	NaN	NaN	NaN	2	RAPFDLFENK	sp|P08238|HS90B_HUMAN	P08238	Heat shock protein HSP 90-beta
NaN	NaN	NaN	NaN	NaN	5.38064	NaN	NaN	3	RASGQAFELILSPR	sp|P16949|STMN1_HUMAN	P16949	Stathmin
NaN	NaN	NaN	NaN	5.13778	NaN	NaN	NaN	2	RATDVMIAGK	sp|P23526|SAHH_HUMAN	P23526	Adenosylhomocysteinase
NaN	NaN	NaN	NaN	NaN	NaN	NaN	5.0899	2	RFDDAVVQSDMK	sp|P11142|HSP7C_HUMAN	P11142	Heat shock cognate 71 kDa protein
5.25318	5.18869	5.22371	NaN	NaN	NaN	NaN	NaN	3	RFDEILEASDGIMVAR	sp|P14618|KPYM_HUMAN	P14618	Pyruvate kinase PKM
NaN	NaN	NaN	NaN	NaN	NaN	5.82124	NaN	2	RFEELGVK	sp|Q04760|LGUL_HUMAN	Q04760	Lactoylglutathione lyase
NaN	NaN	NaN	NaN	NaN	NaN	NaN	5.43158	3	RGEAHLAVNDFELAR	sp|Q02790|FKBP4_HUMAN	Q02790	Peptidyl-prolyl cis-trans isomerase FKBP4
NaN	NaN	NaN	NaN	NaN	NaN	NaN	6.10685	3	RGFAFVTFDDHDSVDK	sp|P09651|ROA1_HUMAN	P09651	Heterogeneous nuclear ribonucleoprotein A1
NaN	NaN	NaN	NaN	NaN	NaN	NaN	5.62065	3	RGFAFVTFDDHDTVDK	sp|P51991|ROA3_HUMAN	P51991	Heterogeneous nuclear ribonucleoprotein A3
NaN	NaN	NaN	NaN	NaN	6.53829	6.56572	NaN	2	RGILTLK	sp|P60709|ACTB_HUMAN	P60709	Actin, cytoplasmic 1
NaN	NaN	NaN	NaN	4.99931	NaN	NaN	NaN	3	RGTGGVDTAAVGGVFDVSNADR	sp|P12277|KCRB_HUMAN	P12277	Creatine kinase B-type
NaN	NaN	NaN	NaN	4.86084	NaN	NaN	5.84788	2	RILELDQFK	sp|P12956|XRCC6_HUMAN	P12956	X-ray repair cross-complementing protein 6
NaN	NaN	NaN	NaN	5.26551	NaN	NaN	NaN	2	RILISGSR	sp|B1ANS9|WDR64_HUMAN	B1ANS9	WD repeat-containing protein 64
5.51822	NaN	5.48468	5.39296	5.4069	5.41057	NaN	NaN	3	RIQEIIEQLDVTTSEYEK	sp|P10809|CH60_HUMAN	P10809	60 kDa heat shock protein, mitochondrial
5.69814	5.69116	5.60203	5.59844	5.61116	5.63268	5.61587	5.60967	3	RISEQFTAMFR	sp|Q9BVA1|TBB2B_HUMAN	Q9BVA1	Tubulin beta-2B chain
NaN	NaN	5.37625	5.29911	NaN	NaN	NaN	NaN	3	RISGLIYEETR	sp|P62805|H4_HUMAN	P62805	Histone H4
NaN	NaN	NaN	NaN	5.41223	NaN	NaN	NaN	3	RLAWCSIDWEQVCLLQR	sp|P00540|MOS_HUMAN	P00540	Proto-oncogene serine/threonine-protein kinase mos
NaN	NaN	NaN	NaN	NaN	NaN	5.41229	NaN	2	RLDEELEDAEK	sp|Q15008|PSMD6_HUMAN	Q15008	26S proteasome non-ATPase regulatory subunit 6
NaN	NaN	NaN	NaN	NaN	NaN	NaN	5.70622	2	RLIPDGCGVK	sp|P27635|RL10_HUMAN	P27635	60S ribosomal protein L10
NaN	NaN	NaN	NaN	NaN	NaN	NaN	5.87066	3	RNFILDQTNVSAAAQR	sp|Q00839|HNRPU_HUMAN	Q00839	Heterogeneous nuclear ribonucleoprotein U
5.34953	NaN	NaN	NaN	NaN	NaN	NaN	NaN	3	RNQSFCPTVNLDK	sp|P46776|RL27A_HUMAN	P46776	60S ribosomal protein L27a
NaN	6.0486	6.3111	5.74299	NaN	5.68937	NaN	5.68628	2	RTIAQDYGVLK	sp|Q06830|PRDX1_HUMAN	Q06830	Peroxiredoxin-1
5.37095	5.31301	5.35338	5.27923	5.25189	5.24453	5.23843	NaN	3	RTLSSSTQASLEIDSLFEGIDFYTSITR	sp|P0DMV8|HS71A_HUMAN	P0DMV8	Heat shock 70 kDa protein 1A
5.3983	5.33289	5.31447	5.36163	NaN	5.32491	NaN	NaN	3	RVLALSVETDYTFPLAEK	sp|P05388|RLA0_HUMAN	P05388	60S acidic ribosomal protein P0
5.50737	NaN	NaN	NaN	NaN	NaN	NaN	NaN	3	RVLIAAHGNSLR	sp|P18669|PGAM1_HUMAN	P18669	Phosphoglycerate mutase 1
NaN	NaN	NaN	NaN	NaN	5.7921	NaN	NaN	2	SADTLWGIQK	sp|P00338|LDHA_HUMAN	P00338	L-lactate dehydrogenase A chain
NaN	6.7738	6.55138	NaN	NaN	NaN	NaN	NaN	4	SAQCCAGQLACCCGSAGCSLCCDCCPR	sp|Q86VE9|SERC5_HUMAN	Q86VE9	Serine incorporator 5
6.5828	NaN	6.60394	6.62244	NaN	NaN	6.62039	6.64286	2	SAVEDEGLK	sp|P0DMV8|HS71A_HUMAN	P0DMV8	Heat shock 70 kDa protein 1A
NaN	NaN	6.4846	5.93154	5.91493	5.92794	5.91959	NaN	2	SCNCLLLK	sp|P06733|ENOA_HUMAN	P06733	Alpha-enolase
NaN	NaN	NaN	NaN	NaN	5.46857	NaN	NaN	2	SCSGVEFSTSGSSNTDTGK	sp|P45880|VDAC2_HUMAN	P45880	Voltage-dependent anion-selective channel protein 2
NaN	5.37454	NaN	NaN	NaN	NaN	NaN	NaN	2	SCVIVIR	sp|Q12906|ILF3_HUMAN	Q12906	Interleukin enhancer-binding factor 3
6.36492	5.91825	5.89346	5.84396	5.83776	5.8863	5.84256	5.8726	2	SDAAVDTSSEITTK	sp|P06454|PTMA_HUMAN	P06454	Prothymosin alpha
5.25129	NaN	NaN	NaN	NaN	NaN	NaN	5.23436	2	SDGIYIINLK	sp|P08865|RSSA_HUMAN	P08865	40S ribosomal protein SA
NaN	NaN	NaN	NaN	5.48997	5.3291	NaN	NaN	2	SDKPDMAEIEK	sp|P62328|TYB4_HUMAN	P62328	Thymosin beta-4
NaN	NaN	NaN	NaN	NaN	NaN	5.54426	NaN	2	SDVEAIFSK	sp|P07910|HNRPC_HUMAN	P07910	Heterogeneous nuclear ribonucleoproteins C1/C2
NaN	NaN	NaN	NaN	5.40934	NaN	NaN	NaN	2	SEETLDEGPPK	sp|Q00688|FKBP3_HUMAN	Q00688	Peptidyl-prolyl cis-trans isomerase FKBP3
NaN	NaN	NaN	NaN	5.13148	NaN	NaN	NaN	2	SEGFDTYR	sp|P12004|PCNA_HUMAN	P12004	Proliferating cell nuclear antigen
5.21385	5.55772	NaN	NaN	NaN	NaN	NaN	NaN	23	SEHPGLSIGDTAK	sp|P26583|HMGB2_HUMAN	P26583	High mobility group protein B2
NaN	NaN	NaN	NaN	NaN	5.80926	NaN	NaN	2	SENFEELLK	sp|P29373|RABP2_HUMAN	P29373	Cellular retinoic acid-binding protein 2
NaN	NaN	NaN	NaN	NaN	NaN	5.49637	NaN	2	SENGLEFTSSGSANTETTK	sp|P21796|VDAC1_HUMAN	P21796	Voltage-dependent anion-selective channel protein 1
NaN	NaN	NaN	NaN	NaN	NaN	NaN	5.63083	2	SEPIPESNDGPVK	sp|P30101|PDIA3_HUMAN	P30101	Protein disulfide-isomerase A3
NaN	NaN	NaN	NaN	NaN	NaN	5.28725	NaN	3	SESPKEPEQLR	sp|P09651|ROA1_HUMAN	P09651	Heterogeneous nuclear ribonucleoprotein A1
5.41305	6.06817	5.38656	5.31502	NaN	NaN	5.36295	5.35095	2	SETAPAAPAAPAPAEK	sp|P10412|H14_HUMAN	P10412	Histone H1.4
NaN	NaN	NaN	NaN	NaN	5.06397	NaN	NaN	2	SFDFEIETK	sp|Q08945|SSRP1_HUMAN	Q08945	FACT complex subunit SSRP1
5.67055	5.64713	5.67436	5.67842	NaN	5.69534	5.69274	5.69268	2	SFIAEMTIYIK	sp|Q08211|DHX9_HUMAN	Q08211	ATP-dependent RNA helicase A
5.35371	NaN	NaN	NaN	NaN	NaN	NaN	NaN	2	SGALDVLQMKEEDVLK	sp|P08865|RSSA_HUMAN	P08865	40S ribosomal protein SA
NaN	NaN	NaN	NaN	5.18942	5.17964	NaN	5.71182	2	SGDSEVYQLGDVSQK	sp|Q04837|SSBP_HUMAN	Q04837	Single-stranded DNA-binding protein, mitochondrial
5.46357	5.4194	5.45482	5.44186	5.4248	5.40971	5.3875	5.39368	2	SGETEDTFIADLVVGLCTGQIK	sp|P06733|ENOA_HUMAN	P06733	Alpha-enolase
NaN	NaN	NaN	NaN	NaN	5.04658	NaN	NaN	2	SGGMSNELNNIISR	sp|P53396|ACLY_HUMAN	P53396	ATP-citrate synthase
NaN	5.55163	NaN	5.85732	5.96189	5.50539	5.48922	NaN	2	SGKYDLDFK	sp|P06733|ENOA_HUMAN	P06733	Alpha-enolase
NaN	NaN	NaN	NaN	NaN	NaN	NaN	NaN	2	SGNACDNDMNCNDDGHSSSNPDSR	sp|Q8IXF0|NPAS3_HUMAN	Q8IXF0	Neuronal PAS domain-containing protein 3
NaN	NaN	NaN	NaN	NaN	NaN	5.37817	NaN	2	SGNVAELALK	sp|P49321|NASP_HUMAN	P49321	Nuclear autoantigenic sperm protein
NaN	NaN	5.05453	NaN	NaN	NaN	NaN	NaN	2	SGSGTMNLGGSLTR	tr|B1AK88|B1AK88_HUMAN	B1AK88	F-actin-capping protein subunit beta
NaN	NaN	NaN	NaN	NaN	NaN	NaN	5.78876	2	SGTSEFLNK	sp|P14625|ENPL_HUMAN	P14625	Endoplasmin
5.19043	5.36812	5.68167	6.03033	5.27684	NaN	5.23465	5.22652	2	SGVSLAALK	sp|P10412|H14_HUMAN	P10412	Histone H1.4
NaN	NaN	NaN	NaN	5.3498	6.09876	NaN	NaN	2	SGVSLAALKK	sp|P10412|H14_HUMAN	P10412	Histone H1.4
NaN	NaN	NaN	NaN	NaN	NaN	5.45257	5.25237	2	SGYLLPDTK	sp|P14625|ENPL_HUMAN	P14625	Endoplasmin
5.33096	5.39071	6.10534	5.36805	5.38703	5.35026	5.36743	NaN	2	SHTILLVQPTK	sp|P84090|ERH_HUMAN	P84090	Enhancer of rudimentary homolog
NaN	NaN	NaN	NaN	NaN	NaN	NaN	5.30542	2	SIDLPIQSSLCR	sp|O95757|HS74L_HUMAN	O95757	Heat shock 70 kDa protein 4L
5.48234	NaN	NaN	NaN	NaN	NaN	NaN	NaN	2	SILCCLR	sp|Q15185|TEBP_HUMAN	Q15185	Prostaglandin E synthase 3
NaN	NaN	NaN	NaN	NaN	5.36959	NaN	NaN	2	SILFVPTSAPR	sp|P14625|ENPL_HUMAN	P14625	Endoplasmin
6.61342	6.61071	6.58107	6.61744	6.59714	6.58177	6.5566	6.5414	23	SINPDEAVAYGAAVQAAILMGDK	sp|P0DMV8|HS71A_HUMAN	P0DMV8	Heat shock 70 kDa protein 1A
NaN	NaN	NaN	NaN	NaN	5.49911	NaN	NaN	2	SIQADGLVWGSSK	sp|P24534|EF1B_HUMAN	P24534	Elongation factor 1-beta
NaN	NaN	NaN	NaN	4.98575	NaN	NaN	NaN	2	SISIQRVS	tr|M0QX21|M0QX21_HUMAN	M0QX21	Zinc finger protein 418 (Fragment)
5.43999	5.414	5.47078	5.92794	5.6534	5.46761	5.4668	5.47952	2	SISLYYTGEK	sp|P19338|NUCL_HUMAN	P19338	Nucleolin
NaN	NaN	NaN	5.23995	NaN	NaN	NaN	NaN	3	SIYGEKFEDENFILK	sp|P62937|PPIA_HUMAN	P62937	Peptidyl-prolyl cis-trans isomerase A
5.65206	5.68829	5.74247	6.25795	5.67906	5.69787	5.65433	5.63696	2	SIYYITGESK	sp|P08238|HS90B_HUMAN	P08238	Heat shock protein HSP 90-beta
NaN	NaN	NaN	NaN	5.23892	NaN	NaN	NaN	2	SKAELMEISEDK	sp|P05455|LA_HUMAN	P05455	Lupus La protein
5.97022	6.0196	6.06907	6.01441	6.00428	5.98385	5.94149	5.9327	2	SLADELALVDVLEDK	sp|P07195|LDHB_HUMAN	P07195	L-lactate dehydrogenase B chain
NaN	5.69479	NaN	NaN	NaN	NaN	NaN	NaN	3	SLAGSSGPGASSGTSGDHGELVVR	sp|P29692|EF1D_HUMAN	P29692	Elongation factor 1-delta
NaN	NaN	5.66038	NaN	NaN	NaN	NaN	NaN	2	SLDFYTR	sp|Q04760|LGUL_HUMAN	Q04760	Lactoylglutathione lyase
5.81862	NaN	NaN	NaN	NaN	NaN	NaN	5.48531	3	SLHDALCVIR	sp|P48643|TCPE_HUMAN	P48643	T-complex protein 1 subunit epsilon
NaN	NaN	NaN	NaN	NaN	5.89149	NaN	NaN	23	SLHDALCVVK	sp|P17987|TCPA_HUMAN	P17987	T-complex protein 1 subunit alpha
5.59166	5.58532	5.61891	5.60705	5.61529	5.61809	5.75493	5.6462	2	SLIINTFYSNK	sp|Q58FF6|H90B4_HUMAN	Q58FF6	Putative heat shock protein HSP 90-beta 4
5.07195	5.15583	5.21039	NaN	5.19974	5.19974	5.22879	NaN	2	SLLLSVNAR	sp|Q14697|GANAB_HUMAN	Q14697	Neutral alpha-glucosidase AB
NaN	NaN	NaN	NaN	NaN	NaN	5.33229	NaN	2	SLLNKPK	sp|P62316|SMD2_HUMAN	P62316	Small nuclear ribonucleoprotein Sm D2
5.65206	5.66632	5.66286	5.65907	5.63258	5.63561	5.59762	5.5951	2	SLLVIPNTLAVNAAQDSTDLVAK	sp|P17987|TCPA_HUMAN	P17987	T-complex protein 1 subunit alpha
5.41684	5.78927	NaN	NaN	NaN	5.11766	NaN	NaN	2	SLYASSPGGVYATR	sp|P08670|VIME_HUMAN	P08670	Vimentin
NaN	NaN	NaN	NaN	NaN	NaN	NaN	5.31843	2	SLYYYIQQDTK	sp|A6NMY6|AXA2L_HUMAN	A6NMY6	Putative annexin A2-like protein
5.70925	5.71443	5.73152	5.72422	5.72473	5.70847	5.71732	5.71389	2	SMEIEVLVDADPVVDSSQK	sp|O00154|BACH_HUMAN	O00154	Cytosolic acyl coenzyme A thioester hydrolase
5.41929	NaN	NaN	NaN	5.05528	4.92615	NaN	5.23684	2	SMGLPTSDEQK	sp|Q9Y266|NUDC_HUMAN	Q9Y266	Nuclear migration protein nudC
NaN	NaN	NaN	5.07594	5.28298	NaN	NaN	NaN	2	SNFAEALAAHK	sp|P07237|PDIA1_HUMAN	P07237	Protein disulfide-isomerase
NaN	NaN	NaN	NaN	NaN	NaN	NaN	5.40855	2	SNFGYNIPLK	sp|P25788|PSA3_HUMAN	P25788	Proteasome subunit alpha type-3
NaN	NaN	NaN	NaN	5.28256	NaN	NaN	NaN	2	SNQQLVDIIEK	sp|P61289|PSME3_HUMAN	P61289	Proteasome activator complex subunit 3
5.29768	NaN	NaN	NaN	NaN	NaN	NaN	NaN	2	SNTPILVDGK	sp|P06744|G6PI_HUMAN	P06744	Glucose-6-phosphate isomerase
5.52301	5.56106	5.56179	5.56322	5.55114	NaN	5.99743	5.62987	2	SNVSDAVAQSTR	sp|P60174|TPIS_HUMAN	P60174	Triosephosphate isomerase
NaN	NaN	NaN	5.1943	5.79316	NaN	NaN	NaN	2	SNYNFEK	sp|P62826|RAN_HUMAN	P62826	GTP-binding nuclear protein Ran
NaN	5.013	NaN	NaN	NaN	NaN	NaN	NaN	2	SNYNLPMHK	sp|P36578|RL4_HUMAN	P36578	60S ribosomal protein L4
5.35828	5.64002	5.25115	5.33834	5.35901	5.35983	5.34943	5.28922	2	SPASDTYIVFGEAK	sp|E9PAV3|NACAM_HUMAN	E9PAV3	Nascent polypeptide-associated complex subunit alpha, muscle-specific form
5.53077	5.50201	5.46996	5.45327	5.36633	5.42748	5.39787	5.42162	3	SPDDPSRYISPDQLADLYK	sp|P06733|ENOA_HUMAN	P06733	Alpha-enolase
NaN	NaN	NaN	NaN	5.06473	NaN	NaN	NaN	2	SPEDLER	sp|P06744|G6PI_HUMAN	P06744	Glucose-6-phosphate isomerase
5.6673	5.68847	5.67235	5.68241	5.6646	5.6646	5.64207	5.63377	2	SQDAEVGDGTTSVTLLAAEFLK	sp|Q99832|TCPH_HUMAN	Q99832	T-complex protein 1 subunit eta
5.61403	NaN	NaN	NaN	NaN	NaN	NaN	NaN	2	SQDIYLR	sp|Q07020|RL18_HUMAN	Q07020	60S ribosomal protein L18
5.23097	NaN	NaN	NaN	NaN	NaN	NaN	5.57129	2	SQGGEPTYNVAVGR	tr|C9J0J7|C9J0J7_HUMAN	C9J0J7	Profilin
NaN	NaN	5.14448	NaN	NaN	NaN	NaN	NaN	2	SQICDNAALYAQK	sp|P55060|XPO2_HUMAN	P55060	Exportin-2
NaN	NaN	5.08627	5.11301	NaN	NaN	NaN	NaN	2	SQIFSTASDNQPTVTIK	sp|P11021|BIP_HUMAN	P11021	Endoplasmic reticulum chaperone BiP
NaN	NaN	NaN	NaN	NaN	NaN	5.49987	5.50106	3	SQIHDIVLVGGSTR	sp|P11142|HSP7C_HUMAN	P11142	Heat shock cognate 71 kDa protein
5.34082	5.27107	5.34881	5.36465	5.34775	5.41321	5.39796	5.46786	2	SQNVMAAASIANIVK	sp|P17987|TCPA_HUMAN	P17987	T-complex protein 1 subunit alpha
NaN	NaN	NaN	NaN	NaN	4.98338	NaN	NaN	2	SQSFFAAAR	sp|O14654|IRS4_HUMAN	O14654	Insulin receptor substrate 4
NaN	NaN	NaN	NaN	NaN	NaN	5.22479	NaN	2	SQVVAGTNYFIK	sp|P04080|CYTB_HUMAN	P04080	Cystatin-B
NaN	NaN	NaN	NaN	5.17589	NaN	NaN	NaN	2	SSFYVNGLTLGGQK	sp|P07737|PROF1_HUMAN	P07737	Profilin-1
NaN	NaN	NaN	NaN	NaN	5.52962	NaN	NaN	2	SSGEIVYCGQVFEK	sp|Q02543|RL18A_HUMAN	Q02543	60S ribosomal protein L18a
NaN	5.36657	NaN	NaN	NaN	NaN	NaN	NaN	3	SSGGREDLESSGLQR	sp|Q9UK76|JUPI1_HUMAN	Q9UK76	Jupiter microtubule associated homolog 1
5.40706	NaN	NaN	NaN	NaN	NaN	NaN	NaN	2	SSGIHVALVTGGNK	sp|P16152|CBR1_HUMAN	P16152	Carbonyl reductase [NADPH] 1
5.6998	5.68967	5.6367	5.673	5.63445	NaN	6.21195	NaN	2	SSGPYGGGGQYFAK	sp|P09651|ROA1_HUMAN	P09651	Heterogeneous nuclear ribonucleoprotein A1
5.40639	NaN	NaN	NaN	NaN	NaN	NaN	NaN	2	SSGSPYGGGYGSGGGSGGYGSR	sp|P51991|ROA3_HUMAN	P51991	Heterogeneous nuclear ribonucleoprotein A3
NaN	NaN	NaN	NaN	NaN	5.84868	NaN	NaN	2	SSLGPVGLDK	sp|P17987|TCPA_HUMAN	P17987	T-complex protein 1 subunit alpha
NaN	NaN	5.23909	NaN	NaN	NaN	NaN	NaN	2	SSQSSSQQFSGIGR	sp|Q92841|DDX17_HUMAN	Q92841	Probable ATP-dependent RNA helicase DDX17
5.46314	NaN	NaN	NaN	NaN	NaN	NaN	NaN	2	SSSGLLEWESK	sp|P14866|HNRPL_HUMAN	P14866	Heterogeneous nuclear ribonucleoprotein L
NaN	5.92609	NaN	NaN	NaN	5.20759	NaN	NaN	3	STAGDTHLGGEDFDNR	sp|P11142|HSP7C_HUMAN	P11142	Heat shock cognate 71 kDa protein
5.08267	NaN	5.04792	5.08321	5.05808	5.08321	5.11319	5.03549	2	STAISLFYELSENDLNFIK	sp|P13639|EF2_HUMAN	P13639	Elongation factor 2
5.82976	5.83207	5.79709	NaN	NaN	NaN	NaN	NaN	2	STELLIR	sp|P68431|H31_HUMAN	P68431	Histone H3.1
NaN	NaN	NaN	NaN	NaN	5.79787	NaN	NaN	2	STESLQANVQR	sp|P26373|RL13_HUMAN	P26373	60S ribosomal protein L13
NaN	NaN	NaN	5.61073	5.20596	NaN	NaN	NaN	2	STFVLDEFK	sp|P26641|EF1G_HUMAN	P26641	Elongation factor 1-gamma
NaN	NaN	NaN	5.37631	NaN	NaN	NaN	NaN	2	STGEAFVQFASK	sp|P31942|HNRH3_HUMAN	P31942	Heterogeneous nuclear ribonucleoprotein H3
5.34173	5.33395	NaN	5.34683	5.36425	5.3352	NaN	NaN	2	STGEAFVQFASQEIAEK	sp|P31943|HNRH1_HUMAN	P31943	Heterogeneous nuclear ribonucleoprotein H
5.7336	5.7812	6.14883	6.13616	5.76034	5.77664	5.80668	5.79611	2	STGGAPTFNVTVTK	sp|P07737|PROF1_HUMAN	P07737	Profilin-1
NaN	NaN	6.54558	6.5707	6.56926	NaN	6.58787	7.1082	2	STLEPVEK	sp|P0DMV8|HS71A_HUMAN	P0DMV8	Heat shock 70 kDa protein 1A
NaN	NaN	NaN	NaN	NaN	5.456	NaN	NaN	2	STLNEIYFGK	tr|B1AK88|B1AK88_HUMAN	B1AK88	F-actin-capping protein subunit beta
6.00932	NaN	5.33091	NaN	5.33639	5.37667	5.37667	NaN	2	STLTDSLVCK	sp|P13639|EF2_HUMAN	P13639	Elongation factor 2
NaN	NaN	NaN	NaN	NaN	NaN	5.19425	NaN	2	STNPGISIGDVAK	sp|O15347|HMGB3_HUMAN	O15347	High mobility group protein B3
NaN	NaN	NaN	5.20148	NaN	NaN	NaN	NaN	2	STTLFSR	sp|P53396|ACLY_HUMAN	P53396	ATP-citrate synthase
6.18654	6.15792	6.16862	6.15009	6.15	6.70186	6.47977	6.13243	2	STTTGHLIYK	sp|P68104|EF1A1_HUMAN	P68104	Elongation factor 1-alpha 1
NaN	NaN	NaN	5.44244	NaN	NaN	NaN	NaN	2	STVHEILCK	sp|A6NMY6|AXA2L_HUMAN	A6NMY6	Putative annexin A2-like protein
NaN	5.44948	NaN	5.45906	5.50406	NaN	NaN	NaN	2	SVDETLR	sp|Q06830|PRDX1_HUMAN	Q06830	Peroxiredoxin-1
5.41175	5.41411	5.3833	NaN	5.38667	5.36024	5.3313	NaN	2	SVDPTLALSVYLR	sp|Q00610|CLH1_HUMAN	Q00610	Clathrin heavy chain 1
5.23933	5.24525	NaN	5.24885	5.23466	5.23879	5.31029	NaN	2	SVDVILDDDLVDK	sp|P25205|MCM3_HUMAN	P25205	DNA replication licensing factor MCM3
5.03015	NaN	NaN	NaN	NaN	5.67464	NaN	NaN	2	SVEAAAELSAK	sp|P20962|PTMS_HUMAN	P20962	Parathymosin
6.05605	6.082	6.05932	6.13405	6.08554	6.10142	6.09794	6.10074	2	SVGDGETVEFDVVEGEK	sp|P67809|YBOX1_HUMAN	P67809	Y-box-binding protein 1
NaN	NaN	NaN	NaN	NaN	5.10242	NaN	NaN	3	SVSGTDVQEECREK	sp|P49321|NASP_HUMAN	P49321	Nuclear autoantigenic sperm protein
NaN	NaN	5.44653	NaN	NaN	NaN	NaN	NaN	2	SVSLTGAPESVQK	sp|Q92945|FUBP2_HUMAN	Q92945	Far upstream element-binding protein 2
5.15557	5.19098	NaN	5.17208	5.14989	NaN	5.17373	6.16081	2	SVTEQGAELSNEER	sp|P63104|1433Z_HUMAN	P63104	14-3-3 protein zeta/delta
NaN	NaN	NaN	5.47814	NaN	NaN	NaN	NaN	2	SYCAEIAHNVSSK	sp|P62910|RL32_HUMAN	P62910	60S ribosomal protein L32
NaN	NaN	NaN	NaN	NaN	NaN	NaN	5.17734	2	SYCNDQSTGDIK	sp|P00492|HPRT_HUMAN	P00492	Hypoxanthine-guanine phosphoribosyltransferase
6.59222	6.64493	6.63497	6.64414	6.65176	6.64477	6.60013	6.65252	2	SYELPDGQVITIGNER	sp|P60709|ACTB_HUMAN	P60709	Actin, cytoplasmic 1
NaN	NaN	NaN	5.24201	NaN	NaN	NaN	NaN	2	SYEPLEDPGVK	sp|P37837|TALDO_HUMAN	P37837	Transaldolase
5.1622	5.14537	NaN	NaN	5.19843	NaN	5.11131	NaN	2	SYNDELQFLEK	sp|Q9Y3I0|RTCB_HUMAN	Q9Y3I0	RNA-splicing ligase RtcB homolog
NaN	NaN	NaN	NaN	NaN	NaN	NaN	5.21829	2	TADGIVSHLK	sp|P30101|PDIA3_HUMAN	P30101	Protein disulfide-isomerase A3
NaN	NaN	NaN	NaN	5.20388	NaN	NaN	NaN	2	TAENATSGETLEENEAGD	sp|Q9UQ80|PA2G4_HUMAN	Q9UQ80	Proliferation-associated protein 2G4
5.96401	5.96019	5.92945	6.13352	5.96557	5.97796	5.98707	5.98497	2	TAFQEALDAAGDK	sp|P10599|THIO_HUMAN	P10599	Thioredoxin
NaN	NaN	NaN	5.46443	NaN	NaN	NaN	NaN	3	TALIHDGLAR	sp|P25398|RS12_HUMAN	P25398	40S ribosomal protein S12
5.40271	5.3463	5.37045	5.36939	5.34992	5.33063	5.33461	5.32884	2	TALLDAAGVASLLTTAEVVVTEIPK	sp|P10809|CH60_HUMAN	P10809	60 kDa heat shock protein, mitochondrial
5.50295	5.48857	5.40179	5.4411	5.4828	5.46531	5.53688	5.51614	3	TALLDAAGVASLLTTAEVVVTEIPKEEK	sp|P10809|CH60_HUMAN	P10809	60 kDa heat shock protein, mitochondrial
4.94059	NaN	5.07868	NaN	5.07512	5.12843	5.73836	5.12179	3	TATPQQAQEVHEK	sp|P60174|TPIS_HUMAN	P60174	Triosephosphate isomerase
NaN	5.32021	NaN	NaN	5.30114	5.44573	NaN	5.41612	2	TAVAPIER	sp|P05141|ADT2_HUMAN	P05141	ADP/ATP translocase 2
NaN	NaN	NaN	NaN	5.28564	NaN	NaN	NaN	2	TAVCDIPPR	sp|Q9BVA1|TBB2B_HUMAN	Q9BVA1	Tubulin beta-2B chain
NaN	NaN	NaN	5.19848	5.19912	5.18546	NaN	NaN	2	TAVETAVLLLR	sp|P49368|TCPG_HUMAN	P49368	T-complex protein 1 subunit gamma
NaN	NaN	NaN	5.06088	5.61156	NaN	NaN	NaN	2	TAVVVGTITDDVR	sp|Q07020|RL18_HUMAN	Q07020	60S ribosomal protein L18
NaN	NaN	NaN	5.61386	5.36159	NaN	NaN	NaN	2	TCTTVAFTQVNSEDK	sp|P62424|RL7A_HUMAN	P62424	60S ribosomal protein L7a
NaN	5.45402	NaN	NaN	NaN	NaN	NaN	NaN	2	TDEGIAYR	sp|P32119|PRDX2_HUMAN	P32119	Peroxiredoxin-2
NaN	NaN	NaN	NaN	NaN	NaN	NaN	5.23727	2	TDLLLEPYNK	sp|P35579|MYH9_HUMAN	P35579	Myosin-9
5.48656	5.49134	5.46809	5.45913	5.45999	NaN	5.40315	5.39552	2	TDLNPDNLQGGDDLDPNYVLSSR	sp|P12277|KCRB_HUMAN	P12277	Creatine kinase B-type
NaN	NaN	5.15161	5.15539	NaN	5.34348	NaN	NaN	2	TDMDNQIVVSDYAQMDR	sp|P50991|TCPD_HUMAN	P50991	T-complex protein 1 subunit delta
NaN	NaN	NaN	NaN	NaN	5.34664	NaN	NaN	4	TDNAGDQHGGGGGGGGGAGAAGGGGGGENYDDPHK	sp|P14866|HNRPL_HUMAN	P14866	Heterogeneous nuclear ribonucleoprotein L
NaN	NaN	5.24023	NaN	NaN	NaN	NaN	NaN	2	TDPTTLTDEEINR	sp|P11586|C1TC_HUMAN	P11586	C-1-tetrahydrofolate synthase, cytoplasmic
NaN	NaN	NaN	NaN	NaN	NaN	5.2668	NaN	2	TDTESELDLISR	sp|P11586|C1TC_HUMAN	P11586	C-1-tetrahydrofolate synthase, cytoplasmic
NaN	NaN	NaN	NaN	NaN	5.90951	NaN	NaN	2	TDYNASVSVPDSSGPER	sp|P61978|HNRPK_HUMAN	P61978	Heterogeneous nuclear ribonucleoprotein K
NaN	NaN	NaN	5.25062	NaN	NaN	NaN	NaN	2	TEALTQAFR	sp|Q9Y230|RUVB2_HUMAN	Q9Y230	RuvB-like 2
NaN	NaN	NaN	5.43741	NaN	NaN	NaN	NaN	3	TENNDHINLK	sp|P61956|SUMO2_HUMAN	P61956	Small ubiquitin-related modifier 2
NaN	NaN	NaN	5.59904	NaN	NaN	NaN	NaN	2	TEVNSGFFYK	sp|P40227|TCPZ_HUMAN	P40227	T-complex protein 1 subunit zeta
5.7235	5.68266	NaN	5.64396	NaN	5.87471	5.8276	6.58841	23	TFIAIKPDGVQR	tr|Q32Q12|Q32Q12_HUMAN	Q32Q12	Nucleoside diphosphate kinase
NaN	NaN	NaN	NaN	NaN	NaN	NaN	5.21782	2	TFNTSTGGLLLPSDTK	sp|P12956|XRCC6_HUMAN	P12956	X-ray repair cross-complementing protein 6
NaN	NaN	NaN	4.73883	4.88555	NaN	NaN	5.59503	2	TFSYAGFEMQPK	sp|Q99832|TCPH_HUMAN	Q99832	T-complex protein 1 subunit eta
5.45623	5.19179	NaN	5.16679	NaN	NaN	NaN	5.55792	2	TFTTQETITNAETAK	sp|P06744|G6PI_HUMAN	P06744	Glucose-6-phosphate isomerase
5.91076	5.89746	5.90171	5.87158	5.89537	5.86749	5.86749	5.87094	2	TFVNITPAEVGVLVGK	sp|P07737|PROF1_HUMAN	P07737	Profilin-1
NaN	5.43537	5.94544	5.08639	5.02845	5.08605	5.18288	NaN	2	TGAAPIIDVVR	sp|P46776|RL27A_HUMAN	P46776	60S ribosomal protein L27a
5.44757	5.38466	5.3857	5.37281	5.37197	5.38041	5.3351	5.38048	2	TGAFSIPVIQIVYETLK	sp|Q92499|DDX1_HUMAN	Q92499	ATP-dependent RNA helicase DDX1
NaN	NaN	NaN	NaN	5.02449	5.39738	NaN	NaN	2	TGCNVLLIQK	sp|P50991|TCPD_HUMAN	P50991	T-complex protein 1 subunit delta
NaN	5.69204	5.85964	NaN	5.69455	5.71142	5.72199	5.72722	2	TGISDVFAK	sp|P19338|NUCL_HUMAN	P19338	Nucleolin
NaN	NaN	5.18205	NaN	NaN	NaN	NaN	NaN	2	TGLVEFAR	sp|P31939|PUR9_HUMAN	P31939	Bifunctional purine biosynthesis protein ATIC
NaN	NaN	NaN	NaN	NaN	6.1222	NaN	NaN	3	TGPNLHGLFGR	sp|P99999|CYC_HUMAN	P99999	Cytochrome c
NaN	NaN	NaN	NaN	NaN	NaN	5.17377	5.65977	2	TGQAPGYSYTAANK	sp|P99999|CYC_HUMAN	P99999	Cytochrome c
NaN	5.24632	5.43676	5.23217	5.3178	5.23448	NaN	5.24158	2	TGTAEMSSILEER	sp|P25705|ATPA_HUMAN	P25705	ATP synthase subunit alpha, mitochondrial
NaN	NaN	NaN	NaN	NaN	NaN	NaN	5.16729	2	TGVAPDVFAENMK	sp|Q01581|HMCS1_HUMAN	Q01581	Hydroxymethylglutaryl-CoA synthase, cytoplasmic
NaN	NaN	NaN	NaN	NaN	5.18279	5.42886	NaN	2	TGYTLDVTTGQR	sp|O60506|HNRPQ_HUMAN	O60506	Heterogeneous nuclear ribonucleoprotein Q
5.10145	NaN	NaN	NaN	NaN	NaN	NaN	NaN	2	THAVLVALK	sp|P25786|PSA1_HUMAN	P25786	Proteasome subunit alpha type-1
6.44682	6.58563	6.4296	6.37096	6.30253	6.25483	6.26778	5.84831	3	THINIVVIGHVDSGK	sp|P68104|EF1A1_HUMAN	P68104	Elongation factor 1-alpha 1
NaN	6.13228	6.33795	6.4901	6.0243	6.03112	6.03453	6.00221	2	TIAPALVSK	sp|P06733|ENOA_HUMAN	P06733	Alpha-enolase
5.66097	NaN	NaN	NaN	NaN	NaN	NaN	NaN	2	TIAQDYGVLK	sp|Q06830|PRDX1_HUMAN	Q06830	Peroxiredoxin-1
NaN	NaN	NaN	NaN	NaN	NaN	NaN	5.54172	3	TICSHVQNMIK	sp|P32969|RL9_HUMAN	P32969	60S ribosomal protein L9
NaN	NaN	NaN	NaN	NaN	NaN	5.22696	NaN	2	TIDDLEDK	tr|A0A087WWU8|A0A087WWU8_HUMAN	A0A087WWU8	Tropomyosin alpha-3 chain
6.10007	6.02683	6.1131	6.11145	6.12979	6.13514	6.10737	6.15227	2	TIGGGDDSFNTFFSETGAGK	sp|Q71U36|TBA1A_HUMAN	Q71U36	Tubulin alpha-1A chain
5.70072	NaN	NaN	NaN	NaN	NaN	NaN	5.45648	2	TIGISVDPR	sp|P26373|RL13_HUMAN	P26373	60S ribosomal protein L13
NaN	NaN	NaN	NaN	NaN	5.02611	5.29228	NaN	2	TIIPLISQCTPK	sp|P40926|MDHM_HUMAN	P40926	Malate dehydrogenase, mitochondrial
NaN	5.35382	5.27471	NaN	NaN	NaN	NaN	NaN	2	TIIQNPTDQQK	sp|Q9UQ80|PA2G4_HUMAN	Q9UQ80	Proliferation-associated protein 2G4
6.27195	6.2457	6.27745	6.29168	6.29179	6.21561	6.21796	6.21617	2	TILSNQTVDIPENVDITLK	sp|P32969|RL9_HUMAN	P32969	60S ribosomal protein L9
NaN	NaN	NaN	NaN	NaN	5.26497	NaN	NaN	2	TINEVENQILTR	sp|O43707|ACTN4_HUMAN	O43707	Alpha-actinin-4
6.84185	6.8997	6.88561	6.91711	6.91498	6.9335	6.93165	6.9013	2	TITLEVEPSDTIENVK	sp|P62979|RS27A_HUMAN	P62979	Ubiquitin-40S ribosomal protein S27a
NaN	NaN	NaN	5.22823	NaN	NaN	NaN	NaN	2	TIVFVETK	sp|P17844|DDX5_HUMAN	P17844	Probable ATP-dependent RNA helicase DDX5
NaN	NaN	5.61368	5.91472	5.35978	5.32634	NaN	NaN	2	TKFENLCK	sp|P07900|HS90A_HUMAN	P07900	Heat shock protein HSP 90-alpha
5.4308	5.5165	5.64006	5.53714	5.48995	5.52751	5.52896	5.5323	2	TLEEDEEELFK	sp|P43487|RANG_HUMAN	P43487	Ran-specific GTPase-activating protein
5.92163	NaN	NaN	NaN	NaN	NaN	NaN	NaN	2	TLETVPLER	sp|P22626|ROA2_HUMAN	P22626	Heterogeneous nuclear ribonucleoproteins A2/B1
NaN	NaN	NaN	NaN	NaN	NaN	5.22402	NaN	3	TLETVPLERK	sp|P22626|ROA2_HUMAN	P22626	Heterogeneous nuclear ribonucleoproteins A2/B1
NaN	5.36472	NaN	NaN	NaN	NaN	NaN	NaN	2	TLFSNIVLSGGSTLFK	sp|P61163|ACTZ_HUMAN	P61163	Alpha-centractin
NaN	5.4951	NaN	NaN	NaN	NaN	NaN	NaN	2	TLGDFAAEYAK	sp|P09874|PARP1_HUMAN	P09874	Poly [ADP-ribose] polymerase 1
NaN	NaN	NaN	5.43104	NaN	NaN	NaN	NaN	2	TLGLYGK	sp|P09211|GSTP1_HUMAN	P09211	Glutathione S-transferase P
5.76112	5.14628	5.08491	5.15211	NaN	NaN	NaN	NaN	2	TLHPDLGTDK	sp|P00338|LDHA_HUMAN	P00338	L-lactate dehydrogenase A chain
5.29755	NaN	NaN	NaN	NaN	NaN	5.14292	5.67088	2	TLIQNCGASTIR	sp|P49368|TCPG_HUMAN	P49368	T-complex protein 1 subunit gamma
NaN	NaN	NaN	NaN	NaN	NaN	NaN	5.45208	2	TLLSDPTYR	sp|P31948|STIP1_HUMAN	P31948	Stress-induced-phosphoprotein 1
5.69877	5.71124	5.71602	5.73859	5.72353	5.71671	5.71986	5.81675	2	TLNDELEIIEGMK	sp|P10809|CH60_HUMAN	P10809	60 kDa heat shock protein, mitochondrial
NaN	5.12202	4.97566	NaN	NaN	NaN	NaN	NaN	2	TLNNDIMLIK	sp|P07477|TRY1_HUMAN	P07477	Serine protease 1
5.69876	5.70847	6.02824	6.15847	5.73085	5.7166	NaN	NaN	2	TLSDYNIQK	sp|P62979|RS27A_HUMAN	P62979	Ubiquitin-40S ribosomal protein S27a
5.1619	NaN	NaN	NaN	NaN	NaN	NaN	NaN	2	TLSGMESYCVR	sp|P50991|TCPD_HUMAN	P50991	T-complex protein 1 subunit delta
5.87976	5.84134	5.84773	5.86517	5.89897	6.04414	5.95346	6.41867	2	TLTIVDTGIGMTK	sp|P07900|HS90A_HUMAN	P07900	Heat shock protein HSP 90-alpha
NaN	NaN	5.16386	NaN	NaN	5.52225	5.66291	NaN	2	TLVDIAK	sp|Q99832|TCPH_HUMAN	Q99832	T-complex protein 1 subunit eta
5.55512	5.56885	5.61444	5.7083	NaN	5.57764	5.27936	NaN	2	TLVLLMGK	sp|P07737|PROF1_HUMAN	P07737	Profilin-1
5.41231	5.39968	5.42128	5.39917	5.40376	5.3652	5.36667	5.36778	2	TLVLSNLSYSATEETLQEVFEK	sp|P19338|NUCL_HUMAN	P19338	Nucleolin
NaN	5.56063	NaN	5.63054	NaN	NaN	NaN	NaN	2	TLVSVTK	sp|P07900|HS90A_HUMAN	P07900	Heat shock protein HSP 90-alpha
NaN	NaN	NaN	NaN	NaN	NaN	NaN	5.55541	2	TNEAQAIETAR	sp|P61088|UBE2N_HUMAN	P61088	Ubiquitin-conjugating enzyme E2 N
NaN	5.36661	NaN	NaN	NaN	NaN	NaN	NaN	2	TNQELQEINR	sp|A6NMY6|AXA2L_HUMAN	A6NMY6	Putative annexin A2-like protein
NaN	NaN	5.69256	NaN	NaN	NaN	NaN	NaN	3	TNRPPLSLSR	sp|Q07020|RL18_HUMAN	Q07020	60S ribosomal protein L18
NaN	NaN	NaN	5.11871	NaN	NaN	NaN	NaN	2	TNSTFNQVVLK	sp|Q07020|RL18_HUMAN	Q07020	60S ribosomal protein L18
NaN	NaN	NaN	NaN	NaN	NaN	NaN	4.46507	2	TPAFAESVTEGDVR	sp|P36957|ODO2_HUMAN	P36957	Dihydrolipoyllysine-residue succinyltransferase component of 2-oxoglutarate dehydrogenase complex, mitochondrial
NaN	NaN	NaN	NaN	5.11317	NaN	NaN	NaN	2	TPAQYDASELK	sp|A6NMY6|AXA2L_HUMAN	A6NMY6	Putative annexin A2-like protein
5.24714	NaN	NaN	NaN	NaN	5.23917	NaN	NaN	3	TPASPVVHIR	sp|P14866|HNRPL_HUMAN	P14866	Heterogeneous nuclear ribonucleoprotein L
NaN	NaN	NaN	NaN	NaN	NaN	5.37618	NaN	2	TPCEEILVK	sp|P21333|FLNA_HUMAN	P21333	Filamin-A
NaN	NaN	NaN	NaN	NaN	NaN	NaN	5.62318	3	TPELNLDQFHDK	sp|P27824|CALX_HUMAN	P27824	Calnexin
5.3201	NaN	NaN	NaN	NaN	NaN	NaN	NaN	3	TPFLLVGTQIDLRDDPSTIEK	sp|P60953|CDC42_HUMAN	P60953	Cell division control protein 42 homolog
NaN	NaN	NaN	5.52999	NaN	NaN	NaN	5.31586	2	TPSSDVLVFDYTK	sp|Q16576|RBBP7_HUMAN	Q16576	Histone-binding protein RBBP7
5.2864	5.31045	5.30875	NaN	5.26079	5.24941	5.83722	5.37399	3	TPVEPEVAIHR	sp|P60866|RS20_HUMAN	P60866	40S ribosomal protein S20
NaN	NaN	NaN	5.25871	NaN	NaN	NaN	NaN	2	TPVPSDIDISR	sp|P11586|C1TC_HUMAN	P11586	C-1-tetrahydrofolate synthase, cytoplasmic
NaN	NaN	4.70193	4.74387	NaN	NaN	NaN	NaN	2	TQLAVCQQR	sp|Q02790|FKBP4_HUMAN	Q02790	Peptidyl-prolyl cis-trans isomerase FKBP4
NaN	NaN	NaN	5.39402	NaN	NaN	NaN	NaN	2	TSASIILR	sp|P17987|TCPA_HUMAN	P17987	T-complex protein 1 subunit alpha
5.82162	5.75903	5.74935	5.79013	5.76575	5.81677	5.80241	5.9161	2	TSIAIDTIINQK	sp|P25705|ATPA_HUMAN	P25705	ATP synthase subunit alpha, mitochondrial
NaN	NaN	NaN	NaN	NaN	5.81031	NaN	NaN	2	TTDGYLLR	sp|P61247|RS3A_HUMAN	P61247	40S ribosomal protein S3a
NaN	5.3614	NaN	NaN	NaN	NaN	NaN	NaN	2	TTEINFK	sp|P29373|RABP2_HUMAN	P29373	Cellular retinoic acid-binding protein 2
NaN	NaN	NaN	NaN	5.06457	NaN	NaN	NaN	2	TTGFGMIYDSLDYAK	tr|A0A2R8YD14|A0A2R8YD14_HUMAN	A0A2R8YD14	40S ribosomal protein S24
NaN	5.33513	NaN	5.30325	NaN	NaN	5.18033	NaN	4	TTGIVMDSGDGVTHTVPIYEGYALPHAILR	sp|P60709|ACTB_HUMAN	P60709	Actin, cytoplasmic 1
5.39902	NaN	NaN	NaN	NaN	NaN	NaN	NaN	2	TTLTAAITK	sp|P49411|EFTU_HUMAN	P49411	Elongation factor Tu, mitochondrial
5.40667	5.39428	5.37492	5.39951	5.41064	5.39639	5.39963	5.41449	2	TTPDVIFVFGFR	tr|A0A2R8YD14|A0A2R8YD14_HUMAN	A0A2R8YD14	40S ribosomal protein S24
NaN	NaN	NaN	NaN	NaN	NaN	NaN	5.66655	2	TTPSVVAFTADGER	sp|P38646|GRP75_HUMAN	P38646	Stress-70 protein, mitochondrial
6.4104	6.41261	6.40802	6.4216	6.43663	6.77182	7.06656	6.50001	2	TTPSYVAFTDTER	sp|P0DMV8|HS71A_HUMAN	P0DMV8	Heat shock 70 kDa protein 1A
NaN	5.70284	NaN	NaN	NaN	NaN	NaN	5.60948	3	TTPSYVAFTDTERLIGDAAK	sp|P0DMV8|HS71A_HUMAN	P0DMV8	Heat shock 70 kDa protein 1A
NaN	NaN	NaN	5.53586	NaN	NaN	NaN	NaN	2	TTQFSCTLGEK	sp|Q01469|FABP5_HUMAN	Q01469	Fatty acid-binding protein 5
NaN	NaN	6.18312	NaN	NaN	NaN	NaN	NaN	3	TTTMPASPVGSSIGQTSTTLPSCPQR	tr|J3QSE3|J3QSE3_HUMAN	J3QSE3	Protein APCDD1 (Fragment)
NaN	NaN	NaN	5.17662	NaN	NaN	NaN	NaN	2	TTYLVLDEADR	sp|P17844|DDX5_HUMAN	P17844	Probable ATP-dependent RNA helicase DDX5
NaN	NaN	NaN	5.06557	NaN	NaN	NaN	5.8244	2	TVDNFVALATGEK	sp|P23284|PPIB_HUMAN	P23284	Peptidyl-prolyl cis-trans isomerase B
NaN	5.89765	NaN	NaN	NaN	NaN	NaN	NaN	23	TVFAEHISDECK	sp|P39023|RL3_HUMAN	P39023	60S ribosomal protein L3
NaN	NaN	5.6887	5.10062	NaN	NaN	5.05308	NaN	2	TVGATALPR	sp|P50990|TCPQ_HUMAN	P50990	T-complex protein 1 subunit theta
5.52717	NaN	NaN	NaN	NaN	5.05015	NaN	NaN	2	TVGVEPAADGK	sp|P46779|RL28_HUMAN	P46779	60S ribosomal protein L28
NaN	NaN	NaN	5.22627	NaN	NaN	NaN	NaN	2	TVGVVDTR	sp|Q7Z333|SETX_HUMAN	Q7Z333	Probable helicase senataxin
NaN	NaN	NaN	NaN	NaN	5.702	NaN	NaN	2	TVIIEQSWGSPK	sp|P10809|CH60_HUMAN	P10809	60 kDa heat shock protein, mitochondrial
NaN	5.31274	NaN	NaN	NaN	NaN	NaN	NaN	3	TVPPAVTGITFLSGGQSEEEASINLNAINK	sp|P04075|ALDOA_HUMAN	P04075	Fructose-bisphosphate aldolase A
5.72563	5.75727	5.77856	5.80008	5.78107	5.84797	5.81606	5.80544	2	TVTAMDVVYALK	sp|P62805|H4_HUMAN	P62805	Histone H4
NaN	NaN	NaN	NaN	NaN	5.11859	NaN	NaN	2	TVTIVVR	sp|P50991|TCPD_HUMAN	P50991	T-complex protein 1 subunit delta
5.25189	5.30207	5.2464	NaN	5.31766	NaN	NaN	5.50726	2	TVTNAVVTVPAYFNDSQR	sp|P11142|HSP7C_HUMAN	P11142	Heat shock cognate 71 kDa protein
5.69493	5.73036	5.72259	5.73344	5.74908	5.76511	5.75654	5.81845	2	TVVGQITVDMMYGGMR	sp|O75390|CISY_HUMAN	O75390	Citrate synthase, mitochondrial
NaN	NaN	5.53983	NaN	NaN	NaN	NaN	NaN	2	TYAICGAIR	sp|P63220|RS21_HUMAN	P63220	40S ribosomal protein S21
NaN	NaN	NaN	NaN	NaN	NaN	NaN	5.53447	3	TYDATTHFETTCDDIK	sp|P50395|GDIB_HUMAN	P50395	Rab GDP dissociation inhibitor beta
5.90661	5.87571	5.92209	5.86235	5.86799	5.87194	5.85105	5.86703	2	VAAAVDLIIK	sp|P49327|FAS_HUMAN	P49327	Fatty acid synthase
NaN	NaN	NaN	NaN	NaN	5.44271	NaN	NaN	2	VAAIEALNDGELQK	sp|P50502|F10A1_HUMAN	P50502	Hsc70-interacting protein
NaN	NaN	5.21159	NaN	NaN	NaN	NaN	NaN	3	VACIGAWHPAR	sp|P39023|RL3_HUMAN	P39023	60S ribosomal protein L3
NaN	NaN	NaN	NaN	5.194	5.37348	NaN	NaN	3	VADMALHYANK	sp|P50990|TCPQ_HUMAN	P50990	T-complex protein 1 subunit theta
NaN	NaN	5.19022	NaN	NaN	NaN	NaN	NaN	2	VAFSVAR	sp|P39023|RL3_HUMAN	P39023	60S ribosomal protein L3
6.66275	6.64911	6.67184	6.67756	6.69646	6.68721	6.7093	6.68507	2	VAGMDVELTVEER	sp|P62258|1433E_HUMAN	P62258	14-3-3 protein epsilon
5.56426	5.76473	5.54967	5.59821	5.56466	5.86692	6.04072	5.77463	2	VAGQDGSVVQFK	sp|P61956|SUMO2_HUMAN	P61956	Small ubiquitin-related modifier 2
5.00066	NaN	NaN	NaN	NaN	NaN	NaN	NaN	2	VAIEHLDK	sp|P48643|TCPE_HUMAN	P48643	T-complex protein 1 subunit epsilon
NaN	NaN	NaN	NaN	NaN	NaN	NaN	5.12061	2	VALNVSCANLLDK	sp|O75131|CPNE3_HUMAN	O75131	Copine-3
NaN	NaN	NaN	NaN	NaN	5.31489	NaN	NaN	2	VALSSETEVALAR	sp|P27816|MAP4_HUMAN	P27816	Microtubule-associated protein 4
5.09836	NaN	NaN	NaN	NaN	5.13671	NaN	NaN	2	VANVSLLALYK	sp|P62266|RS23_HUMAN	P62266	40S ribosomal protein S23
NaN	5.16641	5.39267	NaN	NaN	NaN	NaN	NaN	2	VAPAPAVVK	sp|P62424|RL7A_HUMAN	P62424	60S ribosomal protein L7a
6.34165	6.48171	6.30966	6.34286	6.34422	6.35694	6.35555	6.36298	3	VAPEEHPVLLTEAPLNPK	sp|P60709|ACTB_HUMAN	P60709	Actin, cytoplasmic 1
NaN	NaN	NaN	NaN	NaN	5.08721	NaN	NaN	2	VAQGVSGAVQDK	sp|P12268|IMDH2_HUMAN	P12268	Inosine-5'-monophosphate dehydrogenase 2
NaN	NaN	NaN	NaN	5.48531	NaN	NaN	NaN	2	VAQLEQVYIR	sp|P62318|SMD3_HUMAN	P62318	Small nuclear ribonucleoprotein Sm D3
NaN	NaN	NaN	NaN	NaN	5.187	NaN	NaN	2	VAQPTITDNK	sp|P21333|FLNA_HUMAN	P21333	Filamin-A
NaN	NaN	5.55029	NaN	NaN	NaN	NaN	NaN	2	VASLLVK	sp|P00492|HPRT_HUMAN	P00492	Hypoxanthine-guanine phosphoribosyltransferase
5.76127	5.7678	5.74784	5.75981	5.74882	5.73486	5.74614	5.72093	2	VATAQDDITGDGTTSNVLIIGELLK	sp|P40227|TCPZ_HUMAN	P40227	T-complex protein 1 subunit zeta
NaN	NaN	NaN	NaN	NaN	5.03398	NaN	NaN	2	VATWFNQPAR	sp|P26373|RL13_HUMAN	P26373	60S ribosomal protein L13
NaN	NaN	NaN	5.04875	NaN	NaN	NaN	NaN	2	VAVFFGGLSIK	sp|Q13838|DX39B_HUMAN	Q13838	Spliceosome RNA helicase DDX39B
5.6845	5.72697	5.75237	5.80272	5.54275	5.70218	5.75042	5.70684	2	VAVLGASGGIGQPLSLLLK	sp|P40926|MDHM_HUMAN	P40926	Malate dehydrogenase, mitochondrial
5.5021	NaN	NaN	NaN	NaN	NaN	NaN	5.11079	2	VAVVAGYGDVGK	sp|P23526|SAHH_HUMAN	P23526	Adenosylhomocysteinase
NaN	5.5806	NaN	NaN	NaN	NaN	NaN	NaN	3	VAYVSFGPHAGK	sp|P50914|RL14_HUMAN	P50914	60S ribosomal protein L14
5.18711	NaN	NaN	NaN	5.11128	5.33283	5.53985	NaN	2	VCADLIR	sp|P60866|RS20_HUMAN	P60866	40S ribosomal protein S20
NaN	5.13763	NaN	NaN	5.30859	5.35967	5.26074	6.30929	2	VCENIPIVLCGNK	sp|P62826|RAN_HUMAN	P62826	GTP-binding nuclear protein Ran
NaN	NaN	5.14414	NaN	NaN	NaN	NaN	NaN	2	VDAQFGGIDQR	sp|P54577|SYYC_HUMAN	P54577	Tyrosine--tRNA ligase, cytoplasmic
5.32642	NaN	NaN	NaN	NaN	NaN	NaN	NaN	2	VDATADYICK	sp|P53396|ACLY_HUMAN	P53396	ATP-citrate synthase
5.61301	NaN	NaN	NaN	NaN	5.28297	NaN	5.28044	2	VDATAETDLAK	sp|P13667|PDIA4_HUMAN	P13667	Protein disulfide-isomerase A4
NaN	NaN	NaN	NaN	NaN	NaN	NaN	5.52586	2	VDATEESDLAQQYGVR	sp|P07237|PDIA1_HUMAN	P07237	Protein disulfide-isomerase
NaN	NaN	NaN	NaN	5.14704	NaN	NaN	NaN	3	VDCTAHSDVCSAQGVR	sp|Q8NBS9|TXND5_HUMAN	Q8NBS9	Thioredoxin domain-containing protein 5
5.41597	NaN	NaN	NaN	NaN	NaN	NaN	NaN	2	VDDFLANEAK	sp|P52209|6PGD_HUMAN	P52209	6-phosphogluconate dehydrogenase, decarboxylating
5.83034	5.82544	5.83103	5.84488	6.51004	NaN	5.88466	5.87511	3	VDNDENEHQLSLR	sp|P06748|NPM_HUMAN	P06748	Nucleophosmin
5.47518	5.4929	5.54832	5.51979	5.546	5.546	5.52834	5.92546	2	VDSLLENLEK	sp|P07910|HNRPC_HUMAN	P07910	Heterogeneous nuclear ribonucleoproteins C1/C2
NaN	5.35827	NaN	5.5248	5.54667	5.37036	5.42277	5.41425	2	VEAQVYILSK	sp|P49411|EFTU_HUMAN	P49411	Elongation factor Tu, mitochondrial
NaN	NaN	NaN	NaN	NaN	NaN	5.30911	NaN	2	VEFMDDTSR	sp|P62857|RS28_HUMAN	P62857	40S ribosomal protein S28
5.53879	5.51832	5.51187	5.48322	5.49948	5.48223	5.49321	NaN	2	VEGTEPTTAFNLFVGNLNFNK	sp|P19338|NUCL_HUMAN	P19338	Nucleolin
6.49298	6.43357	6.40982	6.42342	6.40946	6.43642	6.44418	7.27438	2	VEIIANDQGNR	sp|P0DMV8|HS71A_HUMAN	P0DMV8	Heat shock 70 kDa protein 1A
NaN	5.60037	5.62614	5.62483	5.6338	5.65166	5.66523	5.67532	3	VEIIANDQGNRTTPSYVAFTDTER	sp|P0DMV8|HS71A_HUMAN	P0DMV8	Heat shock 70 kDa protein 1A
5.13691	NaN	NaN	NaN	NaN	NaN	NaN	NaN	2	VELDNMPLR	sp|Q15233|NONO_HUMAN	Q15233	Non-POU domain-containing octamer-binding protein
5.1347	NaN	5.15473	5.16197	5.11756	5.91502	5.50685	5.19419	2	VELQELNDR	sp|P08670|VIME_HUMAN	P08670	Vimentin
NaN	NaN	NaN	NaN	NaN	NaN	NaN	5.63182	2	VELSQLR	sp|P42766|RL35_HUMAN	P42766	60S ribosomal protein L35
NaN	NaN	NaN	NaN	NaN	NaN	5.4972	NaN	3	VEQATKPSFESGR	sp|P38159|RBMX_HUMAN	P38159	RNA-binding motif protein, X chromosome
5.30265	NaN	NaN	NaN	NaN	NaN	NaN	NaN	2	VEQLGAEGNVEESQK	sp|Q9Y383|LC7L2_HUMAN	Q9Y383	Putative RNA-binding protein Luc7-like 2
6.71039	6.72024	6.70811	6.69465	6.69931	6.67386	6.66861	6.66095	3	VETGVLKPGMVVTFAPVNVTTEVK	sp|P68104|EF1A1_HUMAN	P68104	Elongation factor 1-alpha 1
5.22433	5.33294	5.2475	5.35372	NaN	5.69701	5.72541	5.34436	2	VEVTEFEDIK	sp|P0DME0|SETLP_HUMAN	P0DME0	Protein SETSIP
NaN	NaN	NaN	NaN	NaN	5.39315	NaN	NaN	2	VFDAIMNFK	sp|P13639|EF2_HUMAN	P13639	Elongation factor 2
NaN	NaN	NaN	NaN	NaN	5.3437	NaN	NaN	2	VFDMLNR	sp|P60842|IF4A1_HUMAN	P60842	Eukaryotic initiation factor 4A-I
NaN	NaN	NaN	NaN	NaN	NaN	NaN	5.33751	2	VFDPVPVGVTK	sp|Q08211|DHX9_HUMAN	Q08211	ATP-dependent RNA helicase A
NaN	NaN	NaN	NaN	5.0543	NaN	NaN	NaN	2	VFEVMLATDR	sp|P22061|PIMT_HUMAN	P22061	Protein-L-isoaspartate(D-aspartate) O-methyltransferase
5.56765	NaN	NaN	5.38807	NaN	5.42	NaN	NaN	2	VFGNEIK	sp|P19338|NUCL_HUMAN	P19338	Nucleolin
5.90195	5.84941	5.92915	5.90733	5.90294	5.91453	5.92299	5.93213	2	VFIGNLNTLVVK	sp|P07910|HNRPC_HUMAN	P07910	Heterogeneous nuclear ribonucleoproteins C1/C2
NaN	5.89211	5.9165	5.93779	6.14748	6.4082	NaN	5.96361	2	VFLENVIR	sp|P62805|H4_HUMAN	P62805	Histone H4
NaN	NaN	NaN	NaN	NaN	5.2859	5.56013	5.09721	2	VFQFLNAK	sp|P83731|RL24_HUMAN	P83731	60S ribosomal protein L24
5.52241	5.52484	5.50672	5.41484	5.49704	5.51002	5.50957	5.51562	2	VFSATLGLVDIVK	sp|P09874|PARP1_HUMAN	P09874	Poly [ADP-ribose] polymerase 1
5.37655	5.35706	NaN	5.37098	5.34844	5.38412	5.69277	5.41383	2	VFSGLVSTGLK	sp|P13639|EF2_HUMAN	P13639	Elongation factor 2
NaN	5.34663	5.31513	5.38336	5.4646	5.41616	5.35246	5.41391	2	VFVGGLSPDTSEEQIK	sp|O14979|HNRDL_HUMAN	O14979	Heterogeneous nuclear ribonucleoprotein D-like
NaN	5.16969	5.2186	NaN	NaN	NaN	NaN	NaN	2	VGDPQELNGITR	sp|P49327|FAS_HUMAN	P49327	Fatty acid synthase
NaN	NaN	NaN	NaN	NaN	NaN	5.21606	5.5758	2	VGDVYIPR	sp|Q01130|SRSF2_HUMAN	Q01130	Serine/arginine-rich splicing factor 2
NaN	NaN	5.42687	NaN	NaN	NaN	NaN	NaN	3	VGEEFEEQTVDGRPCK	sp|P29373|RABP2_HUMAN	P29373	Cellular retinoic acid-binding protein 2
NaN	NaN	NaN	NaN	NaN	5.47511	5.90392	NaN	2	VGEFSGANK	sp|P10599|THIO_HUMAN	P10599	Thioredoxin
NaN	NaN	5.8704	NaN	NaN	5.41393	5.43301	NaN	2	VGEVIVTK	sp|P10809|CH60_HUMAN	P10809	60 kDa heat shock protein, mitochondrial
5.42526	5.40428	5.4617	5.44822	NaN	NaN	5.49613	5.72902	3	VGEVIVTKDDAMLLK	sp|P10809|CH60_HUMAN	P10809	60 kDa heat shock protein, mitochondrial
5.24243	5.3978	5.48305	NaN	NaN	NaN	NaN	NaN	2	VGEVTYVELLMDAEGK	sp|P52272|HNRPM_HUMAN	P52272	Heterogeneous nuclear ribonucleoprotein M
5.34596	5.40719	5.37732	5.35691	5.40601	5.37844	5.87132	5.50865	2	VGGTSDVEVNEK	sp|P10809|CH60_HUMAN	P10809	60 kDa heat shock protein, mitochondrial
NaN	NaN	NaN	NaN	NaN	NaN	5.06626	NaN	3	VGGTSDVEVNEKK	sp|P10809|CH60_HUMAN	P10809	60 kDa heat shock protein, mitochondrial
6.26968	6.29782	6.28489	6.3194	6.33047	6.34778	6.34778	6.44831	2	VGINYQPPTVVPGGDLAK	sp|Q71U36|TBA1A_HUMAN	Q71U36	Tubulin alpha-1A chain
NaN	NaN	NaN	NaN	NaN	5.53298	NaN	NaN	2	VGQDPVLR	sp|Q04837|SSBP_HUMAN	Q04837	Single-stranded DNA-binding protein, mitochondrial
NaN	NaN	6.15594	NaN	5.69461	5.69427	5.88682	NaN	2	VGVNGFGR	sp|P04406|G3P_HUMAN	P04406	Glyceraldehyde-3-phosphate dehydrogenase
NaN	NaN	NaN	5.80039	5.80085	NaN	NaN	NaN	23	VHIEIGPDGR	sp|P31943|HNRH1_HUMAN	P31943	Heterogeneous nuclear ribonucleoprotein H
NaN	NaN	5.75719	NaN	5.3534	5.71038	5.68404	5.62712	2	VHLTPEEK	sp|P02042|HBD_HUMAN	P02042	Hemoglobin subunit delta
5.59824	5.58885	5.60676	5.5632	5.60371	5.60676	5.61131	5.63268	2	VHLVGIDIFTGK	sp|P63241|IF5A1_HUMAN	P63241	Eukaryotic translation initiation factor 5A-1
NaN	NaN	NaN	NaN	NaN	5.60534	NaN	NaN	2	VHVIFNYK	sp|P27797|CALR_HUMAN	P27797	Calreticulin
NaN	5.20434	5.24608	NaN	NaN	NaN	NaN	5.46315	2	VIAINVDDPDAANYNDINDVK	sp|Q15181|IPYR_HUMAN	Q15181	Inorganic pyrophosphatase
NaN	NaN	NaN	NaN	NaN	NaN	5.2571	NaN	3	VICILSHPIK	sp|P50395|GDIB_HUMAN	P50395	Rab GDP dissociation inhibitor beta
NaN	NaN	NaN	5.50652	NaN	NaN	NaN	NaN	2	VIDPATATSVDLR	sp|P50991|TCPD_HUMAN	P50991	T-complex protein 1 subunit delta
NaN	NaN	NaN	NaN	5.31727	5.3574	NaN	NaN	2	VIGGDDLSTLTGK	sp|P00492|HPRT_HUMAN	P00492	Hypoxanthine-guanine phosphoribosyltransferase
NaN	NaN	NaN	NaN	NaN	NaN	5.04729	NaN	2	VIGIDHIK	sp|P22061|PIMT_HUMAN	P22061	Protein-L-isoaspartate(D-aspartate) O-methyltransferase
NaN	5.10973	NaN	NaN	NaN	NaN	NaN	NaN	3	VIGQDSSEIHFK	sp|G2XKQ0|SUMO5_HUMAN	G2XKQ0	Small ubiquitin-related modifier 5
5.42505	5.44628	5.44531	5.4567	5.59874	6.04459	6.32553	5.52505	2	VIGSGCNLDSAR	sp|P07195|LDHB_HUMAN	P07195	L-lactate dehydrogenase B chain
NaN	NaN	NaN	NaN	NaN	NaN	4.97403	5.0202	3	VIISAPSADAPMFVMGVNHEK	sp|P04406|G3P_HUMAN	P04406	Glyceraldehyde-3-phosphate dehydrogenase
NaN	NaN	NaN	NaN	NaN	5.13915	NaN	NaN	2	VINEEYK	sp|Q16576|RBBP7_HUMAN	Q16576	Histone-binding protein RBBP7
NaN	NaN	5.12756	5.21119	NaN	5.15085	NaN	NaN	2	VINEPTAAALAYGLDK	sp|P38646|GRP75_HUMAN	P38646	Stress-70 protein, mitochondrial
5.67759	NaN	NaN	NaN	6.17712	5.68751	NaN	NaN	2	VIPELNGK	sp|P04406|G3P_HUMAN	P04406	Glyceraldehyde-3-phosphate dehydrogenase
NaN	NaN	NaN	NaN	NaN	NaN	NaN	4.80102	2	VISFEEQVASIR	sp|Q9BT78|CSN4_HUMAN	Q9BT78	COP9 signalosome complex subunit 4
5.33607	NaN	5.38473	NaN	NaN	NaN	5.63796	NaN	2	VISSIEQK	sp|P27348|1433T_HUMAN	P27348	14-3-3 protein theta
5.8796	5.33275	5.21034	NaN	5.22436	NaN	NaN	NaN	2	VLAAVYK	sp|P04075|ALDOA_HUMAN	P04075	Fructose-bisphosphate aldolase A
NaN	NaN	NaN	NaN	NaN	NaN	5.06909	5.41022	2	VLAGETLSVNDPPDVLDR	sp|Q12906|ILF3_HUMAN	Q12906	Interleukin enhancer-binding factor 3
5.41571	5.37779	5.3798	5.38967	5.39413	5.41417	5.40609	5.84208	2	VLAQNSGFDLQETLVK	sp|P40227|TCPZ_HUMAN	P40227	T-complex protein 1 subunit zeta
NaN	NaN	NaN	NaN	NaN	5.52797	NaN	NaN	2	VLATAFDTTLGGR	sp|P34932|HSP74_HUMAN	P34932	Heat shock 70 kDa protein 4
5.28164	NaN	NaN	5.28631	5.27232	5.30118	5.57746	NaN	3	VLATVTKPVGGDK	sp|Q02878|RL6_HUMAN	Q02878	60S ribosomal protein L6
NaN	NaN	5.59724	NaN	NaN	NaN	NaN	NaN	2	VLCELADLQDK	sp|P17987|TCPA_HUMAN	P17987	T-complex protein 1 subunit alpha
NaN	NaN	NaN	NaN	NaN	NaN	5.41969	NaN	2	VLDSGAPIK	sp|P06576|ATPB_HUMAN	P06576	ATP synthase subunit beta, mitochondrial
NaN	5.43827	NaN	5.44375	5.44207	NaN	NaN	NaN	2	VLDVNLMGTFNVIR	sp|Q99714|HCD2_HUMAN	Q99714	3-hydroxyacyl-CoA dehydrogenase type-2
NaN	NaN	NaN	NaN	NaN	5.37396	NaN	NaN	2	VLEFNCR	sp|P22102|PUR2_HUMAN	P22102	Trifunctional purine biosynthetic protein adenosine-3
NaN	NaN	NaN	NaN	5.20669	NaN	NaN	NaN	2	VLENAEGAR	sp|P38646|GRP75_HUMAN	P38646	Stress-70 protein, mitochondrial
5.47307	5.45596	5.43459	5.47214	5.47469	5.635	5.56613	5.51433	2	VLEQLTGQTPVFSK	sp|P62913|RL11_HUMAN	P62913	60S ribosomal protein L11
NaN	NaN	NaN	NaN	5.18893	5.60897	NaN	NaN	2	VLFSSNGGVVK	tr|A6NLN1|A6NLN1_HUMAN	A6NLN1	Polypyrimidine tract-binding protein 1
NaN	NaN	NaN	NaN	NaN	4.86804	NaN	NaN	2	VLGVNVMLR	sp|P29373|RABP2_HUMAN	P29373	Cellular retinoic acid-binding protein 2
NaN	NaN	NaN	NaN	NaN	5.19833	NaN	NaN	2	VLIIGGGDGGVLR	sp|P19623|SPEE_HUMAN	P19623	Spermidine synthase
5.69875	5.66098	5.72586	5.69907	NaN	5.86112	5.80121	5.77612	2	VLITTDLLAR	sp|P60842|IF4A1_HUMAN	P60842	Eukaryotic initiation factor 4A-I
NaN	5.11065	NaN	NaN	NaN	NaN	NaN	NaN	2	VLLGETGK	sp|P62280|RS11_HUMAN	P62280	40S ribosomal protein S11
NaN	5.48132	5.45839	5.5043	5.52794	5.76308	5.93882	5.60585	2	VLLPEYGGTK	sp|P61604|CH10_HUMAN	P61604	10 kDa heat shock protein, mitochondrial
5.44187	5.45506	5.4117	5.44052	5.44825	5.44052	5.40257	5.42736	2	VLLVLELQGLQK	sp|Q14697|GANAB_HUMAN	Q14697	Neutral alpha-glucosidase AB
5.68829	5.69517	5.68275	5.73999	5.74818	5.74334	5.76552	5.6728	2	VLNNMEIGTSLFDEEGAK	sp|P00558|PGK1_HUMAN	P00558	Phosphoglycerate kinase 1
5.62875	NaN	NaN	5.09698	5.07382	NaN	5.23282	NaN	2	VLNTNIDGR	sp|P62269|RS18_HUMAN	P62269	40S ribosomal protein S18
NaN	NaN	NaN	5.16256	5.38798	NaN	NaN	NaN	2	VLQALEGLK	sp|P39019|RS19_HUMAN	P39019	40S ribosomal protein S19
5.63119	5.64961	6.21703	5.85848	5.68648	5.70884	5.69221	5.63671	2	VLQATVVAVGSGSK	sp|P61604|CH10_HUMAN	P61604	10 kDa heat shock protein, mitochondrial
NaN	5.13953	5.32672	5.51928	NaN	5.13854	NaN	5.18105	2	VLQLYPNNK	sp|Q02790|FKBP4_HUMAN	Q02790	Peptidyl-prolyl cis-trans isomerase FKBP4
NaN	NaN	NaN	NaN	NaN	5.05783	NaN	NaN	2	VLSIGDGIAR	sp|P25705|ATPA_HUMAN	P25705	ATP synthase subunit alpha, mitochondrial
6.19165	6.10758	6.12839	6.13939	6.14134	NaN	6.16133	NaN	3	VLSPADKTNVK	sp|P69905|HBA_HUMAN	P69905	Hemoglobin subunit alpha
5.77583	5.80636	5.82888	5.81319	5.83731	5.82043	5.84328	6.33558	2	VLTPELYAELR	sp|P12277|KCRB_HUMAN	P12277	Creatine kinase B-type
NaN	5.12164	5.94892	NaN	5.24329	NaN	5.20219	NaN	2	VLTVINQTQK	sp|P42766|RL35_HUMAN	P42766	60S ribosomal protein L35
NaN	NaN	NaN	NaN	NaN	5.0862	NaN	NaN	2	VLVDMSR	sp|P78371|TCPB_HUMAN	P78371	T-complex protein 1 subunit beta
6.11605	5.62518	5.60679	5.94365	5.56044	5.56847	5.58137	5.87208	3	VMLGETNPADSKPGTIR	tr|Q32Q12|Q32Q12_HUMAN	Q32Q12	Nucleoside diphosphate kinase
NaN	NaN	5.4591	5.52157	5.50945	NaN	5.50326	NaN	2	VMVSISLK	sp|O15144|ARPC2_HUMAN	O15144	Actin-related protein 2/3 complex subunit 2
6.19052	6.20514	6.17906	6.19462	6.23442	6.29205	6.22243	6.22324	2	VNDTIQIDLETGK	sp|P62701|RS4X_HUMAN	P62701	40S ribosomal protein S4, X isoform
5.57913	5.66464	5.66272	5.68446	NaN	5.66929	NaN	NaN	2	VNEMIIGGGMAFTFLK	sp|P00558|PGK1_HUMAN	P00558	Phosphoglycerate kinase 1
NaN	NaN	NaN	NaN	5.68089	NaN	5.7008	5.71593	2	VNEMIIGGGMAYTFLK	sp|P07205|PGK2_HUMAN	P07205	Phosphoglycerate kinase 2
5.37971	NaN	NaN	NaN	NaN	NaN	NaN	5.37044	2	VNFAMNVGK	sp|P14618|KPYM_HUMAN	P14618	Pyruvate kinase PKM
NaN	NaN	NaN	5.6044	5.80863	NaN	5.56767	NaN	2	VNFTVDQIR	sp|P13639|EF2_HUMAN	P13639	Elongation factor 2
NaN	NaN	5.63736	NaN	NaN	NaN	NaN	NaN	3	VNIKPQVDR	sp|P23526|SAHH_HUMAN	P23526	Adenosylhomocysteinase
6.45129	6.44141	6.45119	6.45346	6.46319	6.44233	6.43455	6.40937	23	VNPTVFFDIAVDGEPLGR	sp|P62937|PPIA_HUMAN	P62937	Peptidyl-prolyl cis-trans isomerase A
5.9747	5.96767	6.02338	6.32319	6.03045	6.00825	6.00754	6.00658	2	VNQIGSVTESLQACK	sp|P06733|ENOA_HUMAN	P06733	Alpha-enolase
NaN	NaN	NaN	NaN	NaN	5.44135	NaN	NaN	3	VNTLIRPDGEK	sp|P62750|RL23A_HUMAN	P62750	60S ribosomal protein L23a
NaN	NaN	NaN	NaN	NaN	5.54287	NaN	NaN	3	VNVPVIGGHAGK	sp|P40926|MDHM_HUMAN	P40926	Malate dehydrogenase, mitochondrial
NaN	NaN	NaN	NaN	NaN	NaN	5.25583	5.83678	2	VPAINVNDSVTK	sp|P23526|SAHH_HUMAN	P23526	Adenosylhomocysteinase
NaN	NaN	NaN	NaN	NaN	NaN	5.77627	NaN	2	VPPPPPIAR	sp|P07910|HNRPC_HUMAN	P07910	Heterogeneous nuclear ribonucleoproteins C1/C2
5.51448	5.56168	5.54248	5.51975	5.54836	5.83397	5.92081	5.60671	2	VPTANVSVVDLTCR	sp|P04406|G3P_HUMAN	P04406	Glyceraldehyde-3-phosphate dehydrogenase
NaN	NaN	NaN	5.04764	NaN	NaN	NaN	NaN	2	VPTISINK	sp|Q01518|CAP1_HUMAN	Q01518	Adenylyl cyclase-associated protein 1
NaN	NaN	NaN	NaN	NaN	NaN	5.07861	NaN	3	VPVHDVTDASK	sp|P21333|FLNA_HUMAN	P21333	Filamin-A
NaN	NaN	NaN	5.39001	NaN	NaN	NaN	NaN	2	VQAGDVITIDK	sp|Q9Y230|RUVB2_HUMAN	Q9Y230	RuvB-like 2
NaN	NaN	NaN	NaN	NaN	NaN	NaN	5.30433	3	VQASLAANTFTITGHAETK	sp|P20290|BTF3_HUMAN	P20290	Transcription factor BTF3
5.53409	5.54587	5.52973	5.53199	5.54717	5.50626	5.49941	5.46101	2	VQDDEVGDGTTSVTVLAAELLR	sp|P78371|TCPB_HUMAN	P78371	T-complex protein 1 subunit beta
5.46791	NaN	NaN	NaN	4.92159	NaN	NaN	NaN	2	VQLVVGDGR	sp|P22061|PIMT_HUMAN	P22061	Protein-L-isoaspartate(D-aspartate) O-methyltransferase
NaN	5.37272	5.38212	NaN	NaN	NaN	NaN	NaN	2	VQQTVQDLFGR	sp|P38646|GRP75_HUMAN	P38646	Stress-70 protein, mitochondrial
NaN	NaN	NaN	NaN	5.36312	NaN	NaN	NaN	3	VQVEYKGETK	sp|P11142|HSP7C_HUMAN	P11142	Heat shock cognate 71 kDa protein
NaN	6.02531	6.0209	6.00023	6.00971	5.97673	6.54619	5.41187	23	VQVSYKGETK	sp|P0DMV8|HS71A_HUMAN	P0DMV8	Heat shock 70 kDa protein 1A
5.93693	6.22342	NaN	5.90245	5.90906	5.9701	NaN	NaN	2	VSFELFADK	sp|P62937|PPIA_HUMAN	P62937	Peptidyl-prolyl cis-trans isomerase A
NaN	5.36315	NaN	NaN	5.38449	5.45026	NaN	5.37868	3	VSFELFADKVPK	sp|P62937|PPIA_HUMAN	P62937	Peptidyl-prolyl cis-trans isomerase A
NaN	NaN	NaN	NaN	NaN	NaN	NaN	5.94351	2	VSGGLEVLAEK	sp|P39687|AN32A_HUMAN	P39687	Acidic leucine-rich nuclear phosphoprotein 32 family member A
5.35018	5.25568	5.52245	5.24897	5.38965	5.30166	5.3829	5.33969	3	VSHVSTGGGASLELLEGK	sp|P00558|PGK1_HUMAN	P00558	Phosphoglycerate kinase 1
5.49251	5.48373	5.44533	5.46095	5.45294	5.50028	5.4274	5.49341	3	VSLERLDLDLTADSQPPVFK	sp|Q13263|TIF1B_HUMAN	Q13263	Transcription intermediary factor 1-beta
NaN	NaN	NaN	NaN	4.91125	NaN	NaN	NaN	3	VSSAEGAAKEEPK	sp|P05114|HMGN1_HUMAN	P05114	Non-histone chromosomal protein HMG-14
NaN	5.54066	NaN	NaN	NaN	NaN	NaN	NaN	2	VTADVINAAEK	sp|O43175|SERA_HUMAN	O43175	D-3-phosphoglycerate dehydrogenase
NaN	NaN	NaN	5.39307	NaN	NaN	NaN	NaN	2	VTAQGPGLEPSGNIANK	sp|P21333|FLNA_HUMAN	P21333	Filamin-A
NaN	NaN	5.1444	NaN	NaN	NaN	NaN	NaN	2	VTAVPTLLK	sp|Q9BRA2|TXD17_HUMAN	Q9BRA2	Thioredoxin domain-containing protein 17
NaN	NaN	NaN	NaN	NaN	5.44811	NaN	NaN	2	VTDALNATR	sp|P10809|CH60_HUMAN	P10809	60 kDa heat shock protein, mitochondrial
6.69807	6.72532	6.69483	6.69749	6.69856	6.69449	6.68494	6.69446	2	VTIAQGGVLPNIQAVLLPK	sp|P04908|H2A1B_HUMAN	P04908	Histone H2A type 1-B/E
NaN	NaN	NaN	NaN	NaN	NaN	NaN	5.41658	2	VTLDWAK	sp|P19338|NUCL_HUMAN	P19338	Nucleolin
5.42434	5.4114	6.09526	5.67815	5.42007	5.4114	NaN	5.46096	2	VTLTSEEEAR	sp|P00338|LDHA_HUMAN	P00338	L-lactate dehydrogenase A chain
5.38268	NaN	5.32039	5.41002	5.38425	NaN	5.46171	5.42629	2	VTNGAFTGEISPGMIK	sp|P60174|TPIS_HUMAN	P60174	Triosephosphate isomerase
NaN	NaN	NaN	4.98523	NaN	NaN	5.47004	NaN	2	VTNLLMLK	tr|A6NLN1|A6NLN1_HUMAN	A6NLN1	Polypyrimidine tract-binding protein 1
NaN	NaN	NaN	NaN	NaN	NaN	NaN	NaN	2	VTPQSLFILFGVYGDVQR	tr|A6NLN1|A6NLN1_HUMAN	A6NLN1	Polypyrimidine tract-binding protein 1
NaN	NaN	NaN	NaN	5.46563	NaN	NaN	NaN	2	VTQDATPGSALDK	sp|Q01581|HMCS1_HUMAN	Q01581	Hydroxymethylglutaryl-CoA synthase, cytoplasmic
NaN	NaN	NaN	5.09426	NaN	NaN	NaN	NaN	2	VTQSNFAVGYK	sp|P21796|VDAC1_HUMAN	P21796	Voltage-dependent anion-selective channel protein 1
6.09837	6.10814	6.11955	6.1418	6.17477	6.16779	6.16063	6.17192	2	VTTMDAELEFAIQPNTTGK	sp|P15311|EZRI_HUMAN	P15311	Ezrin
NaN	NaN	NaN	NaN	NaN	5.23749	NaN	NaN	2	VTVLTLQDK	sp|Q9UBT2|SAE2_HUMAN	Q9UBT2	SUMO-activating enzyme subunit 2
NaN	NaN	NaN	5.63751	NaN	NaN	NaN	NaN	2	VVDALGNAIDGK	sp|P25705|ATPA_HUMAN	P25705	ATP synthase subunit alpha, mitochondrial
NaN	NaN	NaN	NaN	NaN	NaN	5.26258	NaN	2	VVDLLAPYAK	sp|P06576|ATPB_HUMAN	P06576	ATP synthase subunit beta, mitochondrial
NaN	NaN	NaN	NaN	NaN	5.23913	5.33743	NaN	3	VVDLMAHMASK	sp|P04406|G3P_HUMAN	P04406	Glyceraldehyde-3-phosphate dehydrogenase
NaN	NaN	NaN	NaN	5.68335	NaN	NaN	NaN	3	VVDLMAHMASKE	sp|P04406|G3P_HUMAN	P04406	Glyceraldehyde-3-phosphate dehydrogenase
5.73865	NaN	NaN	5.39029	NaN	5.38661	NaN	5.58458	2	VVFEQTK	sp|P60174|TPIS_HUMAN	P60174	Triosephosphate isomerase
6.92763	6.9775	6.99326	6.98882	6.98606	7.01852	6.98844	7.01358	2	VVIGMDVAASEFFR	sp|P06733|ENOA_HUMAN	P06733	Alpha-enolase
6.09557	6.07464	6.07516	6.07141	6.10891	6.06167	6.01925	6.04035	2	VVISLQLTAEK	sp|P30041|PRDX6_HUMAN	P30041	Peroxiredoxin-6
5.41551	NaN	NaN	NaN	5.39983	5.47526	NaN	5.49138	2	VVLVLAGR	sp|P61353|RL27_HUMAN	P61353	60S ribosomal protein L27
NaN	5.255	5.25239	NaN	5.27112	5.21229	5.21232	NaN	2	VVSEDFLQDVSASTK	sp|P09874|PARP1_HUMAN	P09874	Poly [ADP-ribose] polymerase 1
NaN	5.29801	NaN	NaN	NaN	NaN	NaN	NaN	2	VVTDTDETELAR	sp|P05198|IF2A_HUMAN	P05198	Eukaryotic translation initiation factor 2 subunit 1
5.24904	NaN	NaN	NaN	5.30957	5.32468	NaN	5.37707	2	VVVAENFDEIVNNENK	sp|P30101|PDIA3_HUMAN	P30101	Protein disulfide-isomerase A3
5.57292	5.56097	5.60876	5.60198	5.60248	5.61793	5.58401	5.61532	2	VVVQVLAEEPEAVLK	sp|P49327|FAS_HUMAN	P49327	Fatty acid synthase
NaN	NaN	NaN	NaN	5.09883	NaN	NaN	NaN	3	VYNVTQHAVGIVVNK	sp|P46778|RL21_HUMAN	P46778	60S ribosomal protein L21
NaN	NaN	5.20917	NaN	NaN	NaN	NaN	NaN	2	VYVGNLGNNGNK	sp|P84103|SRSF3_HUMAN	P84103	Serine/arginine-rich splicing factor 3
NaN	NaN	NaN	NaN	NaN	5.33686	NaN	NaN	2	WESCDYQR	tr|A0A5F9ZHW6|A0A5F9ZHW6_HUMAN	A0A5F9ZHW6	Xin actin-binding repeat-containing protein 2
NaN	NaN	5.15384	5.10548	NaN	NaN	NaN	NaN	2	YADLTEDQLPSCESLK	sp|P18669|PGAM1_HUMAN	P18669	Phosphoglycerate mutase 1
5.4917	5.4784	5.47055	5.52905	5.50066	5.61059	6.09383	5.54456	2	YALYDATYETK	sp|P23528|COF1_HUMAN	P23528	Cofilin-1
5.19223	5.06896	5.0903	5.50305	5.65614	5.3765	5.20613	NaN	2	YDGIILPGK	sp|P62913|RL11_HUMAN	P62913	60S ribosomal protein L11
NaN	NaN	NaN	NaN	NaN	NaN	NaN	5.39723	2	YDGQVAVFGSDLQEK	sp|P22314|UBA1_HUMAN	P22314	Ubiquitin-like modifier-activating enzyme 1
5.59334	5.49674	5.34952	5.50144	5.53081	5.4782	5.48281	5.42689	2	YFILPDSLPLDTLLVDVEPK	sp|P62314|SMD1_HUMAN	P62314	Small nuclear ribonucleoprotein Sm D1
5.34355	NaN	NaN	NaN	NaN	NaN	NaN	NaN	2	YFQINQDEEEEEDED	sp|P35268|RL22_HUMAN	P35268	60S ribosomal protein L22
NaN	NaN	NaN	NaN	NaN	NaN	NaN	5.43125	2	YFVEAGAMAVR	sp|P17987|TCPA_HUMAN	P17987	T-complex protein 1 subunit alpha
NaN	NaN	NaN	NaN	5.18893	5.66168	NaN	NaN	2	YGEPGEVFINK	sp|P23246|SFPQ_HUMAN	P23246	Splicing factor, proline- and glutamine-rich
NaN	NaN	NaN	NaN	5.22811	NaN	NaN	NaN	2	YGSDIVPFSK	sp|P13010|XRCC5_HUMAN	P13010	X-ray repair cross-complementing protein 5
NaN	NaN	NaN	5.26306	NaN	NaN	NaN	NaN	2	YGVSGYPTLK	sp|P30101|PDIA3_HUMAN	P30101	Protein disulfide-isomerase A3
5.44317	NaN	NaN	NaN	NaN	NaN	NaN	NaN	3	YHTINGHNAEVR	sp|P22626|ROA2_HUMAN	P22626	Heterogeneous nuclear ribonucleoproteins A2/B1
5.07687	NaN	NaN	NaN	NaN	NaN	NaN	NaN	3	YHTINGHNCEVK	sp|P51991|ROA3_HUMAN	P51991	Heterogeneous nuclear ribonucleoprotein A3
5.54037	5.52552	5.4704	5.55966	5.42971	5.40906	5.42696	6.15003	3	YHTSQSGDEMTSLSEYVSR	sp|P08238|HS90B_HUMAN	P08238	Heat shock protein HSP 90-beta
NaN	NaN	NaN	NaN	NaN	5.24587	NaN	NaN	3	YHTVNGHNCEVR	sp|P09651|ROA1_HUMAN	P09651	Heterogeneous nuclear ribonucleoprotein A1
6.09639	6.11266	6.11996	6.12759	NaN	6.76129	6.15529	6.12547	2	YIDQEELNK	sp|P07900|HS90A_HUMAN	P07900	Heat shock protein HSP 90-alpha
NaN	4.74717	NaN	NaN	NaN	NaN	NaN	NaN	2	YILVTGGVISGIGK	sp|P17812|PYRG1_HUMAN	P17812	CTP synthase 1
NaN	5.23163	5.22281	5.17329	NaN	NaN	NaN	5.19259	2	YINENLIVNTDELGR	sp|P17987|TCPA_HUMAN	P17987	T-complex protein 1 subunit alpha
5.81093	5.86369	5.79656	5.81252	5.81916	5.80488	5.80034	5.84724	2	YISPDQLADLYK	sp|P06733|ENOA_HUMAN	P06733	Alpha-enolase
5.33489	5.27083	5.26557	5.28673	5.27222	6.45148	NaN	5.25897	23	YKAEDEVQR	sp|P0DMV8|HS71A_HUMAN	P0DMV8	Heat shock 70 kDa protein 1A
NaN	NaN	NaN	5.29624	NaN	NaN	NaN	NaN	2	YLAEFATGNDR	sp|P62258|1433E_HUMAN	P62258	14-3-3 protein epsilon
NaN	5.47719	NaN	5.44966	NaN	6.11595	5.43576	NaN	23	YLAEFATGNDRK	sp|P62258|1433E_HUMAN	P62258	14-3-3 protein epsilon
5.31059	NaN	NaN	NaN	NaN	NaN	NaN	NaN	2	YLAEVAAGDDK	sp|P63104|1433Z_HUMAN	P63104	14-3-3 protein zeta/delta
NaN	5.07018	6.03915	NaN	NaN	NaN	NaN	NaN	23	YLAEVAAGDDKK	sp|P63104|1433Z_HUMAN	P63104	14-3-3 protein zeta/delta
NaN	NaN	NaN	5.33914	NaN	NaN	NaN	NaN	3	YLAEVACGDDRK	sp|P27348|1433T_HUMAN	P27348	14-3-3 protein theta
NaN	NaN	NaN	5.57142	NaN	NaN	NaN	NaN	2	YLAEVATGEK	sp|P61981|1433G_HUMAN	P61981	14-3-3 protein gamma
NaN	NaN	5.04405	NaN	NaN	NaN	NaN	NaN	2	YLAPSGPSGTLK	sp|Q16658|FSCN1_HUMAN	Q16658	Fascin
5.3111	5.38892	5.88407	5.22636	5.20316	5.25319	5.27793	NaN	2	YLIANATNPESK	sp|P27348|1433T_HUMAN	P27348	14-3-3 protein theta
5.15345	5.22415	5.35746	NaN	NaN	5.38962	NaN	NaN	3	YLMEEDEDAYKK	sp|P46777|RL5_HUMAN	P46777	60S ribosomal protein L5
5.51882	5.53036	5.55508	5.55488	5.54596	5.51398	5.60198	5.5834	2	YLTVAAIFR	sp|Q9BVA1|TBB2B_HUMAN	Q9BVA1	Tubulin beta-2B chain
6.12731	6.09806	6.11489	6.12784	6.11291	6.12784	6.20986	6.14263	2	YLTVAAVFR	sp|P04350|TBB4A_HUMAN	P04350	Tubulin beta-4A chain
5.30327	NaN	NaN	5.16741	NaN	5.2648	5.31583	5.33659	2	YLYTLVITDK	sp|P63173|RL38_HUMAN	P63173	60S ribosomal protein L38
5.345	5.37369	5.43309	5.50103	6.01267	5.61613	5.74515	5.45675	2	YMACCLLYR	sp|Q71U36|TBA1A_HUMAN	Q71U36	Tubulin alpha-1A chain
NaN	NaN	NaN	NaN	5.25239	NaN	NaN	NaN	2	YNFFTGCPK	sp|Q99832|TCPH_HUMAN	Q99832	T-complex protein 1 subunit eta
5.63616	5.67104	5.59725	5.60261	5.58739	5.68863	5.68328	5.63196	2	YNILGTNTIMDK	sp|Q00839|HNRPU_HUMAN	Q00839	Heterogeneous nuclear ribonucleoprotein U
5.86326	5.84625	5.82782	5.81887	NaN	5.76457	NaN	NaN	3	YNQLLRIEEELGSK	sp|P06733|ENOA_HUMAN	P06733	Alpha-enolase
NaN	NaN	NaN	NaN	NaN	5.50645	NaN	NaN	2	YPQLLPGIR	sp|P23526|SAHH_HUMAN	P23526	Adenosylhomocysteinase
NaN	NaN	NaN	NaN	NaN	NaN	NaN	5.93996	2	YPVNSVNILK	sp|P17987|TCPA_HUMAN	P17987	T-complex protein 1 subunit alpha
NaN	5.84816	5.34743	5.30591	5.2645	5.2698	5.28367	NaN	2	YQAVTATLEEK	sp|P40429|RL13A_HUMAN	P40429	60S ribosomal protein L13a
5.03096	NaN	NaN	NaN	NaN	NaN	NaN	NaN	2	YQEVTNNLEFAK	sp|Q14444|CAPR1_HUMAN	Q14444	Caprin-1
NaN	NaN	NaN	NaN	NaN	5.39847	NaN	NaN	2	YQIDPDACFSAK	sp|P21796|VDAC1_HUMAN	P21796	Voltage-dependent anion-selective channel protein 1
NaN	5.37944	NaN	NaN	NaN	NaN	NaN	NaN	2	YQLDPTASISAK	sp|P45880|VDAC2_HUMAN	P45880	Voltage-dependent anion-selective channel protein 2
NaN	NaN	NaN	NaN	NaN	NaN	5.29795	NaN	2	YSGTLNLDR	sp|P49327|FAS_HUMAN	P49327	Fatty acid synthase
NaN	NaN	NaN	NaN	NaN	NaN	NaN	5.68991	2	YSLDPENPTK	sp|P18621|RL17_HUMAN	P18621	60S ribosomal protein L17
NaN	NaN	5.76933	NaN	NaN	NaN	NaN	NaN	2	YSQVLANGLDNK	sp|P62269|RS18_HUMAN	P62269	40S ribosomal protein S18
NaN	NaN	NaN	NaN	NaN	NaN	5.65458	NaN	2	YSVDIPLDK	sp|P61353|RL27_HUMAN	P61353	60S ribosomal protein L27
NaN	NaN	NaN	5.3789	NaN	NaN	NaN	NaN	2	YTIGLGQAK	sp|Q01581|HMCS1_HUMAN	Q01581	Hydroxymethylglutaryl-CoA synthase, cytoplasmic
NaN	5.24866	5.13391	NaN	NaN	NaN	NaN	NaN	2	YTPSGQAGAAASESLFVSNHAY	sp|P04075|ALDOA_HUMAN	P04075	Fructose-bisphosphate aldolase A
NaN	NaN	NaN	NaN	NaN	5.88471	NaN	NaN	2	YVDIAIPCNNK	sp|P08865|RSSA_HUMAN	P08865	40S ribosomal protein SA
NaN	NaN	NaN	NaN	NaN	NaN	NaN	5.53239	3	YYPTEDVPRK	sp|Q02878|RL6_HUMAN	Q02878	60S ribosomal protein L6
5.83771	6.00984	5.85521	5.82111	5.81512	5.81671	6.08146	5.87033	2	YYTSASGDEMVSLK	sp|P07900|HS90A_HUMAN	P07900	Heat shock protein HSP 90-alpha
5.50409	5.29036	5.38234	5.35313	5.29743	5.38234	5.55007	6.96419	23	YYVTIIDAPGHR	sp|P68104|EF1A1_HUMAN	P68104	Elongation factor 1-alpha 1

## Sheet: 0.5ng_single_shot
N: Intensity	N: Charges	N: Probability	T: Peptide	T: Protein	T: Protein ID	T: Entry Name	T: Protein Description
6.31172	2	0.9998	AAAAAAALQAK	sp|P36578|RL4_HUMAN	P36578	RL4_HUMAN	60S ribosomal protein L4
5.5414	2	1	AAAEDVNVTFEDQQK	sp|Q9NQP4|PFD4_HUMAN	Q9NQP4	PFD4_HUMAN	Prefoldin subunit 4
5.4716	2	0.9636	AAAFEQLQK	sp|O94826|TOM70_HUMAN	O94826	TOM70_HUMAN	Mitochondrial import receptor subunit TOM70
6.82087	23	1	AAAIGIDLGTTYSCVGVFQHGK	sp|P0DMV8|HS71A_HUMAN	P0DMV8	HS71A_HUMAN	Heat shock 70 kDa protein 1A
5.47967	2	0.9971	AAALASGCTVEIK	sp|Q8IYS1|P20D2_HUMAN	Q8IYS1	P20D2_HUMAN	Xaa-Arg dipeptidase
5.8696	2	0.9897	AAALEAMK	sp|P31948|STIP1_HUMAN	P31948	STIP1_HUMAN	Stress-induced-phosphoprotein 1
6.15131	2	0.9948	AAALEFLNR	sp|P31948|STIP1_HUMAN	P31948	STIP1_HUMAN	Stress-induced-phosphoprotein 1
5.35583	2	0.9976	AAAPGVEDEPLLR	sp|P31350|RIR2_HUMAN	P31350	RIR2_HUMAN	Ribonucleoside-diphosphate reductase subunit M2
5.15769	2	0.9993	AAATAEEPDPK	sp|Q99733|NP1L4_HUMAN	Q99733	NP1L4_HUMAN	Nucleosome assembly protein 1-like 4
5.83572	2	0.9833	AAATPESQEPQAK	sp|P49006|MRP_HUMAN	P49006	MRP_HUMAN	MARCKS-related protein
5.66331	2	0.9995	AADLNGDLTATR	sp|Q15293|RCN1_HUMAN	Q15293	RCN1_HUMAN	Reticulocalbin-1
5.81234	2	0.9999	AADPPAENSSAPEAEQGGAE	sp|P67809|YBOX1_HUMAN	P67809	YBOX1_HUMAN	Y-box-binding protein 1
5.58318	3	0.9986	AAEAAAAPAESAAPAAGEEPSKEEGEPK	sp|P80723|BASP1_HUMAN	P80723	BASP1_HUMAN	Brain acid soluble protein 1
5.97901	2	0.9992	AAECNIVVTQPR	sp|Q08211|DHX9_HUMAN	Q08211	DHX9_HUMAN	ATP-dependent RNA helicase A
5.76667	2	1	AAEDDEDDDVDTK	sp|P06454|PTMA_HUMAN	P06454	PTMA_HUMAN	Prothymosin alpha
5.6592	3	0.9935	AAEDDEDDDVDTKK	sp|P06454|PTMA_HUMAN	P06454	PTMA_HUMAN	Prothymosin alpha
5.85627	2	0.9619	AAEEIGIK	sp|P11586|C1TC_HUMAN	P11586	C1TC_HUMAN	C-1-tetrahydrofolate synthase, cytoplasmic
5.5143	2	0.9998	AAGASDVVLYK	sp|Q9NSD9|SYFB_HUMAN	Q9NSD9	SYFB_HUMAN	Phenylalanine--tRNA ligase beta subunit
5.43467	3	0.9907	AAGPSLSHTSGGTQSK	sp|P27694|RFA1_HUMAN	P27694	RFA1_HUMAN	Replication protein A 70 kDa DNA-binding subunit
5.46276	2	0.9879	AAGVVLEMIR	sp|Q9Y230|RUVB2_HUMAN	Q9Y230	RUVB2_HUMAN	RuvB-like 2
6.36136	3	0.9563	AAHLCAEAALR	sp|Q9UQ80|PA2G4_HUMAN	Q9UQ80	PA2G4_HUMAN	Proliferation-associated protein 2G4
6.23482	3	0.9997	AAHSEGNTTAGLDMR	sp|P78371|TCPB_HUMAN	P78371	TCPB_HUMAN	T-complex protein 1 subunit beta
6.41581	2	0.9841	AAIDWFDGK	sp|P35637|FUS_HUMAN	P35637	FUS_HUMAN	RNA-binding protein FUS
6.12643	2	0.9976	AAIISAEGDSK	sp|P35232|PHB1_HUMAN	P35232	PHB1_HUMAN	Prohibitin 1
5.53715	3	0.9931	AALCAVHVIR	sp|O43747|AP1G1_HUMAN	O43747	AP1G1_HUMAN	AP-1 complex subunit gamma-1
5.76811	2	0.9998	AALEALGSCLNNK	sp|P34897|GLYM_HUMAN	P34897	GLYM_HUMAN	Serine hydroxymethyltransferase, mitochondrial
6.12043	2	1	AALQEELQLCK	sp|P49327|FAS_HUMAN	P49327	FAS_HUMAN	Fatty acid synthase
6.50614	2	0.9669	AALQELLSK	sp|P62851|RS25_HUMAN	P62851	RS25_HUMAN	40S ribosomal protein S25
[truncated: 4,768 more rows]

## Sheet: 0.5ng_2D RP-RP
500pg_fr01 Intensity	500pg_fr02 Intensity	500pg_fr03 Intensity	500pg_fr04 Intensity	500pg_fr05 Intensity	500pg_fr06 Intensity	500pg_fr07 Intensity	500pg_fr08 Intensity	N: Charges	T: Peptide Sequence	T: Protein	T: Protein ID	T: Entry Name	T: Protein Description
[truncated: 3,614 more rows]

[truncated: 10 more sheets: 1ng_single_shot, 1ng_2D RP-RP, 5ng_single_shot, 5ng_2D RP-RP, 25ng_single_shot, 25ng_2D RP-RP, 50ng_single_shot, 50ng_2D RP-RP, 200ng_single_shot, 200ng_2D RP-RP]
