# Supplementary material for: Repurposed 3D Printer Allows Economical and Programmable Fraction Collection for Proteomics of Nanogram Scale Samples
Source: Anal Chem. 2024 Jul 5;96(28):11439–47. doi: 10.1021/acs.analchem.4c01731 (PMC11256012; doi:10.1021/acs.analchem.4c01731)
Supplement: Supplementary file 3 — ac4c01731_si_003.xlsx [file ac4c01731_si_003.xlsx]

## Sheet: 5ng_single_shot_DDA
5ng_ss_DDA_Average_Intensity	Peptide	Protein ID	Protein Description
5.51704	LAGEGATVAACDLDR	Q92506	(3R)-3-hydroxyacyl-CoA dehydrogenase
5.42721	VGNVGQTNYAASK	Q92506	(3R)-3-hydroxyacyl-CoA dehydrogenase
6.03706	AALLEAGMPECTEDK	Q9C0C9	(E3-independent) E2 ubiquitin-conjugating enzyme
5.76568	AQALPNGVPK	Q9C0C9	(E3-independent) E2 ubiquitin-conjugating enzyme
5.31895	GLQEGYENSR	Q9C0C9	(E3-independent) E2 ubiquitin-conjugating enzyme
6.29528	IGNTEDGAPHKEDEPSVGQVAR	Q9C0C9	(E3-independent) E2 ubiquitin-conjugating enzyme
5.59847	IMSCSPDTQCSR	Q9C0C9	(E3-independent) E2 ubiquitin-conjugating enzyme
6.01965	LIGTNCIIYPVNSK	Q9C0C9	(E3-independent) E2 ubiquitin-conjugating enzyme
6.26881	LLFSHDLVSGR	Q9C0C9	(E3-independent) E2 ubiquitin-conjugating enzyme
6.03109	RLGCFDHAQR	Q9C0C9	(E3-independent) E2 ubiquitin-conjugating enzyme
5.85293	RPPEVFEQEIR	Q9C0C9	(E3-independent) E2 ubiquitin-conjugating enzyme
6.05595	TLDNVAIVEEEK	Q9C0C9	(E3-independent) E2 ubiquitin-conjugating enzyme
5.98531	VQWYPEGVK	Q9C0C9	(E3-independent) E2 ubiquitin-conjugating enzyme
5.96745	IVLDSDAAEYGGHQR	Q04446	1,4-alpha-glucan-branching enzyme
5.70999	IYESHVGISSHEGK	Q04446	1,4-alpha-glucan-branching enzyme
5.706	NIGENEGGIDK	Q04446	1,4-alpha-glucan-branching enzyme
7.47089	GGEIQPVSVK	P61604	10 kDa heat shock protein, mitochondrial
7.49596	GGIMLPEK	P61604	10 kDa heat shock protein, mitochondrial
7.4117	GKGGEIQPVSVK	P61604	10 kDa heat shock protein, mitochondrial
7.70051	VLLPEYGGTK	P61604	10 kDa heat shock protein, mitochondrial
7.78362	VLQATVVAVGSGSK	P61604	10 kDa heat shock protein, mitochondrial
6.7777	VVLDDKDYFLFR	P61604	10 kDa heat shock protein, mitochondrial
6.30977	ECPAIDYTR	S4R3N1	10 kDa heat shock protein, mitochondrial
6.25118	HTLDGAACLLNSNK	S4R3N1	10 kDa heat shock protein, mitochondrial
6.54412	DSIVQGFQWGTR	Q15029	116 kDa U5 small nuclear ribonucleoprotein component
6.74908	EGPLCDELIR	Q15029	116 kDa U5 small nuclear ribonucleoprotein component
6.63519	FNTTSVIK	Q15029	116 kDa U5 small nuclear ribonucleoprotein component
6.32602	GHVTQDAPIPGSPLYTIK	Q15029	116 kDa U5 small nuclear ribonucleoprotein component
6.65428	GLSEDVSISK	Q15029	116 kDa U5 small nuclear ribonucleoprotein component
6.8616	GNEEAQIFRPLK	Q15029	116 kDa U5 small nuclear ribonucleoprotein component
6.70699	IAVEPVNPSELPK	Q15029	116 kDa U5 small nuclear ribonucleoprotein component
6.88415	ILDAVVAQEPLHR	Q15029	116 kDa U5 small nuclear ribonucleoprotein component
6.68857	KLGEFFQTK	Q15029	116 kDa U5 small nuclear ribonucleoprotein component
6.0964	LAVTVCINK	Q15029	116 kDa U5 small nuclear ribonucleoprotein component
6.07202	LGEFFQTK	Q15029	116 kDa U5 small nuclear ribonucleoprotein component
6.56328	MYSEIDIK	Q15029	116 kDa U5 small nuclear ribonucleoprotein component
6.41948	MYSTDDGVQFHAFGR	Q15029	116 kDa U5 small nuclear ribonucleoprotein component
6.44592	SIVIRPLEPQPAPHLAR	Q15029	116 kDa U5 small nuclear ribonucleoprotein component
6.66761	STPVTVVLPDTK	Q15029	116 kDa U5 small nuclear ribonucleoprotein component
6.62405	TLDELGIHLTK	Q15029	116 kDa U5 small nuclear ribonucleoprotein component
6.83861	VLSGTIHAGQPVK	Q15029	116 kDa U5 small nuclear ribonucleoprotein component
6.27095	YDWDLLAAR	Q15029	116 kDa U5 small nuclear ribonucleoprotein component
6.0655	YHIEVNR	Q15029	116 kDa U5 small nuclear ribonucleoprotein component
5.76554	QGCDCECLGGGR	Q9NRX4	14 kDa phosphohistidine phosphatase
6.83722	WAEYHADIYDK	Q9NRX4	14 kDa phosphohistidine phosphatase
7.36929	AVTEQGHELSNEER	P31946	14-3-3 protein beta/alpha
6.64729	DNLTLWTSENQGDEGDAGEGEN	P31946	14-3-3 protein beta/alpha
6.639	LAEQAERYDDMAAAMK	P31946	14-3-3 protein beta/alpha
6.53851	QTTVSNSQQAYQEAFEISK	P31946	14-3-3 protein beta/alpha
7.24584	YDDMAAAMK	P31946	14-3-3 protein beta/alpha
7.41827	YLIPNATQPESK	P31946	14-3-3 protein beta/alpha
7.24593	YLSEVASGDNK	P31946	14-3-3 protein beta/alpha
7.59351	AASDIAMTELPPTHPIR	P62258	14-3-3 protein epsilon
7.53258	DNLTLWTSDMQGDGEEQNK	P62258	14-3-3 protein epsilon
6.60757	DSTLIMQLLR	P62258	14-3-3 protein epsilon
7.89697	EAAENSLVAYK	P62258	14-3-3 protein epsilon
6.45871	EALQDVEDENQ	P62258	14-3-3 protein epsilon
7.90463	HLIPAANTGESK	P62258	14-3-3 protein epsilon
7.47412	IISSIEQK	P62258	14-3-3 protein epsilon
6.8998	IISSIEQKEENK	P62258	14-3-3 protein epsilon
6.32018	KVAGMDVELTVEER	P62258	14-3-3 protein epsilon
7.97405	MDDREDLVYQAK	P62258	14-3-3 protein epsilon
8.00367	NLLSVAYK	P62258	14-3-3 protein epsilon
6.94202	QMVETELK	P62258	14-3-3 protein epsilon
7.02033	VAGMDVELTVEER	P62258	14-3-3 protein epsilon
7.0478	YDEMVESMK	P62258	14-3-3 protein epsilon
7.15661	YDEMVESMKK	P62258	14-3-3 protein epsilon
6.96699	YLAEFATGNDR	P62258	14-3-3 protein epsilon
7.9836	YLAEFATGNDRK	P62258	14-3-3 protein epsilon
7.01344	AVTELNEPLSNEDR	Q04917	14-3-3 protein eta
6.24865	DNLTLWTSDQQDEEAGEGN	Q04917	14-3-3 protein eta
6.85165	EAFEISK	Q04917	14-3-3 protein eta
6.72292	EQMQPTHPIR	Q04917	14-3-3 protein eta
7.04591	GDREQLLQR	Q04917	14-3-3 protein eta
6.84801	KNSVVEASEAAYK	Q04917	14-3-3 protein eta
6.81274	NCNDFQYESK	Q04917	14-3-3 protein eta
6.61272	NSVVEASEAAYK	Q04917	14-3-3 protein eta
6.62941	YDDMASAMK	Q04917	14-3-3 protein eta
6.97776	YLAEVASGEK	Q04917	14-3-3 protein eta
6.00468	YLAEVASGEKK	Q04917	14-3-3 protein eta
6.21774	AYSEAHEISK	P61981	14-3-3 protein gamma
6.61676	EHMQPTHPIR	P61981	14-3-3 protein gamma
7.36142	NVTELNEPLSNEER	P61981	14-3-3 protein gamma
7.06036	VDREQLVQK	P61981	14-3-3 protein gamma
7.24961	YLAEVATGEK	P61981	14-3-3 protein gamma
7.63582	AVTEQGAELSNEER	P27348	14-3-3 protein theta
5.76144	KQTIDNSQGAYQEAFDISK	P27348	14-3-3 protein theta
6.68552	LAEQAERYDDMATCMK	P27348	14-3-3 protein theta
7.30349	MKGDYFR	P27348	14-3-3 protein theta
6.19448	QTIDNSQGAYQEAFDISK	P27348	14-3-3 protein theta
6.84364	QTIDNSQGAYQEAFDISKK	P27348	14-3-3 protein theta
7.2916	VISSIEQK	P27348	14-3-3 protein theta
7.1709	YDDMATCMK	P27348	14-3-3 protein theta
6.57451	YLAEVACGDDR	P27348	14-3-3 protein theta
7.3537	YLAEVACGDDRK	P27348	14-3-3 protein theta
7.59832	YLIANATNPESK	P27348	14-3-3 protein theta
6.73382	DNLTLWTSDTQGDEAEAGEGGEN	P63104	14-3-3 protein zeta/delta
7.39937	EMQPTHPIR	P63104	14-3-3 protein zeta/delta
7.71079	FLIPNASQAESK	P63104	14-3-3 protein zeta/delta
6.42186	GIVDQSQQAYQEAFEISK	P63104	14-3-3 protein zeta/delta
6.85126	LAEQAERYDDMAACMK	P63104	14-3-3 protein zeta/delta
7.34653	MDKNELVQK	P63104	14-3-3 protein zeta/delta
7.83028	SVTEQGAELSNEER	P63104	14-3-3 protein zeta/delta
5.83103	VVSSIEQK	P63104	14-3-3 protein zeta/delta
7.35085	YDDMAACMK	P63104	14-3-3 protein zeta/delta
7.19571	YLAEVAAGDDK	P63104	14-3-3 protein zeta/delta
7.79185	YLAEVAAGDDKK	P63104	14-3-3 protein zeta/delta
5.81509	GSDASGQLFHGR	P19174	1-phosphatidylinositol 4,5-bisphosphate phosphodiesterase gamma-1
5.65181	GVLDVPACQIAIRPEGK	P19174	1-phosphatidylinositol 4,5-bisphosphate phosphodiesterase gamma-1
5.97659	IGTAEPDYGALYEGR	P19174	1-phosphatidylinositol 4,5-bisphosphate phosphodiesterase gamma-1
6.22358	ISQEHLADHFDSR	P19174	1-phosphatidylinositol 4,5-bisphosphate phosphodiesterase gamma-1
5.95046	LRYPINEEALEK	P19174	1-phosphatidylinositol 4,5-bisphosphate phosphodiesterase gamma-1
6.13176	LSEPVPQTNAHESK	P19174	1-phosphatidylinositol 4,5-bisphosphate phosphodiesterase gamma-1
5.87899	NMLSQVNYR	P19174	1-phosphatidylinositol 4,5-bisphosphate phosphodiesterase gamma-1
5.86518	GGSRGEEVGELSR	P09543	2',3'-cyclic-nucleotide 3'-phosphodiesterase
5.41408	NQWQLSADDLK	P09543	2',3'-cyclic-nucleotide 3'-phosphodiesterase
6.06275	RLDEDLAAYCR	P09543	2',3'-cyclic-nucleotide 3'-phosphodiesterase
5.94749	LSLSFALADGSHK	Q6L8Q7	2',5'-phosphodiesterase 12
6.09343	LVLYPSAQEK	Q6L8Q7	2',5'-phosphodiesterase 12
5.6147	NPPAFTELQLPR	Q6L8Q7	2',5'-phosphodiesterase 12
5.68467	SRPNASGGAACSGPGPEPAVFCEPVVK	Q6L8Q7	2',5'-phosphodiesterase 12
6.61641	FTATASLGVIHK	Q99460	26S proteasome non-ATPase regulatory subunit 1
6.39545	HGGSLGLGLAAMGTAR	Q99460	26S proteasome non-ATPase regulatory subunit 1
5.28382	IEVLYEDEGFR	Q99460	26S proteasome non-ATPase regulatory subunit 1
6.23909	LCMSLMQNK	Q99460	26S proteasome non-ATPase regulatory subunit 1
5.85466	LLHVAVSDVNDDVR	Q99460	26S proteasome non-ATPase regulatory subunit 1
6.54061	LLHVAVSDVNDDVRR	Q99460	26S proteasome non-ATPase regulatory subunit 1
5.96784	PSTFAYPAPLEVPK	Q99460	26S proteasome non-ATPase regulatory subunit 1
6.55784	QAIGIALETR	Q99460	26S proteasome non-ATPase regulatory subunit 1
6.54103	QCVENADLPEGEK	Q99460	26S proteasome non-ATPase regulatory subunit 1
6.53061	QDVYDLLK	Q99460	26S proteasome non-ATPase regulatory subunit 1
6.45316	QFAALVASK	Q99460	26S proteasome non-ATPase regulatory subunit 1
6.93213	RLDVFEK	Q99460	26S proteasome non-ATPase regulatory subunit 1
6.07029	SGMYTVAMAYCGSGNNK	Q99460	26S proteasome non-ATPase regulatory subunit 1
5.72811	SNCKPSTFAYPAPLEVPK	Q99460	26S proteasome non-ATPase regulatory subunit 1
6.67189	TVGTPIASVPGSTNTGTVPGSEK	Q99460	26S proteasome non-ATPase regulatory subunit 1
6.09431	VINDKHDDVMAK	Q99460	26S proteasome non-ATPase regulatory subunit 1
6.68579	VSTAVLSITAK	Q99460	26S proteasome non-ATPase regulatory subunit 1
6.35087	YGAAMALGICCAGTGNK	Q99460	26S proteasome non-ATPase regulatory subunit 1
6.20485	DHYEATAMHR	O75832	26S proteasome non-ATPase regulatory subunit 10
6.86449	GAQVNAVNQNGCTPLHYAASK	O75832	26S proteasome non-ATPase regulatory subunit 10
6.69047	GGLGLILK	O75832	26S proteasome non-ATPase regulatory subunit 10
5.99818	LLVSQGASIYIENKEEK	O75832	26S proteasome non-ATPase regulatory subunit 10
6.70366	TPLQVAK	O75832	26S proteasome non-ATPase regulatory subunit 10
6.07521	AAAAVVEFQR	O00231	26S proteasome non-ATPase regulatory subunit 11
7.0044	AELRDDPIISTHLAK	O00231	26S proteasome non-ATPase regulatory subunit 11
6.46906	DIQENDEEAVQVK	O00231	26S proteasome non-ATPase regulatory subunit 11
6.20689	EASIDILHSIVK	O00231	26S proteasome non-ATPase regulatory subunit 11
6.70312	LSQMILDK	O00231	26S proteasome non-ATPase regulatory subunit 11
6.53921	LVSLYFDTK	O00231	26S proteasome non-ATPase regulatory subunit 11
6.21983	LYDNLLEQNLIR	O00231	26S proteasome non-ATPase regulatory subunit 11
6.76732	RDIQENDEEAVQVK	O00231	26S proteasome non-ATPase regulatory subunit 11
6.80323	TGQAAELGGLLK	O00231	26S proteasome non-ATPase regulatory subunit 11
6.7603	TTANAIYCPPK	O00231	26S proteasome non-ATPase regulatory subunit 11
5.47984	TYEAALETIQNMSK	O00231	26S proteasome non-ATPase regulatory subunit 11
6.79264	VIEPFSR	O00231	26S proteasome non-ATPase regulatory subunit 11
6.57661	VQIEHISSLIK	O00231	26S proteasome non-ATPase regulatory subunit 11
7.43042	VVDSLYNK	O00231	26S proteasome non-ATPase regulatory subunit 11
6.94976	YVRPFLNSISK	O00231	26S proteasome non-ATPase regulatory subunit 11
6.74529	AIYDTPCIQAESEK	O00232	26S proteasome non-ATPase regulatory subunit 12
6.68764	DPNNLLNDWSQK	O00232	26S proteasome non-ATPase regulatory subunit 12
6.65624	GSLESPATDVFGSTEEGEK	O00232	26S proteasome non-ATPase regulatory subunit 12
6.54492	IYVEIER	O00232	26S proteasome non-ATPase regulatory subunit 12
6.40793	KLEEIPK	O00232	26S proteasome non-ATPase regulatory subunit 12
6.90678	LAGIINFQRPK	O00232	26S proteasome non-ATPase regulatory subunit 12
6.11807	LFTTMELMR	O00232	26S proteasome non-ATPase regulatory subunit 12
6.70756	MEVDYSATVDQR	O00232	26S proteasome non-ATPase regulatory subunit 12
6.74661	DLPVSEQQER	Q9UNM6	26S proteasome non-ATPase regulatory subunit 13
6.8236	DRLEFWCTDVK	Q9UNM6	26S proteasome non-ATPase regulatory subunit 13
6.80232	LEELYTK	Q9UNM6	26S proteasome non-ATPase regulatory subunit 13
6.83201	LNIGDLQVTK	Q9UNM6	26S proteasome non-ATPase regulatory subunit 13
6.47558	QLTFEEIAK	Q9UNM6	26S proteasome non-ATPase regulatory subunit 13
6.41154	RVHMTWVQPR	Q9UNM6	26S proteasome non-ATPase regulatory subunit 13
6.85066	SSDEAVILCK	Q9UNM6	26S proteasome non-ATPase regulatory subunit 13
6.82324	YYQTIGNHASYYK	Q9UNM6	26S proteasome non-ATPase regulatory subunit 13
6.78782	AVAVVVDPIQSVK	O00487	26S proteasome non-ATPase regulatory subunit 14
6.45652	AVEEEDKMTPEQLAIK	O00487	26S proteasome non-ATPase regulatory subunit 14
6.02518	HYYSITINYR	O00487	26S proteasome non-ATPase regulatory subunit 14
6.35683	LINANMMVLGHEPR	O00487	26S proteasome non-ATPase regulatory subunit 14
6.49966	MLLNLHK	O00487	26S proteasome non-ATPase regulatory subunit 14
6.61516	MTPEQLAIK	O00487	26S proteasome non-ATPase regulatory subunit 14
6.81418	APVQPQQSPAAAPGGTDEKPSGK	Q13200	26S proteasome non-ATPase regulatory subunit 2
6.14813	CALGVFR	Q13200	26S proteasome non-ATPase regulatory subunit 2
6.42398	DPNNLFMVR	Q13200	26S proteasome non-ATPase regulatory subunit 2
6.63724	EIYENMAPGENK	Q13200	26S proteasome non-ATPase regulatory subunit 2
6.30416	ELDIMEPK	Q13200	26S proteasome non-ATPase regulatory subunit 2
6.39525	EWQELDDAEK	Q13200	26S proteasome non-ATPase regulatory subunit 2
6.11986	FGGSGSQVDSAR	Q13200	26S proteasome non-ATPase regulatory subunit 2
6.63543	GTLTLCPYHSDR	Q13200	26S proteasome non-ATPase regulatory subunit 2
6.507	LNILDTLSK	Q13200	26S proteasome non-ATPase regulatory subunit 2
5.99352	QMAFMLGR	Q13200	26S proteasome non-ATPase regulatory subunit 2
6.58548	SGALLACGIVNSGVR	Q13200	26S proteasome non-ATPase regulatory subunit 2
6.3381	SSTTSMTSVPK	Q13200	26S proteasome non-ATPase regulatory subunit 2
6.46523	TITGFQTHTTPVLLAHGER	Q13200	26S proteasome non-ATPase regulatory subunit 2
6.91959	VGQAVDVVGQAGKPK	Q13200	26S proteasome non-ATPase regulatory subunit 2
6.53751	VPDDIYK	Q13200	26S proteasome non-ATPase regulatory subunit 2
6.81258	VQQLLHICSEHFDSK	Q13200	26S proteasome non-ATPase regulatory subunit 2
6.68549	VQREPLLTLVK	Q13200	26S proteasome non-ATPase regulatory subunit 2
6.39632	YGEPTLR	Q13200	26S proteasome non-ATPase regulatory subunit 2
6.88151	YLYSSEDYIK	Q13200	26S proteasome non-ATPase regulatory subunit 2
6.85284	AIRDGVIEASINHEK	O43242	26S proteasome non-ATPase regulatory subunit 3
6.80626	AVQGFFTSNNATR	O43242	26S proteasome non-ATPase regulatory subunit 3
6.635	DGVIEASINHEK	O43242	26S proteasome non-ATPase regulatory subunit 3
6.31941	EPQLAFHQR	O43242	26S proteasome non-ATPase regulatory subunit 3
6.63634	FNQVLDQFGEK	O43242	26S proteasome non-ATPase regulatory subunit 3
6.53911	ISDDLMQK	O43242	26S proteasome non-ATPase regulatory subunit 3
6.67859	ISLADIAQK	O43242	26S proteasome non-ATPase regulatory subunit 3
5.46164	LNHYVLYK	O43242	26S proteasome non-ATPase regulatory subunit 3
6.55222	LQLDSPEDAEFIVAK	O43242	26S proteasome non-ATPase regulatory subunit 3
6.57997	NYLHYSLYDQAEK	O43242	26S proteasome non-ATPase regulatory subunit 3
5.95927	AAAASAAEAGIATTGTEDSDDALLK	P55036	26S proteasome non-ATPase regulatory subunit 4
6.49537	IIAFVGSPVEDNEK	P55036	26S proteasome non-ATPase regulatory subunit 4
6.71721	ITFCTGIR	P55036	26S proteasome non-ATPase regulatory subunit 4
6.86098	LQAQQDAVNIVCHSK	P55036	26S proteasome non-ATPase regulatory subunit 4
NaN	LTAFVNTLNGK	P55036	26S proteasome non-ATPase regulatory subunit 4
6.71276	MTISQQEFGR	P55036	26S proteasome non-ATPase regulatory subunit 4
6.53946	NAMGSLASQATK	P55036	26S proteasome non-ATPase regulatory subunit 4
6.61222	NGDFLPTR	P55036	26S proteasome non-ATPase regulatory subunit 4
6.19234	VAHLALK	P55036	26S proteasome non-ATPase regulatory subunit 4
6.67257	DNNMAPYYEALCK	Q15008	26S proteasome non-ATPase regulatory subunit 6
6.30891	EGALTAFRK	Q15008	26S proteasome non-ATPase regulatory subunit 6
6.56451	GDAAVRDELMAAVR	Q15008	26S proteasome non-ATPase regulatory subunit 6
5.50047	IGDKEGALTAFR	Q15008	26S proteasome non-ATPase regulatory subunit 6
5.71387	IHAYSQLLESYR	Q15008	26S proteasome non-ATPase regulatory subunit 6
6.88016	KGDLLLNR	Q15008	26S proteasome non-ATPase regulatory subunit 6
6.45241	NLGESEIR	Q15008	26S proteasome non-ATPase regulatory subunit 6
6.72633	NWQYQETIK	Q15008	26S proteasome non-ATPase regulatory subunit 6
6.6391	PLENLEEEGLPK	Q15008	26S proteasome non-ATPase regulatory subunit 6
7.02296	RLDEELEDAEK	Q15008	26S proteasome non-ATPase regulatory subunit 6
6.85709	VNEIVETNRPDSK	Q15008	26S proteasome non-ATPase regulatory subunit 6
6.03487	VYQGLYCVAIR	Q15008	26S proteasome non-ATPase regulatory subunit 6
6.53162	DTTVGTLSQR	P51665	26S proteasome non-ATPase regulatory subunit 7
6.84755	IVGWYHTGPK	P51665	26S proteasome non-ATPase regulatory subunit 7
6.62442	NDIAINELMK	P51665	26S proteasome non-ATPase regulatory subunit 7
6.21566	PELAVQK	P51665	26S proteasome non-ATPase regulatory subunit 7
6.56325	SVVALHNLINNK	P51665	26S proteasome non-ATPase regulatory subunit 7
5.62198	CYYFDYK	P48556	26S proteasome non-ATPase regulatory subunit 8
6.67784	ILFFNTPK	P48556	26S proteasome non-ATPase regulatory subunit 8
6.59868	ILFTEATR	P48556	26S proteasome non-ATPase regulatory subunit 8
6.3266	QVIEYAR	P48556	26S proteasome non-ATPase regulatory subunit 8
6.37467	ANYDVLESQK	O00233	26S proteasome non-ATPase regulatory subunit 9
5.83587	GLLGCNIIPLQR	O00233	26S proteasome non-ATPase regulatory subunit 9
6.40579	HNIICLQNDHK	O00233	26S proteasome non-ATPase regulatory subunit 9
6.21826	SDVDLYQVR	O00233	26S proteasome non-ATPase regulatory subunit 9
6.72863	ADHDFVVQEDFMK	P62333	26S proteasome regulatory subunit 10B
6.82937	AVASQLDCNFLK	P62333	26S proteasome regulatory subunit 10B
6.51083	EMFNYAR	P62333	26S proteasome regulatory subunit 10B
6.88119	GCLLYGPPGTGK	P62333	26S proteasome regulatory subunit 10B
7.01079	HGEIDYEAIVK	P62333	26S proteasome regulatory subunit 10B
5.78827	IHAGPITK	P62333	26S proteasome regulatory subunit 10B
6.6971	IHIDLPNEQAR	P62333	26S proteasome regulatory subunit 10B
6.79152	LSDGFNGADLR	P62333	26S proteasome regulatory subunit 10B
6.52179	NVCTEAGMFAIR	P62333	26S proteasome regulatory subunit 10B
5.80209	VALDMTTLTIMR	P62333	26S proteasome regulatory subunit 10B
6.45926	VVSSSIVDK	P62333	26S proteasome regulatory subunit 10B
6.04863	AICTEAGLMALR	P62191	26S proteasome regulatory subunit 4
6.68258	AVANQTSATFLR	P62191	26S proteasome regulatory subunit 4
6.32876	DLLEPGCSVLLNHK	P62191	26S proteasome regulatory subunit 4
6.4491	KIEFPLPDEK	P62191	26S proteasome regulatory subunit 4
6.52331	KQEGTPEGLYL	P62191	26S proteasome regulatory subunit 4
6.5237	KYEPPVPTR	P62191	26S proteasome regulatory subunit 4
6.85969	LPLVTPHTQCR	P62191	26S proteasome regulatory subunit 4
6.36933	RIFQIHTSR	P62191	26S proteasome regulatory subunit 4
6.51758	AMEVDERPTEQYSDIGGLDK	P17980	26S proteasome regulatory subunit 6A
6.33814	AVCVEAGMIALR	P17980	26S proteasome regulatory subunit 6A
5.40242	CTDDFNGAQCK	P17980	26S proteasome regulatory subunit 6A
6.26499	EKFENLGIQPPK	P17980	26S proteasome regulatory subunit 6A
5.60034	FENLGIQPPK	P17980	26S proteasome regulatory subunit 6A
6.59091	GVLMYGPPGTGK	P17980	26S proteasome regulatory subunit 6A
6.26691	KIEFPMPNEEAR	P17980	26S proteasome regulatory subunit 6A
6.83241	LKPGDLVGVNK	P17980	26S proteasome regulatory subunit 6A
6.28696	MNVSPDVNYEELAR	P17980	26S proteasome regulatory subunit 6A
6.78715	MSTEEIIQR	P17980	26S proteasome regulatory subunit 6A
6.31241	VDILDPALLR	P17980	26S proteasome regulatory subunit 6A
6.94783	AVAHHTTAAFIR	P43686	26S proteasome regulatory subunit 6B
6.3128	EFLHAQEEVK	P43686	26S proteasome regulatory subunit 6B
6.50974	ELLKPNASVALHK	P43686	26S proteasome regulatory subunit 6B
6.59824	GVLMYGPPGCGK	P43686	26S proteasome regulatory subunit 6B
6.76	RLIFSTITSK	P43686	26S proteasome regulatory subunit 6B
6.75361	VVGSEFVQK	P43686	26S proteasome regulatory subunit 6B
6.70705	ALDEGDIALLK	P35998	26S proteasome regulatory subunit 7
6.44944	DFLEAVNK	P35998	26S proteasome regulatory subunit 7
6.2979	ELFEMAR	P35998	26S proteasome regulatory subunit 7
5.69499	EVVETPLLHPER	P35998	26S proteasome regulatory subunit 7
6.48233	FDDGAGGDNEVQR	P35998	26S proteasome regulatory subunit 7
6.5803	FVNLGIEPPK	P35998	26S proteasome regulatory subunit 7
6.65733	GVLLFGPPGTGK	P35998	26S proteasome regulatory subunit 7
6.1441	IINADSEDPK	P35998	26S proteasome regulatory subunit 7
6.58489	LCPNSTGAEIR	P35998	26S proteasome regulatory subunit 7
6.76367	LREVVETPLLHPER	P35998	26S proteasome regulatory subunit 7
6.16037	PDYLGADQRK	P35998	26S proteasome regulatory subunit 7
6.64378	QTLQSEQPLQVAR	P35998	26S proteasome regulatory subunit 7
6.4738	SVCTEAGMFAIR	P35998	26S proteasome regulatory subunit 7
6.6904	TDACFIR	P35998	26S proteasome regulatory subunit 7
5.6985	TYGQSTYSR	P35998	26S proteasome regulatory subunit 7
6.73631	VIGSELVQK	P35998	26S proteasome regulatory subunit 7
5.93745	ALDGPEQMELEEGK	P62195	26S proteasome regulatory subunit 8
6.88081	AVAHHTDCTFIR	P62195	26S proteasome regulatory subunit 8
6.79562	GVCTEAGMYALR	P62195	26S proteasome regulatory subunit 8
6.90562	GVILYGPPGTGK	P62195	26S proteasome regulatory subunit 8
5.8881	HPELFEALGIAQPK	P62195	26S proteasome regulatory subunit 8
6.81223	IAELMPGASGAEVK	P62195	26S proteasome regulatory subunit 8
6.6914	IEELQLIVNDK	P62195	26S proteasome regulatory subunit 8
6.34613	KIEFPPPNEEAR	P62195	26S proteasome regulatory subunit 8
5.86166	LEGGSGGDSEVQR	P62195	26S proteasome regulatory subunit 8
6.82929	NIDINDVTPNCR	P62195	26S proteasome regulatory subunit 8
6.43876	RVHVTQEDFEMAVAK	P62195	26S proteasome regulatory subunit 8
6.58801	VALRNDSYTLHK	P62195	26S proteasome regulatory subunit 8
6.69001	VPDSTYEMIGGLDK	P62195	26S proteasome regulatory subunit 8
6.37582	VSGSELVQK	P62195	26S proteasome regulatory subunit 8
6.82062	GVEGLIDIENPNR	Q13442	28 kDa heat- and acid-stable phosphoprotein
7.02016	KVTQLDLDGPK	Q13442	28 kDa heat- and acid-stable phosphoprotein
6.41077	QYTSPEEIDAQLQAEK	Q13442	28 kDa heat- and acid-stable phosphoprotein
6.66258	RMQSLSLNK	Q13442	28 kDa heat- and acid-stable phosphoprotein
5.98903	NLPEGVAMEVTK	P82664	28S ribosomal protein S10, mitochondrial
6.31223	KFEEIPIAHIK	P82912	28S ribosomal protein S11, mitochondrial
5.94015	KGTGIAAQTAGIAAAAR	P82912	28S ribosomal protein S11, mitochondrial
6.01669	GVVLCTFTR	O15235	28S ribosomal protein S12, mitochondrial
6.14284	LVALNLDR	Q9Y3D3	28S ribosomal protein S16, mitochondrial
5.96456	HELAEIVFK	Q9Y2R5	28S ribosomal protein S17, mitochondrial
5.79391	LVLDPYLLK	Q9Y2R5	28S ribosomal protein S17, mitochondrial
6.34561	VVGNPCPICR	Q9Y676	28S ribosomal protein S18b, mitochondrial
6.0752	YLESEEYQER	Q9Y676	28S ribosomal protein S18b, mitochondrial
5.99573	LFQTAITR	Q9Y399	28S ribosomal protein S2, mitochondrial
5.87037	LLFGPTVR	Q9Y399	28S ribosomal protein S2, mitochondrial
6.16756	RQQVEALYR	Q9Y399	28S ribosomal protein S2, mitochondrial
5.87794	TVMVQEGNVESAYR	P82921	28S ribosomal protein S21, mitochondrial
6.36844	DQAAEGINLIK	P82650	28S ribosomal protein S22, mitochondrial
5.96553	KIDGLLIDQIQR	P82650	28S ribosomal protein S22, mitochondrial
6.24828	LMTQAQLEEATR	P82650	28S ribosomal protein S22, mitochondrial
6.09328	MIQVYFPK	P82650	28S ribosomal protein S22, mitochondrial
5.99451	MPPVLEER	P82650	28S ribosomal protein S22, mitochondrial
6.41825	MTGLNLQK	P82650	28S ribosomal protein S22, mitochondrial
6.14266	LETVGSIFSR	Q9Y3D9	28S ribosomal protein S23, mitochondrial
5.50682	TVEDVFLR	Q96EL2	28S ribosomal protein S24, mitochondrial
6.16977	QLSHPANFGPR	P82663	28S ribosomal protein S25, mitochondrial
5.85505	TLQYLSQGNVVFK	P82663	28S ribosomal protein S25, mitochondrial
5.70911	VMTVNYNTHGELGEGAR	P82663	28S ribosomal protein S25, mitochondrial
5.79566	VMTVNYNTHGELGEGARK	P82663	28S ribosomal protein S25, mitochondrial
6.38047	EREVLQLQEEVK	Q9BYN8	28S ribosomal protein S26, mitochondrial
5.89274	MEFVSEVQR	Q9BYN8	28S ribosomal protein S26, mitochondrial
6.06658	NYNWAITR	Q9BYN8	28S ribosomal protein S26, mitochondrial
5.83043	ALTSADGASEEQSQNDEDNQGSEK	Q92552	28S ribosomal protein S27, mitochondrial
5.97036	KLPVSSLTISR	Q92552	28S ribosomal protein S27, mitochondrial
5.85438	LVEQLDIEETEQSK	Q92552	28S ribosomal protein S27, mitochondrial
5.98479	LLDLELTSR	Q9Y2Q9	28S ribosomal protein S28, mitochondrial
6.15368	AYLPQELLGK	P51398	28S ribosomal protein S29, mitochondrial
5.43135	GSPLGEVVEQGITR	P51398	28S ribosomal protein S29, mitochondrial
6.11713	NATDAVGIVLK	P51398	28S ribosomal protein S29, mitochondrial
6.28389	NTSFAYPAIR	P51398	28S ribosomal protein S29, mitochondrial
6.07646	YLLYGEK	P51398	28S ribosomal protein S29, mitochondrial
5.8403	IQFDEGYDNYPGQEK	Q92665	28S ribosomal protein S31, mitochondrial
5.98926	SELLSQLQQHEEESR	Q92665	28S ribosomal protein S31, mitochondrial
6.07599	VELSTVNVR	Q92665	28S ribosomal protein S31, mitochondrial
5.86628	LFGEVTRPTNSK	Q9Y291	28S ribosomal protein S33, mitochondrial
5.79035	LFSELPLAK	Q9Y291	28S ribosomal protein S33, mitochondrial
5.90476	LPLFGLGR	P82930	28S ribosomal protein S34, mitochondrial
6.01217	NGDTSTEEPMLNVQR	P82930	28S ribosomal protein S34, mitochondrial
6.03023	VRPDYTAQNLDHGK	P82930	28S ribosomal protein S34, mitochondrial
6.14094	EGNLELLK	P82673	28S ribosomal protein S35, mitochondrial
5.96435	NEEENENSISQYK	P82673	28S ribosomal protein S35, mitochondrial
5.54177	EECGPLPIVVASPR	P82675	28S ribosomal protein S5, mitochondrial
NaN	VEADMIQQR	P82675	28S ribosomal protein S5, mitochondrial
NaN	PRYELALILK	P82932	28S ribosomal protein S6, mitochondrial
6.2191	RTIEALMDR	P82932	28S ribosomal protein S6, mitochondrial
5.60243	FTNMMMIGGNK	Q9Y2R9	28S ribosomal protein S7, mitochondrial
6.19249	KPVEELTEEEK	Q9Y2R9	28S ribosomal protein S7, mitochondrial
5.74391	SLMIQTLEAVK	Q9Y2R9	28S ribosomal protein S7, mitochondrial
6.23193	TSSVFEDPVISK	Q9Y2R9	28S ribosomal protein S7, mitochondrial
5.93298	YHAASAEEQATIER	Q9Y2R9	28S ribosomal protein S7, mitochondrial
5.86398	YSPEFKDPLIDK	Q9Y2R9	28S ribosomal protein S7, mitochondrial
5.92957	LLTSQCGAAEEEFVQR	P82933	28S ribosomal protein S9, mitochondrial
6.60244	FGTVLTEHVAAAELGAR	O43598	2'-deoxynucleoside 5'-phosphate N-hydrolase 1
6.69681	GEPGRPALYFCGSIR	O43598	2'-deoxynucleoside 5'-phosphate N-hydrolase 1
6.6972	VLSAMIR	O43598	2'-deoxynucleoside 5'-phosphate N-hydrolase 1
6.21684	YFEADPPGQVAASPDPTT	O43598	2'-deoxynucleoside 5'-phosphate N-hydrolase 1
5.50058	GAAYAHAEESIK	Q9UJ83	2-hydroxyacyl-CoA lyase 1
5.81661	QPLLIIGK	Q9UJ83	2-hydroxyacyl-CoA lyase 1
6.04276	APGAIGPYSQAVLVDR	P52758	2-iminobutanoate/2-iminopropanoate deaminase
5.71368	FEEFLQR	Q02218	2-oxoglutarate dehydrogenase complex component E1
5.72567	LNVLANVIR	Q02218	2-oxoglutarate dehydrogenase complex component E1
5.81762	LVEDHLAVQSLIR	Q02218	2-oxoglutarate dehydrogenase complex component E1
5.74342	NTNAGAPPGTAYQSPLPLSR	Q02218	2-oxoglutarate dehydrogenase complex component E1
5.94708	SSPYPTDVAR	Q02218	2-oxoglutarate dehydrogenase complex component E1
5.9231	VYYDLTR	Q02218	2-oxoglutarate dehydrogenase complex component E1
5.39471	GPGYGIMSIR	P12694	2-oxoisovalerate dehydrogenase subunit alpha, mitochondrial
5.12299	ILYESQR	P12694	2-oxoisovalerate dehydrogenase subunit alpha, mitochondrial
5.77202	LGVSCEVIDLR	P21953	2-oxoisovalerate dehydrogenase subunit beta, mitochondrial
6.29902	ASAYVFASPGCK	O95861	3'(2'),5'-bisphosphate nucleotidase 1
6.28696	LAQMSICSSLAR	O95861	3'(2'),5'-bisphosphate nucleotidase 1
6.35047	LTDIHGNVLQYHK	O95861	3'(2'),5'-bisphosphate nucleotidase 1
6.362	LVASAYSIAQK	O95861	3'(2'),5'-bisphosphate nucleotidase 1
5.78691	LVTDCVAAMNPDAVLR	O95861	3'(2'),5'-bisphosphate nucleotidase 1
5.9044	RVIAEGDLGIVEK	O95861	3'(2'),5'-bisphosphate nucleotidase 1
6.23399	VIAEGDLGIVEK	O95861	3'(2'),5'-bisphosphate nucleotidase 1
5.9349	IAEENGAAFAGGTSLIQK	Q9BYD6	39S ribosomal protein L1, mitochondrial
5.90004	IDPLLPK	Q9BYD6	39S ribosomal protein L1, mitochondrial
5.94818	KFQILDFTSPK	Q9BYD6	39S ribosomal protein L1, mitochondrial
5.74802	EIAAVFQDNR	Q7Z7H8	39S ribosomal protein L10, mitochondrial
5.75259	MIAVCQNVALSAEDK	Q7Z7H8	39S ribosomal protein L10, mitochondrial
5.9163	EADLAAQEEAAKK	Q9Y3B7	39S ribosomal protein L11, mitochondrial
6.10003	GVSINQFCK	Q9Y3B7	39S ribosomal protein L11, mitochondrial
4.94785	HVYEIAR	Q9Y3B7	39S ribosomal protein L11, mitochondrial
5.87564	IGQPTVSYFLK	Q9Y3B7	39S ribosomal protein L11, mitochondrial
5.55441	KPEVGGVIR	Q9Y3B7	39S ribosomal protein L11, mitochondrial
7.21701	KLVESLPQEIK	P52815	39S ribosomal protein L12, mitochondrial
7.13316	NYIQGINLVQAK	P52815	39S ribosomal protein L12, mitochondrial
5.53503	LAAMASIR	Q9BYD1	39S ribosomal protein L13, mitochondrial
6.10624	VYSSHTGYPGGFR	Q9BYD1	39S ribosomal protein L13, mitochondrial
6.32588	ALIVGHCMPGPR	Q6P1L8	39S ribosomal protein L14, mitochondrial
6.03692	VGDQILLAIK	Q6P1L8	39S ribosomal protein L14, mitochondrial
6.21601	VVDNSALGNSPYHR	Q6P1L8	39S ribosomal protein L14, mitochondrial
5.85958	LQYLIDLGR	Q9P015	39S ribosomal protein L15, mitochondrial
5.79127	GAIDHYVTPVK	Q9NX20	39S ribosomal protein L16, mitochondrial
5.83292	GNCLPPLPLPR	Q9NRX2	39S ribosomal protein L17, mitochondrial
5.92833	IEAPWAR	Q9NRX2	39S ribosomal protein L17, mitochondrial
5.89611	LFQVLAPR	Q9NRX2	39S ribosomal protein L17, mitochondrial
5.96049	MADFWLTEK	Q9NRX2	39S ribosomal protein L17, mitochondrial
6.11306	NLELLSVAR	Q9H0U6	39S ribosomal protein L18, mitochondrial
5.95806	NVVACESIGR	Q9H0U6	39S ribosomal protein L18, mitochondrial
5.91962	FLSPEFIPR	P49406	39S ribosomal protein L19, mitochondrial
5.9982	RLDDSLLYLR	P49406	39S ribosomal protein L19, mitochondrial
5.83231	VQEIQVVK	P49406	39S ribosomal protein L19, mitochondrial
5.93994	LFAVVHFASR	Q7Z2W9	39S ribosomal protein L21, mitochondrial
5.87887	EVLLEAQDMAVR	Q9NWU5	39S ribosomal protein L22, mitochondrial
6.01454	ADGIVPETWIDGPK	Q96A35	39S ribosomal protein L24, mitochondrial
6.13936	DTSVEDALER	Q96A35	39S ribosomal protein L24, mitochondrial
6.03967	NTEAVDLITR	Q9P0M9	39S ribosomal protein L27, mitochondrial
5.53729	KFTVTVTMR	Q13084	39S ribosomal protein L28, mitochondrial
5.9618	LLEEKDPVPLFK	Q13084	39S ribosomal protein L28, mitochondrial
5.32488	RPGAVATGDIGR	P09001	39S ribosomal protein L3, mitochondrial
5.82738	HVLCAYCYEK	Q9BYC8	39S ribosomal protein L32, mitochondrial
5.88617	NNIDVCPECGHLK	Q9BYC8	39S ribosomal protein L32, mitochondrial
6.08115	LTLLHYDPVVK	O75394	39S ribosomal protein L33, mitochondrial
5.817	MVSEAGTGFCFNTK	O75394	39S ribosomal protein L33, mitochondrial
5.62861	GNEYQPSNIK	Q9BQ48	39S ribosomal protein L34, mitochondrial
5.81944	NWYVDDPYQK	Q9NZE8	39S ribosomal protein L35, mitochondrial
5.83716	DQACYIFHHR	Q9BZE1	39S ribosomal protein L37, mitochondrial
5.90782	ESLLLQVR	Q9BZE1	39S ribosomal protein L37, mitochondrial
5.75445	LIEGLPEK	Q9BZE1	39S ribosomal protein L37, mitochondrial
6.183	VLEQPVVVQSVGTDGR	Q9BZE1	39S ribosomal protein L37, mitochondrial
5.97056	DLFHGATFVPR	Q96DV4	39S ribosomal protein L38, mitochondrial
6.32	DAHALIYK	Q9NYK5	39S ribosomal protein L39, mitochondrial
5.77627	DLPFETLEVEAK	Q9NYK5	39S ribosomal protein L39, mitochondrial
7.01984	LDEWMPTK	Q9NYK5	39S ribosomal protein L39, mitochondrial
6.42957	VALEIFQHSK	Q9NYK5	39S ribosomal protein L39, mitochondrial
6.34553	YKVDFIEEK	Q9NYK5	39S ribosomal protein L39, mitochondrial
6.20489	KVELPVPTHR	Q9BYD3	39S ribosomal protein L4, mitochondrial
5.82426	RDPNLFPFEK	Q9NQ50	39S ribosomal protein L40, mitochondrial
6.08284	DGTFDPDNLEK	Q8IXM3	39S ribosomal protein L41, mitochondrial
5.63768	GIGFLTSGWR	Q8IXM3	39S ribosomal protein L41, mitochondrial
6.0399	LFQLYPR	Q8IXM3	39S ribosomal protein L41, mitochondrial
5.80626	EVIDFAR	Q8N983	39S ribosomal protein L43, mitochondrial
5.87647	SVEEISTLVQK	Q8N983	39S ribosomal protein L43, mitochondrial
6.06279	EAVLLNLK	Q9H9J2	39S ribosomal protein L44, mitochondrial
5.65905	IVPPWAPPK	Q9BRJ2	39S ribosomal protein L45, mitochondrial
6.35194	QLTNPYGSWR	Q9BRJ2	39S ribosomal protein L45, mitochondrial
5.73188	TMASQVSIR	Q9BRJ2	39S ribosomal protein L45, mitochondrial
6.23924	ALLLTGDFSQAGNK	Q9H2W6	39S ribosomal protein L46, mitochondrial
6.06884	DELGDYLKPK	Q9H2W6	39S ribosomal protein L46, mitochondrial
6.16647	SLYSDHELR	Q9H2W6	39S ribosomal protein L46, mitochondrial
6.31243	TLATLSENNMEAK	Q9H2W6	39S ribosomal protein L46, mitochondrial
6.16002	GLEEFFDDPK	Q9HD33	39S ribosomal protein L47, mitochondrial
6.37136	SGAAWTCQQLR	Q9HD33	39S ribosomal protein L47, mitochondrial
5.96941	MLLDSVLTTHER	Q96GC5	39S ribosomal protein L48, mitochondrial
6.28323	TIEVLQLQDQGSK	Q96GC5	39S ribosomal protein L48, mitochondrial
6.0121	VEESYAMPTK	Q96GC5	39S ribosomal protein L48, mitochondrial
5.77546	FVESVDEYQFVER	Q13405	39S ribosomal protein L49, mitochondrial
6.16226	TPVTQVNEVTGTLR	Q13405	39S ribosomal protein L49, mitochondrial
6.23262	AYTPPEDLQSR	Q8N5N7	39S ribosomal protein L50, mitochondrial
6.17174	MFADDLHNLNK	Q4U2R6	39S ribosomal protein L51, mitochondrial
6.26021	STNLNCSVIADVR	Q96EL3	39S ribosomal protein L53, mitochondrial
6.18747	TFLQTVSSEK	Q96EL3	39S ribosomal protein L53, mitochondrial
6.26536	TLEELDPESR	Q6P161	39S ribosomal protein L54, mitochondrial
5.82733	EYEQELSDDLHVER	Q7Z7F7	39S ribosomal protein L55, mitochondrial
NaN	LLPQGLAVYASPENK	Q9BYD2	39S ribosomal protein L9, mitochondrial
6.06737	LPEEPITR	Q9BYD2	39S ribosomal protein L9, mitochondrial
6.12196	NLGVVVAPHTLK	Q9BYD2	39S ribosomal protein L9, mitochondrial
6.00809	ESPNPPNPSGQCPICR	Q9NVS2	39S ribosomal protein S18a, mitochondrial
5.87616	ITGLCQEEHR	Q9NVS2	39S ribosomal protein S18a, mitochondrial
6.10243	WAPGSVKPIYK	Q9NVS2	39S ribosomal protein S18a, mitochondrial
6.07873	RQYENHIFVGSK	Q9NP92	39S ribosomal protein S30, mitochondrial
6.81911	DLAPIGIR	Q99714	3-hydroxyacyl-CoA dehydrogenase type-2
6.37807	GGIVGMTLPIAR	Q99714	3-hydroxyacyl-CoA dehydrogenase type-2
6.37418	GQTHTLEDFQR	Q99714	3-hydroxyacyl-CoA dehydrogenase type-2
6.78972	KGQTHTLEDFQR	Q99714	3-hydroxyacyl-CoA dehydrogenase type-2
6.9257	KLGNNCVFAPADVTSEK	Q99714	3-hydroxyacyl-CoA dehydrogenase type-2
5.95477	LGNNCVFAPADVTSEK	Q99714	3-hydroxyacyl-CoA dehydrogenase type-2
6.87985	LVAGEMGQNEPDQGGQR	Q99714	3-hydroxyacyl-CoA dehydrogenase type-2
6.20156	LVGQGASAVLLDLPNSGGEAQAK	Q99714	3-hydroxyacyl-CoA dehydrogenase type-2
6.37646	VCNFLASQVPFPSR	Q99714	3-hydroxyacyl-CoA dehydrogenase type-2
6.77983	VDVAVNCAGIAVASK	Q99714	3-hydroxyacyl-CoA dehydrogenase type-2
5.93336	SVAADFIQQGIR	Q9BUT1	3-hydroxybutyrate dehydrogenase type 2
5.80443	VIATDINESK	Q9BUT1	3-hydroxybutyrate dehydrogenase type 2
6.37949	DLGLAQDSATSTK	P31937	3-hydroxyisobutyrate dehydrogenase, mitochondrial
6.3076	EFQDAGEQVVSSPADVAEK	P31937	3-hydroxyisobutyrate dehydrogenase, mitochondrial
5.91838	GSLLIDSSTIDPAVSK	P31937	3-hydroxyisobutyrate dehydrogenase, mitochondrial
5.65217	KGSLLIDSSTIDPAVSK	P31937	3-hydroxyisobutyrate dehydrogenase, mitochondrial
5.78685	MGAVFMDAPVSGGVGAAR	P31937	3-hydroxyisobutyrate dehydrogenase, mitochondrial
6.10285	AFCAGGDIR	Q6NVY1	3-hydroxyisobutyryl-CoA hydrolase, mitochondrial
5.64902	EEYMLNNAVGSCQK	Q6NVY1	3-hydroxyisobutyryl-CoA hydrolase, mitochondrial
5.80924	ENIASVLENYHTESK	Q6NVY1	3-hydroxyisobutyryl-CoA hydrolase, mitochondrial
6.10581	EVTEEDLNNHFK	Q6NVY1	3-hydroxyisobutyryl-CoA hydrolase, mitochondrial
6.21398	SFILEEHMDK	Q6NVY1	3-hydroxyisobutyryl-CoA hydrolase, mitochondrial
6.1096	ITAHLVHELR	P42765	3-ketoacyl-CoA thiolase, mitochondrial
6.20898	SLDLDISK	P42765	3-ketoacyl-CoA thiolase, mitochondrial
NaN	TNVNGGAIALGHPLGGSGSR	P42765	3-ketoacyl-CoA thiolase, mitochondrial
5.76272	DGSTTAGNSSQVSDGAAAILLAR	P09110	3-ketoacyl-CoA thiolase, peroxisomal
6.06262	GCFQAEIVPVTTTVHDDK	P09110	3-ketoacyl-CoA thiolase, peroxisomal
5.7993	QDTFALASQQK	P09110	3-ketoacyl-CoA thiolase, peroxisomal
6.13803	SQPAPAEFR	P25325	3-mercaptopyruvate sulfurtransferase
6.41143	AEAGAGSATEFQFR	P46783	40S ribosomal protein S10
7.50806	KAEAGAGSATEFQFR	P46783	40S ribosomal protein S10
6.90522	NVPNLHVMK	P46783	40S ribosomal protein S10
6.48242	CPFTGNVSIR	P62280	40S ribosomal protein S11
6.8993	DVQIGDIVTVGECRPLSK	P62280	40S ribosomal protein S11
7.32426	DYLHYIR	P62280	40S ribosomal protein S11
7.33363	EAIEGTYIDK	P62280	40S ribosomal protein S11
6.68377	EAIEGTYIDKK	P62280	40S ribosomal protein S11
7.38337	KCPFTGNVSIR	P62280	40S ribosomal protein S11
7.16718	NMSVHLSPCFR	P62280	40S ribosomal protein S11
7.10251	QPTIFQNK	P62280	40S ribosomal protein S11
7.42909	DVIEEYFK	P25398	40S ribosomal protein S12
7.38282	KLGEWVGLCK	P25398	40S ribosomal protein S12
6.83486	KVVGCSCVVVK	P25398	40S ribosomal protein S12
7.01067	LGEWVGLCK	P25398	40S ribosomal protein S12
6.8177	LVEALCAEHQINLIK	P25398	40S ribosomal protein S12
6.17157	QAHLCVLASNCDEPMYVK	P25398	40S ribosomal protein S12
6.77447	RQAHLCVLASNCDEPMYVK	P25398	40S ribosomal protein S12
7.44484	TALIHDGLAR	P25398	40S ribosomal protein S12
7.50933	VVGCSCVVVK	P25398	40S ribosomal protein S12
7.07578	GLSQSALPYR	P62277	40S ribosomal protein S13
7.03036	GLSQSALPYRR	P62277	40S ribosomal protein S13
6.90647	GLTPSQIGVILR	P62277	40S ribosomal protein S13
6.81273	KGLTPSQIGVILR	P62277	40S ribosomal protein S13
7.37205	LILIESR	P62277	40S ribosomal protein S13
7.12325	RVLPPNWK	P62277	40S ribosomal protein S13
6.44106	ADRDESSPYAAMLAAQDVAQR	P62263	40S ribosomal protein S14
7.55913	ELGITALHIK	P62263	40S ribosomal protein S14
7.38033	IEDVTPIPSDSTR	P62263	40S ribosomal protein S14
7.20391	IGRIEDVTPIPSDSTR	P62263	40S ribosomal protein S14
7.47935	TPGPGAQSALR	P62263	40S ribosomal protein S14
7.47387	EAPPMEKPEVVK	P62841	40S ribosomal protein S15
7.09585	FLTVMMK	P62244	40S ribosomal protein S15a
6.97946	HGYIGEFEIIDDHR	P62244	40S ribosomal protein S15a
7.5717	IVVNLTGR	P62244	40S ribosomal protein S15a
7.44695	MNVLADALK	P62244	40S ribosomal protein S15a
7.28891	WQNNLLPSR	P62244	40S ribosomal protein S15a
7.13471	ALVAYYQK	P62249	40S ribosomal protein S16
7.30009	DILIQYDR	P62249	40S ribosomal protein S16
NaN	EIKDILIQYDR	P62249	40S ribosomal protein S16
6.92489	ERFAGVDIR	P62249	40S ribosomal protein S16
7.50411	GGGHVAQIYAIR	P62249	40S ribosomal protein S16
7.49847	GPLQSVQVFGR	P62249	40S ribosomal protein S16
6.52501	LLEPVLLLGK	P62249	40S ribosomal protein S16
7.29036	TLLVADPR	P62249	40S ribosomal protein S16
7.36141	VNGRPLEMIEPR	P62249	40S ribosomal protein S16
6.40099	IAGYVTHLMK	P08708	40S ribosomal protein S17
7.51148	RVCEEIAIIPSK	P08708	40S ribosomal protein S17
6.6514	ADIDLTK	P62269	40S ribosomal protein S18
7.3245	IAFAITAIK	P62269	40S ribosomal protein S18
5.63517	KIAFAITAIK	P62269	40S ribosomal protein S18
7.36686	RAGELTEDEVER	P62269	40S ribosomal protein S18
6.93869	VITIMQNPR	P62269	40S ribosomal protein S18
7.41014	VLNTNIDGR	P62269	40S ribosomal protein S18
7.28742	YAHVVLR	P62269	40S ribosomal protein S18
6.03411	YAHVVLRK	P62269	40S ribosomal protein S18
7.44673	YSQVLANGLDNK	P62269	40S ribosomal protein S18
7.48847	DVNQQEFVR	P39019	40S ribosomal protein S19
6.76779	ELAPYDENWFYTR	P39019	40S ribosomal protein S19
6.46488	IAGQVAAANK	P39019	40S ribosomal protein S19
6.3044	LKVPEWVDTVK	P39019	40S ribosomal protein S19
6.56759	NGVMPSHFSR	P39019	40S ribosomal protein S19
7.16741	VLQALEGLK	P39019	40S ribosomal protein S19
7.25633	VPEWVDTVK	P39019	40S ribosomal protein S19
6.54799	AFVAIGDYNGHVGLGVK	P15880	40S ribosomal protein S2
7.23107	ATFDAISK	P15880	40S ribosomal protein S2
6.55121	CGSVLVR	P15880	40S ribosomal protein S2
7.2637	EWMPVTK	P15880	40S ribosomal protein S2
7.5053	GCTATLGNFAK	P15880	40S ribosomal protein S2
7.49569	GTGIVSAPVPK	P15880	40S ribosomal protein S2
6.61103	IGKPHTVPCK	P15880	40S ribosomal protein S2
6.76699	LLMMAGIDDCYTSAR	P15880	40S ribosomal protein S2
6.76855	LSIVPVR	P15880	40S ribosomal protein S2
6.59198	LSIVPVRR	P15880	40S ribosomal protein S2
7.48531	SPYQEFTDHLVK	P15880	40S ribosomal protein S2
6.97036	TYSYLTPDLWK	P15880	40S ribosomal protein S2
7.35786	DTGKTPVEPEVAIHR	P60866	40S ribosomal protein S20
7.55999	RLIDLHSPSEIVK	P60866	40S ribosomal protein S20
7.52527	TPVEPEVAIHR	P60866	40S ribosomal protein S20
7.55007	VCADLIR	P60866	40S ribosomal protein S20
7.47495	DHASIQMNVAEVDK	P63220	40S ribosomal protein S21
6.53669	DHASIQMNVAEVDKVTGR	P63220	40S ribosomal protein S21
7.24095	MGESDDSILR	P63220	40S ribosomal protein S21
7.20068	RMGESDDSILR	P63220	40S ribosomal protein S21
7.50256	TYAICGAIR	P63220	40S ribosomal protein S21
6.8347	ANPFGGASHAK	P62266	40S ribosomal protein S23
7.42475	GHAVGDIPGVR	P62266	40S ribosomal protein S23
4.97687	KITAFVPNDGCLNFIEENDEVLVAGFGR	P62266	40S ribosomal protein S23
7.27111	VANVSLLALYK	P62266	40S ribosomal protein S23
7.50065	QMVIDVLHPGK	P62847	40S ribosomal protein S24
6.49895	TTGFGMIYDSLDYAK	P62847	40S ribosomal protein S24
7.54356	AALQELLSK	P62851	40S ribosomal protein S25
7.02165	AQVIYTR	P62851	40S ribosomal protein S25
7.54001	LITPAVVSER	P62851	40S ribosomal protein S25
7.49026	LNNLVLFDK	P62851	40S ribosomal protein S25
6.01303	DISEASVFDAYVLPK	P62854	40S ribosomal protein S26
7.26643	LHYCVSCAIHSK	P62854	40S ribosomal protein S26
7.45743	NIVEAAAVR	P62854	40S ribosomal protein S26
7.56822	DLLHPSPEEEK	P42677	40S ribosomal protein S27
7.44559	LTEGCSFR	P42677	40S ribosomal protein S27
6.95366	LVQSPNSYFMDVK	P42677	40S ribosomal protein S27
7.0075	RLVQSPNSYFMDVK	P42677	40S ribosomal protein S27
7.0059	DLLHPSLEEEK	Q71UM5	40S ribosomal protein S27-like
6.92111	EGDVLTLLESER	P62857	40S ribosomal protein S28
7.49784	VEFMDDTSR	P62857	40S ribosomal protein S28
7.34825	GHQQLYWSHPR	P62273	40S ribosomal protein S29
7.3625	YGLNMCR	P62273	40S ribosomal protein S29
7.11915	ACYGVLR	P23396	40S ribosomal protein S3
7.51357	AELNEFLTR	P23396	40S ribosomal protein S3
7.20377	DEILPTTPISEQK	P23396	40S ribosomal protein S3
7.51021	ELAEDGYSGVEVR	P23396	40S ribosomal protein S3
7.13457	FIMESGAK	P23396	40S ribosomal protein S3
6.66639	GCEVVVSGK	P23396	40S ribosomal protein S3
7.55323	GGKPEPPAMPQPVPTA	P23396	40S ribosomal protein S3
7.23623	GLCAIAQAESLR	P23396	40S ribosomal protein S3
7.11148	IMLPWDPTGK	P23396	40S ribosomal protein S3
7.33819	IRELTAVVQK	P23396	40S ribosomal protein S3
7.34638	KPLPDHVSIVEPK	P23396	40S ribosomal protein S3
6.78598	RACYGVLR	P23396	40S ribosomal protein S3
6.75719	RFGFPEGSVELYAEK	P23396	40S ribosomal protein S3
7.27115	TEIIILATR	P23396	40S ribosomal protein S3
6.5151	VTPTRTEIIILATR	P23396	40S ribosomal protein S3
7.14595	ACQSIYPLHDVFVR	P61247	40S ribosomal protein S3a
6.56468	ACQSIYPLHDVFVRK	P61247	40S ribosomal protein S3a
5.62544	ADGYEPPVQESV	P61247	40S ribosomal protein S3a
7.44458	LFCVGFTK	P61247	40S ribosomal protein S3a
7.34157	LIPDSIGK	P61247	40S ribosomal protein S3a
6.0793	LIPDSIGKDIEK	P61247	40S ribosomal protein S3a
7.42274	LITEDVQGK	P61247	40S ribosomal protein S3a
7.51893	LMELHGEGSSSGK	P61247	40S ribosomal protein S3a
7.17791	MMEIMTR	P61247	40S ribosomal protein S3a
7.45756	NCLTNFHGMDLTR	P61247	40S ribosomal protein S3a
7.46047	TTDGYLLR	P61247	40S ribosomal protein S3a
6.20696	VERADGYEPPVQESV	P61247	40S ribosomal protein S3a
7.12288	VVDPFSKK	P61247	40S ribosomal protein S3a
7.52056	ERHPGSFDVVHVK	P62701	40S ribosomal protein S4, X isoform
7.01201	FDTGNLCMVTGGANLGR	P62701	40S ribosomal protein S4, X isoform
7.72812	GIPHLVTHDAR	P62701	40S ribosomal protein S4, X isoform
7.19803	GNKPWISLPR	P62701	40S ribosomal protein S4, X isoform
7.15204	HPGSFDVVHVK	P62701	40S ribosomal protein S4, X isoform
7.42354	IGVITNR	P62701	40S ribosomal protein S4, X isoform
7.57939	LSNIFVIGK	P62701	40S ribosomal protein S4, X isoform
7.17328	LTGVFAPR	P62701	40S ribosomal protein S4, X isoform
7.28362	LTIAEER	P62701	40S ribosomal protein S4, X isoform
5.59481	PWISLPR	P62701	40S ribosomal protein S4, X isoform
7.10744	TIRYPDPLIK	P62701	40S ribosomal protein S4, X isoform
7.35441	VNDTIQIDLETGK	P62701	40S ribosomal protein S4, X isoform
7.01411	YALTGDEVK	P62701	40S ribosomal protein S4, X isoform
7.15651	YALTGDEVKK	P62701	40S ribosomal protein S4, X isoform
6.96877	YPDPLIK	P62701	40S ribosomal protein S4, X isoform
7.16159	LTNSMMMHGR	P46782	40S ribosomal protein S5
6.24931	QAVDVSPLR	P46782	40S ribosomal protein S5
6.10575	TEWETAAPAVAETPDIK	P46782	40S ribosomal protein S5
6.80932	VNQAIWLLCTGAR	P46782	40S ribosomal protein S5
7.07854	LFNLSKEDDVR	P62753	40S ribosomal protein S6
5.97606	LIEVDDER	P62753	40S ribosomal protein S6
7.60791	LIEVDDERK	P62753	40S ribosomal protein S6
7.55219	LNISFPATGCQK	P62753	40S ribosomal protein S6
6.44581	MATEVAADALGEEWK	P62753	40S ribosomal protein S6
6.65671	RMATEVAADALGEEWK	P62753	40S ribosomal protein S6
6.84547	AQQNNVEHKVETFSGVYK	P62081	40S ribosomal protein S7
7.3716	ELNITAAK	P62081	40S ribosomal protein S7
7.5789	HVVFIAQR	P62081	40S ribosomal protein S7
6.09688	ILPKPTR	P62081	40S ribosomal protein S7
7.21968	VETFSGVYK	P62081	40S ribosomal protein S7
5.78713	VETFSGVYKK	P62081	40S ribosomal protein S7
7.45279	ADGYVLEGK	P62241	40S ribosomal protein S8
7.20042	ELEFYLR	P62241	40S ribosomal protein S8
7.22612	ELEFYLRK	P62241	40S ribosomal protein S8
7.19631	IIDVVYNASNNELVR	P62241	40S ribosomal protein S8
7.59534	ISSLLEEQFQQGK	P62241	40S ribosomal protein S8
6.99193	LDVGNFSWGSECCTR	P62241	40S ribosomal protein S8
7.18674	LLACIASRPGQCGR	P62241	40S ribosomal protein S8
7.60893	LTPEEEEILNK	P62241	40S ribosomal protein S8
6.98831	LTPEEEEILNKK	P62241	40S ribosomal protein S8
7.41048	NCIVLIDSTPYR	P62241	40S ribosomal protein S8
6.40434	QWYESHYALPLGR	P62241	40S ribosomal protein S8
7.1301	YELGRPAANTK	P62241	40S ribosomal protein S8
6.66286	ELLTLDEK	P46781	40S ribosomal protein S9
6.71715	ELLTLDEKDPR	P46781	40S ribosomal protein S9
7.32981	IEDFLER	P46781	40S ribosomal protein S9
7.40194	IGVLDEGK	P46781	40S ribosomal protein S9
5.78561	KQVVNIPSFIVR	P46781	40S ribosomal protein S9
7.22989	LIGEYGLR	P46781	40S ribosomal protein S9
6.82511	MKLDYILGLK	P46781	40S ribosomal protein S9
6.42837	QVVNIPSFIVR	P46781	40S ribosomal protein S9
6.9878	RLFEGNALLR	P46781	40S ribosomal protein S9
5.23872	ADHQPLTEASYVNLPTIALCNTDSPLR	P08865	40S ribosomal protein SA
7.02024	AIVAIENPADVSVISSR	P08865	40S ribosomal protein SA
7.57232	FAAATGATPIAGR	P08865	40S ribosomal protein SA
6.22535	KSDGIYIINLK	P08865	40S ribosomal protein SA
7.49168	LLVVTDPR	P08865	40S ribosomal protein SA
7.24595	SDGIYIINLK	P08865	40S ribosomal protein SA
7.58148	YVDIAIPCNNK	P08865	40S ribosomal protein SA
5.69333	AVDPDGDGHVSWDEYK	Q9BRK5	45 kDa calcium-binding protein
5.84433	DLLLTSSYLSDSGSTGEHTK	P08195	4F2 cell-surface antigen heavy chain
6.21362	GLVLGPIHK	P08195	4F2 cell-surface antigen heavy chain
6.06357	VAEDEAEAAAAAK	P08195	4F2 cell-surface antigen heavy chain
5.82598	VILDLTPNYR	P08195	4F2 cell-surface antigen heavy chain
5.68165	WCSWSLSQAR	P08195	4F2 cell-surface antigen heavy chain
5.59947	IAGMDPVVHSALQEER	Q9NVE7	4'-phosphopantetheine phosphatase
5.54916	RAVASQPDSVDAAER	Q9NVE7	4'-phosphopantetheine phosphatase
6.19055	ANDTTFGLAAGVFTR	P49189	4-trimethylaminobutyraldehyde dehydrogenase
6.48529	EREDEIATMECINNGK	P49189	4-trimethylaminobutyraldehyde dehydrogenase
6.62825	GIKPVTLELGGK	P49189	4-trimethylaminobutyraldehyde dehydrogenase
6.64345	ILLEAAR	P49189	4-trimethylaminobutyraldehyde dehydrogenase
6.20618	SPLIIFSDCDMNNAVK	P49189	4-trimethylaminobutyraldehyde dehydrogenase
5.70316	STGTFVVSQPLNYR	P49189	4-trimethylaminobutyraldehyde dehydrogenase
6.58745	VIATFTCSGEK	P49189	4-trimethylaminobutyraldehyde dehydrogenase
6.59101	VSFTGSVPTGMK	P49189	4-trimethylaminobutyraldehyde dehydrogenase
6.33617	VTIEYYSQLK	P49189	4-trimethylaminobutyraldehyde dehydrogenase
6.12714	LFVVPADEAQAR	Q8IV08	5'-3' exonuclease PLD3
6.08441	GVGAEPLLPWNR	Q9H0D6	5'-3' exoribonuclease 2
6.34589	NKFDVDAADEK	Q9H0D6	5'-3' exoribonuclease 2
6.21536	NLTVILSDASAPGEGEHK	Q9H0D6	5'-3' exoribonuclease 2
6.30009	NSLGGDVLFVGK	Q9H0D6	5'-3' exoribonuclease 2
6.16012	DLKPENVLLDAHMNAK	P54646	5'-AMP-activated protein kinase catalytic subunit alpha-2
6.21995	TSCGSPNYAAPEVISGR	P54646	5'-AMP-activated protein kinase catalytic subunit alpha-2
5.85623	DGVMVLSATHR	Q9Y478	5'-AMP-activated protein kinase subunit beta-1
6.16301	FDVINLAAEK	P54619	5'-AMP-activated protein kinase subunit gamma-1
6.08054	SHYFEGVLK	P54619	5'-AMP-activated protein kinase subunit gamma-1
6.01397	TYNNLDVSVTK	P54619	5'-AMP-activated protein kinase subunit gamma-1
5.52391	VSALPVVDEK	P54619	5'-AMP-activated protein kinase subunit gamma-1
6.44828	ASVSSATFSGHGAR	Q7Z4H3	5'-deoxynucleotidase HDDC2
6.18124	LQDFYDSTAGK	Q7Z4H3	5'-deoxynucleotidase HDDC2
6.17206	NVQRPESVSDHMYR	Q7Z4H3	5'-deoxynucleotidase HDDC2
6.34075	STNIAAAASEPHS	Q7Z4H3	5'-deoxynucleotidase HDDC2
6.17473	FQSNHMDMVR	P49914	5-formyltetrahydrofolate cyclo-ligase
6.08894	IESPEEISLLPK	P49914	5-formyltetrahydrofolate cyclo-ligase
6.74721	DIVAAIQHNYK	Q5TFE4	5'-nucleotidase domain-containing protein 1
6.21551	HFLSDTGMACR	Q5TFE4	5'-nucleotidase domain-containing protein 1
5.72068	ILLLITSSHSDYCR	Q5TFE4	5'-nucleotidase domain-containing protein 1
6.13459	LANNGTVLR	Q5TFE4	5'-nucleotidase domain-containing protein 1
6.13342	SQRPEESEPLEK	Q5TFE4	5'-nucleotidase domain-containing protein 1
5.54123	MQTYQDAESR	Q9H857	5'-nucleotidase domain-containing protein 2
6.22553	TGAIIPELER	Q9H857	5'-nucleotidase domain-containing protein 2
6.31187	TPFLGDMAHIR	Q9H857	5'-nucleotidase domain-containing protein 2
7.17634	AAVEEGIVLGGGCALLR	P10809	60 kDa heat shock protein, mitochondrial
6.9187	CEFQDAYVLLSEK	P10809	60 kDa heat shock protein, mitochondrial
5.84044	CEFQDAYVLLSEKK	P10809	60 kDa heat shock protein, mitochondrial
7.47738	CIPALDSLTPANEDQK	P10809	60 kDa heat shock protein, mitochondrial
7.05816	DDAMLLK	P10809	60 kDa heat shock protein, mitochondrial
5.19035	DMAIATGGAVFGEEGLTLNLEDVQPHDLGK	P10809	60 kDa heat shock protein, mitochondrial
7.85637	DRVTDALNATR	P10809	60 kDa heat shock protein, mitochondrial
7.54423	EIGNIISDAMK	P10809	60 kDa heat shock protein, mitochondrial
7.22882	EIGNIISDAMKK	P10809	60 kDa heat shock protein, mitochondrial
5.96276	FDRGYISPYFINTSK	P10809	60 kDa heat shock protein, mitochondrial
7.74369	GANPVEIR	P10809	60 kDa heat shock protein, mitochondrial
6.6264	GRTVIIEQSWGSPK	P10809	60 kDa heat shock protein, mitochondrial
7.77786	GYISPYFINTSK	P10809	60 kDa heat shock protein, mitochondrial
6.52565	KISSIQSIVPALEIANAHR	P10809	60 kDa heat shock protein, mitochondrial
5.29899	KPLVIIAEDVDGEALSTLVLNR	P10809	60 kDa heat shock protein, mitochondrial
7.95156	LSDGVAVLK	P10809	60 kDa heat shock protein, mitochondrial
7.3913	LVQDVANNTNEEAGDGTTTATVLAR	P10809	60 kDa heat shock protein, mitochondrial
7.89837	NAGVEGSLIVEK	P10809	60 kDa heat shock protein, mitochondrial
6.84934	QSKPVTTPEEIAQVATISANGDK	P10809	60 kDa heat shock protein, mitochondrial
6.95988	TLNDELEIIEGMK	P10809	60 kDa heat shock protein, mitochondrial
7.80555	TVIIEQSWGSPK	P10809	60 kDa heat shock protein, mitochondrial
7.5727	VGEVIVTK	P10809	60 kDa heat shock protein, mitochondrial
7.62995	VGEVIVTKDDAMLLK	P10809	60 kDa heat shock protein, mitochondrial
7.29657	VGGTSDVEVNEK	P10809	60 kDa heat shock protein, mitochondrial
6.76422	VGGTSDVEVNEKK	P10809	60 kDa heat shock protein, mitochondrial
8.04124	VGLQVVAVK	P10809	60 kDa heat shock protein, mitochondrial
6.97826	VTDALNATR	P10809	60 kDa heat shock protein, mitochondrial
7.24906	AGAIAPCEVTVPAQNTGLGPEK	P05388	60S acidic ribosomal protein P0
7.06155	AVVLMGK	P05388	60S acidic ribosomal protein P0
7.09469	CFIVGADNVGSK	P05388	60S acidic ribosomal protein P0
5.99219	DMLLANKVPAAAR	P05388	60S acidic ribosomal protein P0
7.16323	EDLTEIR	P05388	60S acidic ribosomal protein P0
7.43244	GHLENNPALEK	P05388	60S acidic ribosomal protein P0
5.94124	GTIEILSDVQLIK	P05388	60S acidic ribosomal protein P0
7.46747	IIQLLDDYPK	P05388	60S acidic ribosomal protein P0
6.61898	TSFFQALGITTK	P05388	60S acidic ribosomal protein P0
6.19745	ILDSVGIEADDDR	P05387	60S acidic ribosomal protein P2
7.88923	ILDSVGIEADDDRLNK	P05387	60S acidic ribosomal protein P2
6.9828	LASVPAGGAVAVSAAPGSAAPAAGSAPAAAEEK	P05387	60S acidic ribosomal protein P2
7.4734	NIEDVIAQGIGK	P05387	60S acidic ribosomal protein P2
6.35409	YVASYLLAALGGNSSPSAK	P05387	60S acidic ribosomal protein P2
5.76322	DSAIPVESDTDDEGAPR	Q96D46	60S ribosomal export protein NMD3
6.08462	LISQDIHSNTYNYK	Q96D46	60S ribosomal export protein NMD3
6.77733	EHVIEALR	P27635	60S ribosomal protein L10
6.863	FNADEFEDMVAEK	P27635	60S ribosomal protein L10
7.54075	GAFGKPQGTVAR	P27635	60S ribosomal protein L10
6.6251	MLSCAGADR	P27635	60S ribosomal protein L10
7.11473	VHIGQVIMSIR	P27635	60S ribosomal protein L10
6.37915	YIPSRGPLDK	P27635	60S ribosomal protein L10
6.89702	AGKFPSLLTHNENMVAK	P62906	60S ribosomal protein L10a
7.10747	DTLYEAVR	P62906	60S ribosomal protein L10a
6.45767	FPSLLTHNENMVAK	P62906	60S ribosomal protein L10a
7.53024	FSVCVLGDQQHCDEAK	P62906	60S ribosomal protein L10a
7.38298	ILGPGLNK	P62906	60S ribosomal protein L10a
6.0751	VSRDTLYEAVR	P62906	60S ribosomal protein L10a
6.84109	LCLNICVGESGDR	P62913	60S ribosomal protein L11
5.72968	PGFSIADKK	P62913	60S ribosomal protein L11
7.44936	VLEQLTGQTPVFSK	P62913	60S ribosomal protein L11
7.53778	YDGIILPGK	P62913	60S ribosomal protein L11
7.25698	CTGGEVGATSALAPK	P30050	60S ribosomal protein L12
7.52737	EILGTAQSVGCNVDGR	P30050	60S ribosomal protein L12
7.2861	HPHDIIDDINSGAVECPAS	P30050	60S ribosomal protein L12
6.42766	HSGNITFDEIVNIAR	P30050	60S ribosomal protein L12
7.58373	IGPLGLSPK	P30050	60S ribosomal protein L12
6.83219	QAQIEVVPSASALIIK	P30050	60S ribosomal protein L12
7.21376	LATQLTGPVMPVR	P26373	60S ribosomal protein L13
7.22283	NGMVLKPHFHK	P26373	60S ribosomal protein L13
6.22968	RVATWFNQPAR	P26373	60S ribosomal protein L13
7.46121	STESLQANVQR	P26373	60S ribosomal protein L13
7.57283	TIGISVDPR	P26373	60S ribosomal protein L13
7.24399	VATWFNQPAR	P26373	60S ribosomal protein L13
7.05195	VATWFNQPARK	P26373	60S ribosomal protein L13
6.75785	CEGINISGNFYR	P40429	60S ribosomal protein L13a
7.3037	RMVVPAALK	P40429	60S ribosomal protein L13a
7.32336	VFDGIPPPYDK	P40429	60S ribosomal protein L13a
6.50408	YLAFLRK	P40429	60S ribosomal protein L13a
7.57504	YQAVTATLEEK	P40429	60S ribosomal protein L13a
7.91715	ALVDGPCTQVR	P50914	60S ribosomal protein L14
6.95956	LVAIVDVIDQNR	P50914	60S ribosomal protein L14
6.74468	MTDFDRFK	P50914	60S ribosomal protein L14
7.44269	VAYVSFGPHAGK	P50914	60S ribosomal protein L14
7.28756	GATYGKPVHHGVNQLK	P61313	60S ribosomal protein L15
6.41939	NTLQLHR	P61313	60S ribosomal protein L15
7.23538	QGYVIYR	P61313	60S ribosomal protein L15
7.40605	SLQSVAEER	P61313	60S ribosomal protein L15
6.19364	VLNSYWVGEDSTYK	P61313	60S ribosomal protein L15
7.41593	EQIVPKPEEEVAQK	P18621	60S ribosomal protein L17
6.18653	GLDVDSLVIEHIQVNK	P18621	60S ribosomal protein L17
7.09142	SAEFLLHMLK	P18621	60S ribosomal protein L17
6.39644	VRYSLDPENPTK	P18621	60S ribosomal protein L17
7.44209	YSLDPENPTK	P18621	60S ribosomal protein L17
6.63721	APGTPHSHTKPYVR	Q07020	60S ribosomal protein L18
7.48178	GCGTVLLSGPR	Q07020	60S ribosomal protein L18
6.83734	GCGTVLLSGPRK	Q07020	60S ribosomal protein L18
7.1178	ILTFDQLALDSPK	Q07020	60S ribosomal protein L18
7.29667	SQDIYLR	Q07020	60S ribosomal protein L18
7.50088	TAVVVGTITDDVR	Q07020	60S ribosomal protein L18
7.75789	TNRPPLSLSR	Q07020	60S ribosomal protein L18
7.03533	TNSTFNQVVLK	Q07020	60S ribosomal protein L18
7.02427	TNSTFNQVVLKR	Q07020	60S ribosomal protein L18
7.30957	AHSIQIMK	Q02543	60S ribosomal protein L18a
7.3107	DLTTAGAVTQCYR	Q02543	60S ribosomal protein L18a
6.59159	EYRDLTTAGAVTQCYR	Q02543	60S ribosomal protein L18a
6.03868	FWYFVSQLK	Q02543	60S ribosomal protein L18a
7.67112	IFAPNHVVAK	Q02543	60S ribosomal protein L18a
6.6936	KSSGEIVYCGQVFEK	Q02543	60S ribosomal protein L18a
7.26358	SSGEIVYCGQVFEK	Q02543	60S ribosomal protein L18a
7.26676	HMYHSLYLK	P84098	60S ribosomal protein L19
6.54321	ILMEHIHK	P84098	60S ribosomal protein L19
6.37721	KLLADQAEAR	P84098	60S ribosomal protein L19
6.14194	KVWLDPNETNEIANANSR	P84098	60S ribosomal protein L19
7.13063	LLADQAEAR	P84098	60S ribosomal protein L19
7.18511	RILMEHIHK	P84098	60S ribosomal protein L19
7.07271	VWLDPNETNEIANANSR	P84098	60S ribosomal protein L19
7.44149	HGVVPLATYMR	P46778	60S ribosomal protein L21
7.32774	KGDIVDIK	P46778	60S ribosomal protein L21
7.4854	VYNVTQHAVGIVVNK	P46778	60S ribosomal protein L21
7.57977	AGNLGGGVVTIER	P35268	60S ribosomal protein L22
7.52913	ITVTSEVPFSK	P35268	60S ribosomal protein L22
6.13679	SKITVTSEVPFSK	P35268	60S ribosomal protein L22
7.25393	ECADLWPR	P62829	60S ribosomal protein L23
7.01722	GSAITGPVAK	P62829	60S ribosomal protein L23
6.71025	LPAAGVGDMVMATVK	P62829	60S ribosomal protein L23
7.25802	VHPAVVIR	P62829	60S ribosomal protein L23
7.49615	FPLTTESAMK	P62750	60S ribosomal protein L23a
7.28461	KLYDIDVAK	P62750	60S ribosomal protein L23a
7.62843	LAPDYDALDVANK	P62750	60S ribosomal protein L23a
6.85927	LDHYAIIK	P62750	60S ribosomal protein L23a
7.21353	LYDIDVAK	P62750	60S ribosomal protein L23a
7.53861	VNTLIRPDGEK	P62750	60S ribosomal protein L23a
7.3369	AITGASLADIMAK	P83731	60S ribosomal protein L24
6.95819	MKVELCSFSGYK	P83731	60S ribosomal protein L24
6.92254	QINWTVLYR	P83731	60S ribosomal protein L24
6.92271	VELCSFSGYK	P83731	60S ribosomal protein L24
6.12572	HFNAPSHIR	P61254	60S ribosomal protein L26
6.64715	DDEVQVVR	Q9UNX3	60S ribosomal protein L26-like 1
7.46757	FNPFVTSDR	Q9UNX3	60S ribosomal protein L26-like 1
6.33333	IMSSPLSK	Q9UNX3	60S ribosomal protein L26-like 1
6.07449	KDDEVQVVR	Q9UNX3	60S ribosomal protein L26-like 1
7.07576	KYVIYIER	Q9UNX3	60S ribosomal protein L26-like 1
6.41652	YKEELIEK	Q9UNX3	60S ribosomal protein L26-like 1
7.07205	YVIYIER	Q9UNX3	60S ribosomal protein L26-like 1
7.61625	DVFRDPALK	P61353	60S ribosomal protein L27
6.47073	NIDDGTSDRPYSHALVAGIDR	P61353	60S ribosomal protein L27
7.54497	VYNYNHLMPTR	P61353	60S ribosomal protein L27
7.50068	YSVDIPLDK	P61353	60S ribosomal protein L27
7.39468	LWTLVSEQTR	P46776	60S ribosomal protein L27a
5.95711	NQSFCPTVNLDK	P46776	60S ribosomal protein L27a
7.56731	RNQSFCPTVNLDK	P46776	60S ribosomal protein L27a
7.5553	TGAAPIIDVVR	P46776	60S ribosomal protein L27a
7.41015	YHPGYFGK	P46776	60S ribosomal protein L27a
6.99812	ATLSSIR	P46779	60S ribosomal protein L28
7.14355	GVVVVIK	P46779	60S ribosomal protein L28
7.43315	NCSSFLIK	P46779	60S ribosomal protein L28
7.17918	QTYSTEPNNLK	P46779	60S ribosomal protein L28
7.21111	SAHLQWMVVR	P46779	60S ribosomal protein L28
6.76062	TVGVEPAADGK	P46779	60S ribosomal protein L28
6.8601	YNGLIHR	P46779	60S ribosomal protein L28
7.61511	AQAAAPASVPAQAPK	P47914	60S ribosomal protein L29
7.35373	LAYIAHPK	P47914	60S ribosomal protein L29
7.25641	AFMGPLKK	P39023	60S ribosomal protein L3
6.63821	AGMTHIVR	P39023	60S ribosomal protein L3
7.13489	AHLMEIQVNGGTVAEK	P39023	60S ribosomal protein L3
7.27194	DDPSKPVHLTAFLGYK	P39023	60S ribosomal protein L3
6.64343	FQTMEEK	P39023	60S ribosomal protein L3
7.58805	HGSLGFLPR	P39023	60S ribosomal protein L3
6.65381	KAHLMEIQVNGGTVAEK	P39023	60S ribosomal protein L3
6.46911	KYCQVIR	P39023	60S ribosomal protein L3
7.3975	NNASTDYDLSDK	P39023	60S ribosomal protein L3
NaN	SLLVQTK	P39023	60S ribosomal protein L3
7.63858	TVFAEHISDECK	P39023	60S ribosomal protein L3
7.68886	VACIGAWHPAR	P39023	60S ribosomal protein L3
7.46311	VAFSVAR	P39023	60S ribosomal protein L3
6.08597	KSEIEYYAMLAK	P62888	60S ribosomal protein L30
7.17428	LVILANNCPALRK	P62888	60S ribosomal protein L30
7.07321	SEIEYYAMLAK	P62888	60S ribosomal protein L30
6.91253	SLESINSR	P62888	60S ribosomal protein L30
7.42274	TGVHHYSGNNIELGTACGK	P62888	60S ribosomal protein L30
6.82994	VCTLAIIDPGDSDIIR	P62888	60S ribosomal protein L30
7.49434	EYTINIHK	P62899	60S ribosomal protein L31
5.89049	LYTLVTYVPVTTFK	P62899	60S ribosomal protein L31
7.47722	SAINEVVTR	P62899	60S ribosomal protein L31
6.42564	AALRPLVK	P62910	60S ribosomal protein L32
7.26065	AAQLAIR	P62910	60S ribosomal protein L32
7.38784	ELEVLLMCNK	P62910	60S ribosomal protein L32
7.3731	FLVHNVK	P62910	60S ribosomal protein L32
6.43529	GQILMPNIGYGSNK	P62910	60S ribosomal protein L32
7.37274	GQILMPNIGYGSNKK	P62910	60S ribosomal protein L32
6.91477	HMLPSGFR	P62910	60S ribosomal protein L32
7.46952	HMLPSGFRK	P62910	60S ribosomal protein L32
7.52393	SYCAEIAHNVSSK	P62910	60S ribosomal protein L32
7.49498	IVYLYTK	P49207	60S ribosomal protein L34
7.52325	RAFLIEEQK	P49207	60S ribosomal protein L34
6.0578	QLDDLKVELSQLR	P42766	60S ribosomal protein L35
7.38395	VELSQLR	P42766	60S ribosomal protein L35
7.48669	VLTVINQTQK	P42766	60S ribosomal protein L35
7.25291	AIFAGYK	P18077	60S ribosomal protein L35a
7.26635	DETEFYLGK	P18077	60S ribosomal protein L35a
7.00959	IEGVYAR	P18077	60S ribosomal protein L35a
6.99039	VMLYPSR	P18077	60S ribosomal protein L35a
6.95546	ALRYPMAVGLNK	Q9Y3U8	60S ribosomal protein L36
7.03929	EELSNVLAAMR	Q9Y3U8	60S ribosomal protein L36
7.51876	EVCGFAPYER	Q9Y3U8	60S ribosomal protein L36
7.12757	YPMAVGLNK	Q9Y3U8	60S ribosomal protein L36
7.31809	LECVEPNCR	P83881	60S ribosomal protein L36a
7.37032	AVGIWHCGSCMK	P61513	60S ribosomal protein L37a
7.00278	TVAGGAWTYNTTSAVTVK	P61513	60S ribosomal protein L37a
7.16329	YTCSFCGK	P61513	60S ribosomal protein L37a
7.11164	DFLLTAR	P63173	60S ribosomal protein L38
7.12137	QSLPPGLAVK	P63173	60S ribosomal protein L38
7.37658	QNRPIPQWIR	P62891	60S ribosomal protein L39
7.25002	AAAAAAALQAK	P36578	60S ribosomal protein L4
7.24618	ACARPLISVYSEK	P36578	60S ribosomal protein L4
6.35694	AWNDIKK	P36578	60S ribosomal protein L4
7.36539	EAVLLLK	P36578	60S ribosomal protein L4
6.52348	EAVLLLKK	P36578	60S ribosomal protein L4
6.82744	FCIWTESAFR	P36578	60S ribosomal protein L4
6.8621	GPCIIYNEDNGIIK	P36578	60S ribosomal protein L4
6.0581	IEEVPELPLVVEDK	P36578	60S ribosomal protein L4
7.42824	KLDELYGTWR	P36578	60S ribosomal protein L4
6.33095	LDELYGTWR	P36578	60S ribosomal protein L4
7.4581	MINTDLSR	P36578	60S ribosomal protein L4
7.10616	NIPGITLLNVSK	P36578	60S ribosomal protein L4
6.41041	NNRQPYAVSELAGHQTSAESWGTGR	P36578	60S ribosomal protein L4
7.48187	NVTLPAVFK	P36578	60S ribosomal protein L4
7.39832	PLISVYSEK	P36578	60S ribosomal protein L4
6.24268	QPYAVSELAGHQTSAESWGTGR	P36578	60S ribosomal protein L4
7.32381	RGPCIIYNEDNGIIK	P36578	60S ribosomal protein L4
7.45906	SGQGAFGNMCR	P36578	60S ribosomal protein L4
7.44579	SNYNLPMHK	P36578	60S ribosomal protein L4
7.13066	DIICQIAYAR	P46777	60S ribosomal protein L5
7.81242	GAVDGGLSIPHSTK	P46777	60S ribosomal protein L5
7.47235	HIMGQNVADYMR	P46777	60S ribosomal protein L5
6.64695	IEGDMIVCAAYAHELPK	P46777	60S ribosomal protein L5
7.00498	NSVTPDMMEEMYK	P46777	60S ribosomal protein L5
6.99229	NSVTPDMMEEMYKK	P46777	60S ribosomal protein L5
7.55083	RFPGYDSESK	P46777	60S ribosomal protein L5
6.14267	RLVIQDK	P46777	60S ribosomal protein L5
6.4439	VTNRDIICQIAYAR	P46777	60S ribosomal protein L5
7.70625	YLMEEDEDAYKK	P46777	60S ribosomal protein L5
7.3725	AIPQLQGYLR	Q02878	60S ribosomal protein L6
7.41284	AVDSQILPK	Q02878	60S ribosomal protein L6
7.09451	EKYEITEQR	Q02878	60S ribosomal protein L6
7.52218	FVIATSTK	Q02878	60S ribosomal protein L6
7.49305	HLTDAYFK	Q02878	60S ribosomal protein L6
6.76002	HLTDAYFKK	Q02878	60S ribosomal protein L6
7.65721	HQEGEIFDTEK	Q02878	60S ribosomal protein L6
7.31424	IDISNVK	Q02878	60S ribosomal protein L6
6.39501	PRHQEGEIFDTEK	Q02878	60S ribosomal protein L6
6.98448	SVFALTNGIYPHK	Q02878	60S ribosomal protein L6
7.77696	VLATVTKPVGGDK	Q02878	60S ribosomal protein L6
6.00874	YEITEQR	Q02878	60S ribosomal protein L6
6.75093	YYPTEDVPR	Q02878	60S ribosomal protein L6
7.16247	AGNFYVPAEPK	P18124	60S ribosomal protein L7
7.09464	ASINMLR	P18124	60S ribosomal protein L7
6.21133	EANNFLWPFK	P18124	60S ribosomal protein L7
7.12003	EVPAVPETLK	P18124	60S ribosomal protein L7
7.04438	EVPAVPETLKK	P18124	60S ribosomal protein L7
7.32556	IALTDNALIAR	P18124	60S ribosomal protein L7
6.12532	IVEPYIAWGYPNLK	P18124	60S ribosomal protein L7
6.86156	KAGNFYVPAEPK	P18124	60S ribosomal protein L7
5.83281	LRQIFNGTFVK	P18124	60S ribosomal protein L7
6.98667	QIFNGTFVK	P18124	60S ribosomal protein L7
6.89268	RIALTDNALIAR	P18124	60S ribosomal protein L7
7.26777	SVNELIYK	P18124	60S ribosomal protein L7
6.7552	SVNELIYKR	P18124	60S ribosomal protein L7
7.63103	TTHFVEGGDAGNREDQINR	P18124	60S ribosomal protein L7
7.05173	AGVNTVTTLVENK	P62424	60S ribosomal protein L7a
6.92041	AGVNTVTTLVENKK	P62424	60S ribosomal protein L7a
7.24692	HWGGNVLGPK	P62424	60S ribosomal protein L7a
7.37824	KVVNPLFEK	P62424	60S ribosomal protein L7a
7.10614	MGVPYCIIK	P62424	60S ribosomal protein L7a
7.47268	NFGIGQDIQPK	P62424	60S ribosomal protein L7a
7.23058	QTATQLLK	P62424	60S ribosomal protein L7a
7.46546	TCTTVAFTQVNSEDK	P62424	60S ribosomal protein L7a
6.05731	TNYNDRYDEIR	P62424	60S ribosomal protein L7a
7.16383	VAPAPAVVK	P62424	60S ribosomal protein L7a
6.27301	VPPAINQFTQALDR	P62424	60S ribosomal protein L7a
7.0816	ASGNYATVISHNPETK	P62917	60S ribosomal protein L8
7.27265	ASGNYATVISHNPETKK	P62917	60S ribosomal protein L8
7.19718	AVDFAER	P62917	60S ribosomal protein L8
7.42698	AVVGVVAGGGR	P62917	60S ribosomal protein L8
6.86455	KVGLIAAR	P62917	60S ribosomal protein L8
6.40762	VGLIAAR	P62917	60S ribosomal protein L8
6.19898	DFNHINVELSLLGK	P32969	60S ribosomal protein L9
7.3903	FLDGIYVSEK	P32969	60S ribosomal protein L9
6.2768	MRPGVACSVSQAQK	P32969	60S ribosomal protein L9
6.69772	TICSHVQNMIK	P32969	60S ribosomal protein L9
6.44405	LVSLGTCFGK	Q9Y221	60S ribosome subunit biogenesis protein NIP7 homolog
6.35304	MRPLTEEETR	Q9Y221	60S ribosome subunit biogenesis protein NIP7 homolog
7.30492	AGQAVDDFIEK	P52209	6-phosphogluconate dehydrogenase, decarboxylating
6.54129	CLSSLKDER	P52209	6-phosphogluconate dehydrogenase, decarboxylating
6.86236	DYFGAHTYELLAK	P52209	6-phosphogluconate dehydrogenase, decarboxylating
7.10911	EAWPHIK	P52209	6-phosphogluconate dehydrogenase, decarboxylating
6.70841	FQFDGDKK	P52209	6-phosphogluconate dehydrogenase, decarboxylating
7.21894	GILFVGSGVSGGEEGAR	P52209	6-phosphogluconate dehydrogenase, decarboxylating
6.92872	HEMLPASLIQAQR	P52209	6-phosphogluconate dehydrogenase, decarboxylating
6.54425	PGQFIHTNWTGHGGTVSSSSYNA	P52209	6-phosphogluconate dehydrogenase, decarboxylating
7.05042	SAVENCQDSWR	P52209	6-phosphogluconate dehydrogenase, decarboxylating
7.14171	SFLEDIRK	P52209	6-phosphogluconate dehydrogenase, decarboxylating
6.26893	TVSKVDDFLANEAK	P52209	6-phosphogluconate dehydrogenase, decarboxylating
7.13233	VDDFLANEAK	P52209	6-phosphogluconate dehydrogenase, decarboxylating
6.74926	VGTGEPCCDWVGDEGAGHFVK	P52209	6-phosphogluconate dehydrogenase, decarboxylating
7.19787	YGPSLMPGGNK	P52209	6-phosphogluconate dehydrogenase, decarboxylating
6.45977	ELPAAVAPAGPASLAR	O95336	6-phosphogluconolactonase
6.66798	IVAPISDSPKPPPQR	O95336	6-phosphogluconolactonase
5.94147	LCWFLDEAAAR	O95336	6-phosphogluconolactonase
6.45757	TVIFVATGEGK	O95336	6-phosphogluconolactonase
5.96462	VTLTLPVLNAAR	O95336	6-phosphogluconolactonase
6.30311	WTLGFCDER	O95336	6-phosphogluconolactonase
5.60166	VLPVGVLYK	Q03393	6-pyruvoyl tetrahydrobiopterin synthase
5.78192	VYETDNNIVVYKGE	Q03393	6-pyruvoyl tetrahydrobiopterin synthase
6.08399	VIECSYTSADGQR	Q9UBM7	7-dehydrocholesterol reductase
6.24394	YTAAVPYR	Q9UBM7	7-dehydrocholesterol reductase
5.97167	FQIAQVVR	Q969T7	7-methylguanosine phosphate-specific 5'-nucleotidase
6.05889	NSSACENSGYFQQLEGK	Q969T7	7-methylguanosine phosphate-specific 5'-nucleotidase
6.12734	VQEIVGALRK	Q969T7	7-methylguanosine phosphate-specific 5'-nucleotidase
5.72971	MVGLDIDSR	Q7L2J0	7SK snRNA methylphosphate capping enzyme
6.30791	LQFNTTNCR	Q96FZ2	Abasic site processing protein HMCES
5.67423	SGSIGAADSPENWEK	Q96FZ2	Abasic site processing protein HMCES
5.88058	SPQSNSPVLLSR	Q96FZ2	Abasic site processing protein HMCES
5.93371	VADYCENNYIQATDK	Q8IZP0	Abl interactor 1
6.00402	VVAIYDYTK	Q8IZP0	Abl interactor 1
5.60937	ALFDSYTNLER	Q9NYB9	Abl interactor 2
5.86739	VADYCENNYIQSADK	Q9NYB9	Abl interactor 2
6.99944	EIVPVLVSTR	Q9BWD1	Acetyl-CoA acetyltransferase, cytosolic
6.94945	ELGLNPEK	Q9BWD1	Acetyl-CoA acetyltransferase, cytosolic
6.30332	ILVTLLHTLER	Q9BWD1	Acetyl-CoA acetyltransferase, cytosolic
6.06012	MNAGSDPVVIVSAAR	Q9BWD1	Acetyl-CoA acetyltransferase, cytosolic
6.63418	VAVLSQNR	Q9BWD1	Acetyl-CoA acetyltransferase, cytosolic
6.6419	VNIEGGAIALGHPLGASGCR	Q9BWD1	Acetyl-CoA acetyltransferase, cytosolic
6.67385	EAYMGNVLQGGEGQAPTR	P24752	Acetyl-CoA acetyltransferase, mitochondrial
6.38385	EVVIVSATR	P24752	Acetyl-CoA acetyltransferase, mitochondrial
6.47419	FGNEVIPVTVTVK	P24752	Acetyl-CoA acetyltransferase, mitochondrial
6.76044	GQPDVVVKEDEEYK	P24752	Acetyl-CoA acetyltransferase, mitochondrial
5.69811	IHMGSCAENTAK	P24752	Acetyl-CoA acetyltransferase, mitochondrial
7.02215	LEDLIVK	P24752	Acetyl-CoA acetyltransferase, mitochondrial
6.72793	LGSIAIQGAIEK	P24752	Acetyl-CoA acetyltransferase, mitochondrial
6.75722	NEQDAYAINSYTR	P24752	Acetyl-CoA acetyltransferase, mitochondrial
5.88206	QAVLGAGLPISTPCTTINK	P24752	Acetyl-CoA acetyltransferase, mitochondrial
6.21772	VNINGGAVSLGHPIGMSGAR	P24752	Acetyl-CoA acetyltransferase, mitochondrial
5.98713	EASFEYLQNEGER	Q13085	Acetyl-CoA carboxylase 1
6.06907	FGAYIVDGLR	Q13085	Acetyl-CoA carboxylase 1
6.74888	FVVMVTPEDLK	Q13085	Acetyl-CoA carboxylase 1
6.17427	GSVLEPEGTVEIK	Q13085	Acetyl-CoA carboxylase 1
6.0073	IGLAEEIR	Q13085	Acetyl-CoA carboxylase 1
5.56635	IYVSANSGAR	Q13085	Acetyl-CoA carboxylase 1
5.94064	LGGIPVGVVAVETR	Q13085	Acetyl-CoA carboxylase 1
6.05862	LGTPELSTAER	Q13085	Acetyl-CoA carboxylase 1
5.63076	MGGMVSFR	Q13085	Acetyl-CoA carboxylase 1
5.73838	MHLYLGAAK	Q13085	Acetyl-CoA carboxylase 1
NaN	RVDPVYIHLAER	Q13085	Acetyl-CoA carboxylase 1
5.98266	RVSALNSVHCEHVEDEGESR	Q13085	Acetyl-CoA carboxylase 1
5.41127	TAQIMFQAYGDK	Q13085	Acetyl-CoA carboxylase 1
5.5089	VEVGTEVTDYR	Q13085	Acetyl-CoA carboxylase 1
5.94953	VLIANNGIAAVK	Q13085	Acetyl-CoA carboxylase 1
6.07298	VNNADDFPNLFR	Q13085	Acetyl-CoA carboxylase 1
5.77534	YLYLTPQDYK	Q13085	Acetyl-CoA carboxylase 1
7.26554	CPNLTHLNLSGNK	P39687	Acidic leucine-rich nuclear phosphoprotein 32 family member A
7.2714	ELVLDNSR	P39687	Acidic leucine-rich nuclear phosphoprotein 32 family member A
6.45468	KLELSDNR	P39687	Acidic leucine-rich nuclear phosphoprotein 32 family member A
6.72294	IFGGLDMLAEK	Q92688	Acidic leucine-rich nuclear phosphoprotein 32 family member B
6.61756	KLELSENR	Q92688	Acidic leucine-rich nuclear phosphoprotein 32 family member B
7.43712	LPNLTHLNLSGNK	Q92688	Acidic leucine-rich nuclear phosphoprotein 32 family member B
7.54431	DLSTIEPLK	O43423	Acidic leucine-rich nuclear phosphoprotein 32 family member C
6.48532	CPNLTYLNLSGNK	Q9BTT0	Acidic leucine-rich nuclear phosphoprotein 32 family member E
6.8255	DLSTVEALQNLK	Q9BTT0	Acidic leucine-rich nuclear phosphoprotein 32 family member E
6.59571	KINLELR	Q9BTT0	Acidic leucine-rich nuclear phosphoprotein 32 family member E
6.01717	GDMVTLPAGIYHR	Q9BV57	Acireductone dioxygenase
6.67776	LDADKYENDPELEK	Q9BV57	Acireductone dioxygenase
6.08108	VQAWYMDDAPGDPR	Q9BV57	Acireductone dioxygenase
6.19532	CTTDHISAAGPWLK	Q99798	Aconitate hydratase, mitochondrial
6.39631	DGYAQILR	Q99798	Aconitate hydratase, mitochondrial
6.07813	DSSGQHVDVSPTSQR	Q99798	Aconitate hydratase, mitochondrial
5.94804	FNPETDYLTGTDGK	Q99798	Aconitate hydratase, mitochondrial
6.40712	FNPETDYLTGTDGKK	Q99798	Aconitate hydratase, mitochondrial
6.4803	IVYGHLDDPASQEIER	Q99798	Aconitate hydratase, mitochondrial
5.19882	LQLLEPFDK	Q99798	Aconitate hydratase, mitochondrial
6.54786	LTGSLSGWSSPK	Q99798	Aconitate hydratase, mitochondrial
6.48246	NAVTQEFGPVPDTAR	Q99798	Aconitate hydratase, mitochondrial
6.40248	NTIVTSYNR	Q99798	Aconitate hydratase, mitochondrial
6.58643	SQFTITPGSEQIR	Q99798	Aconitate hydratase, mitochondrial
6.56034	VAGILTVK	Q99798	Aconitate hydratase, mitochondrial
6.32908	VGLIGSCTNSSYEDMGR	Q99798	Aconitate hydratase, mitochondrial
6.21252	WVVIGDENYGEGSSR	Q99798	Aconitate hydratase, mitochondrial
5.9639	VAPEEHPTLLTEAPLNPK	P68032	Actin, alpha cardiac muscle 1
8.24892	YPIEHGIITNWDDMEK	P68032	Actin, alpha cardiac muscle 1
8.53815	AGFAGDDAPR	P60709	Actin, cytoplasmic 1
7.82001	AVFPSIVGR	P60709	Actin, cytoplasmic 1
8.8822	AVFPSIVGRPR	P60709	Actin, cytoplasmic 1
5.93104	CDVDIRK	P60709	Actin, cytoplasmic 1
7.42561	DDDIAALVVDNGSGMCK	P60709	Actin, cytoplasmic 1
8.49657	DLTDYLMK	P60709	Actin, cytoplasmic 1
7.67802	DLYANTVLSGGTTMYPGIADR	P60709	Actin, cytoplasmic 1
7.84439	DSYVGDEAQSK	P60709	Actin, cytoplasmic 1
8.71584	EITALAPSTMK	P60709	Actin, cytoplasmic 1
8.70954	GYSFTTTAER	P60709	Actin, cytoplasmic 1
8.62557	HQGVMVGMGQK	P60709	Actin, cytoplasmic 1
8.06136	IIAPPER	P60709	Actin, cytoplasmic 1
8.20569	IWHHTFYNELR	P60709	Actin, cytoplasmic 1
6.51342	LCYVALDFEQEMATAASSSSLEK	P60709	Actin, cytoplasmic 1
8.32147	QEYDESGPSIVHR	P60709	Actin, cytoplasmic 1
8.02927	QEYDESGPSIVHRK	P60709	Actin, cytoplasmic 1
8.83905	RGILTLK	P60709	Actin, cytoplasmic 1
8.11829	SYELPDGQVITIGNER	P60709	Actin, cytoplasmic 1
8.72707	VAPEEHPVLLTEAPLNPK	P60709	Actin, cytoplasmic 1
5.64485	DDGSTLMEIDGDK	O96019	Actin-like protein 6A
6.28815	ENMEAISPLK	O96019	Actin-like protein 6A
6.34911	IPEGLFDPSNVK	O96019	Actin-like protein 6A
6.43748	LIANNTTVER	O96019	Actin-like protein 6A
5.98116	QGGPTYYIDTNALR	O96019	Actin-like protein 6A
6.37611	SPLAGDFITMQCR	O96019	Actin-like protein 6A
6.70337	DLMVGDEASELR	P61160	Actin-related protein 2
6.3203	GYAFNHSADFETVR	P61160	Actin-related protein 2
6.28377	HLWDYTFGPEK	P61160	Actin-related protein 2
6.78164	ILLTEPPMNPTK	P61160	Actin-related protein 2
6.65618	LCYVGYNIEQEQK	P61160	Actin-related protein 2
6.70371	VVVCDNGTGFVK	P61160	Actin-related protein 2
6.11635	EHNGHITGIDWAPK	Q92747	Actin-related protein 2/3 complex subunit 1A
6.22935	EVDEKPASTPWGSK	Q92747	Actin-related protein 2/3 complex subunit 1A
6.40795	GCLTFVSK	Q92747	Actin-related protein 2/3 complex subunit 1A
6.24468	LAWVSHDSTVSVADASK	Q92747	Actin-related protein 2/3 complex subunit 1A
6.38212	TLESSIQGLR	Q92747	Actin-related protein 2/3 complex subunit 1A
6.09368	TQIALSPNNHEVHIYK	Q92747	Actin-related protein 2/3 complex subunit 1A
6.02522	TQIALSPNNHEVHIYKK	Q92747	Actin-related protein 2/3 complex subunit 1A
5.54946	ASSEGGTAAGAGLDSLHK	O15143	Actin-related protein 2/3 complex subunit 1B
6.1916	EHNGQVTGIDWAPESNR	O15143	Actin-related protein 2/3 complex subunit 1B
6.46285	KASSEGGTAAGAGLDSLHK	O15143	Actin-related protein 2/3 complex subunit 1B
6.42385	NSVSQISVLSGGK	O15143	Actin-related protein 2/3 complex subunit 1B
5.76056	TWKPTLVILR	O15143	Actin-related protein 2/3 complex subunit 1B
6.00797	VAWVSHDSTVCLADADKK	O15143	Actin-related protein 2/3 complex subunit 1B
6.54595	DNTINLIHTFR	O15144	Actin-related protein 2/3 complex subunit 2
6.76005	DSIVHQAGMLK	O15144	Actin-related protein 2/3 complex subunit 2
6.5491	DYLHYHIK	O15144	Actin-related protein 2/3 complex subunit 2
6.61618	ELQAHGADELLK	O15144	Actin-related protein 2/3 complex subunit 2
6.5818	MILLEVNNR	O15144	Actin-related protein 2/3 complex subunit 2
6.67213	VFMQEFK	O15144	Actin-related protein 2/3 complex subunit 2
6.15959	VMVSISLK	O15144	Actin-related protein 2/3 complex subunit 2
6.39021	YFQFQEEGK	O15144	Actin-related protein 2/3 complex subunit 2
6.36872	YFQFQEEGKEGENR	O15144	Actin-related protein 2/3 complex subunit 2
6.16028	LIGNMALLPIR	O15145	Actin-related protein 2/3 complex subunit 3
6.02177	PANKQEDEVMR	O15145	Actin-related protein 2/3 complex subunit 3
6.89098	PAYHSSLMDPDTK	O15145	Actin-related protein 2/3 complex subunit 3
6.64005	ELLLQPVTISR	P59998	Actin-related protein 2/3 complex subunit 4
6.73181	IVAEEFLK	P59998	Actin-related protein 2/3 complex subunit 4
6.44836	VLIEGSINSVR	P59998	Actin-related protein 2/3 complex subunit 4
6.09762	QGNMTAALQAALK	O15511	Actin-related protein 2/3 complex subunit 5
6.15984	ALAVGGLGSIIR	Q9BPX5	Actin-related protein 2/3 complex subunit 5-like protein
6.54346	NGVDLLMK	Q9BPX5	Actin-related protein 2/3 complex subunit 5-like protein
5.96345	SSEIEQAVQSLDR	Q9BPX5	Actin-related protein 2/3 complex subunit 5-like protein
6.33073	DREVGIPPEQSLETAK	P61158	Actin-related protein 3
6.67048	DYEEIGPSICR	P61158	Actin-related protein 3
6.43217	EFSIDVGYER	P61158	Actin-related protein 3
5.52363	HGIVEDWDLMER	P61158	Actin-related protein 3
6.81752	LPACVVDCGTGYTK	P61158	Actin-related protein 3
6.55776	NIVLSGGSTMFR	P61158	Actin-related protein 3
7.34212	DDNMFQIGK	P53999	Activated RNA polymerase II transcriptional coactivator p15
7.62465	EQISDIDDAVR	P53999	Activated RNA polymerase II transcriptional coactivator p15
6.48005	EYWMDPEGEMKPGR	P53999	Activated RNA polymerase II transcriptional coactivator p15
6.85745	GISLNPEQWSQLK	P53999	Activated RNA polymerase II transcriptional coactivator p15
6.54422	QSSSSRDDNMFQIGK	P53999	Activated RNA polymerase II transcriptional coactivator p15
6.10579	LNSIHISQR	A0A5F9ZH79	Activating signal cointegrator 1 complex subunit 1
5.80495	YNLYTAEGK	A0A5F9ZH79	Activating signal cointegrator 1 complex subunit 1
5.72729	LAPTLSQLDR	Q9H1I8	Activating signal cointegrator 1 complex subunit 2
5.89231	ADLIVTTPEK	Q8N3C0	Activating signal cointegrator 1 complex subunit 3
6.00777	AHLLLQAHLSR	Q8N3C0	Activating signal cointegrator 1 complex subunit 3
5.90871	AVYIAPLK	Q8N3C0	Activating signal cointegrator 1 complex subunit 3
5.70702	IVGLSTALANAR	Q8N3C0	Activating signal cointegrator 1 complex subunit 3
5.79491	QDNYNEEVADLK	Q8N3C0	Activating signal cointegrator 1 complex subunit 3
6.09561	RLEPLGIIVK	Q8N3C0	Activating signal cointegrator 1 complex subunit 3
5.80631	TSAFIAGAK	Q8N3C0	Activating signal cointegrator 1 complex subunit 3
5.31092	LAPSEDELTCFSK	Q6VMQ6	Activating transcription factor 7-interacting protein 1
5.64627	LCALQCAVFDK	Q6VMQ6	Activating transcription factor 7-interacting protein 1
6.92448	ADATNVNNWHWTER	O95433	Activator of 90 kDa heat shock protein ATPase homolog 1
6.47047	DEPDTNLVALMK	O95433	Activator of 90 kDa heat shock protein ATPase homolog 1
6.7199	EAMGIYISTLK	O95433	Activator of 90 kDa heat shock protein ATPase homolog 1
5.411	LDGEASINNR	O95433	Activator of 90 kDa heat shock protein ATPase homolog 1
6.6655	LNWTGTSK	O95433	Activator of 90 kDa heat shock protein ATPase homolog 1
6.82822	NGETELCMEGR	O95433	Activator of 90 kDa heat shock protein ATPase homolog 1
6.74918	YYFEGIK	O95433	Activator of 90 kDa heat shock protein ATPase homolog 1
5.67686	LNQSPSLAPVK	Q9H2P0	Activity-dependent neuroprotector homeobox protein
5.6753	SDIASHFSNK	Q9H2P0	Activity-dependent neuroprotector homeobox protein
5.63171	YSLQSANASSLSSGQLK	Q9H2P0	Activity-dependent neuroprotector homeobox protein
6.9785	LSVNSHFMK	O14561	Acyl carrier protein, mitochondrial
6.24924	LYDKIDPEK	O14561	Acyl carrier protein, mitochondrial
6.32691	AESFFQTK	P13798	Acylamino-acid-releasing enzyme
6.36129	ALDVSASDDEIAR	P13798	Acylamino-acid-releasing enzyme
5.26761	CELLSDDSLAVSSPR	P13798	Acylamino-acid-releasing enzyme
6.40584	SFNLSALEK	P13798	Acylamino-acid-releasing enzyme
5.60195	TVHTEWTQR	P13798	Acylamino-acid-releasing enzyme
6.47281	VGFLPSAGK	P13798	Acylamino-acid-releasing enzyme
6.18655	VTSVVVDVVPR	P13798	Acylamino-acid-releasing enzyme
5.60894	EATLTIAQYR	Q709F0	Acyl-CoA dehydrogenase family member 11
7.01925	AKWDAWNELK	P07108	Acyl-CoA-binding protein
6.3929	AYINKVEELK	P07108	Acyl-CoA-binding protein
5.91364	QATVGDINTERPGMLDFTGK	P07108	Acyl-CoA-binding protein
6.60627	TKPSDEEMLFIYGHYK	P07108	Acyl-CoA-binding protein
6.63046	ITLVSAAPGK	Q9NPJ3	Acyl-coenzyme A thioesterase 13
6.04995	LGEDIVITAHVLK	Q9NPJ3	Acyl-coenzyme A thioesterase 13
6.6182	TLAFTSVDLTNK	Q9NPJ3	Acyl-coenzyme A thioesterase 13
5.83936	IAFSSTSLLK	Q9Y305	Acyl-coenzyme A thioesterase 9, mitochondrial
6.29145	GDFITIGSR	Q53H12	Acylglycerol kinase, mitochondrial
6.18998	GETVPLDVLQIK	Q53H12	Acylglycerol kinase, mitochondrial
5.74726	KATVFLNPAACK	Q53H12	Acylglycerol kinase, mitochondrial
6.36825	LQFFCDPR	Q53H12	Acylglycerol kinase, mitochondrial
6.49527	VQHITDATLAIVK	Q53H12	Acylglycerol kinase, mitochondrial
5.68083	YWYLGPLK	Q53H12	Acylglycerol kinase, mitochondrial
6.54721	GTVQGQLQGPISK	P07311	Acylphosphatase-1
5.97099	KLGLVGWVQNTDR	P07311	Acylphosphatase-1
6.2681	LDYSDFQIVK	P07311	Acylphosphatase-1
6.44869	ALIDQEVK	O75608	Acyl-protein thioesterase 1
6.40183	ASFPQGPIGGANR	O75608	Acyl-protein thioesterase 1
6.45881	TLVNPANVTFK	O75608	Acyl-protein thioesterase 1
6.26612	ALIEHEMK	O95372	Acyl-protein thioesterase 2
6.5552	FGALTAEK	O95372	Acyl-protein thioesterase 2
6.25157	TYPGVMHSSCPQEMAAVK	O95372	Acyl-protein thioesterase 2
5.96744	DSSTSPGDYVLSVSENSR	P46108	Adapter molecule crk
6.19155	HGVFLVR	P46108	Adapter molecule crk
5.3449	IHYLDTTTLIEPVSR	P46108	Adapter molecule crk
5.54837	INVSGQWEGECNGK	P46108	Adapter molecule crk
6.02973	QEAVALLQGQR	P46108	Adapter molecule crk
6.3253	GGGLSLLPPPPGGK	Q8NC96	Adaptin ear-binding coat-associated protein 1
4.78047	VRPASTGGLSLLPPPPGGK	Q9NVZ3	Adaptin ear-binding coat-associated protein 2
7.29273	AAIGLLAR	P07741	Adenine phosphoribosyltransferase
6.78774	ADSELQLVEQR	P07741	Adenine phosphoribosyltransferase
6.88083	AELEIQK	P07741	Adenine phosphoribosyltransferase
7.16843	IDYIAGLDSR	P07741	Adenine phosphoribosyltransferase
7.03903	AQVARPGGDTIFGK	P49773	Adenosine 5'-monophosphoramidase HINT1
6.89573	CAADLGLNK	P49773	Adenosine 5'-monophosphoramidase HINT1
7.16489	IIFEDDR	P49773	Adenosine 5'-monophosphoramidase HINT1
5.76703	KCAADLGLNK	P49773	Adenosine 5'-monophosphoramidase HINT1
6.50202	AQQATPGGAAPTIFSR	Q9BX68	Adenosine 5'-monophosphoramidase HINT2
6.10898	AATFFGCIGIDK	P55263	Adenosine kinase
6.46969	AGHYAASIIIR	P55263	Adenosine kinase
6.20225	ELFDELVK	P55263	Adenosine kinase
5.09902	ELFDELVKK	P55263	Adenosine kinase
6.1962	IVIFTQGR	P55263	Adenosine kinase
5.96322	SLIANLAAANCYK	P55263	Adenosine kinase
5.55463	SLIANLAAANCYKK	P55263	Adenosine kinase
6.2719	TGCTFPEKPDFH	P55263	Adenosine kinase
6.40198	VAQWMIQQPHK	P55263	Adenosine kinase
5.92115	VEYHAGGSTQNSIK	P55263	Adenosine kinase
6.84418	ALDIAENEMPGLMR	P23526	Adenosylhomocysteinase
5.66008	ATDVMIAGK	P23526	Adenosylhomocysteinase
5.1661	DGPLNMILDDGGDLTNLIHTK	P23526	Adenosylhomocysteinase
7.30433	ESILDGLK	P23526	Adenosylhomocysteinase
6.05054	FDNLYGCR	P23526	Adenosylhomocysteinase
7.30434	GISEETTTGVHNLYK	P23526	Adenosylhomocysteinase
7.59563	KLDEAVAEAHLGK	P23526	Adenosylhomocysteinase
7.20698	RATDVMIAGK	P23526	Adenosylhomocysteinase
5.89145	RIILLAEGR	P23526	Adenosylhomocysteinase
7.25566	SDKLPYK	P23526	Adenosylhomocysteinase
7.25751	VADIGLAAWGR	P23526	Adenosylhomocysteinase
7.30457	VAVVAGYGDVGK	P23526	Adenosylhomocysteinase
7.08984	VNIKPQVDR	P23526	Adenosylhomocysteinase
7.39759	VPAINVNDSVTK	P23526	Adenosylhomocysteinase
7.29728	WLNENAVEK	P23526	Adenosylhomocysteinase
7.33118	YPQLLPGIR	P23526	Adenosylhomocysteinase
6.54175	YPVGVHFLPK	P23526	Adenosylhomocysteinase
6.70831	AMVASGSELGK	P54819	Adenylate kinase 2, mitochondrial
5.88651	AMVASGSELGKK	P54819	Adenylate kinase 2, mitochondrial
7.14326	APSVPAAEPEYPK	P54819	Adenylate kinase 2, mitochondrial
7.11452	AVLLGPPGAGK	P54819	Adenylate kinase 2, mitochondrial
6.10656	LAENFCVCHLATGDMLR	P54819	Adenylate kinase 2, mitochondrial
6.5699	LQAYHTQTTPLIEYYR	P54819	Adenylate kinase 2, mitochondrial
6.20001	LQAYHTQTTPLIEYYRK	P54819	Adenylate kinase 2, mitochondrial
6.69154	NGFLLDGFPR	P54819	Adenylate kinase 2, mitochondrial
7.17469	NLETPLCK	P54819	Adenylate kinase 2, mitochondrial
6.64055	QAEMLDDLMEK	P54819	Adenylate kinase 2, mitochondrial
6.40745	AVILGPPGSGK	P27144	Adenylate kinase 4, mitochondrial
6.54768	DVAKPVIELYK	P27144	Adenylate kinase 4, mitochondrial
5.83621	GVLHQFSGTETNK	P27144	Adenylate kinase 4, mitochondrial
6.85358	SLLVPDHVITR	P27144	Adenylate kinase 4, mitochondrial
6.41365	ATEPVIAFYEK	P00568	Adenylate kinase isoenzyme 1
6.42723	IIFVVGGPGSGK	P00568	Adenylate kinase isoenzyme 1
6.22355	KLSEIMEK	P00568	Adenylate kinase isoenzyme 1
6.19439	YGYTHLSTGDLLR	P00568	Adenylate kinase isoenzyme 1
5.69161	AFIITGQTYTR	P30566	Adenylosuccinate lyase
6.31399	QEGGDNDLIER	P30566	Adenylosuccinate lyase
6.16331	RAFIITGQTYTR	P30566	Adenylosuccinate lyase
6.52664	SNLENIDFK	P30566	Adenylosuccinate lyase
6.62728	VLSQQAASVVK	P30566	Adenylosuccinate lyase
6.60528	ELPVNAQNYVR	P30520	Adenylosuccinate synthetase isozyme 2
6.12924	FIEDELQIPVK	P30520	Adenylosuccinate synthetase isozyme 2
5.77006	GREFGVTTGR	P30520	Adenylosuccinate synthetase isozyme 2
5.87902	KGIGPVYSSK	P30520	Adenylosuccinate synthetase isozyme 2
6.60243	RLIISDR	P30520	Adenylosuccinate synthetase isozyme 2
6.07267	SRESMIQLF	P30520	Adenylosuccinate synthetase isozyme 2
6.4993	TLPGWNTDISNAR	P30520	Adenylosuccinate synthetase isozyme 2
6.05977	VTVVLGAQWGDEGK	P30520	Adenylosuccinate synthetase isozyme 2
6.3837	VVDLLAQDADIVCR	P30520	Adenylosuccinate synthetase isozyme 2
7.1164	ALLVTASQCQQPAENK	Q01518	Adenylyl cyclase-associated protein 1
6.66557	CVNTTLQIK	Q01518	Adenylyl cyclase-associated protein 1
6.62159	EFHTTGLAWSK	Q01518	Adenylyl cyclase-associated protein 1
6.93689	EMNDAAMFYTNR	Q01518	Adenylyl cyclase-associated protein 1
6.18943	EPAVLELEGK	Q01518	Adenylyl cyclase-associated protein 1
6.62244	HAEMVHTGLK	Q01518	Adenylyl cyclase-associated protein 1
6.91602	INSITVDNCK	Q01518	Adenylyl cyclase-associated protein 1
NaN	INSITVDNCKK	Q01518	Adenylyl cyclase-associated protein 1
6.11322	KEPAVLELEGK	Q01518	Adenylyl cyclase-associated protein 1
6.11127	LEAVSHTSDMHR	Q01518	Adenylyl cyclase-associated protein 1
6.57131	LSDLLAPISEQIK	Q01518	Adenylyl cyclase-associated protein 1
7.10069	NSLDCEIVSAK	Q01518	Adenylyl cyclase-associated protein 1
6.65562	QVAYIYK	Q01518	Adenylyl cyclase-associated protein 1
5.60055	TDGCHAYLSK	Q01518	Adenylyl cyclase-associated protein 1
7.10751	VPTISINK	Q01518	Adenylyl cyclase-associated protein 1
5.63677	EMNDAATFYTNR	P40123	Adenylyl cyclase-associated protein 2
5.82275	HAPVLELEGK	P40123	Adenylyl cyclase-associated protein 2
5.98682	LENGEIETIAR	Q9HDC9	Adipocyte plasma membrane-associated protein
5.96499	LLLSSETPIEGK	Q9HDC9	Adipocyte plasma membrane-associated protein
5.87029	VLLDQLR	Q9HDC9	Adipocyte plasma membrane-associated protein
6.62729	AAYFGVYDTAK	P12235	ADP/ATP translocase 1
6.54809	DFLAGGVAAAVSK	P12235	ADP/ATP translocase 1
6.41164	GADIMYTGTVDCWR	P12235	ADP/ATP translocase 1
6.27755	GDHAWSFLK	P12235	ADP/ATP translocase 1
5.99738	QLFLGGVDR	P12235	ADP/ATP translocase 1
6.91837	AAYFGIYDTAK	P05141	ADP/ATP translocase 2
7.02964	DFLAGGVAAAISK	P05141	ADP/ATP translocase 2
7.35836	GLGDCLVK	P05141	ADP/ATP translocase 2
6.79142	GMLPDPK	P05141	ADP/ATP translocase 2
7.18543	GNLANVIR	P05141	ADP/ATP translocase 2
6.26336	GTDIMYTGTLDCWR	P05141	ADP/ATP translocase 2
6.0697	KGTDIMYTGTLDCWR	P05141	ADP/ATP translocase 2
6.87368	LLLQVQHASK	P05141	ADP/ATP translocase 2
5.77498	MMMQSGR	P05141	ADP/ATP translocase 2
6.87696	QIFLGGVDKR	P05141	ADP/ATP translocase 2
6.4136	DFLAGGIAAAISK	P12236	ADP/ATP translocase 3
5.72406	APQEFMTSHSEAGSR	Q9BRR6	ADP-dependent glucokinase
5.79271	VAGTQACATETIDTSR	Q9BRR6	ADP-dependent glucokinase
6.11205	AAGPLLTDECR	Q9BQ69	ADP-ribose glycohydrolase MACROD1
6.1612	VDLSTSTDWK	Q9BQ69	ADP-ribose glycohydrolase MACROD1
5.85254	TDSLAHCISEDCR	Q9Y530	ADP-ribose glycohydrolase OARD1
6.71921	DAVLLVFANK	P61204	ADP-ribosylation factor 3
7.26873	LGLHSLR	P61204	ADP-ribosylation factor 3
6.53797	NISFTVWDVGGQDK	P61204	ADP-ribosylation factor 3
7.12489	QDLPNAMNAAEITDK	P61204	ADP-ribosylation factor 3
5.85902	DAVLLLFANK	P18085	ADP-ribosylation factor 4
7.1996	ILMVGLDAAGK	P18085	ADP-ribosylation factor 4
6.85959	IQEVADELQK	P18085	ADP-ribosylation factor 4
7.0075	LGLQSLR	P18085	ADP-ribosylation factor 4
6.33027	MLLVDELR	P18085	ADP-ribosylation factor 4
6.0061	QDLPNAMAISEMTDK	P18085	ADP-ribosylation factor 4
6.24067	LGLQHLR	P84085	ADP-ribosylation factor 5
5.98121	MLQEDELR	P84085	ADP-ribosylation factor 5
5.91265	NICFTVWDVGGQDK	P84085	ADP-ribosylation factor 5
6.37028	QDMPNAMPVSELTDK	P84085	ADP-ribosylation factor 5
6.24638	VQESADELQK	P84085	ADP-ribosylation factor 5
5.74645	DVTTFFSGK	Q8N6T3	ADP-ribosylation factor GTPase-activating protein 1
5.78691	SPSSDSWTCADTSTER	Q8N6T3	ADP-ribosylation factor GTPase-activating protein 1
6.80257	VVALAEGR	Q8N6T3	ADP-ribosylation factor GTPase-activating protein 1
6.23649	LAYQELQIDR	Q8N6H7	ADP-ribosylation factor GTPase-activating protein 2
6.25266	VSSQSFSEIER	Q8N6H7	ADP-ribosylation factor GTPase-activating protein 2
5.61174	ATLEVSSIIK	Q9NP61	ADP-ribosylation factor GTPase-activating protein 3
5.83233	LANTCFNEIEK	Q9NP61	ADP-ribosylation factor GTPase-activating protein 3
5.7756	RVNAIEEVNNNVK	Q9UJY5	ADP-ribosylation factor-binding protein GGA1
6.17963	AILVVFANK	P40616	ADP-ribosylation factor-like protein 1
6.41411	ELQSLLVEER	P36404	ADP-ribosylation factor-like protein 2
6.3331	EVLELDSIR	P36404	ADP-ribosylation factor-like protein 2
5.81727	LAGATLLIFANK	P36404	ADP-ribosylation factor-like protein 2
6.2616	LLMLGLDNAGK	P36404	ADP-ribosylation factor-like protein 2
6.023	QDLPGALSSNAIR	P36404	ADP-ribosylation factor-like protein 2
5.86942	ILLLGLDNAGK	P36405	ADP-ribosylation factor-like protein 3
5.58544	EVHVLCLGLDNSGK	Q9H0F7	ADP-ribosylation factor-like protein 6
6.09198	SAGEEEDGPVLTDEQK	Q66PJ3	ADP-ribosylation factor-like protein 6-interacting protein 4
6.08659	EICCYSISCK	Q96BM9	ADP-ribosylation factor-like protein 8A
6.321	MNLSAIQDR	Q96BM9	ADP-ribosylation factor-like protein 8A
6.09937	ALVQSLLAK	Q9NX46	ADP-ribosylhydrolase ARH3
5.79626	HVQSLEPDPGTPGSER	Q9NX46	ADP-ribosylhydrolase ARH3
6.00685	TEALYYTDDTAMAR	Q9NX46	ADP-ribosylhydrolase ARH3
6.38016	EQTADGVAVIPVLQR	Q9UKK9	ADP-sugar pyrophosphatase
6.002	LDALVAEEHLTVDAR	Q9UKK9	ADP-sugar pyrophosphatase
6.15212	QYIISEELISEGK	Q9UKK9	ADP-sugar pyrophosphatase
6.5657	TLHYECIVLVK	Q9UKK9	ADP-sugar pyrophosphatase
6.01135	TTYMDPTGK	Q9UKK9	ADP-sugar pyrophosphatase
6.46811	VYSYALALK	Q9UKK9	ADP-sugar pyrophosphatase
6.75461	LGCQICLTK	P10109	Adrenodoxin, mitochondrial
6.42746	IDLNLLTR	Q9UHB7	AF4/FMR2 family member 4
5.72947	YSLYEVHVSGEER	A8MQ02	Afadin
5.82596	LPYLVELSPDGSDSR	J3KN01	Afadin
5.94394	DMPETSFTR	P55196	Afadin
5.91429	EELSSGDSLSPDPWKR	P55196	Afadin
5.79013	EIQELQSKPDR	P55196	Afadin
5.66812	ENTELAQPLRK	P55196	Afadin
5.92541	ISETTMLQSGMK	P55196	Afadin
5.72259	IVQATTLLTMDK	P55196	Afadin
7.93799	IYADSLKPNIPYK	P55196	Afadin
5.48312	KLTELENELNTK	P55196	Afadin
6.31704	LAAGDQLLSVDGR	P55196	Afadin
6.07162	LFSQGQDVSNK	P55196	Afadin
6.29376	SLVGLSQER	P55196	Afadin
6.09383	SQDADSPGSSGAPENLTFK	P55196	Afadin
5.76361	TPAAIPATPVAVSQPIR	P55196	Afadin
5.97149	TQVLSPDSLFTAK	P55196	Afadin
6.0777	TSSVVTLEVAK	P55196	Afadin
5.8219	VQFGASHVFK	P55196	Afadin
5.81315	VSSTATTQDVIETLAEK	P55196	Afadin
6.53086	ALQAAYGASAPSVTSAALR	O43488	Aflatoxin B1 aldehyde reductase member 2
6.63209	EHHFEAIALVEK	O43488	Aflatoxin B1 aldehyde reductase member 2
5.88162	FFGNSWAETYR	O43488	Aflatoxin B1 aldehyde reductase member 2
6.12043	MDAPASAAAVR	O43488	Aflatoxin B1 aldehyde reductase member 2
6.3931	QVETELFPCLR	O43488	Aflatoxin B1 aldehyde reductase member 2
6.40336	RMDAPASAAAVR	O43488	Aflatoxin B1 aldehyde reductase member 2
6.53088	VASVLGTMEMGR	O43488	Aflatoxin B1 aldehyde reductase member 2
6.38562	AVPLIHQEGNR	O00170	AH receptor-interacting protein
6.024	GELPDFQDGTK	O00170	AH receptor-interacting protein
6.17417	HVVLYPLVAK	O00170	AH receptor-interacting protein
6.17169	TLHSDDEGTVLDDSR	O00170	AH receptor-interacting protein
5.75956	VLELDPALAPVVSR	O00170	AH receptor-interacting protein
6.12179	AITPQAQEELQK	Q02952	A-kinase anchor protein 12
5.57505	EKEDAQEVELQEGK	Q02952	A-kinase anchor protein 12
5.41777	EMVVQVER	Q02952	A-kinase anchor protein 12
5.59547	ERPPAPSSFVFQEETK	Q02952	A-kinase anchor protein 12
5.90337	ETCVSGEDPTQGADLSPDEK	Q02952	A-kinase anchor protein 12
6.12378	LTASEQAHPQEPAESAHEPR	Q02952	A-kinase anchor protein 12
6.08289	NEDFAAHPGEDAVPTGPDCQAK	Q02952	A-kinase anchor protein 12
5.84009	STPVIVSATTK	Q02952	A-kinase anchor protein 12
6.07553	TEGTQEADQYADEK	Q02952	A-kinase anchor protein 12
6.04369	VVGQTTPESFEK	Q02952	A-kinase anchor protein 12
5.97568	WKSDEVDEQVACQEVK	Q02952	A-kinase anchor protein 12
5.61513	FAVALLDDSVR	Q9NRG9	Aladin
4.8464	GALLSVGWSTGR	Q9NRG9	Aladin
5.67834	GGGVTNLLWSPDGSK	Q9NRG9	Aladin
5.93377	ILATTPSAVFR	Q9NRG9	Aladin
6.14198	VQDGKPVILLFR	Q9NRG9	Aladin
5.7451	VYNASSTIVPSLK	Q9NRG9	Aladin
6.69228	AVFDETYPDPVR	P49588	Alanine--tRNA ligase, cytoplasmic
6.76496	AVYTQDCPLAAAK	P49588	Alanine--tRNA ligase, cytoplasmic
5.98775	DIINEEEVQFLK	P49588	Alanine--tRNA ligase, cytoplasmic
6.52845	EADGILKPLPK	P49588	Alanine--tRNA ligase, cytoplasmic
6.60649	GLEVTDDSPK	P49588	Alanine--tRNA ligase, cytoplasmic
6.47545	GLVVDMDGFEEERK	P49588	Alanine--tRNA ligase, cytoplasmic
6.7898	ITCLCQVPQNAANR	P49588	Alanine--tRNA ligase, cytoplasmic
6.53845	IVAVTGAEAQK	P49588	Alanine--tRNA ligase, cytoplasmic
6.44437	KAEEIANEMIEAAK	P49588	Alanine--tRNA ligase, cytoplasmic
6.63489	LVSVLQNK	P49588	Alanine--tRNA ligase, cytoplasmic
6.1706	MHSPQTSAMLFTVDNEAGK	P49588	Alanine--tRNA ligase, cytoplasmic
5.44362	RIVAVTGAEAQK	P49588	Alanine--tRNA ligase, cytoplasmic
6.47731	SIDTGMGLER	P49588	Alanine--tRNA ligase, cytoplasmic
6.87007	VDDSSEDKTEFTVK	P49588	Alanine--tRNA ligase, cytoplasmic
6.5099	VGAEDADGIDMAYR	P49588	Alanine--tRNA ligase, cytoplasmic
5.82366	ELSLDDPEVEQVSGR	Q9BTE6	Alanyl-tRNA editing protein Aarsd1
6.05788	GLPDDHAGPIR	Q9BTE6	Alanyl-tRNA editing protein Aarsd1
5.56435	GTINDISVLR	Q9BTE6	Alanyl-tRNA editing protein Aarsd1
5.37242	NSPDWGGVVILHR	Q9BTE6	Alanyl-tRNA editing protein Aarsd1
5.97583	TNLIFLSGNR	Q9BTE6	Alanyl-tRNA editing protein Aarsd1
6.56711	AFELMHSGK	P11766	Alcohol dehydrogenase class-3
6.48378	AGDTVIPLYIPQCGECK	P11766	Alcohol dehydrogenase class-3
5.87454	EFGATECINPQDFSK	P11766	Alcohol dehydrogenase class-3
6.79427	GTAFGGWK	P11766	Alcohol dehydrogenase class-3
6.96049	IDPLAPLDK	P11766	Alcohol dehydrogenase class-3
6.03906	VCLLGCGISTGYGAAVNTAK	P11766	Alcohol dehydrogenase class-3
6.19761	VDEFVTHNLSFDEINK	P11766	Alcohol dehydrogenase class-3
5.7961	GGSASVWSER	Q8IZ83	Aldehyde dehydrogenase family 16 member A1
6.17432	VAFCGAPEEGR	Q8IZ83	Aldehyde dehydrogenase family 16 member A1
6.01922	VQAQGHTLQVAGLR	Q8IZ83	Aldehyde dehydrogenase family 16 member A1
5.84471	DCDLDIVCR	P51648	Aldehyde dehydrogenase family 3 member A2
6.3733	IAFGGETDEATR	P51648	Aldehyde dehydrogenase family 3 member A2
5.76503	NVDEAINFINER	P51648	Aldehyde dehydrogenase family 3 member A2
5.95211	YIAPTVLTDVDPK	P51648	Aldehyde dehydrogenase family 3 member A2
6.10021	LAPALATGNTVVMK	P30837	Aldehyde dehydrogenase X, mitochondrial
6.08284	YGLAAAVFTR	P30837	Aldehyde dehydrogenase X, mitochondrial
5.81552	AAFQLGSPWR	P05091	Aldehyde dehydrogenase, mitochondrial
6.02121	ANNSTYGLAAAVFTK	P05091	Aldehyde dehydrogenase, mitochondrial
5.76708	ELGEYGLQAYTEVK	P05091	Aldehyde dehydrogenase, mitochondrial
5.97678	LGPALATGNVVVMK	P05091	Aldehyde dehydrogenase, mitochondrial
6.11494	LLCGGGIAADR	P05091	Aldehyde dehydrogenase, mitochondrial
6.04221	TEQGPQVDETQFK	P05091	Aldehyde dehydrogenase, mitochondrial
6.14763	VAFTGSTEIGR	P05091	Aldehyde dehydrogenase, mitochondrial
5.98674	VIQVAAGSSNLK	P05091	Aldehyde dehydrogenase, mitochondrial
6.78701	AASCVLLHTGQK	P14550	Aldo-keto reductase family 1 member A1
6.45174	DAGHPLYPFNDPY	P14550	Aldo-keto reductase family 1 member A1
6.59281	GLEVTAYSPLGSSDR	P14550	Aldo-keto reductase family 1 member A1
6.54766	NADGTICYDSTHYK	P14550	Aldo-keto reductase family 1 member A1
6.71475	SPAQILLR	P14550	Aldo-keto reductase family 1 member A1
6.57562	YALSVGYR	P14550	Aldo-keto reductase family 1 member A1
6.22206	YIVPMLTVDGK	P14550	Aldo-keto reductase family 1 member A1
6.48845	HIDCAHVYQNENEVGVAIQEK	P15121	Aldo-keto reductase family 1 member B1
6.92197	LIQYCQSK	P15121	Aldo-keto reductase family 1 member B1
7.05188	LLLNNGAK	P15121	Aldo-keto reductase family 1 member B1
6.76837	MPLIGLGTWK	P15121	Aldo-keto reductase family 1 member B1
7.2558	NLVVIPK	P15121	Aldo-keto reductase family 1 member B1
7.23308	REELFIVSK	P15121	Aldo-keto reductase family 1 member B1
7.17734	SPPGQVTEAVK	P15121	Aldo-keto reductase family 1 member B1
7.20024	TTAQVLIR	P15121	Aldo-keto reductase family 1 member B1
7.106	VAIDVGYR	P15121	Aldo-keto reductase family 1 member B1
7.41208	VCALLSCTSHK	P15121	Aldo-keto reductase family 1 member B1
7.27459	YKPAVNQIECHPYLTQEK	P15121	Aldo-keto reductase family 1 member B1
6.27623	AASAATAAPTATPAAQESGTIPK	O00116	Alkyldihydroxyacetonephosphate synthase, peroxisomal
5.77961	ESISDVGFGMLK	O00116	Alkyldihydroxyacetonephosphate synthase, peroxisomal
6.21381	ETNISYSQEADDR	O00116	Alkyldihydroxyacetonephosphate synthase, peroxisomal
6.00168	EWIQNTLGVNVEHK	O00116	Alkyldihydroxyacetonephosphate synthase, peroxisomal
6.28754	EYVDPNNIFGNR	O00116	Alkyldihydroxyacetonephosphate synthase, peroxisomal
5.01639	GVQFAPFSTCR	O00116	Alkyldihydroxyacetonephosphate synthase, peroxisomal
5.97135	IRPVPEYQK	O00116	Alkyldihydroxyacetonephosphate synthase, peroxisomal
6.13321	IVNLACK	O00116	Alkyldihydroxyacetonephosphate synthase, peroxisomal
5.86112	RAASAATAAPTATPAAQESGTIPK	O00116	Alkyldihydroxyacetonephosphate synthase, peroxisomal
6.18953	TIISLDTSQMNR	O00116	Alkyldihydroxyacetonephosphate synthase, peroxisomal
6.03417	YSDEENLPEK	Q9BQI0	Allograft inflammatory factor 1-like
5.95968	ELEAFREELK	P30533	Alpha-2-macroglobulin receptor-associated protein
5.68465	LNQLWEK	P30533	Alpha-2-macroglobulin receptor-associated protein
5.76652	VSHQGYSTEAEFEEPR	P30533	Alpha-2-macroglobulin receptor-associated protein
6.49038	DYETATLSEIK	P12814	Alpha-actinin-1
6.62809	FAIQDISVEETSAK	P12814	Alpha-actinin-1
6.44157	HRPELIDYGK	P12814	Alpha-actinin-1
6.47689	ICDQWDNLGALTQK	P12814	Alpha-actinin-1
6.74145	LAILGIHNEVSK	P12814	Alpha-actinin-1
6.55427	LSNRPAFMPSEGR	P12814	Alpha-actinin-1
5.31048	LVSIGAEEIVDGNVK	P12814	Alpha-actinin-1
6.20145	SIVNYKPK	P12814	Alpha-actinin-1
6.07081	VLAVNQENEQLMEDYEK	P12814	Alpha-actinin-1
5.70847	ACLISLGYDVENDR	O43707	Alpha-actinin-4
7.16822	ASIHEAWTDGK	O43707	Alpha-actinin-4
6.35757	CQLEINFNTLQTK	O43707	Alpha-actinin-4
6.88541	DGLAFNALIHR	O43707	Alpha-actinin-4
7.11293	DHGGALGPEEFK	O43707	Alpha-actinin-4
7.42945	EAILAIHK	O43707	Alpha-actinin-4
6.89544	EGLLLWCQR	O43707	Alpha-actinin-4
6.84018	ELPPDQAEYCIAR	O43707	Alpha-actinin-4
6.73953	ETTDTDTADQVIASFK	O43707	Alpha-actinin-4
6.99298	GISQEQMQEFR	O43707	Alpha-actinin-4
5.69353	HEAFESDLAAHQDR	O43707	Alpha-actinin-4
6.96367	HRDYETATLSDIK	O43707	Alpha-actinin-4
6.8596	HRPELIEYDK	O43707	Alpha-actinin-4
6.95249	HTNYTMEHIR	O43707	Alpha-actinin-4
6.34927	ICDQWDALGSLTHSR	O43707	Alpha-actinin-4
6.53606	KHEAFESDLAAHQDR	O43707	Alpha-actinin-4
6.7679	LSGSNPYTTVTPQIINSK	O43707	Alpha-actinin-4
6.52523	LSNRPAFMPSEGK	O43707	Alpha-actinin-4
6.69083	LVSIGAEEIVDGNAK	O43707	Alpha-actinin-4
6.64027	MAPYQGPDAVPGALDYK	O43707	Alpha-actinin-4
6.4942	MLDAEDIVNTARPDEK	O43707	Alpha-actinin-4
6.38603	MVSDINNGWQHLEQAEK	O43707	Alpha-actinin-4
6.82307	NFITAEELR	O43707	Alpha-actinin-4
5.94808	NVNVQNFHISWK	O43707	Alpha-actinin-4
6.09541	QFASQANVVGPWIQTK	O43707	Alpha-actinin-4
6.35624	QLEAIDQLHLEYAK	O43707	Alpha-actinin-4
6.28487	RDHALLEEQSK	O43707	Alpha-actinin-4
6.97408	TFTAWCNSHLR	O43707	Alpha-actinin-4
5.80774	TFTAWCNSHLRK	O43707	Alpha-actinin-4
7.00043	TINEVENQILTR	O43707	Alpha-actinin-4
6.09152	TIPWLEDRVPQK	O43707	Alpha-actinin-4
6.20931	VLAVNQENEHLMEDYEK	O43707	Alpha-actinin-4
5.79348	AAVVTSPPPTTAPHK	P35611	Alpha-adducin
6.05869	MLDNLGYR	P35611	Alpha-adducin
6.37217	SLVQGELVTASK	P35611	Alpha-adducin
5.89913	TAGPQSQVLCGVVMDR	P35611	Alpha-adducin
5.85361	FKNEEEVFAWNNEVK	P49419	Alpha-aminoadipic semialdehyde dehydrogenase
6.61021	GAPTTSLISVAVTK	P49419	Alpha-aminoadipic semialdehyde dehydrogenase
6.66972	GEVITTYCPANNEPIAR	P49419	Alpha-aminoadipic semialdehyde dehydrogenase
6.65392	IWADIPAPK	P49419	Alpha-aminoadipic semialdehyde dehydrogenase
5.85179	MIGGPILPSER	P49419	Alpha-aminoadipic semialdehyde dehydrogenase
6.32522	QASVADYEETVK	P49419	Alpha-aminoadipic semialdehyde dehydrogenase
6.18724	QASVADYEETVKK	P49419	Alpha-aminoadipic semialdehyde dehydrogenase
6.52533	QGLSSSIFTK	P49419	Alpha-aminoadipic semialdehyde dehydrogenase
6.41118	VNLLSFTGSTQVGK	P49419	Alpha-aminoadipic semialdehyde dehydrogenase
5.85044	ACYLSINPQKDETLETEK	P61163	Alpha-centractin
6.71863	AGFAGDQIPK	P61163	Alpha-centractin
6.42754	IWQYVYSK	P61163	Alpha-centractin
5.63625	VMAGALEGDLFIGPK	P61163	Alpha-centractin
6.65148	YCFPNYVGRPK	P61163	Alpha-centractin
6.51523	EGILPERAEEAK	O43768	Alpha-endosulfine
6.18353	NLVTGDHIPTPQDLPQRK	O43768	Alpha-endosulfine
6.19656	PGGSDFLMK	O43768	Alpha-endosulfine
5.88048	QEEENPAEETGEEK	O43768	Alpha-endosulfine
6.15463	QLPSAGPDK	O43768	Alpha-endosulfine
6.81779	SQKQEEENPAEETGEEK	O43768	Alpha-endosulfine
7.10362	YFDSGDYNMAK	O43768	Alpha-endosulfine
6.42975	AAVPSGASTGIYEALELR	P06733	Alpha-enolase
8.00028	DATNVGDEGGFAPNILENK	P06733	Alpha-enolase
8.21068	EGLELLK	P06733	Alpha-enolase
6.41745	FGANAILGVSLAVCK	P06733	Alpha-enolase
6.76832	FTASAGIQVVGDDLTVTNPK	P06733	Alpha-enolase
8.22958	GNPTVEVDLFTSK	P06733	Alpha-enolase
7.58367	IEEELGSK	P06733	Alpha-enolase
8.6367	IGAEVYHNLK	P06733	Alpha-enolase
5.57776	KLNVTEQEK	P06733	Alpha-enolase
7.90407	LAQANGWGVMVSHR	P06733	Alpha-enolase
8.3064	LMIEMDGTENK	P06733	Alpha-enolase
8.21565	NFRNPLAK	P06733	Alpha-enolase
8.39428	SCNCLLLK	P06733	Alpha-enolase
8.34072	SGKYDLDFK	P06733	Alpha-enolase
8.33449	TIAPALVSK	P06733	Alpha-enolase
8.37863	VNQIGSVTESLQACK	P06733	Alpha-enolase
6.96631	VVIGMDVAASEFFR	P06733	Alpha-enolase
6.88853	YDLDFKSPDDPSR	P06733	Alpha-enolase
7.85043	YISPDQLADLYK	P06733	Alpha-enolase
6.52912	DVIAINQDPLGK	P06280	Alpha-galactosidase A
6.00222	FMCNLDCQEEPDSCISEK	P06280	Alpha-galactosidase A
6.22392	LGFYEWTSR	P06280	Alpha-galactosidase A
6.22515	LQADPQRFPHGIR	P06280	Alpha-galactosidase A
6.32924	NFADIDDSWK	P06280	Alpha-galactosidase A
5.31138	SILDWTSFNQER	P06280	Alpha-galactosidase A
6.02024	AETNDSYHIILK	Q12800	Alpha-globin transcription factor CP2
5.38877	LTRDDVIQICGPADGIR	Q12800	Alpha-globin transcription factor CP2
5.88577	SAGLPSHSSVISQHSK	P82909	Alpha-ketoglutarate dehydrogenase component 4
5.34297	EASSVSEELHK	Q9C0B1	Alpha-ketoglutarate-dependent dioxygenase FTO
6.18893	ILIGNPGCTYK	Q9C0B1	Alpha-ketoglutarate-dependent dioxygenase FTO
5.81648	VAECSTGTLDYILQR	Q9C0B1	Alpha-ketoglutarate-dependent dioxygenase FTO
6.12557	VGMGSSYNGQDEVDIK	Q9C0B1	Alpha-ketoglutarate-dependent dioxygenase FTO
5.72199	LNVAEVTQSEIAQK	Q9NVD7	Alpha-parvin
6.11012	AIAHYEQSADYYK	P54920	Alpha-soluble NSF attachment protein
6.25266	AIEIYTDMGR	P54920	Alpha-soluble NSF attachment protein
6.22242	HDAATCFVDAGNAFK	P54920	Alpha-soluble NSF attachment protein
6.47184	IEEACEIYAR	P54920	Alpha-soluble NSF attachment protein
NaN	KADPQEAINCLMR	P54920	Alpha-soluble NSF attachment protein
5.50693	KTIQGDEEDLR	P54920	Alpha-soluble NSF attachment protein
6.05254	LLEAHEEQNVDSYTESVK	P54920	Alpha-soluble NSF attachment protein
5.65646	NSQSFFSGLFGGSSK	P54920	Alpha-soluble NSF attachment protein
6.26168	TIQGDEEDLR	P54920	Alpha-soluble NSF attachment protein
5.95377	VAGYAALLEQYQK	P54920	Alpha-soluble NSF attachment protein
6.09084	YEELFPAFSDSR	P54920	Alpha-soluble NSF attachment protein
6.27473	EGVLYVGSK	P37840	Alpha-synuclein
6.3442	EGVVHGVATVAEK	P37840	Alpha-synuclein
5.73702	TVEGAGSIAAATGFVK	P37840	Alpha-synuclein
6.20965	ALLEMAEEK	P40222	Alpha-taxilin
6.61142	DLQQQLVDAK	P40222	Alpha-taxilin
5.86366	KYAELLEEHR	P40222	Alpha-taxilin
6.10012	LRQENMELAER	P40222	Alpha-taxilin
5.76031	NGEPEPTPVVNGEK	P40222	Alpha-taxilin
5.91212	RVQDLSAGGQGSLTDSGPER	P40222	Alpha-taxilin
5.98101	SSEVFTTFK	P40222	Alpha-taxilin
5.52293	EAPTAYSLLIMHR	Q06203	Amidophosphoribosyltransferase
6.11805	EVLPGEIVEISR	Q06203	Amidophosphoribosyltransferase
6.61377	GQESAGIVTSDGSSVPTFK	Q06203	Amidophosphoribosyltransferase
6.71402	HNVQTLDIISR	Q06203	Amidophosphoribosyltransferase
6.65911	IAVAHNGELVNAAR	Q06203	Amidophosphoribosyltransferase
6.5195	LYVSNLGIGHTR	Q06203	Amidophosphoribosyltransferase
6.60448	RIVLVDDSIVR	Q06203	Amidophosphoribosyltransferase
6.26379	TFIQPNMR	Q06203	Amidophosphoribosyltransferase
6.17904	AALSATVPR	P51172	Amiloride-sensitive sodium channel subunit delta
6.50897	AILQATLREEK	Q12904	Aminoacyl tRNA synthase complex-interacting multifunctional protein 1
6.34058	GAEADQIIEYLK	Q12904	Aminoacyl tRNA synthase complex-interacting multifunctional protein 1
6.06654	GVLSQAMVMCASSPEK	Q12904	Aminoacyl tRNA synthase complex-interacting multifunctional protein 1
6.38682	IEILAPPNGSVPGDR	Q12904	Aminoacyl tRNA synthase complex-interacting multifunctional protein 1
6.56124	ITFDAFPGEPDK	Q12904	Aminoacyl tRNA synthase complex-interacting multifunctional protein 1
6.50536	MVILLCNLKPAK	Q12904	Aminoacyl tRNA synthase complex-interacting multifunctional protein 1
6.04735	QQSIAGSADSKPIDVSR	Q12904	Aminoacyl tRNA synthase complex-interacting multifunctional protein 1
6.33871	QQVSLLK	Q12904	Aminoacyl tRNA synthase complex-interacting multifunctional protein 1
5.39694	FLFSLFGQK	Q13155	Aminoacyl tRNA synthase complex-interacting multifunctional protein 2
6.74654	SCENLAPFNTALK	Q13155	Aminoacyl tRNA synthase complex-interacting multifunctional protein 2
5.66931	VELPTCMYR	Q13155	Aminoacyl tRNA synthase complex-interacting multifunctional protein 2
5.53152	LHEAVFLR	Q03154	Aminoacylase-1
6.37858	AEFGPPGPGAGSR	Q9H4A4	Aminopeptidase B
5.79773	AFFPCFDTPAVK	Q9H4A4	Aminopeptidase B
6.21584	AIEAVAISPWK	Q9H4A4	Aminopeptidase B
6.38338	GLSGTAVLDLR	Q9H4A4	Aminopeptidase B
6.18887	IEPGVDPDDTYNETPYEK	Q9H4A4	Aminopeptidase B
6.20258	KLGDTYPSISNAR	Q9H4A4	Aminopeptidase B
6.12654	LDSHPCLEVTAAALR	Q9H4A4	Aminopeptidase B
6.34746	LQVLLTYR	Q9H4A4	Aminopeptidase B
5.98925	NDHQEDFWK	Q9H4A4	Aminopeptidase B
6.01915	RPLHSAQAVDVASASNFR	Q9H4A4	Aminopeptidase B
6.10526	VGEGPGVCWLAPEQTAGK	Q9H4A4	Aminopeptidase B
5.79064	EIAEELFTR	Q01433	AMP deaminase 2
5.66984	LSSCDMCELAR	Q01433	AMP deaminase 2
5.72252	SLAESELR	Q01433	AMP deaminase 2
6.02807	SLPGPAPCLK	Q01433	AMP deaminase 2
5.72537	TDSDSDLQLYK	Q01433	AMP deaminase 2
5.7097	YNPIGESVLR	Q01433	AMP deaminase 2
6.40341	ELQREPLTPEEVQSVR	Q6FI81	Anamorsin
6.2415	KPNFEVGSSR	Q6FI81	Anamorsin
6.38679	LQALTGNEGR	Q6FI81	Anamorsin
6.50038	NCTCGLAEELEK	Q6FI81	Anamorsin
6.48325	SACGNCYLGDAFR	Q6FI81	Anamorsin
6.54471	VLLSDSNLHDA	Q6FI81	Anamorsin
5.94242	AHSPALGVHSFSGVQR	Q9H1A4	Anaphase-promoting complex subunit 1
5.68183	YGLLFER	Q9H1A4	Anaphase-promoting complex subunit 1
5.93641	AISTICSLEK	Q9UJX3	Anaphase-promoting complex subunit 7
5.92166	DMAAAGLHSNVR	Q9UJX3	Anaphase-promoting complex subunit 7
5.93348	MNVIDHVR	Q9UJX3	Anaphase-promoting complex subunit 7
6.09602	NALANQSDCVLHR	Q9UJX3	Anaphase-promoting complex subunit 7
5.85279	VRPSTGNSASTPQSQCLPSEIEVK	Q9UJX3	Anaphase-promoting complex subunit 7
6.15512	DASLVVTTSGDHK	Q13685	Angio-associated migratory cell protein
5.53441	GHTAEILDFALSK	Q13685	Angio-associated migratory cell protein
6.07511	LSDGELLFECAGHK	Q13685	Angio-associated migratory cell protein
6.08559	TFQGPNCPATCGR	Q13685	Angio-associated migratory cell protein
6.16172	TNTLAVTGGEDDK	Q13685	Angio-associated migratory cell protein
4.84525	AHPPVTSAPLSPPQPNDLYK	Q4VCS5	Angiomotin
6.80547	AQQMVEILSDENR	Q4VCS5	Angiomotin
6.6118	DTTVISHSPNTSYDTALEAR	Q4VCS5	Angiomotin
6.41542	GPPPEYPFK	Q4VCS5	Angiomotin
5.71178	GQQHASVGAAFYVTGVTNQK	Q4VCS5	Angiomotin
6.49794	GSLGILLGGDYR	Q4VCS5	Angiomotin
6.38086	HFALDAAATVAAQR	Q4VCS5	Angiomotin
6.66365	ILALEADMTK	Q4VCS5	Angiomotin
6.68559	IQKEEEEILMANK	Q4VCS5	Angiomotin
6.35128	LMQMSLATSGVK	Q4VCS5	Angiomotin
6.024	MHQDEGLRDLK	Q4VCS5	Angiomotin
6.78531	MQNNEELPTYEEAK	Q4VCS5	Angiomotin
6.74877	MQQALVQLQAACEK	Q4VCS5	Angiomotin
5.91244	NKLEGEIR	Q4VCS5	Angiomotin
6.47423	NLRQELEGCYEK	Q4VCS5	Angiomotin
6.72945	NSEEQPSGGTTVLQR	Q4VCS5	Angiomotin
6.21859	PAQDISLPLSAR	Q4VCS5	Angiomotin
6.02964	QEPQGQEIQSENLIMEK	Q4VCS5	Angiomotin
5.80924	RCLDMEGR	Q4VCS5	Angiomotin
5.84519	TEQLSCMRPAK	Q4VCS5	Angiomotin
6.6692	TLHAQIIEK	Q4VCS5	Angiomotin
6.6046	VQSQYFR	Q4VCS5	Angiomotin
6.68364	VSEAYENLVK	Q4VCS5	Angiomotin
6.19283	VVKLEEELK	Q4VCS5	Angiomotin
6.59903	YLEENVMR	Q4VCS5	Angiomotin
5.94828	YQHPPEYGAAR	Q4VCS5	Angiomotin
5.89811	FQQAQEELAEMK	Q9P0K7	Ankycorbin
5.57256	MVIYCDQTCQK	Q8IV38	Ankyrin repeat and MYND domain-containing protein 2
5.89825	ILLNAGAEINSR	O75179	Ankyrin repeat domain-containing protein 17
5.70165	LEALLEAAGIGK	O75179	Ankyrin repeat domain-containing protein 17
6.0581	LLLSGTADGADLR	O75179	Ankyrin repeat domain-containing protein 17
5.90714	NTALTLACFQGR	O75179	Ankyrin repeat domain-containing protein 17
5.73091	TLEQQENFAEVAR	Q01484	Ankyrin-2
5.80983	ATFSPIVTVEPR	Q12955	Ankyrin-3
5.63942	LSLHEEEGSSGSEQK	Q12955	Ankyrin-3
5.84173	NATTDALTSVLTK	Q12955	Ankyrin-3
6.38971	TLEQQENFEEVAR	Q12955	Ankyrin-3
6.5433	DITSDTSGDFR	P04083	Annexin A1
6.41096	GDRSEDFGVNEDLADSDAR	P04083	Annexin A1
5.76137	PAFFAEK	P04083	Annexin A1
5.71737	SEDFGVNEDLADSDAR	P04083	Annexin A1
6.26957	SEIDMNDIK	P04083	Annexin A1
6.69863	TPAQFDADELR	P04083	Annexin A1
6.4327	VLDLELK	P04083	Annexin A1
6.20045	AHLVAVFNEYQR	P50995	Annexin A11
6.37478	DAQELYAAGENR	P50995	Annexin A11
6.42792	FNAVLCSR	P50995	Annexin A11
6.42618	NTPAFFAER	P50995	Annexin A11
6.09148	SELSGNFEK	P50995	Annexin A11
6.51992	SETDLLDIR	P50995	Annexin A11
6.31561	SLYHDISGDTSGDYRK	P50995	Annexin A11
6.60036	AEDGSVIDYELIDQDAR	P07355	Annexin A2
6.42485	AYTNFDAER	P07355	Annexin A2
6.5352	DALNIETAIK	P07355	Annexin A2
7.23213	DIISDTSGDFRK	P07355	Annexin A2
6.92785	DLYDAGVK	P07355	Annexin A2
6.32015	ELASALK	P07355	Annexin A2
5.91861	EMYKTDLEK	P07355	Annexin A2
7.17857	LSLEGDHSTPPSAYGSVK	P07355	Annexin A2
6.15576	PLYFADR	P07355	Annexin A2
6.17842	RAEDGSVIDYELIDQDAR	P07355	Annexin A2
7.22496	STVHEILCK	P07355	Annexin A2
7.11161	TNQELQEINR	P07355	Annexin A2
7.18581	TPAQYDASELK	P07355	Annexin A2
6.70879	WISIMTER	P07355	Annexin A2
5.76765	SDTSGDYEITLLK	P12429	Annexin A3
5.60374	SLGDDISSETSGDFRK	P12429	Annexin A3
5.86748	AEIDMLDIR	P09525	Annexin A4
6.15927	FLTVLCSR	P09525	Annexin A4
6.08616	ISQTYQQQYGR	P09525	Annexin A4
5.77988	QDAQDLYEAGEK	P09525	Annexin A4
5.82659	SDTSFMFQR	P09525	Annexin A4
7.0064	FITIFGTR	P08758	Annexin A5
6.77598	GAGTDDHTLIR	P08758	Annexin A5
6.61219	LIVALMK	P08758	Annexin A5
7.08586	LYDAYELK	P08758	Annexin A5
6.84678	QEISAAFK	P08758	Annexin A5
6.60235	SEIDLFNIR	P08758	Annexin A5
6.49035	SEIDLFNIRK	P08758	Annexin A5
6.64786	SELTGKFEK	P08758	Annexin A5
6.99825	VLTEIIASR	P08758	Annexin A5
6.58604	ALIEILATR	P08133	Annexin A6
6.06902	CLIEILASR	P08133	Annexin A6
6.67906	DAISGIGTDEK	P08133	Annexin A6
6.49124	EAILDIITSR	P08133	Annexin A6
6.93392	GTVRPANDFNPDADAK	P08133	Annexin A6
6.54714	LMLAVVK	P08133	Annexin A6
6.04527	MTNYDVEHTIK	P08133	Annexin A6
6.73433	MTNYDVEHTIKK	P08133	Annexin A6
6.46837	SEIDLLNIR	P08133	Annexin A6
5.84065	SEIDLLNIRR	P08133	Annexin A6
6.72806	SEISGDLAR	P08133	Annexin A6
6.65261	SLEDALSSDTSGHFR	P08133	Annexin A6
6.55678	SLHQAIEGDTSGDFLK	P08133	Annexin A6
6.05394	SLYSMIK	P08133	Annexin A6
6.72104	STPEYFAER	P08133	Annexin A6
6.24038	TTGKPIEASIR	P08133	Annexin A6
6.30624	EFSGYVESGLK	P20073	Annexin A7
5.95988	GAGTDDSTLVR	P20073	Annexin A7
5.78671	QMFAQMYQK	P20073	Annexin A7
6.40025	SEIDLVQIK	P20073	Annexin A7
6.31562	VLIEILCTR	P20073	Annexin A7
6.83583	DCEDPNPLIR	Q10567	AP-1 complex subunit beta-1
6.2999	DCPLNAEAASSK	Q10567	AP-1 complex subunit beta-1
5.67208	DDREAQSICER	Q10567	AP-1 complex subunit beta-1
6.44606	DIPNENEAQFQIR	Q10567	AP-1 complex subunit beta-1
5.85447	DLDYYGTLLK	Q10567	AP-1 complex subunit beta-1
5.85718	EYATEVDVDFVR	Q10567	AP-1 complex subunit beta-1
6.01986	EYATEVDVDFVRK	Q10567	AP-1 complex subunit beta-1
6.24683	GLEISGTFTR	Q10567	AP-1 complex subunit beta-1
6.95421	ITEYLCEPLRK	Q10567	AP-1 complex subunit beta-1
6.99295	KGEIFELK	Q10567	AP-1 complex subunit beta-1
6.43956	LLSTDPVAAK	Q10567	AP-1 complex subunit beta-1
NaN	LQSSNIFTVAK	Q10567	AP-1 complex subunit beta-1
6.86791	LSHANSAVVLSAVK	Q10567	AP-1 complex subunit beta-1
6.60612	MEPLNNLQVAVK	Q10567	AP-1 complex subunit beta-1
6.68577	NINLIVQK	Q10567	AP-1 complex subunit beta-1
5.80924	QMFLATWK	Q10567	AP-1 complex subunit beta-1
6.81516	RNVEGQDMLYQSLK	Q10567	AP-1 complex subunit beta-1
5.88475	VIASMTVGK	Q10567	AP-1 complex subunit beta-1
6.71864	YNDPIYVK	Q10567	AP-1 complex subunit beta-1
6.43498	ADCASGIFLAAEK	O43747	AP-1 complex subunit gamma-1
5.66648	GYALTAIMK	O43747	AP-1 complex subunit gamma-1
6.07669	SSFREEDNTYR	O43747	AP-1 complex subunit gamma-1
5.83941	VLAINILGR	O43747	AP-1 complex subunit gamma-1
6.12824	YVALTSLLK	O43747	AP-1 complex subunit gamma-1
6.14205	AHFGLPSVEAEDK	Q9BXS5	AP-1 complex subunit mu-1
5.77963	HNNLYLVATSK	Q9BXS5	AP-1 complex subunit mu-1
6.59246	ILQEYITQEGHK	Q9BXS5	AP-1 complex subunit mu-1
5.88617	AIEQADLLQEEDESPR	P61966	AP-1 complex subunit sigma-1A
5.92717	AADLLYAMCDR	O95782	AP-2 complex subunit alpha-1
6.36669	ALQVGCLLR	O95782	AP-2 complex subunit alpha-1
5.97213	GLAVFISDIR	O95782	AP-2 complex subunit alpha-1
6.13736	ILVAGDSMDSVK	O95782	AP-2 complex subunit alpha-1
4.96865	LEPNAQAQMYR	O95782	AP-2 complex subunit alpha-1
6.22611	LLQCYPPPEDAAVK	O95782	AP-2 complex subunit alpha-1
6.18731	NADVELQQR	O95782	AP-2 complex subunit alpha-1
5.96507	QLSLPQQEAQK	O95782	AP-2 complex subunit alpha-1
6.33003	QSAALCLLR	O95782	AP-2 complex subunit alpha-1
6.04087	VAILAEK	O95782	AP-2 complex subunit alpha-1
6.56962	ACNQLGQFLQHR	O94973	AP-2 complex subunit alpha-2
5.60612	EMAEAFAGEIPK	O94973	AP-2 complex subunit alpha-2
5.51729	LTECLETILNK	O94973	AP-2 complex subunit alpha-2
5.95784	THIETVINALK	O94973	AP-2 complex subunit alpha-2
6.04839	VLVAGDTMDSVK	O94973	AP-2 complex subunit alpha-2
6.50474	ALQHMTDFAIQFNK	P63010	AP-2 complex subunit beta
5.96797	DIPNENELQFQIK	P63010	AP-2 complex subunit beta
5.88332	ECHLNADTVSSK	P63010	AP-2 complex subunit beta
6.62134	GLEISGTFTHR	P63010	AP-2 complex subunit beta
6.52531	IQPGNPNYTLSLK	P63010	AP-2 complex subunit beta
6.62245	LQNNNVYTIAK	P63010	AP-2 complex subunit beta
6.27865	QVFLATWK	P63010	AP-2 complex subunit beta
6.15584	QSIAIDDCTFHQCVR	Q96CW1	AP-2 complex subunit mu
5.93308	SYLSGMPECK	Q96CW1	AP-2 complex subunit mu
6.36349	TFITQQGIK	Q96CW1	AP-2 complex subunit mu
5.96243	HTNFVEFR	P53680	AP-2 complex subunit sigma
6.13894	WYMQFDDDEK	P53680	AP-2 complex subunit sigma
6.29498	EASADLSPYVR	O00203	AP-3 complex subunit beta-1
6.413	EGSTAQLIINTEK	O00203	AP-3 complex subunit beta-1
6.38941	KIENIHIGEK	O00203	AP-3 complex subunit beta-1
6.14505	LLDSITVPVAR	O00203	AP-3 complex subunit beta-1
6.37382	NASELFPAVVK	O00203	AP-3 complex subunit beta-1
5.787	QFAAATIQTIGR	O00203	AP-3 complex subunit beta-1
6.2411	SFTSEDDLVK	O00203	AP-3 complex subunit beta-1
6.21404	VVNVANVGAVPSGQDNIHR	O00203	AP-3 complex subunit beta-1
6.30315	ASCILQLVK	O14617	AP-3 complex subunit delta-1
5.61786	AVLIMYK	O14617	AP-3 complex subunit delta-1
5.59557	KQEQANNPFYIK	O14617	AP-3 complex subunit delta-1
6.01004	VPGLPMSDQYVK	O14617	AP-3 complex subunit delta-1
6.12442	ELIKPPTILR	Q9Y2T2	AP-3 complex subunit mu-1
6.08216	FDITIGPK	Q9Y2T2	AP-3 complex subunit mu-1
5.84734	FYQPYSEDTQQQIIR	Q92572	AP-3 complex subunit sigma-1
5.90069	NINIGDISIK	Q92572	AP-3 complex subunit sigma-1
5.91911	SEAGLAGAPAR	Q92572	AP-3 complex subunit sigma-1
6.54674	DAYQVILDGVK	Q9BZZ5	Apoptosis inhibitor 5
6.48199	ELPQFATGENLPR	Q9BZZ5	Apoptosis inhibitor 5
6.36821	EVEELILTESKK	Q9BZZ5	Apoptosis inhibitor 5
6.3765	ITNNINVLIK	Q9BZZ5	Apoptosis inhibitor 5
6.44079	NYGILADATEQVGQHK	Q9BZZ5	Apoptosis inhibitor 5
6.73921	PTVEELYR	Q9BZZ5	Apoptosis inhibitor 5
6.3945	QAVPLFSK	Q9BZZ5	Apoptosis inhibitor 5
5.91275	QIYNPPSGK	Q9BZZ5	Apoptosis inhibitor 5
6.37038	STVTLSWKPVQK	Q9BZZ5	Apoptosis inhibitor 5
6.52033	TLPDEVLTK	Q9BZZ5	Apoptosis inhibitor 5
6.61711	GGGPTSSEQIMK	Q07812	Apoptosis regulator BAX
6.42625	IGDELDSNMELQR	Q07812	Apoptosis regulator BAX
6.183	MGGEAPELALDPVPQDASTK	Q07812	Apoptosis regulator BAX
6.38736	MIAAVDTDSPR	Q07812	Apoptosis regulator BAX
6.27467	RIGDELDSNMELQR	Q07812	Apoptosis regulator BAX
5.6975	TGALLLQGFIQDR	Q07812	Apoptosis regulator BAX
6.49197	AALSASEGEEVPQDK	O95831	Apoptosis-inducing factor 1, mitochondrial
6.21413	DGEQHEDLNEVAK	O95831	Apoptosis-inducing factor 1, mitochondrial
6.33988	ELWFSDDPNVTK	O95831	Apoptosis-inducing factor 1, mitochondrial
6.03938	GVIFYLR	O95831	Apoptosis-inducing factor 1, mitochondrial
5.3074	KAALSASEGEEVPQDK	O95831	Apoptosis-inducing factor 1, mitochondrial
6.28784	KVVQLDVR	O95831	Apoptosis-inducing factor 1, mitochondrial
6.45645	LAGENMTGAAK	O95831	Apoptosis-inducing factor 1, mitochondrial
6.4845	LNDGSQITYEK	O95831	Apoptosis-inducing factor 1, mitochondrial
6.08093	TGGLEIDSDFGGFR	O95831	Apoptosis-inducing factor 1, mitochondrial
6.22018	VMPNAIVQSVGVSSGK	O95831	Apoptosis-inducing factor 1, mitochondrial
6.10056	FLCADYAEQDELDYHR	Q9UKV3	Apoptotic chromatin condensation inducer in the nucleus
6.04383	GLLVDRPSETK	Q9UKV3	Apoptotic chromatin condensation inducer in the nucleus
6.25383	IEELALAK	Q9UKV3	Apoptotic chromatin condensation inducer in the nucleus
6.49501	KPSISITTESLK	Q9UKV3	Apoptotic chromatin condensation inducer in the nucleus
6.51064	KVTLGDTLTR	Q9UKV3	Apoptotic chromatin condensation inducer in the nucleus
5.99401	LLDDLFR	Q9UKV3	Apoptotic chromatin condensation inducer in the nucleus
6.08812	LSEGSQPAEEEEDQETPSR	Q9UKV3	Apoptotic chromatin condensation inducer in the nucleus
6.37043	SGVSITIDDPVR	Q9UKV3	Apoptotic chromatin condensation inducer in the nucleus
6.11612	SQEQEVLER	Q9UKV3	Apoptotic chromatin condensation inducer in the nucleus
5.29439	LDQDESFSQR	O14727	Apoptotic protease-activating factor 1
6.92422	LVECQYELTDR	Q9Y2X7	ARF GTPase-activating protein GIT1
5.89608	LAQQGSDLIVPAGGQR	P53367	Arfaptin-1
5.95646	TDLEELNLGPR	P53367	Arfaptin-1
5.93377	TIEDTLMTVK	P53367	Arfaptin-1
6.29989	APVGSVVSVPSQSSASSDK	P52594	Arf-GAP domain and FG repeat-containing protein 1
6.36547	SSAIPDFRDPQK	P52594	Arf-GAP domain and FG repeat-containing protein 1
6.22554	SSSADFGTFNTSQSHQTASAVSK	P52594	Arf-GAP domain and FG repeat-containing protein 1
5.80083	IEDLALQNQIR	Q96P47	Arf-GAP with GTPase, ANK repeat and PH domain-containing protein 3
5.97188	NLDAQYEMAR	Q7L4I2	Arginine/serine-rich coiled-coil protein 2
6.01705	SEDEAGCSSVDEESYK	Q7L4I2	Arginine/serine-rich coiled-coil protein 2
6.12715	AYQCVVLLQGK	P54136	Arginine--tRNA ligase, cytoplasmic
6.51981	EIAENLTK	P54136	Arginine--tRNA ligase, cytoplasmic
6.30048	GESFYQDR	P54136	Arginine--tRNA ligase, cytoplasmic
6.67375	GFDILGIKPVQR	P54136	Arginine--tRNA ligase, cytoplasmic
6.519	GFVQVDDGRK	P54136	Arginine--tRNA ligase, cytoplasmic
6.72971	HLPDNECIEK	P54136	Arginine--tRNA ligase, cytoplasmic
6.20702	ILLDHEK	P54136	Arginine--tRNA ligase, cytoplasmic
5.75821	IYDALDVSLIER	P54136	Arginine--tRNA ligase, cytoplasmic
6.08017	KVIVDFSSPNIAK	P54136	Arginine--tRNA ligase, cytoplasmic
6.33492	LICDVSR	P54136	Arginine--tRNA ligase, cytoplasmic
6.53528	LMDLLGEGLK	P54136	Arginine--tRNA ligase, cytoplasmic
6.34443	LNDYIFSFDK	P54136	Arginine--tRNA ligase, cytoplasmic
6.75715	LQEVFGHAIK	P54136	Arginine--tRNA ligase, cytoplasmic
6.47443	NMINIISR	P54136	Arginine--tRNA ligase, cytoplasmic
6.66995	RAYQCVVLLQGK	P54136	Arginine--tRNA ligase, cytoplasmic
5.21063	RFDTEEEFK	P54136	Arginine--tRNA ligase, cytoplasmic
6.62631	SDGGYTYDTSDLAAIK	P54136	Arginine--tRNA ligase, cytoplasmic
5.70849	SLTAEIDRLK	P54136	Arginine--tRNA ligase, cytoplasmic
6.61723	STIIGESISR	P54136	Arginine--tRNA ligase, cytoplasmic
5.60629	VEIAGPGFINVHLR	P54136	Arginine--tRNA ligase, cytoplasmic
6.07209	VFHAGFGVVLGEDK	P54136	Arginine--tRNA ligase, cytoplasmic
6.42175	VIVDFSSPNIAK	P54136	Arginine--tRNA ligase, cytoplasmic
6.08726	AEALASAIASTK	Q9NVT9	Armadillo repeat-containing protein 1
6.00617	AQFFLGTTNK	Q9NVT9	Armadillo repeat-containing protein 1
6.05712	DLGCHVELR	Q6NXE6	Armadillo repeat-containing protein 6
6.08993	DQSGVQELVK	Q6NXE6	Armadillo repeat-containing protein 6
6.00907	QACMLIR	Q6NXE6	Armadillo repeat-containing protein 6
NaN	LYASLGANDEDIR	Q8IUR7	Armadillo repeat-containing protein 8
NaN	LNSSVQLAGLR	Q9UH62	Armadillo repeat-containing X-linked protein 3
6.06471	VYMNQVCDDTITSR	Q9UH62	Armadillo repeat-containing X-linked protein 3
5.75622	TGASWTDNIMAQK	Q7Z6K5	Arpin
5.71359	IVVDELSNLKK	L0R819	ASNSD1 upstream open reading frame protein
6.54579	AMTEDGFLAVCSEAK	P08243	Asparagine synthetase [glutamine-hydrolyzing]
6.42325	ASVGMYLISK	P08243	Asparagine synthetase [glutamine-hydrolyzing]
6.7476	DTYGVRPLFK	P08243	Asparagine synthetase [glutamine-hydrolyzing]
6.43563	DVPLHALYDNVEK	P08243	Asparagine synthetase [glutamine-hydrolyzing]
6.20243	EAFSDGITSVK	P08243	Asparagine synthetase [glutamine-hydrolyzing]
6.78135	HSATPFLK	P08243	Asparagine synthetase [glutamine-hydrolyzing]
6.54241	ILFNNAVK	P08243	Asparagine synthetase [glutamine-hydrolyzing]
5.38303	KMQQHFEFEYQTK	P08243	Asparagine synthetase [glutamine-hydrolyzing]
5.98179	MQQHFEFEYQTK	P08243	Asparagine synthetase [glutamine-hydrolyzing]
6.81077	TTAAHGLELR	P08243	Asparagine synthetase [glutamine-hydrolyzing]
6.69304	VASVEMVK	P08243	Asparagine synthetase [glutamine-hydrolyzing]
5.45426	EPFPTIYVDSQK	O43776	Asparagine--tRNA ligase, cytoplasmic
6.053	IFDSEEILAGYKR	O43776	Asparagine--tRNA ligase, cytoplasmic
5.98706	LMTDTINEPILLCR	O43776	Asparagine--tRNA ligase, cytoplasmic
6.01463	VLAELYVSDR	O43776	Asparagine--tRNA ligase, cytoplasmic
6.55205	YGTCPHGGYGLGLER	O43776	Asparagine--tRNA ligase, cytoplasmic
6.45725	HIYLLPSGR	P17174	Aspartate aminotransferase, cytoplasmic
6.60062	IGADFLAR	P17174	Aspartate aminotransferase, cytoplasmic
6.52466	INVSGLTTK	P17174	Aspartate aminotransferase, cytoplasmic
6.59298	LALGDDSPALK	P17174	Aspartate aminotransferase, cytoplasmic
6.4309	RVGGVQSLGGTGALR	P17174	Aspartate aminotransferase, cytoplasmic
6.50179	TDDCHPWVLPVVK	P17174	Aspartate aminotransferase, cytoplasmic
[truncated: 21,288 more rows]

## Sheet: 5ng_2D RP-RP_DDA
5ng_2D_DDA_Average_Intensity	Peptide Sequence	Protein ID	Protein Description
6.03794	AALLEAGMPECTEDK	Q9C0C9	(E3-independent) E2 ubiquitin-conjugating enzyme
5.84084	IGNTEDGAPHKEDEPSVGQVAR	Q9C0C9	(E3-independent) E2 ubiquitin-conjugating enzyme
6.0815	LIGTNCIIYPVNSK	Q9C0C9	(E3-independent) E2 ubiquitin-conjugating enzyme
5.70945	NMTVEQLLTGSPTSPTVEPEKPTR	Q9C0C9	(E3-independent) E2 ubiquitin-conjugating enzyme
5.83611	VEVVWADNSK	Q9C0C9	(E3-independent) E2 ubiquitin-conjugating enzyme
5.76192	VVQSMTQLVR	Q9C0C9	(E3-independent) E2 ubiquitin-conjugating enzyme
5.72624	IVLDSDAAEYGGHQR	Q04446	1,4-alpha-glucan-branching enzyme
7.26027	FLPLFDR	P61604	10 kDa heat shock protein, mitochondrial
7.01625	GGEIQPVSVK	P61604	10 kDa heat shock protein, mitochondrial
5.95393	GGIMLPEK	P61604	10 kDa heat shock protein, mitochondrial
6.97619	GKGGEIQPVSVK	P61604	10 kDa heat shock protein, mitochondrial
7.55488	VLLPEYGGTK	P61604	10 kDa heat shock protein, mitochondrial
7.61687	VLQATVVAVGSGSK	P61604	10 kDa heat shock protein, mitochondrial
5.62409	LQSECHPDTCTQMTATEQWIFLCAAHK	S4R3N1	10 kDa heat shock protein, mitochondrial
5.94983	DSIVQGFQWGTR	Q15029	116 kDa U5 small nuclear ribonucleoprotein component
6.46559	EGPLCDELIR	Q15029	116 kDa U5 small nuclear ribonucleoprotein component
6.21542	GLSEDVSISK	Q15029	116 kDa U5 small nuclear ribonucleoprotein component
6.34243	GNEEAQIFRPLK	Q15029	116 kDa U5 small nuclear ribonucleoprotein component
6.15546	IAVEPVNPSELPK	Q15029	116 kDa U5 small nuclear ribonucleoprotein component
6.72207	ILDAVVAQEPLHR	Q15029	116 kDa U5 small nuclear ribonucleoprotein component
6.34632	ITMIAEPLEK	Q15029	116 kDa U5 small nuclear ribonucleoprotein component
6.52974	KLGEFFQTK	Q15029	116 kDa U5 small nuclear ribonucleoprotein component
5.73935	LAVTVCINK	Q15029	116 kDa U5 small nuclear ribonucleoprotein component
5.79101	LGEFFQTK	Q15029	116 kDa U5 small nuclear ribonucleoprotein component
6.14507	MYSEIDIK	Q15029	116 kDa U5 small nuclear ribonucleoprotein component
5.99976	STPVTVVLPDTK	Q15029	116 kDa U5 small nuclear ribonucleoprotein component
6.39013	TLDELGIHLTK	Q15029	116 kDa U5 small nuclear ribonucleoprotein component
5.48427	VVYSAFLMATPR	Q15029	116 kDa U5 small nuclear ribonucleoprotein component
6.05873	YDWDLLAAR	Q15029	116 kDa U5 small nuclear ribonucleoprotein component
6.44703	WAEYHADIYDK	Q9NRX4	14 kDa phosphohistidine phosphatase
6.71909	AVTEQGHELSNEER	P31946	14-3-3 protein beta/alpha
6.26121	DNLTLWTSENQGDEGDAGEGEN	P31946	14-3-3 protein beta/alpha
6.27894	QTTVSNSQQAYQEAFEISKK	P31946	14-3-3 protein beta/alpha
6.90681	YLIPNATQPESK	P31946	14-3-3 protein beta/alpha
5.97458	YLSEVASGDNK	P31946	14-3-3 protein beta/alpha
5.31165	AAFDDAIAELDTLSEESYK	P62258	14-3-3 protein epsilon
7.28003	AASDIAMTELPPTHPIR	P62258	14-3-3 protein epsilon
6.78501	DNLTLWTSDMQGDGEEQNK	P62258	14-3-3 protein epsilon
6.22625	DSTLIMQLLR	P62258	14-3-3 protein epsilon
7.32414	EAAENSLVAYK	P62258	14-3-3 protein epsilon
5.81714	EALQDVEDENQ	P62258	14-3-3 protein epsilon
7.73852	HLIPAANTGESK	P62258	14-3-3 protein epsilon
6.48586	IISSIEQK	P62258	14-3-3 protein epsilon
7.19336	IISSIEQKEENK	P62258	14-3-3 protein epsilon
6.4019	KVAGMDVELTVEER	P62258	14-3-3 protein epsilon
5.87304	LICCDILDVLDK	P62258	14-3-3 protein epsilon
7.58917	MDDREDLVYQAK	P62258	14-3-3 protein epsilon
7.34758	NLLSVAYK	P62258	14-3-3 protein epsilon
6.81576	QMVETELK	P62258	14-3-3 protein epsilon
7.16052	VAGMDVELTVEER	P62258	14-3-3 protein epsilon
6.55624	YDEMVESMK	P62258	14-3-3 protein epsilon
6.32132	YDEMVESMKK	P62258	14-3-3 protein epsilon
6.37734	YLAEFATGNDR	P62258	14-3-3 protein epsilon
7.901	YLAEFATGNDRK	P62258	14-3-3 protein epsilon
6.50388	AVTELNEPLSNEDR	Q04917	14-3-3 protein eta
6.25405	DNLTLWTSDQQDEEAGEGN	Q04917	14-3-3 protein eta
5.49453	EQMQPTHPIR	Q04917	14-3-3 protein eta
6.60642	GDREQLLQR	Q04917	14-3-3 protein eta
6.70161	KNSVVEASEAAYK	Q04917	14-3-3 protein eta
5.90452	NCNDFQYESK	Q04917	14-3-3 protein eta
6.27819	NSVVEASEAAYK	Q04917	14-3-3 protein eta
6.04404	YDDMASAMK	Q04917	14-3-3 protein eta
5.97913	YLAEVASGEK	Q04917	14-3-3 protein eta
5.84186	YLAEVASGEKK	Q04917	14-3-3 protein eta
5.93024	AYSEAHEISK	P61981	14-3-3 protein gamma
6.46099	DNLTLWTSDQQDDDGGEGNN	P61981	14-3-3 protein gamma
6.08147	EHMQPTHPIR	P61981	14-3-3 protein gamma
5.90053	LAEQAERYDDMAAAMK	P61981	14-3-3 protein gamma
5.30303	LGLALNYSVFYYEIQNAPEQACHLAK	P61981	14-3-3 protein gamma
6.67091	NVTELNEPLSNEER	P61981	14-3-3 protein gamma
6.86211	VDREQLVQK	P61981	14-3-3 protein gamma
6.60873	YDDMAAAMK	P61981	14-3-3 protein gamma
6.47248	YLAEVATGEK	P61981	14-3-3 protein gamma
7.04458	AVTEQGAELSNEER	P27348	14-3-3 protein theta
6.26309	DNLTLWTSDSAGEECDAAEGAEN	P27348	14-3-3 protein theta
6.37645	LAEQAERYDDMATCMK	P27348	14-3-3 protein theta
6.54417	MKGDYFR	P27348	14-3-3 protein theta
5.93384	QTIDNSQGAYQEAFDISKK	P27348	14-3-3 protein theta
6.62531	VISSIEQK	P27348	14-3-3 protein theta
6.80208	YDDMATCMK	P27348	14-3-3 protein theta
6.35186	YLAEVACGDDR	P27348	14-3-3 protein theta
6.46501	YLAEVACGDDRK	P27348	14-3-3 protein theta
7.17792	YLIANATNPESK	P27348	14-3-3 protein theta
6.4951	DNLTLWTSDTQGDEAEAGEGGEN	P63104	14-3-3 protein zeta/delta
6.76057	EMQPTHPIR	P63104	14-3-3 protein zeta/delta
7.52698	FLIPNASQAESK	P63104	14-3-3 protein zeta/delta
6.6607	GIVDQSQQAYQEAFEISK	P63104	14-3-3 protein zeta/delta
6.2644	LAEQAERYDDMAACMK	P63104	14-3-3 protein zeta/delta
7.01707	MDKNELVQK	P63104	14-3-3 protein zeta/delta
7.18186	SVTEQGAELSNEER	P63104	14-3-3 protein zeta/delta
6.72649	YDDMAACMK	P63104	14-3-3 protein zeta/delta
6.47937	YLAEVAAGDDK	P63104	14-3-3 protein zeta/delta
6.83949	YLAEVAAGDDKK	P63104	14-3-3 protein zeta/delta
5.61415	ILIDSIYK	Q4KWH8	1-phosphatidylinositol 4,5-bisphosphate phosphodiesterase eta-1
5.79691	FSDVLHTIK	P19174	1-phosphatidylinositol 4,5-bisphosphate phosphodiesterase gamma-1
5.67939	GSDASGQLFHGR	P19174	1-phosphatidylinositol 4,5-bisphosphate phosphodiesterase gamma-1
5.61976	LLTEYCIETGAPDGSFLVR	P19174	1-phosphatidylinositol 4,5-bisphosphate phosphodiesterase gamma-1
5.59447	NPGFYVEANPMPTFK	P19174	1-phosphatidylinositol 4,5-bisphosphate phosphodiesterase gamma-1
6.23732	SAIIQNVEK	P19174	1-phosphatidylinositol 4,5-bisphosphate phosphodiesterase gamma-1
5.96436	SGDITYGQFAQLYR	P19174	1-phosphatidylinositol 4,5-bisphosphate phosphodiesterase gamma-1
6.00204	YQQPFEDFR	P19174	1-phosphatidylinositol 4,5-bisphosphate phosphodiesterase gamma-1
5.94077	APGAEEYAQQDVLKK	P09543	2',3'-cyclic-nucleotide 3'-phosphodiesterase
5.97914	ILVLDDTNHER	P09543	2',3'-cyclic-nucleotide 3'-phosphodiesterase
5.74596	KVTEDALIR	Q6L8Q7	2',5'-phosphodiesterase 12
6.14728	LVLYPSAQEK	Q6L8Q7	2',5'-phosphodiesterase 12
5.83875	NPPAFTELQLPR	Q6L8Q7	2',5'-phosphodiesterase 12
5.68859	SSVLQVSVLQSTK	Q6L8Q7	2',5'-phosphodiesterase 12
5.73757	TVSYNILADTYAQTEFSR	Q6L8Q7	2',5'-phosphodiesterase 12
5.79529	YIMAGFPVCPK	Q6L8Q7	2',5'-phosphodiesterase 12
6.11526	DNLEWLAR	Q99460	26S proteasome non-ATPase regulatory subunit 1
5.90568	DTSEDIEELVEPVAAHGPK	Q99460	26S proteasome non-ATPase regulatory subunit 1
6.68387	FTATASLGVIHK	Q99460	26S proteasome non-ATPase regulatory subunit 1
5.8165	HGGSLGLGLAAMGTAR	Q99460	26S proteasome non-ATPase regulatory subunit 1
5.75763	LCMSLMQNK	Q99460	26S proteasome non-ATPase regulatory subunit 1
6.13862	NNNTDLMILK	Q99460	26S proteasome non-ATPase regulatory subunit 1
5.56416	PSTFAYPAPLEVPK	Q99460	26S proteasome non-ATPase regulatory subunit 1
6.27222	QAIGIALETR	Q99460	26S proteasome non-ATPase regulatory subunit 1
6.40076	QCVENADLPEGEK	Q99460	26S proteasome non-ATPase regulatory subunit 1
5.93892	QFAALVASK	Q99460	26S proteasome non-ATPase regulatory subunit 1
6.50888	RLDVFEK	Q99460	26S proteasome non-ATPase regulatory subunit 1
6.21147	SNCKPSTFAYPAPLEVPK	Q99460	26S proteasome non-ATPase regulatory subunit 1
6.41921	TPEQCPSVVSLLSESYNPHVR	Q99460	26S proteasome non-ATPase regulatory subunit 1
6.44889	TVGTPIASVPGSTNTGTVPGSEK	Q99460	26S proteasome non-ATPase regulatory subunit 1
6.33709	VSTAVLSITAK	Q99460	26S proteasome non-ATPase regulatory subunit 1
5.98859	YGAAMALGICCAGTGNK	Q99460	26S proteasome non-ATPase regulatory subunit 1
5.71729	DHYEATAMHR	O75832	26S proteasome non-ATPase regulatory subunit 10
6.1971	GAQVNAVNQNGCTPLHYAASK	O75832	26S proteasome non-ATPase regulatory subunit 10
6.25684	LLVSQGASIYIENKEEK	O75832	26S proteasome non-ATPase regulatory subunit 10
6.36934	MIHILLYYK	O75832	26S proteasome non-ATPase regulatory subunit 10
6.17629	NRHEIAVMLLEGGANPDAK	O75832	26S proteasome non-ATPase regulatory subunit 10
6.10622	AAAAVVEFQR	O00231	26S proteasome non-ATPase regulatory subunit 11
6.58979	AELRDDPIISTHLAK	O00231	26S proteasome non-ATPase regulatory subunit 11
5.67802	AQSLLSTDR	O00231	26S proteasome non-ATPase regulatory subunit 11
6.15448	DIQENDEEAVQVK	O00231	26S proteasome non-ATPase regulatory subunit 11
6.37855	EASIDILHSIVK	O00231	26S proteasome non-ATPase regulatory subunit 11
5.16445	FHGILDQGEGVLIIFDEPPVDK	O00231	26S proteasome non-ATPase regulatory subunit 11
6.38864	LSQMILDK	O00231	26S proteasome non-ATPase regulatory subunit 11
6.724	LVSLYFDTK	O00231	26S proteasome non-ATPase regulatory subunit 11
6.54366	RDIQENDEEAVQVK	O00231	26S proteasome non-ATPase regulatory subunit 11
6.33931	TGQAAELGGLLK	O00231	26S proteasome non-ATPase regulatory subunit 11
6.53597	TTANAIYCPPK	O00231	26S proteasome non-ATPase regulatory subunit 11
6.49536	TYHALSNLPK	O00231	26S proteasome non-ATPase regulatory subunit 11
6.6239	VIEPFSR	O00231	26S proteasome non-ATPase regulatory subunit 11
6.34199	YVRPFLNSISK	O00231	26S proteasome non-ATPase regulatory subunit 11
6.05946	AIYDTPCIQAESEK	O00232	26S proteasome non-ATPase regulatory subunit 12
6.02641	DPNNLLNDWSQK	O00232	26S proteasome non-ATPase regulatory subunit 12
6.37686	GSLESPATDVFGSTEEGEK	O00232	26S proteasome non-ATPase regulatory subunit 12
6.18888	IYVEIER	O00232	26S proteasome non-ATPase regulatory subunit 12
6.15058	LAGIINFQRPK	O00232	26S proteasome non-ATPase regulatory subunit 12
6.5959	LNSLMSLVNK	O00232	26S proteasome non-ATPase regulatory subunit 12
6.36548	MEVDYSATVDQR	O00232	26S proteasome non-ATPase regulatory subunit 12
6.38732	ALSVGLVK	Q9UNM6	26S proteasome non-ATPase regulatory subunit 13
6.16914	DLPVSEQQER	Q9UNM6	26S proteasome non-ATPase regulatory subunit 13
5.77943	ITVNEVELLVMK	Q9UNM6	26S proteasome non-ATPase regulatory subunit 13
6.85357	LNIGDLQVTK	Q9UNM6	26S proteasome non-ATPase regulatory subunit 13
6.40394	QLTFEEIAK	Q9UNM6	26S proteasome non-ATPase regulatory subunit 13
5.71994	SMEMLVEHQAHDILT	Q9UNM6	26S proteasome non-ATPase regulatory subunit 13
6.29795	SSDEAVILCK	Q9UNM6	26S proteasome non-ATPase regulatory subunit 13
6.80447	VLDLQQIK	Q9UNM6	26S proteasome non-ATPase regulatory subunit 13
6.92448	YYQTIGNHASYYK	Q9UNM6	26S proteasome non-ATPase regulatory subunit 13
6.41972	AVAVVVDPIQSVK	O00487	26S proteasome non-ATPase regulatory subunit 14
6.32239	AVEEEDKMTPEQLAIK	O00487	26S proteasome non-ATPase regulatory subunit 14
5.82623	EMLELAK	O00487	26S proteasome non-ATPase regulatory subunit 14
6.50073	MLLNLHK	O00487	26S proteasome non-ATPase regulatory subunit 14
6.14683	MTPEQLAIK	O00487	26S proteasome non-ATPase regulatory subunit 14
5.9988	VVIDAFR	O00487	26S proteasome non-ATPase regulatory subunit 14
6.27013	APVQPQQSPAAAPGGTDEKPSGK	Q13200	26S proteasome non-ATPase regulatory subunit 2
5.82889	CALGVFR	Q13200	26S proteasome non-ATPase regulatory subunit 2
6.31145	DPNNLFMVR	Q13200	26S proteasome non-ATPase regulatory subunit 2
6.26226	EIYENMAPGENK	Q13200	26S proteasome non-ATPase regulatory subunit 2
5.77371	EPLLTLVK	Q13200	26S proteasome non-ATPase regulatory subunit 2
6.04399	EWQELDDAEK	Q13200	26S proteasome non-ATPase regulatory subunit 2
5.7643	FGGSGSQVDSAR	Q13200	26S proteasome non-ATPase regulatory subunit 2
6.03969	GTLTLCPYHSDR	Q13200	26S proteasome non-ATPase regulatory subunit 2
5.57461	LAQGLTHLGK	Q13200	26S proteasome non-ATPase regulatory subunit 2
6.4534	LNILDTLSK	Q13200	26S proteasome non-ATPase regulatory subunit 2
6.59343	SGALLACGIVNSGVR	Q13200	26S proteasome non-ATPase regulatory subunit 2
6.03636	SSTTSMTSVPK	Q13200	26S proteasome non-ATPase regulatory subunit 2
6.13358	TFGHLLR	Q13200	26S proteasome non-ATPase regulatory subunit 2
6.42793	VGQAVDVVGQAGKPK	Q13200	26S proteasome non-ATPase regulatory subunit 2
6.64864	VQQLLHICSEHFDSK	Q13200	26S proteasome non-ATPase regulatory subunit 2
6.0766	VQREPLLTLVK	Q13200	26S proteasome non-ATPase regulatory subunit 2
5.87146	YGEPTLR	Q13200	26S proteasome non-ATPase regulatory subunit 2
6.46693	YLYSSEDYIK	Q13200	26S proteasome non-ATPase regulatory subunit 2
6.19772	AIQLEYSEAR	O43242	26S proteasome non-ATPase regulatory subunit 3
6.01416	ALDLVAAK	O43242	26S proteasome non-ATPase regulatory subunit 3
6.73269	AVQGFFTSNNATR	O43242	26S proteasome non-ATPase regulatory subunit 3
6.31631	DGVIEASINHEK	O43242	26S proteasome non-ATPase regulatory subunit 3
6.42095	ELDTVTLEDIK	O43242	26S proteasome non-ATPase regulatory subunit 3
6.1434	EPQLAFHQR	O43242	26S proteasome non-ATPase regulatory subunit 3
NaN	EQQDLEFAK	O43242	26S proteasome non-ATPase regulatory subunit 3
6.52394	FNQVLDQFGEK	O43242	26S proteasome non-ATPase regulatory subunit 3
5.76202	FQADGTYTLIIR	O43242	26S proteasome non-ATPase regulatory subunit 3
6.0234	ISDDLMQK	O43242	26S proteasome non-ATPase regulatory subunit 3
6.72924	ISLADIAQK	O43242	26S proteasome non-ATPase regulatory subunit 3
5.86691	MISLSYSR	O43242	26S proteasome non-ATPase regulatory subunit 3
6.08359	NYLHYSLYDQAEK	O43242	26S proteasome non-ATPase regulatory subunit 3
6.4206	SVFPEQANNNEWAR	O43242	26S proteasome non-ATPase regulatory subunit 3
6.46955	IIAFVGSPVEDNEK	P55036	26S proteasome non-ATPase regulatory subunit 4
6.36887	ITFCTGIR	P55036	26S proteasome non-ATPase regulatory subunit 4
6.59588	LQAQQDAVNIVCHSK	P55036	26S proteasome non-ATPase regulatory subunit 4
6.57308	LTAFVNTLNGK	P55036	26S proteasome non-ATPase regulatory subunit 4
6.58509	MTISQQEFGR	P55036	26S proteasome non-ATPase regulatory subunit 4
6.57765	NAMGSLASQATK	P55036	26S proteasome non-ATPase regulatory subunit 4
6.33669	NGDFLPTR	P55036	26S proteasome non-ATPase regulatory subunit 4
5.69729	RAAAASAAEAGIATTGTEDSDDALLK	P55036	26S proteasome non-ATPase regulatory subunit 4
6.42377	DNNMAPYYEALCK	Q15008	26S proteasome non-ATPase regulatory subunit 6
5.86597	EGALTAFR	Q15008	26S proteasome non-ATPase regulatory subunit 6
6.0086	EGALTAFRK	Q15008	26S proteasome non-ATPase regulatory subunit 6
6.43647	FLLSLPEHR	Q15008	26S proteasome non-ATPase regulatory subunit 6
6.26418	KGDLLLNR	Q15008	26S proteasome non-ATPase regulatory subunit 6
5.80332	NLGESEIR	Q15008	26S proteasome non-ATPase regulatory subunit 6
6.36278	NWQYQETIK	Q15008	26S proteasome non-ATPase regulatory subunit 6
6.33484	PLENLEEEGLPK	Q15008	26S proteasome non-ATPase regulatory subunit 6
6.84615	RLDEELEDAEK	Q15008	26S proteasome non-ATPase regulatory subunit 6
5.63584	SLIEEGGDWDRR	Q15008	26S proteasome non-ATPase regulatory subunit 6
6.63949	VNEIVETNRPDSK	Q15008	26S proteasome non-ATPase regulatory subunit 6
6.28756	DTTVGTLSQR	P51665	26S proteasome non-ATPase regulatory subunit 7
6.49146	NDIAINELMK	P51665	26S proteasome non-ATPase regulatory subunit 7
5.50202	PELAVQK	P51665	26S proteasome non-ATPase regulatory subunit 7
6.76414	SVVALHNLINNK	P51665	26S proteasome non-ATPase regulatory subunit 7
6.35993	DIQTNVYIK	P48556	26S proteasome non-ATPase regulatory subunit 8
5.50096	HPVSLEQYLMEGSYNK	P48556	26S proteasome non-ATPase regulatory subunit 8
6.59294	ILFFNTPK	P48556	26S proteasome non-ATPase regulatory subunit 8
6.40666	ILFTEATR	P48556	26S proteasome non-ATPase regulatory subunit 8
5.93636	QQLILAR	P48556	26S proteasome non-ATPase regulatory subunit 8
6.25391	QVIEYAR	P48556	26S proteasome non-ATPase regulatory subunit 8
5.92194	VAEFHTELER	P48556	26S proteasome non-ATPase regulatory subunit 8
6.13553	ANYDVLESQK	O00233	26S proteasome non-ATPase regulatory subunit 9
5.80508	GLLGCNIIPLQR	O00233	26S proteasome non-ATPase regulatory subunit 9
5.81306	HNIICLQNDHK	O00233	26S proteasome non-ATPase regulatory subunit 9
5.1586	LGQSESQGPPR	O00233	26S proteasome non-ATPase regulatory subunit 9
6.10673	SDVDLYQVR	O00233	26S proteasome non-ATPase regulatory subunit 9
6.1551	ADHDFVVQEDFMK	P62333	26S proteasome regulatory subunit 10B
6.5863	AVASQLDCNFLK	P62333	26S proteasome regulatory subunit 10B
6.37553	EMFNYAR	P62333	26S proteasome regulatory subunit 10B
6.25802	EVDPLVYNMSHEDPGNVSYSEIGGLSEQIR	P62333	26S proteasome regulatory subunit 10B
6.60257	GCLLYGPPGTGK	P62333	26S proteasome regulatory subunit 10B
6.0896	HGEIDYEAIVK	P62333	26S proteasome regulatory subunit 10B
6.31077	IHIDLPNEQAR	P62333	26S proteasome regulatory subunit 10B
6.38608	LSDGFNGADLR	P62333	26S proteasome regulatory subunit 10B
6.24682	NVCTEAGMFAIR	P62333	26S proteasome regulatory subunit 10B
5.47502	VALDMTTLTIMR	P62333	26S proteasome regulatory subunit 10B
5.79088	VVSSSIVDK	P62333	26S proteasome regulatory subunit 10B
6.38263	AICTEAGLMALR	P62191	26S proteasome regulatory subunit 4
6.60006	AVANQTSATFLR	P62191	26S proteasome regulatory subunit 4
5.37387	DDLSGADIK	P62191	26S proteasome regulatory subunit 4
5.98692	DLLEPGCSVLLNHK	P62191	26S proteasome regulatory subunit 4
6.19343	KIEFPLPDEK	P62191	26S proteasome regulatory subunit 4
6.28053	KQEGTPEGLYL	P62191	26S proteasome regulatory subunit 4
5.92023	KYEPPVPTR	P62191	26S proteasome regulatory subunit 4
6.44377	LPLVTPHTQCR	P62191	26S proteasome regulatory subunit 4
6.12961	VVGSELIQK	P62191	26S proteasome regulatory subunit 4
6.42867	AVCVEAGMIALR	P17980	26S proteasome regulatory subunit 6A
5.78646	DAFAIAK	P17980	26S proteasome regulatory subunit 6A
6.51456	GVLMYGPPGTGK	P17980	26S proteasome regulatory subunit 6A
6.49815	LKPGDLVGVNK	P17980	26S proteasome regulatory subunit 6A
5.86777	LLDSEIK	P17980	26S proteasome regulatory subunit 6A
6.36648	MSTEEIIQR	P17980	26S proteasome regulatory subunit 6A
6.74762	AVAHHTTAAFIR	P43686	26S proteasome regulatory subunit 6B
6.59083	EFLHAQEEVK	P43686	26S proteasome regulatory subunit 6B
6.1029	ELLKPNASVALHK	P43686	26S proteasome regulatory subunit 6B
6.56092	GVLMYGPPGCGK	P43686	26S proteasome regulatory subunit 6B
6.53275	RLIFSTITSK	P43686	26S proteasome regulatory subunit 6B
6.6724	VVGSEFVQK	P43686	26S proteasome regulatory subunit 6B
6.54863	ALDEGDIALLK	P35998	26S proteasome regulatory subunit 7
6.28483	ELFEMAR	P35998	26S proteasome regulatory subunit 7
6.23325	FDDGAGGDNEVQR	P35998	26S proteasome regulatory subunit 7
6.4363	FVNLGIEPPK	P35998	26S proteasome regulatory subunit 7
6.64222	GVLLFGPPGTGK	P35998	26S proteasome regulatory subunit 7
5.78818	IINADSEDPK	P35998	26S proteasome regulatory subunit 7
5.37772	KIEFSLPDLEGR	P35998	26S proteasome regulatory subunit 7
6.29069	KINELTGIK	P35998	26S proteasome regulatory subunit 7
6.20516	LCPNSTGAEIR	P35998	26S proteasome regulatory subunit 7
5.85764	PDYLGADQR	P35998	26S proteasome regulatory subunit 7
6.13838	QTLQSEQPLQVAR	P35998	26S proteasome regulatory subunit 7
6.35772	QVEDDIQQLLK	P35998	26S proteasome regulatory subunit 7
6.2325	SVCTEAGMFAIR	P35998	26S proteasome regulatory subunit 7
5.90039	TDACFIR	P35998	26S proteasome regulatory subunit 7
5.32207	TYGQSTYSR	P35998	26S proteasome regulatory subunit 7
5.70921	VIGSELVQK	P35998	26S proteasome regulatory subunit 7
6.67656	AVAHHTDCTFIR	P62195	26S proteasome regulatory subunit 8
6.58272	FVVDVDK	P62195	26S proteasome regulatory subunit 8
6.52781	GVCTEAGMYALR	P62195	26S proteasome regulatory subunit 8
6.90157	GVILYGPPGTGK	P62195	26S proteasome regulatory subunit 8
6.53048	IAELMPGASGAEVK	P62195	26S proteasome regulatory subunit 8
6.48481	IEELQLIVNDK	P62195	26S proteasome regulatory subunit 8
5.63245	LEGGSGGDSEVQR	P62195	26S proteasome regulatory subunit 8
5.70461	LLREELQLLQEQGSYVGEVVR	P62195	26S proteasome regulatory subunit 8
6.32294	NIDINDVTPNCR	P62195	26S proteasome regulatory subunit 8
6.52229	VPDSTYEMIGGLDK	P62195	26S proteasome regulatory subunit 8
6.08309	VSGSELVQK	P62195	26S proteasome regulatory subunit 8
6.6498	GVEGLIDIENPNR	Q13442	28 kDa heat- and acid-stable phosphoprotein
6.74248	KVTQLDLDGPK	Q13442	28 kDa heat- and acid-stable phosphoprotein
6.2847	RMQSLSLNK	Q13442	28 kDa heat- and acid-stable phosphoprotein
5.87844	VTQLDLDGPK	Q13442	28 kDa heat- and acid-stable phosphoprotein
6.10776	DYQNVPGIEK	P82914	28S ribosomal protein S15, mitochondrial
6.10208	HELAEIVFK	Q9Y2R5	28S ribosomal protein S17, mitochondrial
5.73687	VVGNPCPICR	Q9Y676	28S ribosomal protein S18b, mitochondrial
5.53112	YLESEEYQER	Q9Y676	28S ribosomal protein S18b, mitochondrial
5.58181	FMEPYIFGSR	Q9Y399	28S ribosomal protein S2, mitochondrial
6.07516	HSDFFNVK	Q9Y399	28S ribosomal protein S2, mitochondrial
6.14175	LFQTAITR	Q9Y399	28S ribosomal protein S2, mitochondrial
5.96084	LLFGPTVR	Q9Y399	28S ribosomal protein S2, mitochondrial
5.80543	DQAAEGINLIK	P82650	28S ribosomal protein S22, mitochondrial
6.07931	KIDGLLIDQIQR	P82650	28S ribosomal protein S22, mitochondrial
5.89557	LMTQAQLEEATR	P82650	28S ribosomal protein S22, mitochondrial
5.97631	VPINDVLAEDK	P82650	28S ribosomal protein S22, mitochondrial
5.83282	ALLAEGVILR	Q9Y3D9	28S ribosomal protein S23, mitochondrial
5.86094	EVPQDQHLEAPADQSK	Q9Y3D9	28S ribosomal protein S23, mitochondrial
5.74839	FYSVYGSGQR	Q9Y3D9	28S ribosomal protein S23, mitochondrial
5.90882	LETVGSIFSR	Q9Y3D9	28S ribosomal protein S23, mitochondrial
5.96206	TVEDVFLR	Q96EL2	28S ribosomal protein S24, mitochondrial
6.07501	EREVLQLQEEVK	Q9BYN8	28S ribosomal protein S26, mitochondrial
5.82141	MEFVSEVQR	Q9BYN8	28S ribosomal protein S26, mitochondrial
5.55472	LVEQLDIEETEQSK	Q92552	28S ribosomal protein S27, mitochondrial
6.07141	LLDLELTSR	Q9Y2Q9	28S ribosomal protein S28, mitochondrial
6.11162	AYLPQELLGK	P51398	28S ribosomal protein S29, mitochondrial
5.95772	DLLQSSYNK	P51398	28S ribosomal protein S29, mitochondrial
5.98172	GSPLGEVVEQGITR	P51398	28S ribosomal protein S29, mitochondrial
5.93499	NATDAVGIVLK	P51398	28S ribosomal protein S29, mitochondrial
6.00621	SPIAPEELALVHNLRK	P51398	28S ribosomal protein S29, mitochondrial
5.99629	YLLYGEK	P51398	28S ribosomal protein S29, mitochondrial
5.92256	VELSTVNVR	Q92665	28S ribosomal protein S31, mitochondrial
6.04544	LFSELPLAK	Q9Y291	28S ribosomal protein S33, mitochondrial
5.86733	LLQLLGR	P82930	28S ribosomal protein S34, mitochondrial
5.62458	LPLFGLGR	P82930	28S ribosomal protein S34, mitochondrial
5.75026	NGDTSTEEPMLNVQR	P82930	28S ribosomal protein S34, mitochondrial
5.65766	VRPDYTAQNLDHGK	P82930	28S ribosomal protein S34, mitochondrial
5.60284	LSSLNLDDHAK	P82673	28S ribosomal protein S35, mitochondrial
5.86349	NEEENENSISQYK	P82673	28S ribosomal protein S35, mitochondrial
5.59588	LTADELWK	P82675	28S ribosomal protein S5, mitochondrial
5.68563	DLENLGER	P82932	28S ribosomal protein S6, mitochondrial
5.85136	ECEGIVPVPLAEK	P82932	28S ribosomal protein S6, mitochondrial
NaN	PRYELALILK	P82932	28S ribosomal protein S6, mitochondrial
5.74566	RTIEALMDR	P82932	28S ribosomal protein S6, mitochondrial
5.71178	FTNMMMIGGNK	Q9Y2R9	28S ribosomal protein S7, mitochondrial
6.00426	KPVEELTEEEK	Q9Y2R9	28S ribosomal protein S7, mitochondrial
5.86301	NPYTIFHQALK	Q9Y2R9	28S ribosomal protein S7, mitochondrial
5.81988	TSSVFEDPVISK	Q9Y2R9	28S ribosomal protein S7, mitochondrial
5.49337	YHAASAEEQATIER	Q9Y2R9	28S ribosomal protein S7, mitochondrial
6.59902	FGTVLTEHVAAAELGAR	O43598	2'-deoxynucleoside 5'-phosphate N-hydrolase 1
6.28789	GEPGRPALYFCGSIR	O43598	2'-deoxynucleoside 5'-phosphate N-hydrolase 1
6.53712	VLSAMIR	O43598	2'-deoxynucleoside 5'-phosphate N-hydrolase 1
6.02979	YFEADPPGQVAASPDPTT	O43598	2'-deoxynucleoside 5'-phosphate N-hydrolase 1
5.68352	QLLEELDK	Q9UJ83	2-hydroxyacyl-CoA lyase 1
5.54551	QPLLIIGK	Q9UJ83	2-hydroxyacyl-CoA lyase 1
6.19269	AAGCDFTNVVK	P52758	2-iminobutanoate/2-iminopropanoate deaminase
5.7495	AAYQVAALPK	P52758	2-iminobutanoate/2-iminopropanoate deaminase
5.6558	LNVLANVIR	Q02218	2-oxoglutarate dehydrogenase complex component E1
6.00289	LVEDHLAVQSLIR	Q02218	2-oxoglutarate dehydrogenase complex component E1
5.87488	SSPYPTDVAR	Q02218	2-oxoglutarate dehydrogenase complex component E1
5.62688	VVNAPIFHVNSDDPEAVMYVCK	Q02218	2-oxoglutarate dehydrogenase complex component E1
5.62302	VYYDLTR	Q02218	2-oxoglutarate dehydrogenase complex component E1
5.75706	GPGYGIMSIR	P12694	2-oxoisovalerate dehydrogenase subunit alpha, mitochondrial
5.6565	SGDLFNCGSLTIR	P21953	2-oxoisovalerate dehydrogenase subunit beta, mitochondrial
5.85011	AIAGVINQPYYNYEAGPDAVLGR	O95861	3'(2'),5'-bisphosphate nucleotidase 1
6.15841	ASAYVFASPGCK	O95861	3'(2'),5'-bisphosphate nucleotidase 1
5.70577	HMNSAGVLATLR	O95861	3'(2'),5'-bisphosphate nucleotidase 1
6.01953	IIQLIEGK	O95861	3'(2'),5'-bisphosphate nucleotidase 1
6.01235	LAQMSICSSLAR	O95861	3'(2'),5'-bisphosphate nucleotidase 1
5.99467	LVASAYSIAQK	O95861	3'(2'),5'-bisphosphate nucleotidase 1
6.03258	LVTDCVAAMNPDAVLR	O95861	3'(2'),5'-bisphosphate nucleotidase 1
6.00431	VIAEGDLGIVEK	O95861	3'(2'),5'-bisphosphate nucleotidase 1
5.52123	FLNIQCQLSR	Q8IV48	3'-5' exoribonuclease 1
6.18836	KFQILDFTSPK	Q9BYD6	39S ribosomal protein L1, mitochondrial
5.75936	SSTSEGLLLK	Q9BYD6	39S ribosomal protein L1, mitochondrial
5.84817	VAVFTENASEVK	Q9BYD6	39S ribosomal protein L1, mitochondrial
6.21265	EIAAVFQDNR	Q7Z7H8	39S ribosomal protein L10, mitochondrial
5.73456	DLSSEELAAFQK	Q9Y3B7	39S ribosomal protein L11, mitochondrial
5.90458	EVAGLVTLK	Q9Y3B7	39S ribosomal protein L11, mitochondrial
5.59502	GVSINQFCK	Q9Y3B7	39S ribosomal protein L11, mitochondrial
5.33506	APQQWATFAR	Q9BYD1	39S ribosomal protein L13, mitochondrial
5.81799	LAIYGMLPK	Q9BYD1	39S ribosomal protein L13, mitochondrial
5.64331	LWTPPEDYRL	Q9BYD1	39S ribosomal protein L13, mitochondrial
5.71336	NLVEELPQPR	Q9BYD1	39S ribosomal protein L13, mitochondrial
5.67304	VGDQILLAIK	Q6P1L8	39S ribosomal protein L14, mitochondrial
5.992	VVDNSALGNSPYHR	Q6P1L8	39S ribosomal protein L14, mitochondrial
5.64707	YGFNEGHSFR	Q9P015	39S ribosomal protein L15, mitochondrial
5.87386	IATANMLGIR	Q9NX20	39S ribosomal protein L16, mitochondrial
6.34594	VPAPFKPITR	Q9NX20	39S ribosomal protein L16, mitochondrial
5.96698	LFQVLAPR	Q9NRX2	39S ribosomal protein L17, mitochondrial
5.64774	MLQIPNR	Q9NRX2	39S ribosomal protein L17, mitochondrial
5.79787	NVVACESIGR	Q9H0U6	39S ribosomal protein L18, mitochondrial
5.49407	ISQFLGICIQR	P49406	39S ribosomal protein L19, mitochondrial
6.15139	RLDDSLLYLR	P49406	39S ribosomal protein L19, mitochondrial
5.80934	VLADLAIYEPK	Q9BYC9	39S ribosomal protein L20, mitochondrial
5.85584	YPALIGNLVK	Q9BYC9	39S ribosomal protein L20, mitochondrial
5.53729	IVTTPQTVLR	Q7Z2W9	39S ribosomal protein L21, mitochondrial
5.92117	LFAVVHFASR	Q7Z2W9	39S ribosomal protein L21, mitochondrial
5.68617	EYIQQLR	Q9NWU5	39S ribosomal protein L22, mitochondrial
5.49641	SNLYIAESTSGR	Q9NWU5	39S ribosomal protein L22, mitochondrial
5.83229	ADGIVPETWIDGPK	Q96A35	39S ribosomal protein L24, mitochondrial
5.93447	DTSVEDALER	Q96A35	39S ribosomal protein L24, mitochondrial
5.70676	TYVPCLK	Q96A35	39S ribosomal protein L24, mitochondrial
5.75061	NTEAVDLITR	Q9P0M9	39S ribosomal protein L27, mitochondrial
5.75484	MVSEAGTGFCFNTK	O75394	39S ribosomal protein L33, mitochondrial
5.7585	ESLLLQVR	Q9BZE1	39S ribosomal protein L37, mitochondrial
5.80652	FLALYLHGAA	Q9BZE1	39S ribosomal protein L37, mitochondrial
5.82618	NDTGFQEGYPYPYPHTLYLLDK	Q9BZE1	39S ribosomal protein L37, mitochondrial
5.99237	VLEQPVVVQSVGTDGR	Q9BZE1	39S ribosomal protein L37, mitochondrial
5.8426	VLSLVDDPR	Q9BZE1	39S ribosomal protein L37, mitochondrial
5.86432	LAEYYGLYR	Q96DV4	39S ribosomal protein L38, mitochondrial
5.68283	AFKDEYMVNLVR	Q9NYK5	39S ribosomal protein L39, mitochondrial
5.59211	AHFTIWDK	Q9NYK5	39S ribosomal protein L39, mitochondrial
5.87122	DAHALIYK	Q9NYK5	39S ribosomal protein L39, mitochondrial
5.97983	TDPGTVFVMNK	Q9NYK5	39S ribosomal protein L39, mitochondrial
5.76864	YKVDFIEEK	Q9NYK5	39S ribosomal protein L39, mitochondrial
5.68706	ATENPEQVASEGLPEPVLR	Q9BYD3	39S ribosomal protein L4, mitochondrial
5.77752	DGTFDPDNLEK	Q8IXM3	39S ribosomal protein L41, mitochondrial
5.48194	GIGFLTSGWR	Q8IXM3	39S ribosomal protein L41, mitochondrial
6.1078	LFQLYPR	Q8IXM3	39S ribosomal protein L41, mitochondrial
6.1731	YGFEPTQEGK	Q8IXM3	39S ribosomal protein L41, mitochondrial
6.38694	LADQSGLDVIR	Q8N983	39S ribosomal protein L43, mitochondrial
6.08705	SVEEISTLVQK	Q8N983	39S ribosomal protein L43, mitochondrial
5.6705	VVAEYLNGAVR	Q8N983	39S ribosomal protein L43, mitochondrial
5.90772	EAVLLNLK	Q9H9J2	39S ribosomal protein L44, mitochondrial
5.71665	LYGFTENR	Q9H9J2	39S ribosomal protein L44, mitochondrial
5.99359	ALLLTGDFSQAGNK	Q9H2W6	39S ribosomal protein L46, mitochondrial
6.20809	DELGDYLKPK	Q9H2W6	39S ribosomal protein L46, mitochondrial
6.12688	NLVLLVR	Q9H2W6	39S ribosomal protein L46, mitochondrial
6.152	SLYSDHELR	Q9H2W6	39S ribosomal protein L46, mitochondrial
5.89747	TLATLSENNMEAK	Q9H2W6	39S ribosomal protein L46, mitochondrial
6.12036	GLEEFFDDPK	Q9HD33	39S ribosomal protein L47, mitochondrial
5.95627	ARPELEELLAK	Q96GC5	39S ribosomal protein L48, mitochondrial
6.02161	TIEVLQLQDQGSK	Q96GC5	39S ribosomal protein L48, mitochondrial
5.80052	VEESYAMPTK	Q96GC5	39S ribosomal protein L48, mitochondrial
5.80426	FVESVDEYQFVER	Q13405	39S ribosomal protein L49, mitochondrial
5.84226	TPVTQVNEVTGTLR	Q13405	39S ribosomal protein L49, mitochondrial
6.03152	AYTPPEDLQSR	Q8N5N7	39S ribosomal protein L50, mitochondrial
6.03206	STNLNCSVIADVR	Q96EL3	39S ribosomal protein L53, mitochondrial
5.98762	TFLQTVSSEK	Q96EL3	39S ribosomal protein L53, mitochondrial
6.23988	VQFCPFEK	Q96EL3	39S ribosomal protein L53, mitochondrial
5.76702	NLGVVVAPHTLK	Q9BYD2	39S ribosomal protein L9, mitochondrial
5.80808	YWLAQQAAK	Q9BYD2	39S ribosomal protein L9, mitochondrial
5.75356	MPVGSPLLR	Q9NVS2	39S ribosomal protein S18a, mitochondrial
5.43047	GEEIIPR	Q9NP92	39S ribosomal protein S30, mitochondrial
5.89977	PLYETIEDNDVK	Q9NP92	39S ribosomal protein S30, mitochondrial
5.98231	DLAPIGIR	Q99714	3-hydroxyacyl-CoA dehydrogenase type-2
6.69611	DVQTALALAK	Q99714	3-hydroxyacyl-CoA dehydrogenase type-2
6.49941	GGIVGMTLPIAR	Q99714	3-hydroxyacyl-CoA dehydrogenase type-2
6.03055	GQTHTLEDFQR	Q99714	3-hydroxyacyl-CoA dehydrogenase type-2
6.10735	KGQTHTLEDFQR	Q99714	3-hydroxyacyl-CoA dehydrogenase type-2
6.39206	KLGNNCVFAPADVTSEK	Q99714	3-hydroxyacyl-CoA dehydrogenase type-2
6.67819	LVAGEMGQNEPDQGGQR	Q99714	3-hydroxyacyl-CoA dehydrogenase type-2
6.1897	LVGQGASAVLLDLPNSGGEAQAK	Q99714	3-hydroxyacyl-CoA dehydrogenase type-2
6.56314	VCNFLASQVPFPSR	Q99714	3-hydroxyacyl-CoA dehydrogenase type-2
6.03015	VDVAVNCAGIAVASK	Q99714	3-hydroxyacyl-CoA dehydrogenase type-2
5.66832	SGNIINMSSVASSVK	Q9BUT1	3-hydroxybutyrate dehydrogenase type 2
6.05909	SVAADFIQQGIR	Q9BUT1	3-hydroxybutyrate dehydrogenase type 2
5.58727	VIATDINESK	Q9BUT1	3-hydroxybutyrate dehydrogenase type 2
6.29731	DLGLAQDSATSTK	P31937	3-hydroxyisobutyrate dehydrogenase, mitochondrial
5.70494	EFQDAGEQVVSSPADVAEK	P31937	3-hydroxyisobutyrate dehydrogenase, mitochondrial
5.88664	MGAVFMDAPVSGGVGAAR	P31937	3-hydroxyisobutyrate dehydrogenase, mitochondrial
5.76583	AFCAGGDIR	Q6NVY1	3-hydroxyisobutyryl-CoA hydrolase, mitochondrial
6.19814	AGIATHFVDSEK	Q6NVY1	3-hydroxyisobutyryl-CoA hydrolase, mitochondrial
5.9009	ENIASVLENYHTESK	Q6NVY1	3-hydroxyisobutyryl-CoA hydrolase, mitochondrial
6.13523	EVTEEDLNNHFK	Q6NVY1	3-hydroxyisobutyryl-CoA hydrolase, mitochondrial
6.04936	IAPVFFR	Q6NVY1	3-hydroxyisobutyryl-CoA hydrolase, mitochondrial
5.48252	SLGSSDLKF	Q6NVY1	3-hydroxyisobutyryl-CoA hydrolase, mitochondrial
5.96177	HNFTPLAR	P42765	3-ketoacyl-CoA thiolase, mitochondrial
6.06939	RTPFGAYGGLLK	P42765	3-ketoacyl-CoA thiolase, mitochondrial
5.77311	SLDLDISK	P42765	3-ketoacyl-CoA thiolase, mitochondrial
6.04372	TNVNGGAIALGHPLGGSGSR	P42765	3-ketoacyl-CoA thiolase, mitochondrial
5.53612	GCFQAEIVPVTTTVHDDK	P09110	3-ketoacyl-CoA thiolase, peroxisomal
5.7703	QDTFALASQQK	P09110	3-ketoacyl-CoA thiolase, peroxisomal
6.01248	VNPLGGAVALGHPLGCTGAR	P09110	3-ketoacyl-CoA thiolase, peroxisomal
5.91024	ARPEDVISEGR	P25325	3-mercaptopyruvate sulfurtransferase
5.99795	AEAGAGSATEFQFR	P46783	40S ribosomal protein S10
5.99547	IAIYELLFK	P46783	40S ribosomal protein S10
7.35898	KAEAGAGSATEFQFR	P46783	40S ribosomal protein S10
7.09211	NVPNLHVMK	P46783	40S ribosomal protein S10
6.25318	CPFTGNVSIR	P62280	40S ribosomal protein S11
6.86963	DYLHYIR	P62280	40S ribosomal protein S11
6.62436	EAIEGTYIDK	P62280	40S ribosomal protein S11
6.1664	EAIEGTYIDKK	P62280	40S ribosomal protein S11
6.69271	ILSGVVTK	P62280	40S ribosomal protein S11
6.89169	KCPFTGNVSIR	P62280	40S ribosomal protein S11
6.95378	NMSVHLSPCFR	P62280	40S ribosomal protein S11
6.11125	QPTIFQNK	P62280	40S ribosomal protein S11
6.38504	VLLGETGK	P62280	40S ribosomal protein S11
6.90414	DVIEEYFK	P25398	40S ribosomal protein S12
6.81627	KLGEWVGLCK	P25398	40S ribosomal protein S12
6.4873	KVVGCSCVVVK	P25398	40S ribosomal protein S12
6.27659	LGEWVGLCK	P25398	40S ribosomal protein S12
6.51293	LVEALCAEHQINLIK	P25398	40S ribosomal protein S12
7.61433	TALIHDGLAR	P25398	40S ribosomal protein S12
6.81402	VVGCSCVVVK	P25398	40S ribosomal protein S12
5.97977	GLAPDLPEDLYHLIK	P62277	40S ribosomal protein S13
6.32701	GLSQSALPYR	P62277	40S ribosomal protein S13
6.49378	GLTPSQIGVILR	P62277	40S ribosomal protein S13
6.43526	KGLTPSQIGVILR	P62277	40S ribosomal protein S13
6.7957	LILIESR	P62277	40S ribosomal protein S13
6.47988	ADRDESSPYAAMLAAQDVAQR	P62263	40S ribosomal protein S14
7.42531	ELGITALHIK	P62263	40S ribosomal protein S14
7.17757	IEDVTPIPSDSTR	P62263	40S ribosomal protein S14
5.959	IEDVTPIPSDSTRR	P62263	40S ribosomal protein S14
6.63835	IGRIEDVTPIPSDSTR	P62263	40S ribosomal protein S14
5.60815	KEEQVISLGPQVAEGENVFGVCHIFASFNDTFVHVTDLSGK	P62263	40S ribosomal protein S14
6.87546	TPGPGAQSALR	P62263	40S ribosomal protein S14
7.08795	EAPPMEKPEVVK	P62841	40S ribosomal protein S15
6.53509	FLTVMMK	P62244	40S ribosomal protein S15a
7.23735	IVVNLTGR	P62244	40S ribosomal protein S15a
7.21931	MNVLADALK	P62244	40S ribosomal protein S15a
6.90833	WQNNLLPSR	P62244	40S ribosomal protein S15a
6.20831	FHEICSNLVK	H3BN98	40S ribosomal protein S15a (Fragment)
6.92752	ALVAYYQK	P62249	40S ribosomal protein S16
6.89686	DILIQYDR	P62249	40S ribosomal protein S16
5.8391	FAGVDIR	P62249	40S ribosomal protein S16
7.28329	GGGHVAQIYAIR	P62249	40S ribosomal protein S16
7.1004	GPLQSVQVFGR	P62249	40S ribosomal protein S16
6.24267	LLEPVLLLGK	P62249	40S ribosomal protein S16
6.76528	TLLVADPR	P62249	40S ribosomal protein S16
6.61319	VNGRPLEMIEPR	P62249	40S ribosomal protein S16
7.56088	IAGYVTHLMK	P08708	40S ribosomal protein S17
6.15338	ADIDLTK	P62269	40S ribosomal protein S18
5.93863	AGELTEDEVER	P62269	40S ribosomal protein S18
7.34854	IAFAITAIK	P62269	40S ribosomal protein S18
6.46603	IPDWFLNR	P62269	40S ribosomal protein S18
5.44691	KIAFAITAIK	P62269	40S ribosomal protein S18
7.15229	RAGELTEDEVER	P62269	40S ribosomal protein S18
7.22086	VITIMQNPR	P62269	40S ribosomal protein S18
7.08013	VLNTNIDGR	P62269	40S ribosomal protein S18
6.9163	YSQVLANGLDNK	P62269	40S ribosomal protein S18
7.05701	ALAAFLK	P39019	40S ribosomal protein S19
6.1409	ALAAFLKK	P39019	40S ribosomal protein S19
7.03061	DVNQQEFVR	P39019	40S ribosomal protein S19
5.47742	IAGQVAAANK	P39019	40S ribosomal protein S19
6.01464	LKVPEWVDTVK	P39019	40S ribosomal protein S19
7.02564	NGVMPSHFSR	P39019	40S ribosomal protein S19
6.8984	RVLQALEGLK	P39019	40S ribosomal protein S19
6.11485	VLQALEGLK	P39019	40S ribosomal protein S19
5.78759	AFVAIGDYNGHVGLGVK	P15880	40S ribosomal protein S2
6.63438	ATFDAISK	P15880	40S ribosomal protein S2
5.76408	CGSVLVR	P15880	40S ribosomal protein S2
6.34676	EWMPVTK	P15880	40S ribosomal protein S2
6.93838	GCTATLGNFAK	P15880	40S ribosomal protein S2
7.19138	GTGIVSAPVPK	P15880	40S ribosomal protein S2
5.63834	IGKPHTVPCK	P15880	40S ribosomal protein S2
6.35849	LLMMAGIDDCYTSAR	P15880	40S ribosomal protein S2
6.12276	LSIVPVR	P15880	40S ribosomal protein S2
6.47479	LSIVPVRR	P15880	40S ribosomal protein S2
6.11191	SPYQEFTDHLVK	P15880	40S ribosomal protein S2
7.11182	DTGKTPVEPEVAIHR	P60866	40S ribosomal protein S20
7.14267	RLIDLHSPSEIVK	P60866	40S ribosomal protein S20
7.30323	TPVEPEVAIHR	P60866	40S ribosomal protein S20
6.88738	VCADLIR	P60866	40S ribosomal protein S20
7.10729	DHASIQMNVAEVDK	P63220	40S ribosomal protein S21
6.0378	DHASIQMNVAEVDKVTGR	P63220	40S ribosomal protein S21
6.824	MGESDDSILR	P63220	40S ribosomal protein S21
6.81774	RMGESDDSILR	P63220	40S ribosomal protein S21
7.08802	TYAICGAIR	P63220	40S ribosomal protein S21
6.39628	ANPFGGASHAK	P62266	40S ribosomal protein S23
7.03337	GHAVGDIPGVR	P62266	40S ribosomal protein S23
5.89123	KITAFVPNDGCLNFIEENDEVLVAGFGR	P62266	40S ribosomal protein S23
6.70923	VANVSLLALYK	P62266	40S ribosomal protein S23
7.32051	QMVIDVLHPGK	A0A2R8YD14	40S ribosomal protein S24
NaN	RALQFLWHLHAACK	A0A2R8YD14	40S ribosomal protein S24
6.27307	TTGFGMIYDSLDYAK	A0A2R8YD14	40S ribosomal protein S24
5.42596	TTPDVIFVFGFR	A0A2R8YD14	40S ribosomal protein S24
7.40715	AALQELLSK	P62851	40S ribosomal protein S25
7.24848	LITPAVVSER	P62851	40S ribosomal protein S25
7.18723	LNNLVLFDK	P62851	40S ribosomal protein S25
6.97933	LHYCVSCAIHSK	P62854	40S ribosomal protein S26
7.06465	NIVEAAAVR	P62854	40S ribosomal protein S26
6.92417	DLLHPSPEEEK	P42677	40S ribosomal protein S27
6.58396	LTEGCSFR	P42677	40S ribosomal protein S27
6.53872	LVQSPNSYFMDVK	P42677	40S ribosomal protein S27
6.66295	DLLHPSLEEEK	Q71UM5	40S ribosomal protein S27-like
5.65234	DLLHPSLEEEKK	Q71UM5	40S ribosomal protein S27-like
5.63929	EGDVLTLLESER	P62857	40S ribosomal protein S28
7.0898	VEFMDDTSR	P62857	40S ribosomal protein S28
6.74039	DIGFIKLD	P62273	40S ribosomal protein S29
7.0433	GHQQLYWSHPR	P62273	40S ribosomal protein S29
6.20374	YGLNMCR	P62273	40S ribosomal protein S29
6.38379	ACYGVLR	P23396	40S ribosomal protein S3
6.96718	AELNEFLTR	P23396	40S ribosomal protein S3
6.60554	DEILPTTPISEQK	P23396	40S ribosomal protein S3
6.77993	ELAEDGYSGVEVR	P23396	40S ribosomal protein S3
7.17052	FVADGIFK	P23396	40S ribosomal protein S3
5.91088	GCEVVVSGK	P23396	40S ribosomal protein S3
6.88493	GGKPEPPAMPQPVPTA	P23396	40S ribosomal protein S3
6.50339	GLCAIAQAESLR	P23396	40S ribosomal protein S3
6.65496	IMLPWDPTGK	P23396	40S ribosomal protein S3
6.80027	IRELTAVVQK	P23396	40S ribosomal protein S3
7.01883	KPLPDHVSIVEPK	P23396	40S ribosomal protein S3
5.83328	LLGGLAVR	P23396	40S ribosomal protein S3
6.21264	QGVLGIK	P23396	40S ribosomal protein S3
5.71649	RACYGVLR	P23396	40S ribosomal protein S3
6.78991	TEIIILATR	P23396	40S ribosomal protein S3
5.52399	FVDGLMIHSGD	E9PJN9	40S ribosomal protein S3 (Fragment)
7.04235	APAMFNIR	P61247	40S ribosomal protein S3a
5.69919	KVVDPFSK	P61247	40S ribosomal protein S3a
6.1907	KWQTMIEAHVDVK	P61247	40S ribosomal protein S3a
6.73105	LFCVGFTK	P61247	40S ribosomal protein S3a
6.73559	LIPDSIGK	P61247	40S ribosomal protein S3a
6.8961	LITEDVQGK	P61247	40S ribosomal protein S3a
6.63596	LMELHGEGSSSGK	P61247	40S ribosomal protein S3a
6.71563	MMEIMTR	P61247	40S ribosomal protein S3a
7.3207	NCLTNFHGMDLTR	P61247	40S ribosomal protein S3a
7.09798	TTDGYLLR	P61247	40S ribosomal protein S3a
6.23518	VFEVSLADLQNDEVAFRK	P61247	40S ribosomal protein S3a
5.60438	VVDPFSK	P61247	40S ribosomal protein S3a
6.30405	VVDPFSKK	P61247	40S ribosomal protein S3a
5.69643	DANGNSFATR	P62701	40S ribosomal protein S4, X isoform
6.9997	ERHPGSFDVVHVK	P62701	40S ribosomal protein S4, X isoform
6.58504	FDTGNLCMVTGGANLGR	P62701	40S ribosomal protein S4, X isoform
7.28324	GIPHLVTHDAR	P62701	40S ribosomal protein S4, X isoform
7.07513	GNKPWISLPR	P62701	40S ribosomal protein S4, X isoform
6.79084	HPGSFDVVHVK	P62701	40S ribosomal protein S4, X isoform
6.27271	IGVITNR	P62701	40S ribosomal protein S4, X isoform
7.55899	LSNIFVIGK	P62701	40S ribosomal protein S4, X isoform
6.98281	LTGVFAPR	P62701	40S ribosomal protein S4, X isoform
6.67386	LTIAEER	P62701	40S ribosomal protein S4, X isoform
5.67595	LTIAEERDK	P62701	40S ribosomal protein S4, X isoform
6.97837	VNDTIQIDLETGK	P62701	40S ribosomal protein S4, X isoform
6.61719	YALTGDEVK	P62701	40S ribosomal protein S4, X isoform
6.73232	YALTGDEVKK	P62701	40S ribosomal protein S4, X isoform
6.78655	YPDPLIK	P62701	40S ribosomal protein S4, X isoform
6.46812	LTNSMMMHGR	P46782	40S ribosomal protein S5
6.68015	VNQAIWLLCTGAR	P46782	40S ribosomal protein S5
7.05266	DIPGLTDTTVPR	P62753	40S ribosomal protein S6
6.47463	LFNLSKEDDVR	P62753	40S ribosomal protein S6
5.72569	LIEVDDER	P62753	40S ribosomal protein S6
6.79377	LIEVDDERK	P62753	40S ribosomal protein S6
7.22224	LNISFPATGCQK	P62753	40S ribosomal protein S6
5.82601	RMATEVAADALGEEWK	P62753	40S ribosomal protein S6
NaN	AIIIFVPVPQLK	P62081	40S ribosomal protein S7
6.77722	AQQNNVEHKVETFSGVYK	P62081	40S ribosomal protein S7
6.02933	ELNITAAK	P62081	40S ribosomal protein S7
6.68503	HVVFIAQR	P62081	40S ribosomal protein S7
6.18126	TLTAVHDAILEDLVFPSEIVGK	P62081	40S ribosomal protein S7
6.65349	VETFSGVYK	P62081	40S ribosomal protein S7
5.54989	VETFSGVYKK	P62081	40S ribosomal protein S7
6.93617	ADGYVLEGK	P62241	40S ribosomal protein S8
6.60038	ELEFYLR	P62241	40S ribosomal protein S8
6.97737	ELEFYLRK	P62241	40S ribosomal protein S8
6.43943	IIDVVYNASNNELVR	P62241	40S ribosomal protein S8
7.57229	ISSLLEEQFQQGK	P62241	40S ribosomal protein S8
7.13125	LDVGNFSWGSECCTR	P62241	40S ribosomal protein S8
6.86878	LLACIASR	P62241	40S ribosomal protein S8
6.89059	LTPEEEEILNK	P62241	40S ribosomal protein S8
6.35005	LTPEEEEILNKK	P62241	40S ribosomal protein S8
6.90409	NCIVLIDSTPYR	P62241	40S ribosomal protein S8
6.03861	YELGRPAANTK	P62241	40S ribosomal protein S8
6.89479	HIDFSLR	P46781	40S ribosomal protein S9
6.76918	IEDFLER	P46781	40S ribosomal protein S9
6.37724	IGVLDEGK	P46781	40S ribosomal protein S9
5.99015	KQVVNIPSFIVR	P46781	40S ribosomal protein S9
5.99287	LDYILGLK	P46781	40S ribosomal protein S9
7.03034	LFEGNALLR	P46781	40S ribosomal protein S9
6.68494	LIGEYGLR	P46781	40S ribosomal protein S9
6.96294	MKLDYILGLK	P46781	40S ribosomal protein S9
6.10141	QVVNIPSFIVR	P46781	40S ribosomal protein S9
6.73337	RLFEGNALLR	P46781	40S ribosomal protein S9
5.45181	SRLDQELK	P46781	40S ribosomal protein S9
6.31008	ADHQPLTEASYVNLPTIALCNTDSPLR	P08865	40S ribosomal protein SA
6.02696	AIVAIENPADVSVISSR	P08865	40S ribosomal protein SA
7.28968	FAAATGATPIAGR	P08865	40S ribosomal protein SA
6.05098	FLAAGTHLGGTNLDFQMEQYIYK	P08865	40S ribosomal protein SA
5.89935	KSDGIYIINLK	P08865	40S ribosomal protein SA
7.35394	LLVVTDPR	P08865	40S ribosomal protein SA
7.06996	SDGIYIINLK	P08865	40S ribosomal protein SA
7.38094	YVDIAIPCNNK	P08865	40S ribosomal protein SA
5.34761	LMVIFSK	Q9BRK5	45 kDa calcium-binding protein
NaN	EEGSPLELER	P08195	4F2 cell-surface antigen heavy chain
5.71302	VAEDEAEAAAAAK	P08195	4F2 cell-surface antigen heavy chain
6.13521	EREDEIATMECINNGK	P49189	4-trimethylaminobutyraldehyde dehydrogenase
6.31312	EVNLAVQNAK	P49189	4-trimethylaminobutyraldehyde dehydrogenase
5.96848	GALMANFLTQGQVCCNGTR	P49189	4-trimethylaminobutyraldehyde dehydrogenase
6.63862	GIKPVTLELGGK	P49189	4-trimethylaminobutyraldehyde dehydrogenase
6.70643	IGDPLLEDTR	P49189	4-trimethylaminobutyraldehyde dehydrogenase
6.47606	ILLEAAR	P49189	4-trimethylaminobutyraldehyde dehydrogenase
5.98912	SPLIIFSDCDMNNAVK	P49189	4-trimethylaminobutyraldehyde dehydrogenase
5.83947	STGTFVVSQPLNYR	P49189	4-trimethylaminobutyraldehyde dehydrogenase
6.32275	VIATFTCSGEK	P49189	4-trimethylaminobutyraldehyde dehydrogenase
6.43329	VSFTGSVPTGMK	P49189	4-trimethylaminobutyraldehyde dehydrogenase
6.27281	VTIEYYSQLK	P49189	4-trimethylaminobutyraldehyde dehydrogenase
5.56188	LLSWSDNWR	Q8TCD5	5'(3')-deoxyribonucleotidase, cytosolic type
5.82929	ALLNVVDNAR	Q8IV08	5'-3' exonuclease PLD3
6.22036	NSLGGDVLFVGK	Q9H0D6	5'-3' exoribonuclease 2
5.7256	SSFDSTTAESHSLSGSLTGSLTGSTLSSVSPR	P54646	5'-AMP-activated protein kinase catalytic subunit alpha-2
5.91836	TSCGSPNYAAPEVISGR	P54646	5'-AMP-activated protein kinase catalytic subunit alpha-2
5.79896	DGVMVLSATHR	Q9Y478	5'-AMP-activated protein kinase subunit beta-1
5.82885	YVTTLLYKPI	Q9Y478	5'-AMP-activated protein kinase subunit beta-1
6.34851	FDVINLAAEK	P54619	5'-AMP-activated protein kinase subunit gamma-1
5.83508	LVVVDENDVVK	P54619	5'-AMP-activated protein kinase subunit gamma-1
6.04329	SHYFEGVLK	P54619	5'-AMP-activated protein kinase subunit gamma-1
5.84215	TYNNLDVSVTK	P54619	5'-AMP-activated protein kinase subunit gamma-1
6.37295	ASVSSATFSGHGAR	Q7Z4H3	5'-deoxynucleotidase HDDC2
6.04626	LQDFYDSTAGK	Q7Z4H3	5'-deoxynucleotidase HDDC2
5.82573	QITQLLPEDLRK	Q7Z4H3	5'-deoxynucleotidase HDDC2
5.93635	STNIAAAASEPHS	Q7Z4H3	5'-deoxynucleotidase HDDC2
5.6044	FQSNHMDMVR	P49914	5-formyltetrahydrofolate cyclo-ligase
6.60137	DIVAAIQHNYK	Q5TFE4	5'-nucleotidase domain-containing protein 1
6.04213	HFLSDTGMACR	Q5TFE4	5'-nucleotidase domain-containing protein 1
6.01936	ILLLITSSHSDYCR	Q5TFE4	5'-nucleotidase domain-containing protein 1
5.87666	LANNGTVLR	Q5TFE4	5'-nucleotidase domain-containing protein 1
5.79426	MMTPEVLAEAYGKK	Q5TFE4	5'-nucleotidase domain-containing protein 1
5.56933	SQRPEESEPLEK	Q5TFE4	5'-nucleotidase domain-containing protein 1
6.27841	VVDYLTK	Q5TFE4	5'-nucleotidase domain-containing protein 1
6.05277	DILIEHYK	Q9H857	5'-nucleotidase domain-containing protein 2
4.99779	TFHNPTYFSR	Q9H857	5'-nucleotidase domain-containing protein 2
5.88068	TPFLGDMAHIR	Q9H857	5'-nucleotidase domain-containing protein 2
6.45335	AAVEEGIVLGGGCALLR	P10809	60 kDa heat shock protein, mitochondrial
6.4138	CEFQDAYVLLSEK	P10809	60 kDa heat shock protein, mitochondrial
6.82033	CIPALDSLTPANEDQK	P10809	60 kDa heat shock protein, mitochondrial
6.69288	DDAMLLK	P10809	60 kDa heat shock protein, mitochondrial
7.62308	DRVTDALNATR	P10809	60 kDa heat shock protein, mitochondrial
7.10135	EIGNIISDAMK	P10809	60 kDa heat shock protein, mitochondrial
6.69288	EIGNIISDAMKK	P10809	60 kDa heat shock protein, mitochondrial
7.11986	GANPVEIR	P10809	60 kDa heat shock protein, mitochondrial
7.44645	GYISPYFINTSK	P10809	60 kDa heat shock protein, mitochondrial
7.793	IGIEIIK	P10809	60 kDa heat shock protein, mitochondrial
7.58534	IPAMTIAK	P10809	60 kDa heat shock protein, mitochondrial
7.59195	LSDGVAVLK	P10809	60 kDa heat shock protein, mitochondrial
6.50756	LVQDVANNTNEEAGDGTTTATVLAR	P10809	60 kDa heat shock protein, mitochondrial
7.39676	NAGVEGSLIVEK	P10809	60 kDa heat shock protein, mitochondrial
5.94311	TALLDAAGVASLLTTAEVVVTEIPK	P10809	60 kDa heat shock protein, mitochondrial
6.81534	TLNDELEIIEGMK	P10809	60 kDa heat shock protein, mitochondrial
7.58931	TVIIEQSWGSPK	P10809	60 kDa heat shock protein, mitochondrial
6.34978	VGEVIVTK	P10809	60 kDa heat shock protein, mitochondrial
7.25792	VGEVIVTKDDAMLLK	P10809	60 kDa heat shock protein, mitochondrial
6.87515	VGGTSDVEVNEK	P10809	60 kDa heat shock protein, mitochondrial
6.39007	VGGTSDVEVNEKK	P10809	60 kDa heat shock protein, mitochondrial
7.85316	VGLQVVAVK	P10809	60 kDa heat shock protein, mitochondrial
6.54741	VTDALNATR	P10809	60 kDa heat shock protein, mitochondrial
6.45974	AGAIAPCEVTVPAQNTGLGPEK	P05388	60S acidic ribosomal protein P0
5.64188	AVVLMGK	P05388	60S acidic ribosomal protein P0
6.58807	CFIVGADNVGSK	P05388	60S acidic ribosomal protein P0
6.60029	EDLTEIR	P05388	60S acidic ribosomal protein P0
6.7724	GHLENNPALEK	P05388	60S acidic ribosomal protein P0
7.0475	GNVGFVFTK	P05388	60S acidic ribosomal protein P0
5.9686	GTIEILSDVQLIK	P05388	60S acidic ribosomal protein P0
7.01431	IIQLLDDYPK	P05388	60S acidic ribosomal protein P0
5.47757	NVASVCLQIGYPTVASVPHSIINGYK	P05388	60S acidic ribosomal protein P0
5.97053	RVLALSVETDYTFPLAEK	P05388	60S acidic ribosomal protein P0
6.35135	TSFFQALGITTK	P05388	60S acidic ribosomal protein P0
5.33818	AAGVNVEPFWPGLFAK	P05386	60S acidic ribosomal protein P1
5.79871	ILDSVGIEADDDR	P05387	60S acidic ribosomal protein P2
7.50348	ILDSVGIEADDDRLNK	P05387	60S acidic ribosomal protein P2
6.89034	LASVPAGGAVAVSAAPGSAAPAAGSAPAAAEEK	P05387	60S acidic ribosomal protein P2
7.06695	NIEDVIAQGIGK	P05387	60S acidic ribosomal protein P2
6.12869	YVASYLLAALGGNSSPSAK	P05387	60S acidic ribosomal protein P2
5.31969	LISQDIHSNTYNYK	Q96D46	60S ribosomal export protein NMD3
5.71476	STFSVEIVPICK	Q96D46	60S ribosomal export protein NMD3
6.12136	EHVIEALR	P27635	60S ribosomal protein L10
6.94682	GAFGKPQGTVAR	P27635	60S ribosomal protein L10
5.74184	MLSCAGADR	P27635	60S ribosomal protein L10
7.11921	RLIPDGCGVK	P27635	60S ribosomal protein L10
6.16981	VDEFPLCGHMVSDEYEQLSSEALEAAR	P27635	60S ribosomal protein L10
7.19499	VHIGQVIMSIR	P27635	60S ribosomal protein L10
6.6214	DTLYEAVR	P62906	60S ribosomal protein L10a
7.11333	FSVCVLGDQQHCDEAK	P62906	60S ribosomal protein L10a
6.37132	ILGPGLNK	P62906	60S ribosomal protein L10a
7.21004	KYDAFLASESLIK	P62906	60S ribosomal protein L10a
6.23401	VLCLAVAVGHVK	P62906	60S ribosomal protein L10a
6.50552	AEEILEK	P62913	60S ribosomal protein L11
6.85979	LCLNICVGESGDR	P62913	60S ribosomal protein L11
5.86968	NNFSDTGNFGFGIQEHIDLGIK	P62913	60S ribosomal protein L11
7.05251	VLEQLTGQTPVFSK	P62913	60S ribosomal protein L11
7.20542	YDGIILPGK	P62913	60S ribosomal protein L11
6.65133	CTGGEVGATSALAPK	P30050	60S ribosomal protein L12
7.2065	EILGTAQSVGCNVDGR	P30050	60S ribosomal protein L12
7.14135	HPHDIIDDINSGAVECPAS	P30050	60S ribosomal protein L12
6.77928	HSGNITFDEIVNIAR	P30050	60S ribosomal protein L12
7.38884	IGPLGLSPK	P30050	60S ribosomal protein L12
6.75617	QAQIEVVPSASALIIK	P30050	60S ribosomal protein L12
6.95076	GFSLEELR	P26373	60S ribosomal protein L13
7.15172	LATQLTGPVMPVR	P26373	60S ribosomal protein L13
6.12139	RVATWFNQPAR	P26373	60S ribosomal protein L13
7.13226	STESLQANVQR	P26373	60S ribosomal protein L13
7.20509	TIGISVDPR	P26373	60S ribosomal protein L13
7.01182	VATWFNQPAR	P26373	60S ribosomal protein L13
6.32509	VATWFNQPARK	P26373	60S ribosomal protein L13
6.24993	CEGINISGNFYR	P40429	60S ribosomal protein L13a
6.08151	LAHEVGWK	P40429	60S ribosomal protein L13a
6.61821	MVVPAALK	P40429	60S ribosomal protein L13a
6.92423	RMVVPAALK	P40429	60S ribosomal protein L13a
7.10132	VFDGIPPPYDK	P40429	60S ribosomal protein L13a
6.88047	YQAVTATLEEK	P40429	60S ribosomal protein L13a
6.60417	ALVDGPCTQVR	P50914	60S ribosomal protein L14
6.30116	LVAIVDVIDQNR	P50914	60S ribosomal protein L14
6.05497	MTDFDRFK	P50914	60S ribosomal protein L14
6.64023	VAYVSFGPHAGK	P50914	60S ribosomal protein L14
6.70239	GATYGKPVHHGVNQLK	P61313	60S ribosomal protein L15
6.28557	NPDTQWITKPVHK	P61313	60S ribosomal protein L15
6.03689	NTLQLHR	P61313	60S ribosomal protein L15
6.88438	QGYVIYR	P61313	60S ribosomal protein L15
5.93006	RNPDTQWITK	P61313	60S ribosomal protein L15
6.54434	SLQSVAEER	P61313	60S ribosomal protein L15
7.07158	VLNSYWVGEDSTYK	P61313	60S ribosomal protein L15
6.28189	EQIVPKPEEEVAQK	P18621	60S ribosomal protein L17
5.99279	INPYMSSPCHIEMILTEK	P18621	60S ribosomal protein L17
6.04491	QWGWTQGR	P18621	60S ribosomal protein L17
7.11333	SAEFLLHMLK	P18621	60S ribosomal protein L17
6.25093	VRYSLDPENPTK	P18621	60S ribosomal protein L17
6.91649	YSLDPENPTK	P18621	60S ribosomal protein L17
7.09235	GCGTVLLSGPR	Q07020	60S ribosomal protein L18
6.72855	GCGTVLLSGPRK	Q07020	60S ribosomal protein L18
5.82899	ILTFDQLALDSPK	Q07020	60S ribosomal protein L18
6.00419	RTNSTFNQVVLK	Q07020	60S ribosomal protein L18
6.82906	SQDIYLR	Q07020	60S ribosomal protein L18
6.96233	TAVVVGTITDDVR	Q07020	60S ribosomal protein L18
7.23624	TNRPPLSLSR	Q07020	60S ribosomal protein L18
6.81487	TNSTFNQVVLK	Q07020	60S ribosomal protein L18
6.56221	TNSTFNQVVLKR	Q07020	60S ribosomal protein L18
6.37886	AHSIQIMK	Q02543	60S ribosomal protein L18a
6.39369	CHTPPLYR	Q02543	60S ribosomal protein L18a
7.10275	DLTTAGAVTQCYR	Q02543	60S ribosomal protein L18a
6.49566	EYRDLTTAGAVTQCYR	Q02543	60S ribosomal protein L18a
6.61326	IFAPNHVVAK	Q02543	60S ribosomal protein L18a
6.60042	KSSGEIVYCGQVFEK	Q02543	60S ribosomal protein L18a
6.65985	NFGIWLR	Q02543	60S ribosomal protein L18a
6.98537	SSGEIVYCGQVFEK	Q02543	60S ribosomal protein L18a
6.90685	HMYHSLYLK	P84098	60S ribosomal protein L19
5.95661	ILMEHIHK	P84098	60S ribosomal protein L19
6.48826	KLLADQAEAR	P84098	60S ribosomal protein L19
5.99417	LLADQAEAR	P84098	60S ribosomal protein L19
6.66091	RLASSVLR	P84098	60S ribosomal protein L19
6.8026	VWLDPNETNEIANANSR	P84098	60S ribosomal protein L19
7.19928	HGVVPLATYMR	P46778	60S ribosomal protein L21
6.88999	VYNVTQHAVGIVVNK	P46778	60S ribosomal protein L21
7.22919	AGNLGGGVVTIER	P35268	60S ribosomal protein L22
7.32796	ITVTSEVPFSK	P35268	60S ribosomal protein L22
6.6626	YFQINQDEEEEEDED	P35268	60S ribosomal protein L22
6.9879	ECADLWPR	P62829	60S ribosomal protein L23
6.42812	GSAITGPVAK	P62829	60S ribosomal protein L23
6.11804	LPAAGVGDMVMATVK	P62829	60S ribosomal protein L23
6.99275	NLYIISVK	P62829	60S ribosomal protein L23
7.37503	FPLTTESAMK	P62750	60S ribosomal protein L23a
NaN	KIEDNNTLVFIVDVK	P62750	60S ribosomal protein L23a
6.98005	KLYDIDVAK	P62750	60S ribosomal protein L23a
7.23178	LAPDYDALDVANK	P62750	60S ribosomal protein L23a
6.50146	LDHYAIIK	P62750	60S ribosomal protein L23a
6.36374	LYDIDVAK	P62750	60S ribosomal protein L23a
6.974	VNTLIRPDGEK	P62750	60S ribosomal protein L23a
6.82662	AITGASLADIMAK	P83731	60S ribosomal protein L24
5.86924	CESAFLSK	P83731	60S ribosomal protein L24
6.68292	MKVELCSFSGYK	P83731	60S ribosomal protein L24
6.82868	QINWTVLYR	P83731	60S ribosomal protein L24
6.74153	VELCSFSGYK	P83731	60S ribosomal protein L24
7.39083	VFQFLNAK	P83731	60S ribosomal protein L24
6.93983	ANGTTVHVGIHPSK	Q9UNX3	60S ribosomal protein L26-like 1
6.16726	DDEVQVVR	Q9UNX3	60S ribosomal protein L26-like 1
7.12917	FNPFVTSDR	Q9UNX3	60S ribosomal protein L26-like 1
5.66522	KDDEVQVVR	Q9UNX3	60S ribosomal protein L26-like 1
6.98792	KYVIYIER	Q9UNX3	60S ribosomal protein L26-like 1
5.85593	YKEELIEK	Q9UNX3	60S ribosomal protein L26-like 1
6.90788	YVIYIER	Q9UNX3	60S ribosomal protein L26-like 1
7.16453	DVFRDPALK	P61353	60S ribosomal protein L27
7.43517	VVLVLAGR	P61353	60S ribosomal protein L27
7.14304	VYNYNHLMPTR	P61353	60S ribosomal protein L27
7.23866	YSVDIPLDK	P61353	60S ribosomal protein L27
7.17945	LWTLVSEQTR	P46776	60S ribosomal protein L27a
5.75717	NQSFCPTVNLDK	P46776	60S ribosomal protein L27a
7.10559	RNQSFCPTVNLDK	P46776	60S ribosomal protein L27a
7.12285	TGAAPIIDVVR	P46776	60S ribosomal protein L27a
6.55477	YHPGYFGK	P46776	60S ribosomal protein L27a
5.95931	ATLSSIR	P46779	60S ribosomal protein L28
7.23478	NCSSFLIK	P46779	60S ribosomal protein L28
6.43264	QTYSTEPNNLK	P46779	60S ribosomal protein L28
7.26006	SAHLQWMVVR	P46779	60S ribosomal protein L28
5.94587	TVGVEPAADGK	P46779	60S ribosomal protein L28
5.92168	YNGLIHR	P46779	60S ribosomal protein L28
7.06564	AQAAAPASVPAQAPK	P47914	60S ribosomal protein L29
6.95349	LAYIAHPK	P47914	60S ribosomal protein L29
6.79612	AFMGPLKK	P39023	60S ribosomal protein L3
6.22958	AGMTHIVR	P39023	60S ribosomal protein L3
6.73109	AHLMEIQVNGGTVAEK	P39023	60S ribosomal protein L3
5.85426	FQTMEEK	P39023	60S ribosomal protein L3
7.26361	HGSLGFLPR	P39023	60S ribosomal protein L3
7.4171	IGQGYLIK	P39023	60S ribosomal protein L3
6.70917	NNASTDYDLSDK	P39023	60S ribosomal protein L3
5.9572	PVHLTAFLGYK	P39023	60S ribosomal protein L3
7.10745	TVFAEHISDECK	P39023	60S ribosomal protein L3
7.42161	VACIGAWHPAR	P39023	60S ribosomal protein L3
6.85605	VAFSVAR	P39023	60S ribosomal protein L3
6.29154	KSEIEYYAMLAK	P62888	60S ribosomal protein L30
7.25972	LVILANNCPALR	P62888	60S ribosomal protein L30
6.99407	LVILANNCPALRK	P62888	60S ribosomal protein L30
6.56899	SEIEYYAMLAK	P62888	60S ribosomal protein L30
6.19323	SLESINSR	P62888	60S ribosomal protein L30
7.23338	TGVHHYSGNNIELGTACGK	P62888	60S ribosomal protein L30
5.32741	EMGTPDVR	P62899	60S ribosomal protein L31
6.87783	EYTINIHK	P62899	60S ribosomal protein L31
7.02106	SAINEVVTR	P62899	60S ribosomal protein L31
7.28501	ELEVLLMCNK	P62910	60S ribosomal protein L32
6.90089	FLVHNVK	P62910	60S ribosomal protein L32
7.00885	GQILMPNIGYGSNKK	P62910	60S ribosomal protein L32
6.89539	HMLPSGFRK	P62910	60S ribosomal protein L32
7.23361	SYCAEIAHNVSSK	P62910	60S ribosomal protein L32
6.55341	AFLIEEQK	P49207	60S ribosomal protein L34
6.4259	IVYLYTK	P49207	60S ribosomal protein L34
7.19468	RAFLIEEQK	P49207	60S ribosomal protein L34
6.90293	VELSQLR	P42766	60S ribosomal protein L35
7.14469	VLTVINQTQK	P42766	60S ribosomal protein L35
6.65878	AIFAGYK	P18077	60S ribosomal protein L35a
6.91238	DETEFYLGK	P18077	60S ribosomal protein L35a
5.7604	IEGVYAR	P18077	60S ribosomal protein L35a
5.70258	IEGVYARDETEFYLGK	P18077	60S ribosomal protein L35a
6.52132	VMLYPSR	P18077	60S ribosomal protein L35a
6.55455	VMLYPSRI	P18077	60S ribosomal protein L35a
6.85624	ALRYPMAVGLNK	Q9Y3U8	60S ribosomal protein L36
6.81657	EELSNVLAAMR	Q9Y3U8	60S ribosomal protein L36
6.7462	EVCGFAPYER	Q9Y3U8	60S ribosomal protein L36
7.09081	YPMAVGLNK	Q9Y3U8	60S ribosomal protein L36
5.80817	HFELGGDK	P83881	60S ribosomal protein L36a
6.43131	LECVEPNCR	P83881	60S ribosomal protein L36a
6.90315	AVGIWHCGSCMK	P61513	60S ribosomal protein L37a
7.28296	TVAGGAWTYNTTSAVTVK	P61513	60S ribosomal protein L37a
6.58865	YTCSFCGK	P61513	60S ribosomal protein L37a
6.84213	DFLLTAR	P63173	60S ribosomal protein L38
6.67068	QSLPPGLAVK	P63173	60S ribosomal protein L38
6.91651	YLYTLVITDK	P63173	60S ribosomal protein L38
7.00619	QNRPIPQWIR	P62891	60S ribosomal protein L39
6.77524	AAAAAAALQAK	P36578	60S ribosomal protein L4
7.29715	ACARPLISVYSEK	P36578	60S ribosomal protein L4
5.82104	AWNDIKK	P36578	60S ribosomal protein L4
5.78196	EAVLLLK	P36578	60S ribosomal protein L4
6.05276	EAVLLLKK	P36578	60S ribosomal protein L4
6.37597	FCIWTESAFR	P36578	60S ribosomal protein L4
6.50273	GPCIIYNEDNGIIK	P36578	60S ribosomal protein L4
7.21823	KLDELYGTWR	P36578	60S ribosomal protein L4
6.12851	LDELYGTWR	P36578	60S ribosomal protein L4
6.91966	MINTDLSR	P36578	60S ribosomal protein L4
6.59959	NIPGITLLNVSK	P36578	60S ribosomal protein L4
6.32159	NVTLPAVFK	P36578	60S ribosomal protein L4
7.19678	PLISVYSEK	P36578	60S ribosomal protein L4
6.6571	RGPCIIYNEDNGIIK	P36578	60S ribosomal protein L4
5.63733	RYAICSALAASALPALVMSK	P36578	60S ribosomal protein L4
7.01142	SGQGAFGNMCR	P36578	60S ribosomal protein L4
7.17543	SNYNLPMHK	P36578	60S ribosomal protein L4
7.0979	DIICQIAYAR	P46777	60S ribosomal protein L5
5.81911	EFNAEVHR	P46777	60S ribosomal protein L5
7.62625	GAVDGGLSIPHSTK	P46777	60S ribosomal protein L5
7.2008	HIMGQNVADYMR	P46777	60S ribosomal protein L5
5.93329	IEGDMIVCAAYAHELPK	P46777	60S ribosomal protein L5
6.54785	NSVTPDMMEEMYK	P46777	60S ribosomal protein L5
6.60674	NSVTPDMMEEMYKK	P46777	60S ribosomal protein L5
6.67783	RFPGYDSESK	P46777	60S ribosomal protein L5
7.20545	YLMEEDEDAYKK	P46777	60S ribosomal protein L5
7.0294	AIPQLQGYLR	Q02878	60S ribosomal protein L6
6.34234	EKYEITEQR	Q02878	60S ribosomal protein L6
6.72981	FVIATSTK	Q02878	60S ribosomal protein L6
6.67247	HLTDAYFK	Q02878	60S ribosomal protein L6
7.05034	HQEGEIFDTEK	Q02878	60S ribosomal protein L6
7.10525	SVFALTNGIYPHK	Q02878	60S ribosomal protein L6
7.58613	VLATVTKPVGGDK	Q02878	60S ribosomal protein L6
6.35376	YYPTEDVPR	Q02878	60S ribosomal protein L6
7.09224	YYPTEDVPRK	Q02878	60S ribosomal protein L6
6.94012	AGNFYVPAEPK	P18124	60S ribosomal protein L7
6.57729	ASINMLR	P18124	60S ribosomal protein L7
6.00617	EANNFLWPFK	P18124	60S ribosomal protein L7
6.4404	EVPAVPETLK	P18124	60S ribosomal protein L7
6.28597	EVPAVPETLKK	P18124	60S ribosomal protein L7
7.23841	IALTDNALIAR	P18124	60S ribosomal protein L7
6.38003	KAGNFYVPAEPK	P18124	60S ribosomal protein L7
6.25197	KVLQLLR	P18124	60S ribosomal protein L7
5.72277	LRQIFNGTFVK	P18124	60S ribosomal protein L7
6.40451	QIFNGTFVK	P18124	60S ribosomal protein L7
6.42169	RIALTDNALIAR	P18124	60S ribosomal protein L7
6.19753	SVNELIYK	P18124	60S ribosomal protein L7
6.65192	SVNELIYKR	P18124	60S ribosomal protein L7
7.03075	TTHFVEGGDAGNREDQINR	P18124	60S ribosomal protein L7
6.81878	AGVNTVTTLVENK	P62424	60S ribosomal protein L7a
6.92459	AGVNTVTTLVENKK	P62424	60S ribosomal protein L7a
6.87242	HWGGNVLGPK	P62424	60S ribosomal protein L7a
5.79047	KVAPAPAVVK	P62424	60S ribosomal protein L7a
7.24941	KVVNPLFEK	P62424	60S ribosomal protein L7a
6.77276	MGVPYCIIK	P62424	60S ribosomal protein L7a
6.90103	NFGIGQDIQPK	P62424	60S ribosomal protein L7a
6.65364	QTATQLLK	P62424	60S ribosomal protein L7a
6.88881	TCTTVAFTQVNSEDK	P62424	60S ribosomal protein L7a
6.28891	VAPAPAVVK	P62424	60S ribosomal protein L7a
6.83038	VVNPLFEK	P62424	60S ribosomal protein L7a
7.17444	ASGNYATVISHNPETK	P62917	60S ribosomal protein L8
6.87487	ASGNYATVISHNPETKK	P62917	60S ribosomal protein L8
6.30606	AVVGVVAGGGR	P62917	60S ribosomal protein L8
6.413	DIIHDPGR	P62917	60S ribosomal protein L8
5.73618	IDKPILK	P62917	60S ribosomal protein L8
6.34772	KVGLIAAR	P62917	60S ribosomal protein L8
6.92332	FLDGIYVSEK	P32969	60S ribosomal protein L9
6.51816	TICSHVQNMIK	P32969	60S ribosomal protein L9
6.47014	LVSLGTCFGK	Q9Y221	60S ribosome subunit biogenesis protein NIP7 homolog
5.959	MRPLTEEETR	Q9Y221	60S ribosome subunit biogenesis protein NIP7 homolog
6.96342	AGQAVDDFIEK	P52209	6-phosphogluconate dehydrogenase, decarboxylating
7.0042	GILFVGSGVSGGEEGAR	P52209	6-phosphogluconate dehydrogenase, decarboxylating
6.49073	HEMLPASLIQAQR	P52209	6-phosphogluconate dehydrogenase, decarboxylating
5.5701	LVPLLDTGDIIIDGGNSEYR	P52209	6-phosphogluconate dehydrogenase, decarboxylating
5.67146	LVPLLDTGDIIIDGGNSEYRDTTR	P52209	6-phosphogluconate dehydrogenase, decarboxylating
6.32825	PGQFIHTNWTGHGGTVSSSSYNA	P52209	6-phosphogluconate dehydrogenase, decarboxylating
6.4421	SAVENCQDSWR	P52209	6-phosphogluconate dehydrogenase, decarboxylating
5.85562	TIFQGIAAK	P52209	6-phosphogluconate dehydrogenase, decarboxylating
6.56749	VDDFLANEAK	P52209	6-phosphogluconate dehydrogenase, decarboxylating
6.74624	YGPSLMPGGNK	P52209	6-phosphogluconate dehydrogenase, decarboxylating
5.99879	ELPAAVAPAGPASLAR	O95336	6-phosphogluconolactonase
6.29512	IVAPISDSPKPPPQR	O95336	6-phosphogluconolactonase
5.7411	LLTVPFEK	O95336	6-phosphogluconolactonase
6.32255	TVIFVATGEGK	O95336	6-phosphogluconolactonase
6.22758	WTLGFCDER	O95336	6-phosphogluconolactonase
5.64356	VLPVGVLYK	Q03393	6-pyruvoyl tetrahydrobiopterin synthase
5.74538	VIECSYTSADGQR	Q9UBM7	7-dehydrocholesterol reductase
5.95082	YTAAVPYR	Q9UBM7	7-dehydrocholesterol reductase
5.66391	FQIAQVVR	Q969T7	7-methylguanosine phosphate-specific 5'-nucleotidase
5.62473	NSSACENSGYFQQLEGK	Q969T7	7-methylguanosine phosphate-specific 5'-nucleotidase
5.92273	VQEIVGALRK	Q969T7	7-methylguanosine phosphate-specific 5'-nucleotidase
5.5908	VLKPEWFR	Q7L2J0	7SK snRNA methylphosphate capping enzyme
5.56515	MLQWLATK	Q96FZ2	Abasic site processing protein HMCES
5.87147	EIGILTTNK	Q8IZP0	Abl interactor 1
6.07681	VVAIYDYTK	Q8IZP0	Abl interactor 1
6.05128	APHLAYLR	Q9BWD1	Acetyl-CoA acetyltransferase, cytosolic
6.73574	EIVPVLVSTR	Q9BWD1	Acetyl-CoA acetyltransferase, cytosolic
5.68047	IGEMPLTDSILCDGLTDAFHNCHMGITAENVAK	Q9BWD1	Acetyl-CoA acetyltransferase, cytosolic
6.3123	ILVTLLHTLER	Q9BWD1	Acetyl-CoA acetyltransferase, cytosolic
5.31806	VAVLSQNR	Q9BWD1	Acetyl-CoA acetyltransferase, cytosolic
6.02971	VNIEGGAIALGHPLGASGCR	Q9BWD1	Acetyl-CoA acetyltransferase, cytosolic
6.4628	DGLTDVYNK	P24752	Acetyl-CoA acetyltransferase, mitochondrial
6.38525	EAYMGNVLQGGEGQAPTR	P24752	Acetyl-CoA acetyltransferase, mitochondrial
6.11438	EVVIVSATR	P24752	Acetyl-CoA acetyltransferase, mitochondrial
6.50092	FGNEVIPVTVTVK	P24752	Acetyl-CoA acetyltransferase, mitochondrial
6.43624	GQPDVVVKEDEEYK	P24752	Acetyl-CoA acetyltransferase, mitochondrial
6.75639	IVGHLTHALK	P24752	Acetyl-CoA acetyltransferase, mitochondrial
6.51739	LGSIAIQGAIEK	P24752	Acetyl-CoA acetyltransferase, mitochondrial
6.32637	NEQDAYAINSYTR	P24752	Acetyl-CoA acetyltransferase, mitochondrial
5.47502	QGEYGLASICNGGGGASAMLIQK	P24752	Acetyl-CoA acetyltransferase, mitochondrial
6.03439	RLNVTPLAR	P24752	Acetyl-CoA acetyltransferase, mitochondrial
5.78636	VNINGGAVSLGHPIGMSGAR	P24752	Acetyl-CoA acetyltransferase, mitochondrial
5.76048	DEPIHILNVAIK	Q13085	Acetyl-CoA carboxylase 1
5.87968	EASFEYLQNEGER	Q13085	Acetyl-CoA carboxylase 1
5.83885	GSVLEPEGTVEIK	Q13085	Acetyl-CoA carboxylase 1
5.70247	IGLAEEIR	Q13085	Acetyl-CoA carboxylase 1
6.00508	IIEFVPTK	Q13085	Acetyl-CoA carboxylase 1
5.69639	LPELLLK	Q13085	Acetyl-CoA carboxylase 1
5.74784	LTFLVAQK	Q13085	Acetyl-CoA carboxylase 1
5.33289	MDEPSPLAQPLELNQHSR	Q13085	Acetyl-CoA carboxylase 1
5.59086	RLTFLVAQK	Q13085	Acetyl-CoA carboxylase 1
5.88209	VDWQENDFSK	Q13085	Acetyl-CoA carboxylase 1
5.58138	VLIANNGIAAVK	Q13085	Acetyl-CoA carboxylase 1
6.03394	VNNADDFPNLFR	Q13085	Acetyl-CoA carboxylase 1
5.67435	VQQAELHTGSLPR	Q13085	Acetyl-CoA carboxylase 1
5.74722	YLYLTPQDYK	Q13085	Acetyl-CoA carboxylase 1
6.90424	CPNLTHLNLSGNK	P39687	Acidic leucine-rich nuclear phosphoprotein 32 family member A
7.16564	DLSTIEPLK	P39687	Acidic leucine-rich nuclear phosphoprotein 32 family member A
6.12276	KLELSDNR	P39687	Acidic leucine-rich nuclear phosphoprotein 32 family member A
7.32043	VSGGLEVLAEK	P39687	Acidic leucine-rich nuclear phosphoprotein 32 family member A
6.70309	ELVLDNCK	Q92688	Acidic leucine-rich nuclear phosphoprotein 32 family member B
6.67129	IFGGLDMLAEK	Q92688	Acidic leucine-rich nuclear phosphoprotein 32 family member B
6.04147	KLELSENR	Q92688	Acidic leucine-rich nuclear phosphoprotein 32 family member B
7.21407	LPNLTHLNLSGNK	Q92688	Acidic leucine-rich nuclear phosphoprotein 32 family member B
6.23752	CPNLTYLNLSGNK	Q9BTT0	Acidic leucine-rich nuclear phosphoprotein 32 family member E
6.25305	DLSTVEALQNLK	Q9BTT0	Acidic leucine-rich nuclear phosphoprotein 32 family member E
6.26825	KINLELR	Q9BTT0	Acidic leucine-rich nuclear phosphoprotein 32 family member E
5.60939	KLELSDNIISGGLEVLAEK	Q9BTT0	Acidic leucine-rich nuclear phosphoprotein 32 family member E
6.39215	LDADKYENDPELEK	Q9BV57	Acireductone dioxygenase
6.23419	CTTDHISAAGPWLK	Q99798	Aconitate hydratase, mitochondrial
5.97808	DFTPGKPLK	Q99798	Aconitate hydratase, mitochondrial
6.32419	DGYAQILR	Q99798	Aconitate hydratase, mitochondrial
5.40081	DSSGQHVDVSPTSQR	Q99798	Aconitate hydratase, mitochondrial
6.10554	FNPETDYLTGTDGKK	Q99798	Aconitate hydratase, mitochondrial
6.2763	LTGSLSGWSSPK	Q99798	Aconitate hydratase, mitochondrial
6.01315	NAVTQEFGPVPDTAR	Q99798	Aconitate hydratase, mitochondrial
6.01072	NTIVTSYNR	Q99798	Aconitate hydratase, mitochondrial
6.48312	SQFTITPGSEQIR	Q99798	Aconitate hydratase, mitochondrial
5.95378	VAGILTVK	Q99798	Aconitate hydratase, mitochondrial
5.92603	VGLIGSCTNSSYEDMGR	Q99798	Aconitate hydratase, mitochondrial
6.07121	WVVIGDENYGEGSSR	Q99798	Aconitate hydratase, mitochondrial
5.84693	DLYANNVMSGGTTMYPGIADR	P68133	Actin, alpha skeletal muscle
4.74152	VAPEEHPTLLTEAPLNPK	P68133	Actin, alpha skeletal muscle
7.36748	YPIEHGIITNWDDMEK	P68133	Actin, alpha skeletal muscle
7.64202	AGFAGDDAPR	P60709	Actin, cytoplasmic 1
7.19952	AVFPSIVGR	P60709	Actin, cytoplasmic 1
8.51304	AVFPSIVGRPR	P60709	Actin, cytoplasmic 1
5.48098	CDVDIRK	P60709	Actin, cytoplasmic 1
6.02857	CPEALFQPSFLGMESCGIHETTFNSIMK	P60709	Actin, cytoplasmic 1
6.65843	DDDIAALVVDNGSGMCK	P60709	Actin, cytoplasmic 1
8.37509	DLTDYLMK	P60709	Actin, cytoplasmic 1
7.96006	DLYANTVLSGGTTMYPGIADR	P60709	Actin, cytoplasmic 1
7.34548	DSYVGDEAQSK	P60709	Actin, cytoplasmic 1
8.23234	EITALAPSTMK	P60709	Actin, cytoplasmic 1
7.00248	FRCPEALFQPSFLGMESCGIHETTFNSIMK	P60709	Actin, cytoplasmic 1
8.37418	GYSFTTTAER	P60709	Actin, cytoplasmic 1
7.8491	HQGVMVGMGQK	P60709	Actin, cytoplasmic 1
7.60083	IIAPPER	P60709	Actin, cytoplasmic 1
8.14149	IWHHTFYNELR	P60709	Actin, cytoplasmic 1
7.22126	LCYVALDFEQEMATAASSSSLEK	P60709	Actin, cytoplasmic 1
7.90431	QEYDESGPSIVHR	P60709	Actin, cytoplasmic 1
7.72211	QEYDESGPSIVHRK	P60709	Actin, cytoplasmic 1
8.32286	RGILTLK	P60709	Actin, cytoplasmic 1
7.8213	SYELPDGQVITIGNER	P60709	Actin, cytoplasmic 1
7.5855	TTGIVMDSGDGVTHTVPIYEGYALPHAILR	P60709	Actin, cytoplasmic 1
8.35831	VAPEEHPVLLTEAPLNPK	P60709	Actin, cytoplasmic 1
5.95042	SDLLSAIR	Q9Y6W5	Actin-binding protein WASF2
5.56082	EKLPQVTR	O96019	Actin-like protein 6A
5.98467	ENMEAISPLK	O96019	Actin-like protein 6A
6.35044	IPEGLFDPSNVK	O96019	Actin-like protein 6A
6.13911	LIANNTTVER	O96019	Actin-like protein 6A
5.70029	QGGPTYYIDTNALR	O96019	Actin-like protein 6A
5.9675	SEASLHPVLMSEAPWNTR	O96019	Actin-like protein 6A
6.04638	SPLAGDFITMQCR	O96019	Actin-like protein 6A
6.09949	TAVLTAFANGR	O96019	Actin-like protein 6A
6.26891	DLMVGDEASELR	P61160	Actin-related protein 2
5.66675	DNFWMTR	P61160	Actin-related protein 2
6.2288	GYAFNHSADFETVR	P61160	Actin-related protein 2
6.33693	HLWDYTFGPEK	P61160	Actin-related protein 2
6.37196	ILLTEPPMNPTK	P61160	Actin-related protein 2
6.42483	LCYVGYNIEQEQK	P61160	Actin-related protein 2
6.40723	VVVCDNGTGFVK	P61160	Actin-related protein 2
6.01126	EVDEKPASTPWGSK	Q92747	Actin-related protein 2/3 complex subunit 1A
6.17677	LAWVSHDSTVSVADASK	Q92747	Actin-related protein 2/3 complex subunit 1A
5.53799	SVQVSTLK	Q92747	Actin-related protein 2/3 complex subunit 1A
6.09558	TLESSIQGLR	Q92747	Actin-related protein 2/3 complex subunit 1A
5.83871	VFSAYIK	Q92747	Actin-related protein 2/3 complex subunit 1A
5.85575	EVEERPAPTPWGSK	O15143	Actin-related protein 2/3 complex subunit 1B
5.87589	IFSAYIK	O15143	Actin-related protein 2/3 complex subunit 1B
5.91769	KASSEGGTAAGAGLDSLHK	O15143	Actin-related protein 2/3 complex subunit 1B
6.51373	NSVSQISVLSGGK	O15143	Actin-related protein 2/3 complex subunit 1B
6.32827	DNTINLIHTFR	O15144	Actin-related protein 2/3 complex subunit 2
6.23398	DSIVHQAGMLK	O15144	Actin-related protein 2/3 complex subunit 2
6.13703	DYLHYHIK	O15144	Actin-related protein 2/3 complex subunit 2
6.1158	ELQAHGADELLK	O15144	Actin-related protein 2/3 complex subunit 2
6.44697	IIEETLALK	O15144	Actin-related protein 2/3 complex subunit 2
6.29107	MILLEVNNR	O15144	Actin-related protein 2/3 complex subunit 2
6.25925	RNCFASVFEK	O15144	Actin-related protein 2/3 complex subunit 2
5.77627	VFMQEFK	O15144	Actin-related protein 2/3 complex subunit 2
6.10768	VMVSISLK	O15144	Actin-related protein 2/3 complex subunit 2
6.0481	YFQFQEEGK	O15144	Actin-related protein 2/3 complex subunit 2
5.90264	YFQFQEEGKEGENR	O15144	Actin-related protein 2/3 complex subunit 2
6.33966	AYLQQLR	O15145	Actin-related protein 2/3 complex subunit 3
6.2188	LIGNMALLPIR	O15145	Actin-related protein 2/3 complex subunit 3
5.6675	PANKQEDEVMR	O15145	Actin-related protein 2/3 complex subunit 3
6.26495	PAYHSSLMDPDTK	O15145	Actin-related protein 2/3 complex subunit 3
6.07184	VFDPQNDKPSK	O15145	Actin-related protein 2/3 complex subunit 3
5.89616	AENFFILR	P59998	Actin-related protein 2/3 complex subunit 4
6.48866	ELLLQPVTISR	P59998	Actin-related protein 2/3 complex subunit 4
6.4934	IVAEEFLK	P59998	Actin-related protein 2/3 complex subunit 4
6.42669	TATLRPYLSAVR	P59998	Actin-related protein 2/3 complex subunit 4
6.43998	VLIEGSINSVR	P59998	Actin-related protein 2/3 complex subunit 4
6.61918	ALAAGGVGSIVR	O15511	Actin-related protein 2/3 complex subunit 5
5.89024	NGVDLLMK	O15511	Actin-related protein 2/3 complex subunit 5
5.83056	ALAVGGLGSIIR	Q9BPX5	Actin-related protein 2/3 complex subunit 5-like protein
6.1245	AEPEDHYFLLTEPPLNTPENR	P61158	Actin-related protein 3
6.55997	DYEEIGPSICR	P61158	Actin-related protein 3
6.17871	EFSIDVGYER	P61158	Actin-related protein 3
6.39769	ERYSYVCPDLVK	P61158	Actin-related protein 3
6.31958	FMEQVIFK	P61158	Actin-related protein 3
5.70702	GVDDLDFFIGDEAIEKPTYATK	P61158	Actin-related protein 3
5.95848	HNPVFGVMS	P61158	Actin-related protein 3
6.38192	LPACVVDCGTGYTK	P61158	Actin-related protein 3
5.68452	LSEELSGGR	P61158	Actin-related protein 3
6.28764	NIVLSGGSTMFR	P61158	Actin-related protein 3
5.73305	TLTGTVIDSGDGVTHVIPVAEGYVIGSCIK	P61158	Actin-related protein 3
5.48948	YSYVCPDLVK	P61158	Actin-related protein 3
7.00586	DDNMFQIGK	P53999	Activated RNA polymerase II transcriptional coactivator p15
6.91804	EQISDIDDAVR	P53999	Activated RNA polymerase II transcriptional coactivator p15
5.65161	APSLLYK	A0A5F9ZGP6	Activating signal cointegrator 1 complex subunit 1
5.29272	FQALQDNCK	Q8N3C0	Activating signal cointegrator 1 complex subunit 3
5.78594	IVGLSTALANAR	Q8N3C0	Activating signal cointegrator 1 complex subunit 3
5.4029	MQSINEDLK	Q8N3C0	Activating signal cointegrator 1 complex subunit 3
5.39045	TGYFSSTDLGR	Q8N3C0	Activating signal cointegrator 1 complex subunit 3
6.24069	ADATNVNNWHWTER	O95433	Activator of 90 kDa heat shock protein ATPase homolog 1
6.22422	DEPDTNLVALMK	O95433	Activator of 90 kDa heat shock protein ATPase homolog 1
6.74135	EAMGIYISTLK	O95433	Activator of 90 kDa heat shock protein ATPase homolog 1
6.61267	ETFLTSPEELYR	O95433	Activator of 90 kDa heat shock protein ATPase homolog 1
5.6587	FHMVDGNVSGEFTDLVPEK	O95433	Activator of 90 kDa heat shock protein ATPase homolog 1
5.73711	LNWTGTSK	O95433	Activator of 90 kDa heat shock protein ATPase homolog 1
6.31603	NGETELCMEGR	O95433	Activator of 90 kDa heat shock protein ATPase homolog 1
5.99227	QTFGYGAR	O95433	Activator of 90 kDa heat shock protein ATPase homolog 1
5.87854	TLFLAVQVQNEEGK	O95433	Activator of 90 kDa heat shock protein ATPase homolog 1
6.52228	YYFEGIK	O95433	Activator of 90 kDa heat shock protein ATPase homolog 1
6.40577	LSVNSHFMK	O14561	Acyl carrier protein, mitochondrial
6.22883	LYDKIDPEK	O14561	Acyl carrier protein, mitochondrial
6.13122	AESFFQTK	P13798	Acylamino-acid-releasing enzyme
5.92285	ALDVSASDDEIAR	P13798	Acylamino-acid-releasing enzyme
5.98226	SFNLSALEK	P13798	Acylamino-acid-releasing enzyme
5.78221	VGFLPSAGK	P13798	Acylamino-acid-releasing enzyme
6.26404	VTSVVVDVVPR	P13798	Acylamino-acid-releasing enzyme
5.46382	LIGFSER	Q6JQN1	Acyl-CoA dehydrogenase family member 10
6.74003	AKWDAWNELK	P07108	Acyl-CoA-binding protein
6.19522	AYINKVEELK	P07108	Acyl-CoA-binding protein
5.88083	QATVGDINTERPGMLDFTGK	P07108	Acyl-CoA-binding protein
6.19629	TKPSDEEMLFIYGHYK	P07108	Acyl-CoA-binding protein
6.17244	WDAWNELK	P07108	Acyl-CoA-binding protein
6.59325	ITLVSAAPGK	Q9NPJ3	Acyl-coenzyme A thioesterase 13
6.3523	LGEDIVITAHVLK	Q9NPJ3	Acyl-coenzyme A thioesterase 13
6.43708	TLAFTSVDLTNK	Q9NPJ3	Acyl-coenzyme A thioesterase 13
6.41713	AAHFFSTLK	Q53H12	Acylglycerol kinase, mitochondrial
5.76573	ATVFLNPAACK	Q53H12	Acylglycerol kinase, mitochondrial
6.11882	EQPVFAMTGLR	Q53H12	Acylglycerol kinase, mitochondrial
5.83844	LQFFCDPR	Q53H12	Acylglycerol kinase, mitochondrial
6.15646	VQHITDATLAIVK	Q53H12	Acylglycerol kinase, mitochondrial
6.1828	GTVQGQLQGPISK	P07311	Acylphosphatase-1
5.7873	HMQEWLETR	P07311	Acylphosphatase-1
6.16638	LDYSDFQIVK	P07311	Acylphosphatase-1
6.07176	ASFPQGPIGGANR	O75608	Acyl-protein thioesterase 1
5.98582	TLVNPANVTFK	O75608	Acyl-protein thioesterase 1
6.22805	FGALTAEK	O95372	Acyl-protein thioesterase 2
5.98616	TYPGVMHSSCPQEMAAVK	O95372	Acyl-protein thioesterase 2
5.71164	HGVFLVR	P46108	Adapter molecule crk
5.95469	IHYLDTTTLIEPVSR	P46108	Adapter molecule crk
5.92586	QEAVALLQGQR	P46108	Adapter molecule crk
5.34376	VRPASTGGLSLLPPPPGGK	Q9NVZ3	Adaptin ear-binding coat-associated protein 2
6.50893	AAIGLLAR	P07741	Adenine phosphoribosyltransferase
6.39839	ADSELQLVEQR	P07741	Adenine phosphoribosyltransferase
5.96396	AELEIQK	P07741	Adenine phosphoribosyltransferase
6.74966	IDYIAGLDSR	P07741	Adenine phosphoribosyltransferase
6.69593	AQVARPGGDTIFGK	P49773	Adenosine 5'-monophosphoramidase HINT1
5.99155	CAADLGLNK	P49773	Adenosine 5'-monophosphoramidase HINT1
6.78427	IIFEDDR	P49773	Adenosine 5'-monophosphoramidase HINT1
6.26575	KHISQISVAEDDDESLLGHLMIVGK	P49773	Adenosine 5'-monophosphoramidase HINT1
6.10322	AQQATPGGAAPTIFSR	Q9BX68	Adenosine 5'-monophosphoramidase HINT2
6.22041	AGHYAASIIIR	P55263	Adenosine kinase
6.24263	IVIFTQGR	P55263	Adenosine kinase
5.76764	SLIANLAAANCYKK	P55263	Adenosine kinase
6.15418	AGIPVYAWK	P23526	Adenosylhomocysteinase
5.72796	DDAIVCNIGHFDVEIDVK	P23526	Adenosylhomocysteinase
5.93087	DGPLNMILDDGGDLTNLIHTK	P23526	Adenosylhomocysteinase
6.89979	ESILDGLK	P23526	Adenosylhomocysteinase
5.95419	FDNLYGCR	P23526	Adenosylhomocysteinase
7.15667	GISEETTTGVHNLYK	P23526	Adenosylhomocysteinase
6.64484	IILLAEGR	P23526	Adenosylhomocysteinase
6.86021	KLDEAVAEAHLGK	P23526	Adenosylhomocysteinase
6.06381	MMANGILK	P23526	Adenosylhomocysteinase
6.61531	RATDVMIAGK	P23526	Adenosylhomocysteinase
5.49087	RIILLAEGR	P23526	Adenosylhomocysteinase
6.7987	SDKLPYK	P23526	Adenosylhomocysteinase
6.67361	SKFDNLYGCR	P23526	Adenosylhomocysteinase
6.78878	VADIGLAAWGR	P23526	Adenosylhomocysteinase
7.0677	VAVVAGYGDVGK	P23526	Adenosylhomocysteinase
6.40724	VNIKPQVDR	P23526	Adenosylhomocysteinase
7.15359	VPAINVNDSVTK	P23526	Adenosylhomocysteinase
6.9772	WLNENAVEK	P23526	Adenosylhomocysteinase
7.00665	YPQLLPGIR	P23526	Adenosylhomocysteinase
6.30488	AMVASGSELGK	P54819	Adenylate kinase 2, mitochondrial
5.51051	AMVASGSELGKK	P54819	Adenylate kinase 2, mitochondrial
6.89102	APSVPAAEPEYPK	P54819	Adenylate kinase 2, mitochondrial
6.93058	AVLLGPPGAGK	P54819	Adenylate kinase 2, mitochondrial
6.01368	LAENFCVCHLATGDMLR	P54819	Adenylate kinase 2, mitochondrial
6.54458	LQAYHTQTTPLIEYYR	P54819	Adenylate kinase 2, mitochondrial
6.20625	QAEMLDDLMEK	P54819	Adenylate kinase 2, mitochondrial
6.05452	AVILGPPGSGK	P27144	Adenylate kinase 4, mitochondrial
6.17805	DVAKPVIELYK	P27144	Adenylate kinase 4, mitochondrial
6.52998	SLLVPDHVITR	P27144	Adenylate kinase 4, mitochondrial
5.83895	TLGQAEALDK	P27144	Adenylate kinase 4, mitochondrial
6.27233	ATEPVIAFYEK	P00568	Adenylate kinase isoenzyme 1
6.41893	IIFVVGGPGSGK	P00568	Adenylate kinase isoenzyme 1
5.8773	KLSEIMEK	P00568	Adenylate kinase isoenzyme 1
6.25435	YGYTHLSTGDLLR	P00568	Adenylate kinase isoenzyme 1
5.48394	YINVGDLAR	Q9Y3D8	Adenylate kinase isoenzyme 6
6.15638	QEGGDNDLIER	P30566	Adenylosuccinate lyase
5.72359	QQIGSSAMPYK	P30566	Adenylosuccinate lyase
5.96934	SNLENIDFK	P30566	Adenylosuccinate lyase
6.06978	VKAELCL	P30566	Adenylosuccinate lyase
6.27641	VLSQQAASVVK	P30566	Adenylosuccinate lyase
5.66672	YASPEMCFVFSDR	P30566	Adenylosuccinate lyase
6.53214	ELPVNAQNYVR	P30520	Adenylosuccinate synthetase isozyme 2
5.93162	MCDLVSDFDGFSER	P30520	Adenylosuccinate synthetase isozyme 2
5.57273	SRESMIQLF	P30520	Adenylosuccinate synthetase isozyme 2
6.37912	TLPGWNTDISNAR	P30520	Adenylosuccinate synthetase isozyme 2
6.3696	VTVVLGAQWGDEGK	P30520	Adenylosuccinate synthetase isozyme 2
6.58251	ALLVTASQCQQPAENK	Q01518	Adenylyl cyclase-associated protein 1
6.07501	CVNTTLQIK	Q01518	Adenylyl cyclase-associated protein 1
6.592	EFHTTGLAWSK	Q01518	Adenylyl cyclase-associated protein 1
6.82498	EMNDAAMFYTNR	Q01518	Adenylyl cyclase-associated protein 1
5.64793	EPAVLELEGK	Q01518	Adenylyl cyclase-associated protein 1
6.15972	INSITVDNCK	Q01518	Adenylyl cyclase-associated protein 1
6.212	KEPAVLELEGK	Q01518	Adenylyl cyclase-associated protein 1
6.9324	NSLDCEIVSAK	Q01518	Adenylyl cyclase-associated protein 1
6.35417	QVAYIYK	Q01518	Adenylyl cyclase-associated protein 1
6.69938	VPTISINK	Q01518	Adenylyl cyclase-associated protein 1
5.87863	SALFAQLNQGEAITK	P40123	Adenylyl cyclase-associated protein 2
6.49366	FPNGVQLSPAEDFVLVAETTMAR	Q9HDC9	Adipocyte plasma membrane-associated protein
5.84715	IYFTDSSSK	Q9HDC9	Adipocyte plasma membrane-associated protein
5.86347	LLLSSETPIEGK	Q9HDC9	Adipocyte plasma membrane-associated protein
6.46457	AAYFGVYDTAK	P12235	ADP/ATP translocase 1
6.21741	DFLAGGVAAAVSK	P12235	ADP/ATP translocase 1
6.72187	AAYFGIYDTAK	P05141	ADP/ATP translocase 2
6.32874	DFLAGGVAAAISK	P05141	ADP/ATP translocase 2
6.42546	EQGVLSFWR	P05141	ADP/ATP translocase 2
6.61869	GNLANVIR	P05141	ADP/ATP translocase 2
5.95943	KGTDIMYTGTLDCWR	P05141	ADP/ATP translocase 2
7.5672	LLLQVQHASK	P05141	ADP/ATP translocase 2
5.9681	QIFLGGVDK	P05141	ADP/ATP translocase 2
6.47183	QIFLGGVDKR	P05141	ADP/ATP translocase 2
6.49411	TAVAPIER	P05141	ADP/ATP translocase 2
5.9921	AAGPLLTDECR	Q9BQ69	ADP-ribose glycohydrolase MACROD1
6.06184	VDLSTSTDWK	Q9BQ69	ADP-ribose glycohydrolase MACROD1
5.79864	YIYYLITK	Q9Y530	ADP-ribose glycohydrolase OARD1
5.75846	HILQFVAIK	Q9BW91	ADP-ribose pyrophosphatase, mitochondrial
6.26221	DAVLLVFANK	P61204	ADP-ribosylation factor 3
6.9386	ILMVGLDAAGK	P61204	ADP-ribosylation factor 3
6.23584	LGLHSLR	P61204	ADP-ribosylation factor 3
6.41318	MLAEDELR	P61204	ADP-ribosylation factor 3
6.09509	NISFTVWDVGGQDK	P61204	ADP-ribosylation factor 3
6.60916	QDLPNAMNAAEITDK	P61204	ADP-ribosylation factor 3
6.47503	IQEVADELQK	P18085	ADP-ribosylation factor 4
6.38655	LGLQSLR	P18085	ADP-ribosylation factor 4
6.10484	MLLVDELR	P18085	ADP-ribosylation factor 4
5.84577	LGLQHLR	P84085	ADP-ribosylation factor 5
5.71294	MLQEDELR	P84085	ADP-ribosylation factor 5
6.0269	QDMPNAMPVSELTDK	P84085	ADP-ribosylation factor 5
5.64947	VQESADELQK	P84085	ADP-ribosylation factor 5
6.10273	FNVWDVGGQDK	P62330	ADP-ribosylation factor 6
5.74904	DVTTFFSGK	Q8N6T3	ADP-ribosylation factor GTPase-activating protein 1
6.05882	LAYQELQIDR	Q8N6H7	ADP-ribosylation factor GTPase-activating protein 2
5.66209	ATLEVSSIIK	Q9NP61	ADP-ribosylation factor GTPase-activating protein 3
5.62856	LANTCFNEIEK	Q9NP61	ADP-ribosylation factor GTPase-activating protein 3
5.94588	SLGVHLSFIR	Q9NP61	ADP-ribosylation factor GTPase-activating protein 3
6.27485	AILVVFANK	P40616	ADP-ribosylation factor-like protein 1
6.15822	ELQSLLVEER	P36404	ADP-ribosylation factor-like protein 2
5.96038	EVLELDSIR	P36404	ADP-ribosylation factor-like protein 2
5.7826	KFNGEDIDTISPTLGFNIK	P36404	ADP-ribosylation factor-like protein 2
6.20747	LLMLGLDNAGK	P36404	ADP-ribosylation factor-like protein 2
5.96926	LNIWDVGGQK	P36404	ADP-ribosylation factor-like protein 2
5.83157	QDLPGALSSNAIR	P36404	ADP-ribosylation factor-like protein 2
5.8487	ILLLGLDNAGK	P36405	ADP-ribosylation factor-like protein 3
5.53586	LSVLLGLK	Q9H0F7	ADP-ribosylation factor-like protein 6
5.86051	SAGEEEDGPVLTDEQK	Q66PJ3	ADP-ribosylation factor-like protein 6-interacting protein 4
5.76672	DLPNALDEK	Q9NVJ2	ADP-ribosylation factor-like protein 8B
5.85632	EICCYSISCK	Q9NVJ2	ADP-ribosylation factor-like protein 8B
6.07611	MNLSAIQDR	Q9NVJ2	ADP-ribosylation factor-like protein 8B
6.0927	ALVQSLLAK	Q9NX46	ADP-ribosylhydrolase ARH3
5.6677	HVQSLEPDPGTPGSER	Q9NX46	ADP-ribosylhydrolase ARH3
5.92133	TEALYYTDDTAMAR	Q9NX46	ADP-ribosylhydrolase ARH3
6.55583	TLHYECIVLVK	Q9UKK9	ADP-sugar pyrophosphatase
5.77416	VYSYALALK	Q9UKK9	ADP-sugar pyrophosphatase
6.24215	LGCQICLTK	P10109	Adrenodoxin, mitochondrial
5.52262	DLQYITVSK	P55196	Afadin
5.72489	EGVIQNFK	P55196	Afadin
6.09454	EYFTFPASK	P55196	Afadin
5.48534	GILVFQLK	P55196	Afadin
6.05216	LAAGDQLLSVDGR	P55196	Afadin
5.87058	LDDNSIQLFGPGIQPHHCDLTNMDGVVTVTPR	P55196	Afadin
5.53422	LFSQGQDVSNK	P55196	Afadin
6.01862	LQLSVTEVGTEK	P55196	Afadin
5.68588	SMDAETYVEGQR	P55196	Afadin
5.61113	SVTPASTLTK	P55196	Afadin
6.01285	TSSVVTLEVAK	P55196	Afadin
6.72856	ALQAAYGASAPSVTSAALR	O43488	Aflatoxin B1 aldehyde reductase member 2
6.31832	FFGNSWAETYR	O43488	Aflatoxin B1 aldehyde reductase member 2
5.86499	MDAPASAAAVR	O43488	Aflatoxin B1 aldehyde reductase member 2
5.84026	RMDAPASAAAVR	O43488	Aflatoxin B1 aldehyde reductase member 2
5.91523	SQLETSLK	O43488	Aflatoxin B1 aldehyde reductase member 2
6.21564	VASVLGTMEMGR	O43488	Aflatoxin B1 aldehyde reductase member 2
5.93975	FNAVCLSR	O00468	Agrin
6.16871	GELPDFQDGTK	O00170	AH receptor-interacting protein
6.33232	HVVLYPLVAK	O00170	AH receptor-interacting protein
5.94325	TLHSDDEGTVLDDSR	O00170	AH receptor-interacting protein
5.64863	VLELDPALAPVVSR	O00170	AH receptor-interacting protein
6.13816	YYDAIACLK	O00170	AH receptor-interacting protein
5.86629	AITPQAQEELQK	Q02952	A-kinase anchor protein 12
5.94834	ERPPAPSSFVFQEETK	Q02952	A-kinase anchor protein 12
5.85604	ETCVSGEDPTQGADLSPDEK	Q02952	A-kinase anchor protein 12
5.56124	EVSSLEGSPPPCLGQEEAVCTK	Q02952	A-kinase anchor protein 12
5.45171	GLAEVQQDGEAEEGATSDGEK	Q02952	A-kinase anchor protein 12
5.57669	LTASEQAHPQEPAESAHEPR	Q02952	A-kinase anchor protein 12
5.69242	NEDFAAHPGEDAVPTGPDCQAK	Q02952	A-kinase anchor protein 12
5.95318	STPVIVSATTK	Q02952	A-kinase anchor protein 12
5.72995	TEGTQEADQYADEK	Q02952	A-kinase anchor protein 12
5.65147	VVGQTTPESFEK	Q02952	A-kinase anchor protein 12
5.48011	FGFGFGNGMK	Q9ULX6	A-kinase anchor protein 8-like
5.58154	IQFVCSLCK	Q9ULX6	A-kinase anchor protein 8-like
5.79596	GALLSVGWSTGR	Q9NRG9	Aladin
5.79584	ILATTPSAVFR	Q9NRG9	Aladin
5.77604	LLSASPVDAAIR	Q9NRG9	Aladin
6.22045	VQDGKPVILLFR	Q9NRG9	Aladin
6.06242	AVFDETYPDPVR	P49588	Alanine--tRNA ligase, cytoplasmic
6.41853	AVYTQDCPLAAAK	P49588	Alanine--tRNA ligase, cytoplasmic
5.87285	CLSVMEAK	P49588	Alanine--tRNA ligase, cytoplasmic
6.38447	EADGILKPLPK	P49588	Alanine--tRNA ligase, cytoplasmic
6.22648	GLEVTDDSPK	P49588	Alanine--tRNA ligase, cytoplasmic
6.78194	ITCLCQVPQNAANR	P49588	Alanine--tRNA ligase, cytoplasmic
6.09958	IVAVTGAEAQK	P49588	Alanine--tRNA ligase, cytoplasmic
6.07943	LVSVLQNK	P49588	Alanine--tRNA ligase, cytoplasmic
6.24302	QIWQNLGLDDTK	P49588	Alanine--tRNA ligase, cytoplasmic
5.92973	SIDTGMGLER	P49588	Alanine--tRNA ligase, cytoplasmic
5.85679	TCFYAEQGGQIYDEGYLVK	P49588	Alanine--tRNA ligase, cytoplasmic
6.04028	TITVALADGGRPDNTGR	P49588	Alanine--tRNA ligase, cytoplasmic
5.74518	VDDSSEDKTEFTVK	P49588	Alanine--tRNA ligase, cytoplasmic
6.21517	VGAEDADGIDMAYR	P49588	Alanine--tRNA ligase, cytoplasmic
NaN	DLAVHIAHSLR	Q9BTE6	Alanyl-tRNA editing protein Aarsd1
5.86486	GLPDDHAGPIR	Q9BTE6	Alanyl-tRNA editing protein Aarsd1
6.05454	TNLIFLSGNR	Q9BTE6	Alanyl-tRNA editing protein Aarsd1
5.14195	ALVLIAFAQYLQQCPFEDHVK	P02768	Albumin
6.58786	AFELMHSGK	P11766	Alcohol dehydrogenase class-3
5.93312	AGDTVIPLYIPQCGECK	P11766	Alcohol dehydrogenase class-3
5.88629	GLMPDGTSR	P11766	Alcohol dehydrogenase class-3
6.07725	GTAFGGWK	P11766	Alcohol dehydrogenase class-3
6.22831	IDPLAPLDK	P11766	Alcohol dehydrogenase class-3
5.73093	IKVDEFVTHNLSFDEINK	P11766	Alcohol dehydrogenase class-3
6.29079	LVSEYMSK	P11766	Alcohol dehydrogenase class-3
5.18957	AAEAEVELSAR	Q8IZ83	Aldehyde dehydrogenase family 16 member A1
5.76183	DSSGNLHGYVAEGGAK	Q8IZ83	Aldehyde dehydrogenase family 16 member A1
5.98985	GAAACDLVQR	Q8IZ83	Aldehyde dehydrogenase family 16 member A1
5.65655	GAVEAAHQAFPGWAGQSPGAR	Q8IZ83	Aldehyde dehydrogenase family 16 member A1
5.40977	VAFCGAPEEGR	Q8IZ83	Aldehyde dehydrogenase family 16 member A1
5.84111	EFYGENIK	P51648	Aldehyde dehydrogenase family 3 member A2
6.1966	HLTPVTLELGGK	P51648	Aldehyde dehydrogenase family 3 member A2
6.03725	IAFGGETDEATR	P51648	Aldehyde dehydrogenase family 3 member A2
5.99881	NVDEAINFINER	P51648	Aldehyde dehydrogenase family 3 member A2
6.08408	RILSLLEGQK	P51648	Aldehyde dehydrogenase family 3 member A2
5.61171	LAPALATGNTVVMK	P30837	Aldehyde dehydrogenase X, mitochondrial
6.09875	VLGYIQLGQK	P30837	Aldehyde dehydrogenase X, mitochondrial
6.08329	YGLAAAVFTR	P30837	Aldehyde dehydrogenase X, mitochondrial
5.867	ELGEYGLQAYTEVK	P05091	Aldehyde dehydrogenase, mitochondrial
5.83053	ILGYINTGK	P05091	Aldehyde dehydrogenase, mitochondrial
5.89542	LLCGGGIAADR	P05091	Aldehyde dehydrogenase, mitochondrial
6.26654	RVTLELGGK	P05091	Aldehyde dehydrogenase, mitochondrial
5.7063	TEQGPQVDETQFK	P05091	Aldehyde dehydrogenase, mitochondrial
5.85158	TIEEVVGR	P05091	Aldehyde dehydrogenase, mitochondrial
5.80689	VAFTGSTEIGR	P05091	Aldehyde dehydrogenase, mitochondrial
6.21165	VIQVAAGSSNLK	P05091	Aldehyde dehydrogenase, mitochondrial
6.80594	AASCVLLHTGQK	P14550	Aldo-keto reductase family 1 member A1
6.17199	ALEALVAK	P14550	Aldo-keto reductase family 1 member A1
5.93854	GLEVTAYSPLGSSDR	P14550	Aldo-keto reductase family 1 member A1
5.75936	GLVQALGLSNFNSR	P14550	Aldo-keto reductase family 1 member A1
6.36395	MPLIGLGTWK	P14550	Aldo-keto reductase family 1 member A1
6.70086	NADGTICYDSTHYK	P14550	Aldo-keto reductase family 1 member A1
6.20615	SPAQILLR	P14550	Aldo-keto reductase family 1 member A1
6.33369	YALSVGYR	P14550	Aldo-keto reductase family 1 member A1
5.71455	YIVPMLTVDGK	P14550	Aldo-keto reductase family 1 member A1
6.26493	DYPFHEEF	P15121	Aldo-keto reductase family 1 member B1
6.30825	EELFIVSK	P15121	Aldo-keto reductase family 1 member B1
6.19561	LIQYCQSK	P15121	Aldo-keto reductase family 1 member B1
5.79017	LWCTYHEK	P15121	Aldo-keto reductase family 1 member B1
6.70955	NLVVIPK	P15121	Aldo-keto reductase family 1 member B1
6.99322	REELFIVSK	P15121	Aldo-keto reductase family 1 member B1
6.68315	SPPGQVTEAVK	P15121	Aldo-keto reductase family 1 member B1
6.95559	TTAQVLIR	P15121	Aldo-keto reductase family 1 member B1
6.60775	VAIDVGYR	P15121	Aldo-keto reductase family 1 member B1
6.73712	VCALLSCTSHK	P15121	Aldo-keto reductase family 1 member B1
6.28855	AASAATAAPTATPAAQESGTIPK	O00116	Alkyldihydroxyacetonephosphate synthase, peroxisomal
5.98559	ETNISYSQEADDR	O00116	Alkyldihydroxyacetonephosphate synthase, peroxisomal
5.89704	EWIQNTLGVNVEHK	O00116	Alkyldihydroxyacetonephosphate synthase, peroxisomal
5.86395	EYVDPNNIFGNR	O00116	Alkyldihydroxyacetonephosphate synthase, peroxisomal
5.75434	FGGLAAGEDNGQR	O00116	Alkyldihydroxyacetonephosphate synthase, peroxisomal
5.94838	GVQFAPFSTCR	O00116	Alkyldihydroxyacetonephosphate synthase, peroxisomal
6.34393	TIISLDTSQMNR	O00116	Alkyldihydroxyacetonephosphate synthase, peroxisomal
5.76058	YSDEENLPEK	Q9BQI0	Allograft inflammatory factor 1-like
5.66344	YYSADINLCVVPNK	Q6PD74	Alpha- and gamma-adaptin-binding protein p34
5.94868	ELEAFREELK	P30533	Alpha-2-macroglobulin receptor-associated protein
5.8479	DGLGFCALIHR	P12814	Alpha-actinin-1
6.27548	DYETATLSEIK	P12814	Alpha-actinin-1
5.95689	ICDQWDNLGALTQK	P12814	Alpha-actinin-1
5.64259	ISIEMHGTLEDQLSHLR	P12814	Alpha-actinin-1
6.00412	LAILGIHNEVSK	P12814	Alpha-actinin-1
5.98851	NYITMDELR	P12814	Alpha-actinin-1
5.92374	VLAVNQENEQLMEDYEK	P12814	Alpha-actinin-1
6.38084	AGTQIENIDEDFRDGLK	O43707	Alpha-actinin-4
6.70471	ALDFIASK	O43707	Alpha-actinin-4
6.19327	ASFNHFDK	O43707	Alpha-actinin-4
6.72541	ASIHEAWTDGK	O43707	Alpha-actinin-4
6.46505	CQLEINFNTLQTK	O43707	Alpha-actinin-4
6.24568	DGLAFNALIHR	O43707	Alpha-actinin-4
6.58328	DHGGALGPEEFK	O43707	Alpha-actinin-4
6.80816	EAILAIHK	O43707	Alpha-actinin-4
6.01756	EGLLLWCQR	O43707	Alpha-actinin-4
6.69329	ELPPDQAEYCIAR	O43707	Alpha-actinin-4
6.15971	ETTDTDTADQVIASFK	O43707	Alpha-actinin-4
6.3676	FAIQDISVEETSAK	O43707	Alpha-actinin-4
6.40539	GISQEQMQEFR	O43707	Alpha-actinin-4
6.28394	HRDYETATLSDIK	O43707	Alpha-actinin-4
6.56704	HRPELIEYDK	O43707	Alpha-actinin-4
6.4712	HTNYTMEHIR	O43707	Alpha-actinin-4
6.63252	LSGSNPYTTVTPQIINSK	O43707	Alpha-actinin-4
6.69659	LSNRPAFMPSEGK	O43707	Alpha-actinin-4
6.30551	LVSIGAEEIVDGNAK	O43707	Alpha-actinin-4
6.58087	MAPYQGPDAVPGALDYK	O43707	Alpha-actinin-4
6.36672	TINEVENQILTR	O43707	Alpha-actinin-4
5.77619	TIPWLEDR	O43707	Alpha-actinin-4
6.3062	VLAVNQENEHLMEDYEK	O43707	Alpha-actinin-4
6.19766	SLVQGELVTASK	P35611	Alpha-adducin
5.94473	DLPLAQGIK	P49419	Alpha-aminoadipic semialdehyde dehydrogenase
5.96376	FKNEEEVFAWNNEVK	P49419	Alpha-aminoadipic semialdehyde dehydrogenase
6.19407	GAPTTSLISVAVTK	P49419	Alpha-aminoadipic semialdehyde dehydrogenase
6.10505	GEVITTYCPANNEPIAR	P49419	Alpha-aminoadipic semialdehyde dehydrogenase
6.14538	IWADIPAPK	P49419	Alpha-aminoadipic semialdehyde dehydrogenase
6.44256	MIGGPILPSER	P49419	Alpha-aminoadipic semialdehyde dehydrogenase
5.82051	QASVADYEETVK	P49419	Alpha-aminoadipic semialdehyde dehydrogenase
5.82398	QASVADYEETVKK	P49419	Alpha-aminoadipic semialdehyde dehydrogenase
5.88417	QVGLMVQER	P49419	Alpha-aminoadipic semialdehyde dehydrogenase
6.61728	VNLLSFTGSTQVGK	P49419	Alpha-aminoadipic semialdehyde dehydrogenase
5.98071	AGFAGDQIPK	P61163	Alpha-centractin
5.75275	AQYYLPDGSTIEIGPSR	P61163	Alpha-centractin
6.36536	IWQYVYSK	P61163	Alpha-centractin
5.56535	VMAGALEGDLFIGPK	P61163	Alpha-centractin
5.85888	EGILPER	O43768	Alpha-endosulfine
6.13057	EGILPERAEEAK	O43768	Alpha-endosulfine
5.9565	SQKQEEENPAEETGEEK	O43768	Alpha-endosulfine
6.73341	YFDSGDYNMAK	O43768	Alpha-endosulfine
5.71861	YPSLGQKPGGSDFLMK	O43768	Alpha-endosulfine
5.84161	AAVPSGASTGIYEALELR	P06733	Alpha-enolase
6.73614	AAVPSGASTGIYEALELRDNDK	P06733	Alpha-enolase
7.37484	DATNVGDEGGFAPNILENK	P06733	Alpha-enolase
5.65347	DYPVVSIEDPFDQDDWGAWQK	P06733	Alpha-enolase
6.32033	EIFDSRGNPTVEVDLFTSK	P06733	Alpha-enolase
6.07012	FGANAILGVSLAVCK	P06733	Alpha-enolase
6.93771	FTASAGIQVVGDDLTVTNPK	P06733	Alpha-enolase
7.7637	GNPTVEVDLFTSK	P06733	Alpha-enolase
6.6965	IEEELGSK	P06733	Alpha-enolase
7.96835	IGAEVYHNLK	P06733	Alpha-enolase
5.18593	KLNVTEQEK	P06733	Alpha-enolase
7.72504	LAQANGWGVMVSHR	P06733	Alpha-enolase
8.02576	LMIEMDGTENK	P06733	Alpha-enolase
5.81983	LNVTEQEK	P06733	Alpha-enolase
7.85704	NFRNPLAK	P06733	Alpha-enolase
7.82921	SCNCLLLK	P06733	Alpha-enolase
6.22459	SGETEDTFIADLVVGLCTGQIK	P06733	Alpha-enolase
7.97859	SGKYDLDFK	P06733	Alpha-enolase
7.87982	TIAPALVSK	P06733	Alpha-enolase
7.91518	VNQIGSVTESLQACK	P06733	Alpha-enolase
7.32708	VVIGMDVAASEFFR	P06733	Alpha-enolase
6.13677	YDLDFKSPDDPSR	P06733	Alpha-enolase
7.94251	YISPDQLADLYK	P06733	Alpha-enolase
6.23854	DVIAINQDPLGK	P06280	Alpha-galactosidase A
6.03706	LGFYEWTSR	P06280	Alpha-galactosidase A
5.95871	NFADIDDSWK	P06280	Alpha-galactosidase A
5.49245	ANEDAVPLCMSADFPR	Q9C0B1	Alpha-ketoglutarate-dependent dioxygenase FTO
5.6765	DLLTPVSR	Q9C0B1	Alpha-ketoglutarate-dependent dioxygenase FTO
5.89247	EVQEAFLTLHK	Q9C0B1	Alpha-ketoglutarate-dependent dioxygenase FTO
5.96812	ILIGNPGCTYK	Q9C0B1	Alpha-ketoglutarate-dependent dioxygenase FTO
5.46428	LNVAEVTQSEIAQK	Q9NVD7	Alpha-parvin
5.7321	VLYNLFTK	Q9NVD7	Alpha-parvin
5.68213	AIAHYEQSADYYK	P54920	Alpha-soluble NSF attachment protein
6.03876	AIEIYTDMGR	P54920	Alpha-soluble NSF attachment protein
6.15478	IEEACEIYAR	P54920	Alpha-soluble NSF attachment protein
5.87395	LLEAHEEQNVDSYTESVK	P54920	Alpha-soluble NSF attachment protein
6.22212	TIQGDEEDLR	P54920	Alpha-soluble NSF attachment protein
5.90735	EGVLYVGSK	P37840	Alpha-synuclein
5.91676	EGVVHGVATVAEK	P37840	Alpha-synuclein
5.77254	TVEGAGSIAAATGFVK	P37840	Alpha-synuclein
5.85814	ALLEMAEEK	P40222	Alpha-taxilin
6.0925	FEEFQNTLSK	P40222	Alpha-taxilin
5.84767	QQLALYTEK	P40222	Alpha-taxilin
5.05739	RPEGPGAQAPSSPR	P40222	Alpha-taxilin
5.83819	RVQDLSAGGQGSLTDSGPER	P40222	Alpha-taxilin
5.83127	SSEVFTTFK	P40222	Alpha-taxilin
5.94873	CELENCQPFVVETLHGK	Q06203	Amidophosphoribosyltransferase
5.78222	CGLPYVEVLCK	Q06203	Amidophosphoribosyltransferase
5.7489	DVIYAVR	Q06203	Amidophosphoribosyltransferase
5.74704	GMGLVNHVFTEDNLK	Q06203	Amidophosphoribosyltransferase
6.21608	GQESAGIVTSDGSSVPTFK	Q06203	Amidophosphoribosyltransferase
6.44769	HNVQTLDIISR	Q06203	Amidophosphoribosyltransferase
6.26455	IAVAHNGELVNAAR	Q06203	Amidophosphoribosyltransferase
6.40159	KFGVLSDNFK	Q06203	Amidophosphoribosyltransferase
5.67771	KTSETEGWVVSSESCSFLSIGAR	Q06203	Amidophosphoribosyltransferase
5.94002	LIPVSDINDK	Q06203	Amidophosphoribosyltransferase
6.66538	LYVSNLGIGHTR	Q06203	Amidophosphoribosyltransferase
6.44027	RIVLVDDSIVR	Q06203	Amidophosphoribosyltransferase
5.8763	TFIQPNMR	Q06203	Amidophosphoribosyltransferase
5.53717	AILQATLR	Q12904	Aminoacyl tRNA synthase complex-interacting multifunctional protein 1
5.86106	AILQATLREEK	Q12904	Aminoacyl tRNA synthase complex-interacting multifunctional protein 1
6.24752	GAEADQIIEYLK	Q12904	Aminoacyl tRNA synthase complex-interacting multifunctional protein 1
6.03386	GVLSQAMVMCASSPEK	Q12904	Aminoacyl tRNA synthase complex-interacting multifunctional protein 1
5.82687	IEILAPPNGSVPGDR	Q12904	Aminoacyl tRNA synthase complex-interacting multifunctional protein 1
5.64283	IGCIITAR	Q12904	Aminoacyl tRNA synthase complex-interacting multifunctional protein 1
6.10423	ITFDAFPGEPDK	Q12904	Aminoacyl tRNA synthase complex-interacting multifunctional protein 1
6.37731	SCENLAPFNTALK	Q13155	Aminoacyl tRNA synthase complex-interacting multifunctional protein 2
5.69941	VVNSILAFR	Q03154	Aminoacylase-1
5.73106	AEFGPPGPGAGSR	Q9H4A4	Aminopeptidase B
5.73637	AIEAVAISPWK	Q9H4A4	Aminopeptidase B
5.71538	CLEPEGAAELR	Q9H4A4	Aminopeptidase B
6.30229	GLSGTAVLDLR	Q9H4A4	Aminopeptidase B
6.02925	IEPGVDPDDTYNETPYEK	Q9H4A4	Aminopeptidase B
5.38661	LFGPYVWGR	Q9H4A4	Aminopeptidase B
6.17859	LQVLLTYR	Q9H4A4	Aminopeptidase B
5.93516	RVDIIPGFEFDR	Q9H4A4	Aminopeptidase B
6.11651	EIAEELFTR	Q01433	AMP deaminase 2
5.19154	NSVLMSGFSHK	Q01433	AMP deaminase 2
5.52356	SAPYEFPEESPIEQLEER	Q01433	AMP deaminase 2
5.37552	SLAESELR	Q01433	AMP deaminase 2
5.51971	SLPGPAPCLK	Q01433	AMP deaminase 2
5.63974	YNPIGESVLR	Q01433	AMP deaminase 2
6.27702	ELQREPLTPEEVQSVR	Q6FI81	Anamorsin
6.02685	ILRPGGCLFLK	Q6FI81	Anamorsin
6.0192	LQALTGNEGR	Q6FI81	Anamorsin
6.00882	NCTCGLAEELEK	Q6FI81	Anamorsin
6.04544	SACGNCYLGDAFR	Q6FI81	Anamorsin
6.41605	VLLSDSNLHDA	Q6FI81	Anamorsin
5.66529	DMAAAGLHSNVR	Q9UJX3	Anaphase-promoting complex subunit 7
5.8092	MNVIDHVR	Q9UJX3	Anaphase-promoting complex subunit 7
5.63121	NALANQSDCVLHR	Q9UJX3	Anaphase-promoting complex subunit 7
6.20976	DASLVVTTSGDHK	Q13685	Angio-associated migratory cell protein
5.48806	GHTAEILDFALSK	Q13685	Angio-associated migratory cell protein
6.18969	LSDGELLFECAGHK	Q13685	Angio-associated migratory cell protein
5.64289	TNTLAVTGGEDDK	Q13685	Angio-associated migratory cell protein
6.04495	AQGPLPNQHSLK	Q4VCS5	Angiomotin
5.88861	AQPSSASYQPVPADPFAIVSR	Q4VCS5	Angiomotin
6.33841	AQQMVEILSDENR	Q4VCS5	Angiomotin
6.17144	DTTVISHSPNTSYDTALEAR	Q4VCS5	Angiomotin
6.11136	GPPPEYPFK	Q4VCS5	Angiomotin
5.75529	GQQHASVGAAFYVTGVTNQK	Q4VCS5	Angiomotin
6.01341	GSLGILLGGDYR	Q4VCS5	Angiomotin
6.15349	HFALDAAATVAAQR	Q4VCS5	Angiomotin
6.56253	ILALEADMTK	Q4VCS5	Angiomotin
6.27187	IQKEEEEILMANK	Q4VCS5	Angiomotin
5.86619	LEAELATAR	Q4VCS5	Angiomotin
6.1684	LLQEQLR	Q4VCS5	Angiomotin
6.32262	LMQMSLATSGVK	Q4VCS5	Angiomotin
6.15831	MQNNEELPTYEEAK	Q4VCS5	Angiomotin
6.75416	MQQALVQLQAACEK	Q4VCS5	Angiomotin
6.19615	NLRQELEGCYEK	Q4VCS5	Angiomotin
6.37809	NPTSSSEFYK	Q4VCS5	Angiomotin
5.98989	NSEEQPSGGTTVLQR	Q4VCS5	Angiomotin
5.87437	PAQDISLPLSAR	Q4VCS5	Angiomotin
5.72077	TDGPVFHSNTLER	Q4VCS5	Angiomotin
5.75279	TISQLFAK	Q4VCS5	Angiomotin
6.40465	TLHAQIIEK	Q4VCS5	Angiomotin
5.97445	VQSQYFR	Q4VCS5	Angiomotin
6.51417	VSEAYENLVK	Q4VCS5	Angiomotin
5.82869	YLEENVMR	Q4VCS5	Angiomotin
5.64432	VLNELTQLK	Q9P0K7	Ankycorbin
5.47774	IQINSLLK	Q6UB98	Ankyrin repeat domain-containing protein 12
5.56413	FCELLIGR	O75179	Ankyrin repeat domain-containing protein 17
5.67644	ILLNAGAEINSR	O75179	Ankyrin repeat domain-containing protein 17
6.02488	LEALLEAAGIGK	O75179	Ankyrin repeat domain-containing protein 17
5.54558	NSASVQNSSVAVLSVNHIK	O75179	Ankyrin repeat domain-containing protein 17
5.39128	YIATITDK	O75179	Ankyrin repeat domain-containing protein 17
5.93991	ATFSPIVTVEPR	Q12955	Ankyrin-3
5.84587	NATTDALTSVLTK	Q12955	Ankyrin-3
5.68384	ALYEAGER	P04083	Annexin A1
5.82276	CLTAIVK	P04083	Annexin A1
5.82074	DITSDTSGDFR	P04083	Annexin A1
6.10972	GDRSEDFGVNEDLADSDAR	P04083	Annexin A1
5.59571	MAMVSEFLK	P04083	Annexin A1
5.6839	SEDFGVNEDLADSDAR	P04083	Annexin A1
5.8955	SEIDMNDIK	P04083	Annexin A1
6.31251	TPAQFDADELR	P04083	Annexin A1
5.76026	AHLVAVFNEYQR	P50995	Annexin A11
5.79841	DAQELYAAGENR	P50995	Annexin A11
5.89667	NTPAFFAER	P50995	Annexin A11
5.97045	QQILLSFK	P50995	Annexin A11
5.78873	SELSGNFEK	P50995	Annexin A11
6.06379	SETDLLDIR	P50995	Annexin A11
5.79911	AEDGSVIDYELIDQDAR	P07355	Annexin A2
6.37987	AYTNFDAER	P07355	Annexin A2
5.95578	DALNIETAIK	P07355	Annexin A2
5.90017	DIISDTSGDFR	P07355	Annexin A2
6.23011	DIISDTSGDFRK	P07355	Annexin A2
6.32145	DLYDAGVK	P07355	Annexin A2
5.49988	EMYKTDLEK	P07355	Annexin A2
6.79997	LMVALAK	P07355	Annexin A2
6.72862	LSLEGDHSTPPSAYGSVK	P07355	Annexin A2
6.50977	QDIAFAYQR	P07355	Annexin A2
6.05201	SEVDMLK	P07355	Annexin A2
6.90876	SLYYYIQQDTK	P07355	Annexin A2
6.94023	STVHEILCK	P07355	Annexin A2
5.946	SYSPYDMLESIR	P07355	Annexin A2
6.30343	TNQELQEINR	P07355	Annexin A2
6.63149	TPAQYDASELK	P07355	Annexin A2
6.83653	WISIMTER	P07355	Annexin A2
5.63974	ASIWVGHR	P12429	Annexin A3
5.51432	FTEILCLR	P12429	Annexin A3
5.92447	GIGTDEFTLNR	P12429	Annexin A3
6.00642	FLTVLCSR	P09525	Annexin A4
5.87369	GLGTDDNTLIR	P09525	Annexin A4
5.96814	ISQTYQQQYGR	P09525	Annexin A4
5.83051	SDTSFMFQR	P09525	Annexin A4
6.73664	FITIFGTR	P08758	Annexin A5
6.18845	GAGTDDHTLIR	P08758	Annexin A5
NaN	GLGTDEESILTLLTSR	P08758	Annexin A5
6.90033	GTVTDFPGFDER	P08758	Annexin A5
6.55849	LIVALMK	P08758	Annexin A5
5.83353	LIVALMKPSR	P08758	Annexin A5
6.72971	LYDAYELK	P08758	Annexin A5
5.52827	NFATSLYSMIK	P08758	Annexin A5
6.32553	QEISAAFK	P08758	Annexin A5
6.43131	SEIDLFNIR	P08758	Annexin A5
6.71548	SEIDLFNIRK	P08758	Annexin A5
6.39507	SELTGKFEK	P08758	Annexin A5
6.82746	VLTEIIASR	P08758	Annexin A5
6.49581	ALIEILATR	P08133	Annexin A6
5.98391	CLIEILASR	P08133	Annexin A6
6.02335	DAFVAIVQSVK	P08133	Annexin A6
5.8099	DAISGIGTDEK	P08133	Annexin A6
5.8118	DLMTDLK	P08133	Annexin A6
6.03384	EAILDIITSR	P08133	Annexin A6
6.58447	FMTILCTR	P08133	Annexin A6
6.12729	GELSGDFEK	P08133	Annexin A6
6.34315	GTVRPANDFNPDADAK	P08133	Annexin A6
6.33707	ILISLATGHR	P08133	Annexin A6
6.15433	LVFDEYLK	P08133	Annexin A6
6.0546	NKPLFFADK	P08133	Annexin A6
5.84376	SEIDLLNIR	P08133	Annexin A6
5.91972	SEISGDLAR	P08133	Annexin A6
6.14381	SELDMLDIR	P08133	Annexin A6
6.19534	SLEDALSSDTSGHFR	P08133	Annexin A6
6.4636	STPEYFAER	P08133	Annexin A6
6.43963	TNEQMHQLVAAYK	P08133	Annexin A6
6.07179	TTGKPIEASIR	P08133	Annexin A6
6.22857	VFQEFIK	P08133	Annexin A6
5.70735	YRGSIHDFPGFDPNQDAEALYTAMK	P08133	Annexin A6
5.82133	DLLSSVSR	P20073	Annexin A7
6.16718	EFSGYVESGLK	P20073	Annexin A7
5.78694	GFGTDEQAIVDVVANR	P20073	Annexin A7
5.68526	LGTDESCFNMILATR	P20073	Annexin A7
6.06997	VLIEILCTR	P20073	Annexin A7
6.49622	DCEDPNPLIR	Q10567	AP-1 complex subunit beta-1
5.71848	DCPLNAEAASSK	Q10567	AP-1 complex subunit beta-1
5.36091	DDREAQSICER	Q10567	AP-1 complex subunit beta-1
6.17783	DIPNENEAQFQIR	Q10567	AP-1 complex subunit beta-1
5.81213	DLDYYGTLLK	Q10567	AP-1 complex subunit beta-1
5.84828	EYATEVDVDFVR	Q10567	AP-1 complex subunit beta-1
5.87204	EYATEVDVDFVRK	Q10567	AP-1 complex subunit beta-1
5.58436	FMEMLSK	Q10567	AP-1 complex subunit beta-1
6.14296	GLEISGTFTR	Q10567	AP-1 complex subunit beta-1
6.49441	ITEYLCEPLRK	Q10567	AP-1 complex subunit beta-1
6.80754	KGEIFELK	Q10567	AP-1 complex subunit beta-1
6.14069	LLSTDPVAAK	Q10567	AP-1 complex subunit beta-1
6.278	LQSSNIFTVAK	Q10567	AP-1 complex subunit beta-1
6.43425	LSHANSAVVLSAVK	Q10567	AP-1 complex subunit beta-1
6.52306	MEPLNNLQVAVK	Q10567	AP-1 complex subunit beta-1
5.65726	QMFLATWK	Q10567	AP-1 complex subunit beta-1
6.0584	RNVEGQDMLYQSLK	Q10567	AP-1 complex subunit beta-1
5.72528	VIASMTVGK	Q10567	AP-1 complex subunit beta-1
5.75937	VNYVVQEAIVVIK	Q10567	AP-1 complex subunit beta-1
6.20903	YNDPIYVK	Q10567	AP-1 complex subunit beta-1
5.86229	AALCAVHVIR	O43747	AP-1 complex subunit gamma-1
6.24571	ADCASGIFLAAEK	O43747	AP-1 complex subunit gamma-1
6.15347	AVEYNALFK	O43747	AP-1 complex subunit gamma-1
5.6692	IEFTFER	O43747	AP-1 complex subunit gamma-1
5.99117	QDVHLLMTNCIK	O43747	AP-1 complex subunit gamma-1
6.08567	SPDMLAHFR	O43747	AP-1 complex subunit gamma-1
6.32268	STIVDCLK	O43747	AP-1 complex subunit gamma-1
5.71561	VLAINILGR	O43747	AP-1 complex subunit gamma-1
6.08156	VLTTAGSYVR	O43747	AP-1 complex subunit gamma-1
5.85751	YVALTSLLK	O43747	AP-1 complex subunit gamma-1
6.50496	ILQEYITQEGHK	Q9BXS5	AP-1 complex subunit mu-1
5.72137	SVELEDVK	Q9BXS5	AP-1 complex subunit mu-1
6.29659	VLFDNTGR	Q9BXS5	AP-1 complex subunit mu-1
6.08062	YITQNGDYQLR	Q9BXS5	AP-1 complex subunit mu-1
5.58868	ELMQVVLAR	P61966	AP-1 complex subunit sigma-1A
5.78458	ELVQTVLAR	P56377	AP-1 complex subunit sigma-2
6.0867	ACNQLGQFLQHR	O95782	AP-2 complex subunit alpha-1
6.20135	ALLLSTYIK	O95782	AP-2 complex subunit alpha-1
6.35723	ALQVGCLLR	O95782	AP-2 complex subunit alpha-1
5.35268	FINLFPETK	O95782	AP-2 complex subunit alpha-1
5.83233	ILVAGDSMDSVK	O95782	AP-2 complex subunit alpha-1
5.61057	LEPNAQAQMYR	O95782	AP-2 complex subunit alpha-1
5.97831	MYLFYGNK	O95782	AP-2 complex subunit alpha-1
5.95169	QSAALCLLR	O95782	AP-2 complex subunit alpha-1
5.69287	RVAAQVDGGAQVQQVLNIECLR	O95782	AP-2 complex subunit alpha-1
5.85076	TCVSLAVSR	O95782	AP-2 complex subunit alpha-1
5.9936	THIDTVINALK	O95782	AP-2 complex subunit alpha-1
6.09516	YGGAPQALTLK	O95782	AP-2 complex subunit alpha-1
5.716	LTECLETILNK	O94973	AP-2 complex subunit alpha-2
5.89426	MFIFYGNK	O94973	AP-2 complex subunit alpha-2
5.92566	TTQIGCLLR	O94973	AP-2 complex subunit alpha-2
5.6796	TVFEALQAPACHENLVK	O94973	AP-2 complex subunit alpha-2
5.79762	VLVAGDTMDSVK	O94973	AP-2 complex subunit alpha-2
6.28043	AVWLPAVK	P63010	AP-2 complex subunit beta
6.0618	DSDYYNMLLK	P63010	AP-2 complex subunit beta
6.17698	GLEISGTFTHR	P63010	AP-2 complex subunit beta
6.46078	IQPGNPNYTLSLK	P63010	AP-2 complex subunit beta
6.13851	LLSTDPVTAK	P63010	AP-2 complex subunit beta
6.21134	LQNNNVYTIAK	P63010	AP-2 complex subunit beta
6.27538	ASENAIVWK	Q96CW1	AP-2 complex subunit mu
5.30738	LNYSDHDVIK	Q96CW1	AP-2 complex subunit mu
5.92124	MIGGLFIYNHK	Q96CW1	AP-2 complex subunit mu
5.9607	SYLSGMPECK	Q96CW1	AP-2 complex subunit mu
5.82554	LIEEVHAVVTVR	P53680	AP-2 complex subunit sigma
5.96749	WYMQFDDDEK	P53680	AP-2 complex subunit sigma
5.56073	ALKDPNQLIR	O00203	AP-3 complex subunit beta-1
5.84607	EASADLSPYVR	O00203	AP-3 complex subunit beta-1
5.6562	EFQTYVK	O00203	AP-3 complex subunit beta-1
5.78236	EGSTAQLIINTEK	O00203	AP-3 complex subunit beta-1
6.25606	LLDSITVPVAR	O00203	AP-3 complex subunit beta-1
6.16954	LQILNLGAK	O00203	AP-3 complex subunit beta-1
6.03322	LYSLDPEQK	O00203	AP-3 complex subunit beta-1
6.25295	NASELFPAVVK	O00203	AP-3 complex subunit beta-1
5.79386	NVEVIELAK	O00203	AP-3 complex subunit beta-1
5.70145	QFAAATIQTIGR	O00203	AP-3 complex subunit beta-1
5.79115	SFTSEDDLVK	O00203	AP-3 complex subunit beta-1
6.08299	TVIGSVLLR	O00203	AP-3 complex subunit beta-1
6.31762	ASCILQLVK	O14617	AP-3 complex subunit delta-1
5.93116	GMELSVLDSLNAR	O14617	AP-3 complex subunit delta-1
5.90859	LYASILQQK	O14617	AP-3 complex subunit delta-1
6.06418	VPGLPMSDQYVK	O14617	AP-3 complex subunit delta-1
6.08148	FDITIGPK	Q9Y2T2	AP-3 complex subunit mu-1
5.8383	GLVNLQSGAPKPEENPSLNIQFK	Q9Y2T2	AP-3 complex subunit mu-1
6.13946	IQQLAISGLK	Q9Y2T2	AP-3 complex subunit mu-1
5.99464	LLDDVSFHPCIR	Q9Y2T2	AP-3 complex subunit mu-1
6.28185	ETFHLVSK	Q92572	AP-3 complex subunit sigma-1
6.04582	NINIGDISIK	Q92572	AP-3 complex subunit sigma-1
5.70124	VPNLPSFK	Q92572	AP-3 complex subunit sigma-1
6.00557	DAYQVILDGVK	Q9BZZ5	Apoptosis inhibitor 5
6.22727	ELPQFATGENLPR	Q9BZZ5	Apoptosis inhibitor 5
6.31759	EVEELILTESK	Q9BZZ5	Apoptosis inhibitor 5
6.15157	EVEELILTESKK	Q9BZZ5	Apoptosis inhibitor 5
6.35874	ITNNINVLIK	Q9BZZ5	Apoptosis inhibitor 5
5.59432	KLPDFLTAK	Q9BZZ5	Apoptosis inhibitor 5
6.07103	PTVEELYR	Q9BZZ5	Apoptosis inhibitor 5
6.1978	RLAAQFIPK	Q9BZZ5	Apoptosis inhibitor 5
6.31218	STVTLSWKPVQK	Q9BZZ5	Apoptosis inhibitor 5
6.19224	TLPDEVLTK	Q9BZZ5	Apoptosis inhibitor 5
5.97619	GGGPTSSEQIMK	Q07812	Apoptosis regulator BAX
5.96684	IGDELDSNMELQR	Q07812	Apoptosis regulator BAX
5.943	MIAAVDTDSPR	Q07812	Apoptosis regulator BAX
6.08741	RIGDELDSNMELQR	Q07812	Apoptosis regulator BAX
6.33712	AALSASEGEEVPQDK	O95831	Apoptosis-inducing factor 1, mitochondrial
6.13266	DGEQHEDLNEVAK	O95831	Apoptosis-inducing factor 1, mitochondrial
6.02205	ELWFSDDPNVTK	O95831	Apoptosis-inducing factor 1, mitochondrial
5.8432	GVIFYLR	O95831	Apoptosis-inducing factor 1, mitochondrial
6.40858	ISGLGLTPEQK	O95831	Apoptosis-inducing factor 1, mitochondrial
5.90518	KVVQLDVR	O95831	Apoptosis-inducing factor 1, mitochondrial
5.94735	LAGENMTGAAK	O95831	Apoptosis-inducing factor 1, mitochondrial
6.15431	LNDGSQITYEK	O95831	Apoptosis-inducing factor 1, mitochondrial
5.70958	SNIWVAGDAACFYDIK	O95831	Apoptosis-inducing factor 1, mitochondrial
6.1584	VMPNAIVQSVGVSSGK	O95831	Apoptosis-inducing factor 1, mitochondrial
5.91973	GALMLENLQK	Q9UKV3	Apoptotic chromatin condensation inducer in the nucleus
5.98882	GLLVDRPSETK	Q9UKV3	Apoptotic chromatin condensation inducer in the nucleus
5.63672	IEELALAK	Q9UKV3	Apoptotic chromatin condensation inducer in the nucleus
5.69241	KCEAEEAEPPAATQPQTSETQTSHLPESER	Q9UKV3	Apoptotic chromatin condensation inducer in the nucleus
6.16164	KPSISITTESLK	Q9UKV3	Apoptotic chromatin condensation inducer in the nucleus
6.27081	KVTLGDTLTR	Q9UKV3	Apoptotic chromatin condensation inducer in the nucleus
6.04136	LLDDLFR	Q9UKV3	Apoptotic chromatin condensation inducer in the nucleus
5.62633	LLDDLFRK	Q9UKV3	Apoptotic chromatin condensation inducer in the nucleus
5.78028	LSEGSQPAEEEEDQETPSR	Q9UKV3	Apoptotic chromatin condensation inducer in the nucleus
5.652	SAQPLPLK	Q9UKV3	Apoptotic chromatin condensation inducer in the nucleus
5.80267	SGVSITIDDPVR	Q9UKV3	Apoptotic chromatin condensation inducer in the nucleus
5.90319	SQEQEVLER	Q9UKV3	Apoptotic chromatin condensation inducer in the nucleus
5.54858	LAFYLCGR	Q9Y2X7	ARF GTPase-activating protein GIT1
5.56617	LVECQYELTDR	Q9Y2X7	ARF GTPase-activating protein GIT1
5.20925	NIQELLR	Q9Y2X7	ARF GTPase-activating protein GIT1
6.03621	APVGSVVSVPSQSSASSDK	P52594	Arf-GAP domain and FG repeat-containing protein 1
5.97223	SLLGDSAPTLHLNK	P52594	Arf-GAP domain and FG repeat-containing protein 1
6.03023	SSAIPDFRDPQK	P52594	Arf-GAP domain and FG repeat-containing protein 1
6.17301	SSSADFGTFNTSQSHQTASAVSK	P52594	Arf-GAP domain and FG repeat-containing protein 1
5.5161	QLLEELER	Q9NWB6	Arginine and glutamate-rich protein 1
5.70745	NLDAQYEMAR	Q7L4I2	Arginine/serine-rich coiled-coil protein 2
6.11205	NTAMDAQEALAR	Q7L4I2	Arginine/serine-rich coiled-coil protein 2
5.72488	SEDEAGCSSVDEESYK	Q7L4I2	Arginine/serine-rich coiled-coil protein 2
5.83944	AYQCVVLLQGK	P54136	Arginine--tRNA ligase, cytoplasmic
6.57625	GFDILGIKPVQR	P54136	Arginine--tRNA ligase, cytoplasmic
6.03218	GFVQVDDGRK	P54136	Arginine--tRNA ligase, cytoplasmic
6.02982	HLPDNECIEK	P54136	Arginine--tRNA ligase, cytoplasmic
5.47528	KVIVDFSSPNIAK	P54136	Arginine--tRNA ligase, cytoplasmic
5.97505	LANIDEEMLQK	P54136	Arginine--tRNA ligase, cytoplasmic
6.58411	LLQQEEEIK	P54136	Arginine--tRNA ligase, cytoplasmic
6.37486	LMDLLGEGLK	P54136	Arginine--tRNA ligase, cytoplasmic
5.88931	LNDYIFSFDK	P54136	Arginine--tRNA ligase, cytoplasmic
6.50653	RAYQCVVLLQGK	P54136	Arginine--tRNA ligase, cytoplasmic
5.96043	SDGGYTYDTSDLAAIK	P54136	Arginine--tRNA ligase, cytoplasmic
6.05056	SLTAEIDR	P54136	Arginine--tRNA ligase, cytoplasmic
6.25777	STIIGESISR	P54136	Arginine--tRNA ligase, cytoplasmic
5.97907	VIVDFSSPNIAK	P54136	Arginine--tRNA ligase, cytoplasmic
5.90226	VLTAEELNAAQTSVAYGCIK	P54136	Arginine--tRNA ligase, cytoplasmic
5.55141	AEALASAIASTK	Q9NVT9	Armadillo repeat-containing protein 1
5.91573	AQFFLGTTNK	Q9NVT9	Armadillo repeat-containing protein 1
5.6789	NLCEEALLK	Q9NVT9	Armadillo repeat-containing protein 1
5.78878	DLGCHVELR	Q6NXE6	Armadillo repeat-containing protein 6
6.04508	DQSGVQELVK	Q6NXE6	Armadillo repeat-containing protein 6
5.7516	EAVEQFESQGVDLSNIVK	Q6NXE6	Armadillo repeat-containing protein 6
6.27693	AMTEDGFLAVCSEAK	P08243	Asparagine synthetase [glutamine-hydrolyzing]
6.24143	ASVGMYLISK	P08243	Asparagine synthetase [glutamine-hydrolyzing]
6.6379	DTYGVRPLFK	P08243	Asparagine synthetase [glutamine-hydrolyzing]
6.08513	DVPLHALYDNVEK	P08243	Asparagine synthetase [glutamine-hydrolyzing]
6.28728	EAFSDGITSVK	P08243	Asparagine synthetase [glutamine-hydrolyzing]
5.90978	FENVNGYTNCCFGFHR	P08243	Asparagine synthetase [glutamine-hydrolyzing]
6.27914	HSATPFLK	P08243	Asparagine synthetase [glutamine-hydrolyzing]
5.9718	ILFNNAVK	P08243	Asparagine synthetase [glutamine-hydrolyzing]
5.85051	TTAAHGLELR	P08243	Asparagine synthetase [glutamine-hydrolyzing]
6.06907	VASVEMVK	P08243	Asparagine synthetase [glutamine-hydrolyzing]
5.37044	VPFLDHR	P08243	Asparagine synthetase [glutamine-hydrolyzing]
6.25816	WINATDPSAR	P08243	Asparagine synthetase [glutamine-hydrolyzing]
6.01996	DVCLYPR	O43776	Asparagine--tRNA ligase, cytoplasmic
6.04347	EPFPTIYVDSQK	O43776	Asparagine--tRNA ligase, cytoplasmic
5.8551	IFDSEEILAGYK	O43776	Asparagine--tRNA ligase, cytoplasmic
6.08564	IGALEGYR	O43776	Asparagine--tRNA ligase, cytoplasmic
5.90198	LMTDTINEPILLCR	O43776	Asparagine--tRNA ligase, cytoplasmic
5.81209	NDPSLPEPK	O43776	Asparagine--tRNA ligase, cytoplasmic
5.02775	NLMFLVLR	O43776	Asparagine--tRNA ligase, cytoplasmic
5.97866	VLAELYVSDR	O43776	Asparagine--tRNA ligase, cytoplasmic
6.16024	VLAELYVSDREGSDATGDGTK	O43776	Asparagine--tRNA ligase, cytoplasmic
6.05379	YGTCPHGGYGLGLER	O43776	Asparagine--tRNA ligase, cytoplasmic
5.97726	HIYLLPSGR	P17174	Aspartate aminotransferase, cytoplasmic
6.51833	IGADFLAR	P17174	Aspartate aminotransferase, cytoplasmic
6.32096	INVSGLTTK	P17174	Aspartate aminotransferase, cytoplasmic
6.34589	LALGDDSPALK	P17174	Aspartate aminotransferase, cytoplasmic
6.00002	QVEYLVNEK	P17174	Aspartate aminotransferase, cytoplasmic
5.94125	RVGGVQSLGGTGALR	P17174	Aspartate aminotransferase, cytoplasmic
5.97368	TDDCHPWVLPVVK	P17174	Aspartate aminotransferase, cytoplasmic
6.15856	VNLGVGAYR	P17174	Aspartate aminotransferase, cytoplasmic
5.56955	ASAELALGENSEVLK	P00505	Aspartate aminotransferase, mitochondrial
5.64622	FVTVQTISGTGALR	P00505	Aspartate aminotransferase, mitochondrial
5.96005	IAAAILNTPDLRK	P00505	Aspartate aminotransferase, mitochondrial
5.87345	ADEVVWVR	P14868	Aspartate--tRNA ligase, cytoplasmic
6.04773	AYIDSFR	P14868	Aspartate--tRNA ligase, cytoplasmic
6.55407	EAGVEMGDEDDLSTPNEK	P14868	Aspartate--tRNA ligase, cytoplasmic
6.07564	EKYDTDFYILDK	P14868	Aspartate--tRNA ligase, cytoplasmic
6.08073	ESIVDVEGVVR	P14868	Aspartate--tRNA ligase, cytoplasmic
5.80138	ESIVDVEGVVRK	P14868	Aspartate--tRNA ligase, cytoplasmic
6.04	FGAPPHAGGGIGLER	P14868	Aspartate--tRNA ligase, cytoplasmic
6.37733	FLEPTLR	P14868	Aspartate--tRNA ligase, cytoplasmic
6.51729	FQTEIQTVNK	P14868	Aspartate--tRNA ligase, cytoplasmic
6.34328	GEEILSGAQR	P14868	Aspartate--tRNA ligase, cytoplasmic
5.94262	GFVEIQTPK	P14868	Aspartate--tRNA ligase, cytoplasmic
6.451	IGSCTQQDVELHVQK	P14868	Aspartate--tRNA ligase, cytoplasmic
5.99882	IHDPQLLTER	P14868	Aspartate--tRNA ligase, cytoplasmic
5.45834	IISAASEGGANVFTVSYFK	P14868	Aspartate--tRNA ligase, cytoplasmic
6.291	IYVISLAEPR	P14868	Aspartate--tRNA ligase, cytoplasmic
6.01301	LEYCEALAMLR	P14868	Aspartate--tRNA ligase, cytoplasmic
7.0291	LQSGICHLFR	P14868	Aspartate--tRNA ligase, cytoplasmic
6.24981	NNAYLAQSPQLYK	P14868	Aspartate--tRNA ligase, cytoplasmic
6.03259	QMCICADFEK	P14868	Aspartate--tRNA ligase, cytoplasmic
5.87962	QQQFNVQALVAVGDHASK	P14868	Aspartate--tRNA ligase, cytoplasmic
5.92392	QSNSYDMFMR	P14868	Aspartate--tRNA ligase, cytoplasmic
5.07717	QSNSYDMFMRGEEILSGAQR	P14868	Aspartate--tRNA ligase, cytoplasmic
5.82004	TSTSQAVFR	P14868	Aspartate--tRNA ligase, cytoplasmic
6.3872	VFSIGPVFR	P14868	Aspartate--tRNA ligase, cytoplasmic
6.54378	VTMLFLGLHNVR	P14868	Aspartate--tRNA ligase, cytoplasmic
5.96141	KLPFEIK	Q6PI48	Aspartate--tRNA ligase, mitochondrial
6.18648	LICLVTGSPSIR	Q6PI48	Aspartate--tRNA ligase, mitochondrial
5.90919	MPTGEIEIK	Q6PI48	Aspartate--tRNA ligase, mitochondrial
5.62116	SFQMQYNLR	Q6PI48	Aspartate--tRNA ligase, mitochondrial
5.80762	TAELLNACK	Q6PI48	Aspartate--tRNA ligase, mitochondrial
5.84073	YILATLLK	Q6PI48	Aspartate--tRNA ligase, mitochondrial
5.58095	LLQAGFSELK	Q9ULA0	Aspartyl aminopeptidase
5.79214	SPSPFHAVAECR	Q9ULA0	Aspartyl aminopeptidase
5.81642	YASNAVSEALIR	Q9ULA0	Aspartyl aminopeptidase
6.10954	ISEEDELDTK	Q15121	Astrocytic phosphoprotein PEA-15
6.15275	AEGDISNVANGFK	Q9UBB4	Ataxin-10
6.53408	ALTALFK	Q9UBB4	Ataxin-10
5.59732	CGLQFLGNIASR	Q9UBB4	Ataxin-10
5.47271	DDIPVFLR	Q9UBB4	Ataxin-10
5.68827	ELRVEQESLLTAFR	Q9UBB4	Ataxin-10
6.01364	ETTNIFSNCGCVR	Q9UBB4	Ataxin-10
6.29953	HAELIASTFVDQCK	Q9UBB4	Ataxin-10
6.00918	KVGFEVEK	Q9UBB4	Ataxin-10
6.35752	LIGNLCYK	Q9UBB4	Ataxin-10
6.13082	MEEQGLADASLLK	Q9UBB4	Ataxin-10
6.00747	NACIECSVNQNSIR	Q9UBB4	Ataxin-10
6.12745	NLTEDNSQNQDLIAK	Q9UBB4	Ataxin-10
5.5957	ANQLAEEIESSAQYK	Q99700	Ataxin-2
5.69786	RDAFTDSAISAK	Q99700	Ataxin-2
5.90277	DKFTDSAIAMNSK	Q8WWM7	Ataxin-2-like protein
5.63512	EFNPTKPLLSVNK	Q8WWM7	Ataxin-2-like protein
5.95929	FELAVDAVHR	Q8WWM7	Ataxin-2-like protein
6.14745	FNEENYGVK	Q8WWM7	Ataxin-2-like protein
6.06743	ISLAPTDVK	Q8WWM7	Ataxin-2-like protein
5.87826	NGTTYEGIFK	Q8WWM7	Ataxin-2-like protein
6.05099	NVDFNYATK	Q8WWM7	Ataxin-2-like protein
6.34114	TLEPQELAR	Q8WWM7	Ataxin-2-like protein
5.84255	TTYDSSLSSYTVPLEK	Q8WWM7	Ataxin-2-like protein
5.68482	YIPLPQR	Q8WWM7	Ataxin-2-like protein
6.20412	DFGIQPVEDK	Q96GX2	Ataxin-7-like protein 3B
5.86492	EQEHMINWVEK	P24539	ATP synthase F(0) complex subunit B1, mitochondrial
5.52369	HVVQSISTQQEK	P24539	ATP synthase F(0) complex subunit B1, mitochondrial
5.92623	LAQLEEAK	P24539	ATP synthase F(0) complex subunit B1, mitochondrial
5.72283	DTVYAVIPAEK	Q5TC12	ATP synthase mitochondrial F1 complex assembly factor 1
6.65933	APGIIPR	P25705	ATP synthase subunit alpha, mitochondrial
6.91595	AVDSLVPIGR	P25705	ATP synthase subunit alpha, mitochondrial
6.60388	EAYPGDVFYLHSR	P25705	ATP synthase subunit alpha, mitochondrial
5.67803	EPMQTGIK	P25705	ATP synthase subunit alpha, mitochondrial
6.88261	GIRPAINVGLSVSR	P25705	ATP synthase subunit alpha, mitochondrial
6.14394	GMSLNLEPDNVGVVVFGNDK	P25705	ATP synthase subunit alpha, mitochondrial
6.76144	GYLDKLEPSK	P25705	ATP synthase subunit alpha, mitochondrial
6.899	HALIIYDDLSK	P25705	ATP synthase subunit alpha, mitochondrial
6.6637	ILGADTSVDLEETGR	P25705	ATP synthase subunit alpha, mitochondrial
5.66908	ISVREPMQTGIK	P25705	ATP synthase subunit alpha, mitochondrial
5.83476	KLYCIYVAIGQK	P25705	ATP synthase subunit alpha, mitochondrial
6.84505	LELAQYR	P25705	ATP synthase subunit alpha, mitochondrial
6.84475	LYCIYVAIGQK	P25705	ATP synthase subunit alpha, mitochondrial
6.26218	NVQAEEMVEFSSGLK	P25705	ATP synthase subunit alpha, mitochondrial
6.54482	QMSLLLR	P25705	ATP synthase subunit alpha, mitochondrial
5.70699	RLTDADAMK	P25705	ATP synthase subunit alpha, mitochondrial
6.17211	RSTVAQLVK	P25705	ATP synthase subunit alpha, mitochondrial
6.70129	TGTAEMSSILEER	P25705	ATP synthase subunit alpha, mitochondrial
7.09223	TSIAIDTIINQK	P25705	ATP synthase subunit alpha, mitochondrial
7.16215	VLSIGDGIAR	P25705	ATP synthase subunit alpha, mitochondrial
6.73231	VVDALGNAIDGK	P25705	ATP synthase subunit alpha, mitochondrial
6.25087	VVDALGNAIDGKGPIGSK	P25705	ATP synthase subunit alpha, mitochondrial
6.9642	AHGGYSVFAGVGER	P06576	ATP synthase subunit beta, mitochondrial
6.30634	FTQAGSEVSALLGR	P06576	ATP synthase subunit beta, mitochondrial
7.35952	IGLFGGAGVGK	P06576	ATP synthase subunit beta, mitochondrial
6.91769	IMDPNIVGSEHYDVAR	P06576	ATP synthase subunit beta, mitochondrial
6.75679	IMNVIGEPIDER	P06576	ATP synthase subunit beta, mitochondrial
6.16379	IMNVIGEPIDERGPIK	P06576	ATP synthase subunit beta, mitochondrial
6.39091	IPVGPETLGR	P06576	ATP synthase subunit beta, mitochondrial
6.09249	LVLEVAQHLGESTVR	P06576	ATP synthase subunit beta, mitochondrial
7.01645	TIAMDGTEGLVR	P06576	ATP synthase subunit beta, mitochondrial
7.01128	VALVYGQMNEPPGAR	P06576	ATP synthase subunit beta, mitochondrial
6.43125	VLDSGAPIK	P06576	ATP synthase subunit beta, mitochondrial
7.11008	VVDLLAPYAK	P06576	ATP synthase subunit beta, mitochondrial
6.16868	AGLVDDFEK	O75947	ATP synthase subunit d, mitochondrial
6.0972	SCAEWVSLSK	O75947	ATP synthase subunit d, mitochondrial
6.18092	SWNETLTSR	O75947	ATP synthase subunit d, mitochondrial
6.21227	AQAELVGTADEATR	P30049	ATP synthase subunit delta, mitochondrial
6.76354	IEANEALVK	P30049	ATP synthase subunit delta, mitochondrial
5.97527	ELAEDDSILK	P56385	ATP synthase subunit e, mitochondrial
6.34582	QAGLSYIR	P56381	ATP synthase subunit epsilon, mitochondrial
6.03434	LATFWYYAK	O75964	ATP synthase subunit g, mitochondrial
6.05548	TPALVNAAVTYSK	O75964	ATP synthase subunit g, mitochondrial
6.46446	EVMLVGIGDK	P36542	ATP synthase subunit gamma, mitochondrial
6.9641	GLCGAIHSSIAK	P36542	ATP synthase subunit gamma, mitochondrial
6.84835	HLLIGVSSDR	P36542	ATP synthase subunit gamma, mitochondrial
6.35587	LTLTFNR	P36542	ATP synthase subunit gamma, mitochondrial
6.41556	SEVATLTAAGK	P36542	ATP synthase subunit gamma, mitochondrial
6.63845	THSDQFLVAFK	P36542	ATP synthase subunit gamma, mitochondrial
[truncated: 25,049 more rows]

## Sheet: 50ng_single_shot_DDA
50ng_ss_DDA_Average_Intensity	Peptide	Protein ID	Protein Description
7.13594	GNHAAFQADVSEAR	Q92506	(3R)-3-hydroxyacyl-CoA dehydrogenase
6.89109	LAGEGATVAACDLDR	Q92506	(3R)-3-hydroxyacyl-CoA dehydrogenase
6.78787	VGNVGQTNYAASK	Q92506	(3R)-3-hydroxyacyl-CoA dehydrogenase
6.81739	AEWPSETPVLCQQCGGKPGVTFTSAK	Q9C0C9	(E3-independent) E2 ubiquitin-conjugating enzyme
NaN	CLYVFPAK	Q9C0C9	(E3-independent) E2 ubiquitin-conjugating enzyme
6.4577	EMALLATSLPEGIMVK	Q9C0C9	(E3-independent) E2 ubiquitin-conjugating enzyme
6.97083	GEVFSVLEFAPSNHSFK	Q9C0C9	(E3-independent) E2 ubiquitin-conjugating enzyme
7.3154	GVLTQFR	Q9C0C9	(E3-independent) E2 ubiquitin-conjugating enzyme
7.0099	IESWLETHALLEK	Q9C0C9	(E3-independent) E2 ubiquitin-conjugating enzyme
6.53661	IFSSVQWLSGVKPVLSTK	Q9C0C9	(E3-independent) E2 ubiquitin-conjugating enzyme
6.92701	IGNTEDGAPHKEDEPSVGQVAR	Q9C0C9	(E3-independent) E2 ubiquitin-conjugating enzyme
6.8146	IMSCSPDTQCSR	Q9C0C9	(E3-independent) E2 ubiquitin-conjugating enzyme
6.97244	KIEFQPPEAK	Q9C0C9	(E3-independent) E2 ubiquitin-conjugating enzyme
7.52459	LIGTNCIIYPVNSK	Q9C0C9	(E3-independent) E2 ubiquitin-conjugating enzyme
7.5547	LLFSHDLVSGR	Q9C0C9	(E3-independent) E2 ubiquitin-conjugating enzyme
6.00995	MDLFSALIK	Q9C0C9	(E3-independent) E2 ubiquitin-conjugating enzyme
6.34926	MEAVPDVER	Q9C0C9	(E3-independent) E2 ubiquitin-conjugating enzyme
6.63184	NMTVEQLLTGSPTSPTVEPEKPTR	Q9C0C9	(E3-independent) E2 ubiquitin-conjugating enzyme
7.14635	RLGCFDHAQR	Q9C0C9	(E3-independent) E2 ubiquitin-conjugating enzyme
7.27443	RPPEVFEQEIR	Q9C0C9	(E3-independent) E2 ubiquitin-conjugating enzyme
7.30759	RVQSCPDPAVYGVVQSGDHIGR	Q9C0C9	(E3-independent) E2 ubiquitin-conjugating enzyme
7.01934	SIPLSIK	Q9C0C9	(E3-independent) E2 ubiquitin-conjugating enzyme
7.35741	TLDNVAIVEEEK	Q9C0C9	(E3-independent) E2 ubiquitin-conjugating enzyme
6.20247	VCVSLLGTWIGK	Q9C0C9	(E3-independent) E2 ubiquitin-conjugating enzyme
7.51017	VQWYPEGVK	Q9C0C9	(E3-independent) E2 ubiquitin-conjugating enzyme
6.09239	LTPTMMLYAGR	O14874	[3-methyl-2-oxobutanoate dehydrogenase [lipoamide]] kinase, mitochondrial
5.9713	AVPLAGFGYGLPISR	Q15118	[Pyruvate dehydrogenase (acetyl-transferring)] kinase isozyme 1, mitochondrial
5.12214	EISLLPDNLLR	Q15118	[Pyruvate dehydrogenase (acetyl-transferring)] kinase isozyme 1, mitochondrial
6.44708	AAPLAGFGYGLPISR	Q15120	[Pyruvate dehydrogenase (acetyl-transferring)] kinase isozyme 3, mitochondrial
6.72656	GYESFGVHR	Q04446	1,4-alpha-glucan-branching enzyme
7.16448	IVLDSDAAEYGGHQR	Q04446	1,4-alpha-glucan-branching enzyme
7.18877	IYESHVGISSHEGK	Q04446	1,4-alpha-glucan-branching enzyme
6.62829	LLEIDPYLK	Q04446	1,4-alpha-glucan-branching enzyme
5.67717	LLEIDPYLKPYAVDFQR	Q04446	1,4-alpha-glucan-branching enzyme
6.88114	YGWLAAPQAYVSEK	Q04446	1,4-alpha-glucan-branching enzyme
6.47577	DYFLFRDGDILGK	P61604	10 kDa heat shock protein, mitochondrial
8.88071	FLPLFDR	P61604	10 kDa heat shock protein, mitochondrial
8.59525	GGEIQPVSVK	P61604	10 kDa heat shock protein, mitochondrial
8.75562	GGIMLPEK	P61604	10 kDa heat shock protein, mitochondrial
8.53901	GKGGEIQPVSVK	P61604	10 kDa heat shock protein, mitochondrial
8.92801	VLLPEYGGTK	P61604	10 kDa heat shock protein, mitochondrial
8.87226	VLQATVVAVGSGSK	P61604	10 kDa heat shock protein, mitochondrial
8.40557	VVLDDKDYFLFR	P61604	10 kDa heat shock protein, mitochondrial
7.32982	ECPAIDYTR	S4R3N1	10 kDa heat shock protein, mitochondrial
6.86887	ILEPPEGQDEGVWK	S4R3N1	10 kDa heat shock protein, mitochondrial
6.99231	QIFDEYENETFLCHR	S4R3N1	10 kDa heat shock protein, mitochondrial
7.86471	DSIVQGFQWGTR	Q15029	116 kDa U5 small nuclear ribonucleoprotein component
7.89782	EGPLCDELIR	Q15029	116 kDa U5 small nuclear ribonucleoprotein component
6.34911	FFDDPMLLELAK	Q15029	116 kDa U5 small nuclear ribonucleoprotein component
7.9343	GHVTQDAPIPGSPLYTIK	Q15029	116 kDa U5 small nuclear ribonucleoprotein component
7.76451	GLSEDVSISK	Q15029	116 kDa U5 small nuclear ribonucleoprotein component
8.02576	GNEEAQIFRPLK	Q15029	116 kDa U5 small nuclear ribonucleoprotein component
8.01178	IAVEPVNPSELPK	Q15029	116 kDa U5 small nuclear ribonucleoprotein component
7.01532	ILAQVVGDVDTSLPR	Q15029	116 kDa U5 small nuclear ribonucleoprotein component
8.02213	ILDAVVAQEPLHR	Q15029	116 kDa U5 small nuclear ribonucleoprotein component
7.83043	ITMIAEPLEK	Q15029	116 kDa U5 small nuclear ribonucleoprotein component
6.74409	IYADTFGDINYQEFAK	Q15029	116 kDa U5 small nuclear ribonucleoprotein component
7.70391	KLGEFFQTK	Q15029	116 kDa U5 small nuclear ribonucleoprotein component
7.36127	LAVTVCINK	Q15029	116 kDa U5 small nuclear ribonucleoprotein component
6.89345	LDRLLLELK	Q15029	116 kDa U5 small nuclear ribonucleoprotein component
7.37856	LGEFFQTK	Q15029	116 kDa U5 small nuclear ribonucleoprotein component
6.66545	LPPTDAYYK	Q15029	116 kDa U5 small nuclear ribonucleoprotein component
7.8113	MYSTDDGVQFHAFGR	Q15029	116 kDa U5 small nuclear ribonucleoprotein component
7.67164	NVTLCGHLHHGK	Q15029	116 kDa U5 small nuclear ribonucleoprotein component
7.55619	RLWGDIYFNPK	Q15029	116 kDa U5 small nuclear ribonucleoprotein component
7.39393	RVVYSAFLMATPR	Q15029	116 kDa U5 small nuclear ribonucleoprotein component
6.99276	RYDQDLCYTDILFTEQER	Q15029	116 kDa U5 small nuclear ribonucleoprotein component
7.74024	SIVIRPLEPQPAPHLAR	Q15029	116 kDa U5 small nuclear ribonucleoprotein component
7.85393	STPVTVVLPDTK	Q15029	116 kDa U5 small nuclear ribonucleoprotein component
5.9839	SYLFNIMDTPGHVNFSDEVTAGLR	Q15029	116 kDa U5 small nuclear ribonucleoprotein component
7.64627	SYPSLTTK	Q15029	116 kDa U5 small nuclear ribonucleoprotein component
7.35043	TCFVDCLIEQTHPEIR	Q15029	116 kDa U5 small nuclear ribonucleoprotein component
7.24454	TCFVDCLIEQTHPEIRK	Q15029	116 kDa U5 small nuclear ribonucleoprotein component
6.9176	THTQGQAFSLSVFHHWQIVPGDPLDK	Q15029	116 kDa U5 small nuclear ribonucleoprotein component
7.92607	TLDELGIHLTK	Q15029	116 kDa U5 small nuclear ribonucleoprotein component
6.97625	TLDELGIHLTKEELK	Q15029	116 kDa U5 small nuclear ribonucleoprotein component
6.89611	VLGENYTLEDEEDSQICTVGR	Q15029	116 kDa U5 small nuclear ribonucleoprotein component
7.47563	VLSGTIHAGQPVK	Q15029	116 kDa U5 small nuclear ribonucleoprotein component
6.51791	VPAGNWVLIEGVDQPIVK	Q15029	116 kDa U5 small nuclear ribonucleoprotein component
7.06401	VVYSAFLMATPR	Q15029	116 kDa U5 small nuclear ribonucleoprotein component
7.75713	YDWDLLAAR	Q15029	116 kDa U5 small nuclear ribonucleoprotein component
7.3353	YHIEVNR	Q15029	116 kDa U5 small nuclear ribonucleoprotein component
6.3444	YHIEVNRVPAGNWVLIEGVDQPIVK	Q15029	116 kDa U5 small nuclear ribonucleoprotein component
7.65837	AKYPDYEVTWANDGY	Q9NRX4	14 kDa phosphohistidine phosphatase
6.89213	QGCDCECLGGGR	Q9NRX4	14 kDa phosphohistidine phosphatase
8.04224	WAEYHADIYDK	Q9NRX4	14 kDa phosphohistidine phosphatase
8.41359	AVTEQGHELSNEER	P31946	14-3-3 protein beta/alpha
7.47147	DNLTLWTSENQGDEGDAGEGEN	P31946	14-3-3 protein beta/alpha
8.06007	LAEQAERYDDMAAAMK	P31946	14-3-3 protein beta/alpha
7.99819	QTTVSNSQQAYQEAFEISK	P31946	14-3-3 protein beta/alpha
7.93482	QTTVSNSQQAYQEAFEISKK	P31946	14-3-3 protein beta/alpha
6.39359	TAFDEAIAELDTLNEESYK	P31946	14-3-3 protein beta/alpha
8.35748	YDDMAAAMK	P31946	14-3-3 protein beta/alpha
8.52835	YLIPNATQPESK	P31946	14-3-3 protein beta/alpha
8.36844	YLSEVASGDNK	P31946	14-3-3 protein beta/alpha
9.06536	AASDIAMTELPPTHPIR	P62258	14-3-3 protein epsilon
8.88828	DNLTLWTSDMQGDGEEQNK	P62258	14-3-3 protein epsilon
8.18743	DSTLIMQLLR	P62258	14-3-3 protein epsilon
8.98646	EAAENSLVAYK	P62258	14-3-3 protein epsilon
7.7981	EALQDVEDENQ	P62258	14-3-3 protein epsilon
8.99082	HLIPAANTGESK	P62258	14-3-3 protein epsilon
8.50978	IISSIEQK	P62258	14-3-3 protein epsilon
8.47383	IISSIEQKEENK	P62258	14-3-3 protein epsilon
7.37021	KVAGMDVELTVEER	P62258	14-3-3 protein epsilon
8.18555	LAEQAERYDEMVESMK	P62258	14-3-3 protein epsilon
7.91134	LICCDILDVLDK	P62258	14-3-3 protein epsilon
9.08036	MDDREDLVYQAK	P62258	14-3-3 protein epsilon
8.65484	QMVETELK	P62258	14-3-3 protein epsilon
7.92736	VAGMDVELTVEER	P62258	14-3-3 protein epsilon
8.18822	YDEMVESMK	P62258	14-3-3 protein epsilon
8.26998	YDEMVESMKK	P62258	14-3-3 protein epsilon
8.05548	YLAEFATGNDR	P62258	14-3-3 protein epsilon
9.14739	YLAEFATGNDRK	P62258	14-3-3 protein epsilon
8.1374	AVTELNEPLSNEDR	Q04917	14-3-3 protein eta
7.21568	AVTELNEPLSNEDRNLLSVAYK	Q04917	14-3-3 protein eta
6.85153	DNLTLWTSDQQDEEAGEGN	Q04917	14-3-3 protein eta
7.95358	EAFEISK	Q04917	14-3-3 protein eta
7.87079	EQMQPTHPIR	Q04917	14-3-3 protein eta
8.24817	GDREQLLQR	Q04917	14-3-3 protein eta
8.07861	KNSVVEASEAAYK	Q04917	14-3-3 protein eta
7.40099	LAEQAERYDDMASAMK	Q04917	14-3-3 protein eta
7.95218	NCNDFQYESK	Q04917	14-3-3 protein eta
7.75992	YDDMASAMK	Q04917	14-3-3 protein eta
8.13734	YLAEVASGEK	Q04917	14-3-3 protein eta
7.24352	YLAEVASGEKK	Q04917	14-3-3 protein eta
7.40362	AYSEAHEISK	P61981	14-3-3 protein gamma
7.74026	EHMQPTHPIR	P61981	14-3-3 protein gamma
NaN	LGLALNYSVFYYEIQNAPEQACHLAK	P61981	14-3-3 protein gamma
8.49561	NVTELNEPLSNEER	P61981	14-3-3 protein gamma
6.22121	TAFDDAIAELDTLNEDSYK	P61981	14-3-3 protein gamma
8.0497	YLAEVATGEK	P61981	14-3-3 protein gamma
8.75406	AVTEQGAELSNEER	P27348	14-3-3 protein theta
7.27699	KQTIDNSQGAYQEAFDISK	P27348	14-3-3 protein theta
8.05021	LAEQAERYDDMATCMK	P27348	14-3-3 protein theta
8.42939	MKGDYFR	P27348	14-3-3 protein theta
7.73517	QTIDNSQGAYQEAFDISK	P27348	14-3-3 protein theta
8.51133	QTIDNSQGAYQEAFDISKK	P27348	14-3-3 protein theta
6.66082	TAFDEAIAELDTLNEDSYK	P27348	14-3-3 protein theta
8.3703	VISSIEQK	P27348	14-3-3 protein theta
8.29842	YDDMATCMK	P27348	14-3-3 protein theta
7.76869	YLAEVACGDDR	P27348	14-3-3 protein theta
8.67804	YLAEVACGDDRK	P27348	14-3-3 protein theta
8.69216	YLIANATNPESK	P27348	14-3-3 protein theta
7.00729	DNLTLWTSDTQGDEAEAGEGGEN	P63104	14-3-3 protein zeta/delta
8.22786	EMQPTHPIR	P63104	14-3-3 protein zeta/delta
8.85028	FLIPNASQAESK	P63104	14-3-3 protein zeta/delta
7.9625	GIVDQSQQAYQEAFEISK	P63104	14-3-3 protein zeta/delta
7.97813	GIVDQSQQAYQEAFEISKK	P63104	14-3-3 protein zeta/delta
7.7894	KGIVDQSQQAYQEAFEISK	P63104	14-3-3 protein zeta/delta
8.19876	LAEQAERYDDMAACMK	P63104	14-3-3 protein zeta/delta
8.41094	MDKNELVQK	P63104	14-3-3 protein zeta/delta
8.91903	SVTEQGAELSNEER	P63104	14-3-3 protein zeta/delta
6.6884	VVSSIEQK	P63104	14-3-3 protein zeta/delta
8.4427	YDDMAACMK	P63104	14-3-3 protein zeta/delta
8.21353	YLAEVAAGDDK	P63104	14-3-3 protein zeta/delta
8.92148	YLAEVAAGDDKK	P63104	14-3-3 protein zeta/delta
6.13271	DLAEVGEGGGHSQAR	Q9C0C2	182 kDa tankyrase-1-binding protein
7.02189	SLPSDLAFNGDLAK	Q9C0C2	182 kDa tankyrase-1-binding protein
6.51648	VNLFPGLSPSALK	Q9C0C2	182 kDa tankyrase-1-binding protein
6.38559	VSAPGVLTAQDR	Q9C0C2	182 kDa tankyrase-1-binding protein
6.51499	VVGKPAQLGTQR	Q9C0C2	182 kDa tankyrase-1-binding protein
6.48957	VVLPTLASLR	Q01970	1-phosphatidylinositol 4,5-bisphosphate phosphodiesterase beta-3
7.24721	AQAEHMLMR	P19174	1-phosphatidylinositol 4,5-bisphosphate phosphodiesterase gamma-1
6.56744	GADKIEGAIDIR	P19174	1-phosphatidylinositol 4,5-bisphosphate phosphodiesterase gamma-1
6.83684	GLEPCAISIEVLGAR	P19174	1-phosphatidylinositol 4,5-bisphosphate phosphodiesterase gamma-1
7.15607	GSDASGQLFHGR	P19174	1-phosphatidylinositol 4,5-bisphosphate phosphodiesterase gamma-1
6.56165	IDIFPAK	P19174	1-phosphatidylinositol 4,5-bisphosphate phosphodiesterase gamma-1
7.17055	IGTAEPDYGALYEGR	P19174	1-phosphatidylinositol 4,5-bisphosphate phosphodiesterase gamma-1
7.10038	ISQEHLADHFDSR	P19174	1-phosphatidylinositol 4,5-bisphosphate phosphodiesterase gamma-1
6.76705	IYYSEETSSDQGNEDEEEPKEVSSSTELHSNEK	P19174	1-phosphatidylinositol 4,5-bisphosphate phosphodiesterase gamma-1
5.86481	LLTEYCIETGAPDGSFLVR	P19174	1-phosphatidylinositol 4,5-bisphosphate phosphodiesterase gamma-1
7.39548	LRYPINEEALEK	P19174	1-phosphatidylinositol 4,5-bisphosphate phosphodiesterase gamma-1
7.29804	LSEPVPQTNAHESK	P19174	1-phosphatidylinositol 4,5-bisphosphate phosphodiesterase gamma-1
7.14531	NMLSQVNYR	P19174	1-phosphatidylinositol 4,5-bisphosphate phosphodiesterase gamma-1
5.97762	PFHFQISNPEFAFLR	P19174	1-phosphatidylinositol 4,5-bisphosphate phosphodiesterase gamma-1
6.58947	QKTEFVVDNGLNPVWPAK	P19174	1-phosphatidylinositol 4,5-bisphosphate phosphodiesterase gamma-1
6.92674	RNEPNSYAISFR	P19174	1-phosphatidylinositol 4,5-bisphosphate phosphodiesterase gamma-1
7.11002	SAIIQNVEK	P19174	1-phosphatidylinositol 4,5-bisphosphate phosphodiesterase gamma-1
6.61751	TMDLPFLEASTLR	P19174	1-phosphatidylinositol 4,5-bisphosphate phosphodiesterase gamma-1
6.42963	VLGDTLLTKPVEISADGLPSPNQLK	P19174	1-phosphatidylinositol 4,5-bisphosphate phosphodiesterase gamma-1
7.23447	YQQPFEDFR	P19174	1-phosphatidylinositol 4,5-bisphosphate phosphodiesterase gamma-1
6.15782	SFVFILEPK	P16885	1-phosphatidylinositol 4,5-bisphosphate phosphodiesterase gamma-2
6.61811	PLLTPYEAAVALR	Q9BZG8	2-(3-amino-3-carboxypropyl)histidine synthase subunit 1
6.89912	VVGLLAGTLGVAQHR	Q9BQC3	2-(3-amino-3-carboxypropyl)histidine synthase subunit 2
7.50438	AGQVFLEELGNHK	P09543	2',3'-cyclic-nucleotide 3'-phosphodiesterase
7.08855	APGAEEYAQQDVLKK	P09543	2',3'-cyclic-nucleotide 3'-phosphodiesterase
7.05499	GGSRGEEVGELSR	P09543	2',3'-cyclic-nucleotide 3'-phosphodiesterase
7.17391	LSPTDNLPR	P09543	2',3'-cyclic-nucleotide 3'-phosphodiesterase
7.20264	MDLVTYFGK	P09543	2',3'-cyclic-nucleotide 3'-phosphodiesterase
6.92782	NQWQLSADDLK	P09543	2',3'-cyclic-nucleotide 3'-phosphodiesterase
7.039	NQWQLSADDLKK	P09543	2',3'-cyclic-nucleotide 3'-phosphodiesterase
7.45914	RLDEDLAAYCR	P09543	2',3'-cyclic-nucleotide 3'-phosphodiesterase
6.88269	VELSEQQLQLWPSDVDK	P09543	2',3'-cyclic-nucleotide 3'-phosphodiesterase
7.17449	KVTEDALIR	Q6L8Q7	2',5'-phosphodiesterase 12
6.66413	LIQMAVALAHIR	Q6L8Q7	2',5'-phosphodiesterase 12
7.38333	LSLSFALADGSHK	Q6L8Q7	2',5'-phosphodiesterase 12
7.05862	LVLYPSAQEK	Q6L8Q7	2',5'-phosphodiesterase 12
7.18298	NPPAFTELQLPR	Q6L8Q7	2',5'-phosphodiesterase 12
6.62441	RICVANTHLYWHPK	Q6L8Q7	2',5'-phosphodiesterase 12
7.39855	SRPNASGGAACSGPGPEPAVFCEPVVK	Q6L8Q7	2',5'-phosphodiesterase 12
7.07269	SSVLQVSVLQSTK	Q6L8Q7	2',5'-phosphodiesterase 12
6.19223	TVLYPYCAPYALELDYR	Q6L8Q7	2',5'-phosphodiesterase 12
7.21478	VYTPSNADIGLR	Q6L8Q7	2',5'-phosphodiesterase 12
7.0934	YIMAGFPVCPK	Q6L8Q7	2',5'-phosphodiesterase 12
7.62522	DNLEWLAR	Q99460	26S proteasome non-ATPase regulatory subunit 1
7.63356	DTSEDIEELVEPVAAHGPK	Q99460	26S proteasome non-ATPase regulatory subunit 1
7.07592	EAINLLEPMTNDPVNYVR	Q99460	26S proteasome non-ATPase regulatory subunit 1
7.85676	EALQLMATYLPK	Q99460	26S proteasome non-ATPase regulatory subunit 1
6.05441	FGAILAQGILDAGGHNVTISLQSR	Q99460	26S proteasome non-ATPase regulatory subunit 1
7.78049	FTATASLGVIHK	Q99460	26S proteasome non-ATPase regulatory subunit 1
7.76408	HGGSLGLGLAAMGTAR	Q99460	26S proteasome non-ATPase regulatory subunit 1
6.60988	IEVLYEDEGFR	Q99460	26S proteasome non-ATPase regulatory subunit 1
7.29908	LCMSLMQNK	Q99460	26S proteasome non-ATPase regulatory subunit 1
7.66772	LEGIVNK	Q99460	26S proteasome non-ATPase regulatory subunit 1
7.35983	LLHVAVSDVNDDVR	Q99460	26S proteasome non-ATPase regulatory subunit 1
7.69179	LLHVAVSDVNDDVRR	Q99460	26S proteasome non-ATPase regulatory subunit 1
7.38249	MEEADALIESLCR	Q99460	26S proteasome non-ATPase regulatory subunit 1
7.86055	NAQAIEDMVGYAQETQHEK	Q99460	26S proteasome non-ATPase regulatory subunit 1
7.80743	NNNTDLMILK	Q99460	26S proteasome non-ATPase regulatory subunit 1
7.68928	PSTFAYPAPLEVPK	Q99460	26S proteasome non-ATPase regulatory subunit 1
7.69376	QAIGIALETR	Q99460	26S proteasome non-ATPase regulatory subunit 1
7.65753	QCVENADLPEGEK	Q99460	26S proteasome non-ATPase regulatory subunit 1
7.72383	QDVYDLLK	Q99460	26S proteasome non-ATPase regulatory subunit 1
7.56925	QFAALVASK	Q99460	26S proteasome non-ATPase regulatory subunit 1
5.2947	RAAVESLGFILFR	Q99460	26S proteasome non-ATPase regulatory subunit 1
7.36239	SGMYTVAMAYCGSGNNK	Q99460	26S proteasome non-ATPase regulatory subunit 1
7.77764	SNCKPSTFAYPAPLEVPK	Q99460	26S proteasome non-ATPase regulatory subunit 1
6.77759	TILESNDVPGMLAYSLK	Q99460	26S proteasome non-ATPase regulatory subunit 1
7.62083	TPEQCPSVVSLLSESYNPHVR	Q99460	26S proteasome non-ATPase regulatory subunit 1
7.87125	TVGTPIASVPGSTNTGTVPGSEK	Q99460	26S proteasome non-ATPase regulatory subunit 1
7.21673	VINDKHDDVMAK	Q99460	26S proteasome non-ATPase regulatory subunit 1
6.51534	VLTMPETCR	Q99460	26S proteasome non-ATPase regulatory subunit 1
7.90572	VSTAVLSITAK	Q99460	26S proteasome non-ATPase regulatory subunit 1
7.56049	YGAAMALGICCAGTGNK	Q99460	26S proteasome non-ATPase regulatory subunit 1
5.33026	YQPFKPLSIGGIIILK	Q99460	26S proteasome non-ATPase regulatory subunit 1
7.21593	ASTNIQDTEGNTPLHLACDEER	O75832	26S proteasome non-ATPase regulatory subunit 10
7.88595	ASTNIQDTEGNTPLHLACDEERVEEAK	O75832	26S proteasome non-ATPase regulatory subunit 10
6.4458	DDAGWSPLHIAASAGRDEIVK	O75832	26S proteasome non-ATPase regulatory subunit 10
7.25527	DHYEATAMHR	O75832	26S proteasome non-ATPase regulatory subunit 10
8.03423	GAQVNAVNQNGCTPLHYAASK	O75832	26S proteasome non-ATPase regulatory subunit 10
7.89165	GGLGLILK	O75832	26S proteasome non-ATPase regulatory subunit 10
6.72974	GGLGLILKR	O75832	26S proteasome non-ATPase regulatory subunit 10
7.33019	LLVSQGASIYIENKEEK	O75832	26S proteasome non-ATPase regulatory subunit 10
7.71963	MIHILLYYK	O75832	26S proteasome non-ATPase regulatory subunit 10
7.88859	NRHEIAVMLLEGGANPDAK	O75832	26S proteasome non-ATPase regulatory subunit 10
7.29537	AAAAVVEFQR	O00231	26S proteasome non-ATPase regulatory subunit 11
8.1769	AELRDDPIISTHLAK	O00231	26S proteasome non-ATPase regulatory subunit 11
6.28182	ALLVEVQLLESK	O00231	26S proteasome non-ATPase regulatory subunit 11
6.69181	AQSLLSTDREASIDILHSIVK	O00231	26S proteasome non-ATPase regulatory subunit 11
6.65749	DDPIISTHLAK	O00231	26S proteasome non-ATPase regulatory subunit 11
7.55696	DIQENDEEAVQVK	O00231	26S proteasome non-ATPase regulatory subunit 11
7.56517	EASIDILHSIVK	O00231	26S proteasome non-ATPase regulatory subunit 11
6.81968	EASIDILHSIVKR	O00231	26S proteasome non-ATPase regulatory subunit 11
6.81437	EQSILELGSLLAK	O00231	26S proteasome non-ATPase regulatory subunit 11
7.65634	IMLNTPEDVQALVSGK	O00231	26S proteasome non-ATPase regulatory subunit 11
7.66741	LQATLDMQSGIIHAAEEK	O00231	26S proteasome non-ATPase regulatory subunit 11
7.77078	LSQMILDK	O00231	26S proteasome non-ATPase regulatory subunit 11
7.68791	LVSLYFDTK	O00231	26S proteasome non-ATPase regulatory subunit 11
7.89244	LYDNLLEQNLIR	O00231	26S proteasome non-ATPase regulatory subunit 11
7.86441	RDIQENDEEAVQVK	O00231	26S proteasome non-ATPase regulatory subunit 11
7.95616	RYQEALHLGSQLLR	O00231	26S proteasome non-ATPase regulatory subunit 11
7.84814	TGQAAELGGLLK	O00231	26S proteasome non-ATPase regulatory subunit 11
7.81964	TTANAIYCPPK	O00231	26S proteasome non-ATPase regulatory subunit 11
7.00537	TYEAALETIQNMSK	O00231	26S proteasome non-ATPase regulatory subunit 11
7.86984	TYHALSNLPK	O00231	26S proteasome non-ATPase regulatory subunit 11
8.30223	VQIEHISSLIK	O00231	26S proteasome non-ATPase regulatory subunit 11
7.788	YVRPFLNSISK	O00231	26S proteasome non-ATPase regulatory subunit 11
7.79669	AIYDTPCIQAESEK	O00232	26S proteasome non-ATPase regulatory subunit 12
6.91152	ERVEFILEQMR	O00232	26S proteasome non-ATPase regulatory subunit 12
7.5884	FFQEENTEK	O00232	26S proteasome non-ATPase regulatory subunit 12
7.92676	GSLESPATDVFGSTEEGEK	O00232	26S proteasome non-ATPase regulatory subunit 12
6.73084	GSLESPATDVFGSTEEGEKR	O00232	26S proteasome non-ATPase regulatory subunit 12
7.73628	IYVEIER	O00232	26S proteasome non-ATPase regulatory subunit 12
8.11531	LAGIINFQRPK	O00232	26S proteasome non-ATPase regulatory subunit 12
7.56558	LFTTMELMR	O00232	26S proteasome non-ATPase regulatory subunit 12
7.85829	LNSLMSLVNK	O00232	26S proteasome non-ATPase regulatory subunit 12
7.40408	MEVDYSATVDQR	O00232	26S proteasome non-ATPase regulatory subunit 12
6.72742	MVQQCCTYVEEITDLPIK	O00232	26S proteasome non-ATPase regulatory subunit 12
6.80667	TTHLIAKEEMIHNLQ	O00232	26S proteasome non-ATPase regulatory subunit 12
7.21111	WSTLVEDYGMELR	O00232	26S proteasome non-ATPase regulatory subunit 12
6.78523	WSTLVEDYGMELRK	O00232	26S proteasome non-ATPase regulatory subunit 12
7.81182	DLPVSEQQER	Q9UNM6	26S proteasome non-ATPase regulatory subunit 13
7.98615	DRLEFWCTDVK	Q9UNM6	26S proteasome non-ATPase regulatory subunit 13
7.21256	DVPGFLQQSQNSGPGQPAVWHR	Q9UNM6	26S proteasome non-ATPase regulatory subunit 13
7.92901	FLGCVDIK	Q9UNM6	26S proteasome non-ATPase regulatory subunit 13
6.65668	ITVNEVELLVMK	Q9UNM6	26S proteasome non-ATPase regulatory subunit 13
7.91234	LEELYTK	Q9UNM6	26S proteasome non-ATPase regulatory subunit 13
8.06324	LNIGDLQVTK	Q9UNM6	26S proteasome non-ATPase regulatory subunit 13
7.59174	LYENFISEFEHR	Q9UNM6	26S proteasome non-ATPase regulatory subunit 13
7.53687	QLTFEEIAK	Q9UNM6	26S proteasome non-ATPase regulatory subunit 13
7.13681	QMTDPNVALTFLEK	Q9UNM6	26S proteasome non-ATPase regulatory subunit 13
7.673	RVHMTWVQPR	Q9UNM6	26S proteasome non-ATPase regulatory subunit 13
7.44031	SMEMLVEHQAHDILT	Q9UNM6	26S proteasome non-ATPase regulatory subunit 13
7.92193	SSDEAVILCK	Q9UNM6	26S proteasome non-ATPase regulatory subunit 13
7.24117	TAWGQQPDLAANEAQLLR	Q9UNM6	26S proteasome non-ATPase regulatory subunit 13
7.3457	TAWGQQPDLAANEAQLLRK	Q9UNM6	26S proteasome non-ATPase regulatory subunit 13
7.12244	VHMTWVQPR	Q9UNM6	26S proteasome non-ATPase regulatory subunit 13
8.0118	VLDLQQIK	Q9UNM6	26S proteasome non-ATPase regulatory subunit 13
7.62894	YYQTIGNHASYYK	Q9UNM6	26S proteasome non-ATPase regulatory subunit 13
7.98465	AVAVVVDPIQSVK	O00487	26S proteasome non-ATPase regulatory subunit 14
7.74448	AVEEEDKMTPEQLAIK	O00487	26S proteasome non-ATPase regulatory subunit 14
7.5248	HYYSITINYR	O00487	26S proteasome non-ATPase regulatory subunit 14
7.40438	LINANMMVLGHEPR	O00487	26S proteasome non-ATPase regulatory subunit 14
6.96038	MLLNLHKK	O00487	26S proteasome non-ATPase regulatory subunit 14
7.7545	MTPEQLAIK	O00487	26S proteasome non-ATPase regulatory subunit 14
7.09245	PSIQALIHGLNR	O00487	26S proteasome non-ATPase regulatory subunit 14
7.19396	QTTSNLGHLNKPSIQALIHGLNR	O00487	26S proteasome non-ATPase regulatory subunit 14
7.77651	SWMEGLTLQDYSEHCK	O00487	26S proteasome non-ATPase regulatory subunit 14
7.85094	VVIDAFR	O00487	26S proteasome non-ATPase regulatory subunit 14
7.8919	APVQPQQSPAAAPGGTDEKPSGK	Q13200	26S proteasome non-ATPase regulatory subunit 2
7.34189	CALGVFR	Q13200	26S proteasome non-ATPase regulatory subunit 2
7.70438	DPNNLFMVR	Q13200	26S proteasome non-ATPase regulatory subunit 2
7.74124	EIYENMAPGENK	Q13200	26S proteasome non-ATPase regulatory subunit 2
7.38135	ELDIMEPK	Q13200	26S proteasome non-ATPase regulatory subunit 2
7.72709	EWQELDDAEK	Q13200	26S proteasome non-ATPase regulatory subunit 2
7.27201	FGGSGSQVDSAR	Q13200	26S proteasome non-ATPase regulatory subunit 2
6.96559	FLRPHYGK	Q13200	26S proteasome non-ATPase regulatory subunit 2
6.51647	FSHDADPEVSYNSIFAMGMVGSGTNNAR	Q13200	26S proteasome non-ATPase regulatory subunit 2
6.80558	GTLTLCPYHSDR	Q13200	26S proteasome non-ATPase regulatory subunit 2
7.19475	LAQGLTHLGK	Q13200	26S proteasome non-ATPase regulatory subunit 2
5.73889	LGSIFGLGLAYAGSNR	Q13200	26S proteasome non-ATPase regulatory subunit 2
7.88333	LNILDTLSK	Q13200	26S proteasome non-ATPase regulatory subunit 2
7.83216	LVGSQEELASWGHEYVR	Q13200	26S proteasome non-ATPase regulatory subunit 2
7.00496	QLQDELEMLVER	Q13200	26S proteasome non-ATPase regulatory subunit 2
6.423	RAVPLALALISVSNPR	Q13200	26S proteasome non-ATPase regulatory subunit 2
6.37656	SFANTLVDVCAYAGSGNVLK	Q13200	26S proteasome non-ATPase regulatory subunit 2
7.85153	SGALLACGIVNSGVR	Q13200	26S proteasome non-ATPase regulatory subunit 2
6.37997	SHYVLYGLVAAMQPR	Q13200	26S proteasome non-ATPase regulatory subunit 2
7.51092	SSTTSMTSVPK	Q13200	26S proteasome non-ATPase regulatory subunit 2
6.96694	SSTTSMTSVPKPLK	Q13200	26S proteasome non-ATPase regulatory subunit 2
7.4692	TFGHLLR	Q13200	26S proteasome non-ATPase regulatory subunit 2
8.08564	TITGFQTHTTPVLLAHGER	Q13200	26S proteasome non-ATPase regulatory subunit 2
5.35028	VCLYLTSCVNYVPEPENSALLR	Q13200	26S proteasome non-ATPase regulatory subunit 2
8.04808	VGQAVDVVGQAGKPK	Q13200	26S proteasome non-ATPase regulatory subunit 2
8.18505	VQREPLLTLVK	Q13200	26S proteasome non-ATPase regulatory subunit 2
7.71632	WLPLGLGLNHLGK	Q13200	26S proteasome non-ATPase regulatory subunit 2
7.62114	YGEPTLR	Q13200	26S proteasome non-ATPase regulatory subunit 2
7.81494	YLYSSEDYIK	Q13200	26S proteasome non-ATPase regulatory subunit 2
7.6389	AIQLEYSEAR	O43242	26S proteasome non-ATPase regulatory subunit 3
7.97367	AIRDGVIEASINHEK	O43242	26S proteasome non-ATPase regulatory subunit 3
6.7063	AKPPPGGGEQEPPPPPAPQDVEMK	O43242	26S proteasome non-ATPase regulatory subunit 3
7.94261	AVQGFFTSNNATR	O43242	26S proteasome non-ATPase regulatory subunit 3
7.69593	DGVIEASINHEK	O43242	26S proteasome non-ATPase regulatory subunit 3
8.0467	ELDTVTLEDIK	O43242	26S proteasome non-ATPase regulatory subunit 3
7.51993	EMIDIYSTR	O43242	26S proteasome non-ATPase regulatory subunit 3
7.47537	EPQLAFHQR	O43242	26S proteasome non-ATPase regulatory subunit 3
7.76436	EQQDLEFAK	O43242	26S proteasome non-ATPase regulatory subunit 3
7.07463	EREQQDLEFAK	O43242	26S proteasome non-ATPase regulatory subunit 3
7.84177	FNQVLDQFGEK	O43242	26S proteasome non-ATPase regulatory subunit 3
7.66385	ISDDLMQK	O43242	26S proteasome non-ATPase regulatory subunit 3
7.0586	ISFCLDIHNMSVK	O43242	26S proteasome non-ATPase regulatory subunit 3
7.80951	ISLADIAQK	O43242	26S proteasome non-ATPase regulatory subunit 3
6.91647	LNHYVLYK	O43242	26S proteasome non-ATPase regulatory subunit 3
8.09255	LQLDSPEDAEFIVAK	O43242	26S proteasome non-ATPase regulatory subunit 3
7.55823	MISLSYSR	O43242	26S proteasome non-ATPase regulatory subunit 3
7.90844	NYLHYSLYDQAEK	O43242	26S proteasome non-ATPase regulatory subunit 3
6.73185	RALDLVAAK	O43242	26S proteasome non-ATPase regulatory subunit 3
7.74974	RLNHYVLYK	O43242	26S proteasome non-ATPase regulatory subunit 3
6.20304	RSLMPYFLLTQAVR	O43242	26S proteasome non-ATPase regulatory subunit 3
8.03836	SVFPEQANNNEWAR	O43242	26S proteasome non-ATPase regulatory subunit 3
7.3744	VYEFLDKLDVVR	O43242	26S proteasome non-ATPase regulatory subunit 3
7.5408	YLYYTGR	O43242	26S proteasome non-ATPase regulatory subunit 3
7.29108	AAAASAAEAGIATTGTEDSDDALLK	P55036	26S proteasome non-ATPase regulatory subunit 4
7.80099	ITFCTGIR	P55036	26S proteasome non-ATPase regulatory subunit 4
8.14258	LQAQQDAVNIVCHSK	P55036	26S proteasome non-ATPase regulatory subunit 4
7.17588	LTAFVNTLNGK	P55036	26S proteasome non-ATPase regulatory subunit 4
7.83818	MTISQQEFGR	P55036	26S proteasome non-ATPase regulatory subunit 4
7.64645	NAMGSLASQATK	P55036	26S proteasome non-ATPase regulatory subunit 4
7.78145	NGDFLPTR	P55036	26S proteasome non-ATPase regulatory subunit 4
7.12886	RAAAASAAEAGIATTGTEDSDDALLK	P55036	26S proteasome non-ATPase regulatory subunit 4
5.92198	TRSNPENNVGLITLANDCEVLTTLTPDTGR	P55036	26S proteasome non-ATPase regulatory subunit 4
7.2669	VAHLALK	P55036	26S proteasome non-ATPase regulatory subunit 4
6.70025	VLESTMVCVDNSEYMR	P55036	26S proteasome non-ATPase regulatory subunit 4
6.79838	VNVDIINFGEEEVNTEK	P55036	26S proteasome non-ATPase regulatory subunit 4
7.87585	DNNMAPYYEALCK	Q15008	26S proteasome non-ATPase regulatory subunit 6
7.36165	DWLFAPHYR	Q15008	26S proteasome non-ATPase regulatory subunit 6
7.49	EGALTAFR	Q15008	26S proteasome non-ATPase regulatory subunit 6
7.48043	EGALTAFRK	Q15008	26S proteasome non-ATPase regulatory subunit 6
8.27893	FLLSLPEHR	Q15008	26S proteasome non-ATPase regulatory subunit 6
6.34888	GAEILEVLHSLPAVR	Q15008	26S proteasome non-ATPase regulatory subunit 6
8.00816	GDAAVRDELMAAVR	Q15008	26S proteasome non-ATPase regulatory subunit 6
6.43885	IGLFYMDNDLITR	Q15008	26S proteasome non-ATPase regulatory subunit 6
7.24887	IHAYSQLLESYR	Q15008	26S proteasome non-ATPase regulatory subunit 6
7.97769	KGDLLLNR	Q15008	26S proteasome non-ATPase regulatory subunit 6
7.50333	NLGESEIR	Q15008	26S proteasome non-ATPase regulatory subunit 6
7.02971	NLGESEIRDAMMAK	Q15008	26S proteasome non-ATPase regulatory subunit 6
7.81625	NWQYQETIK	Q15008	26S proteasome non-ATPase regulatory subunit 6
8.09025	PLENLEEEGLPK	Q15008	26S proteasome non-ATPase regulatory subunit 6
7.0232	PLENLEEEGLPKNPDLR	Q15008	26S proteasome non-ATPase regulatory subunit 6
6.88817	QYLFSLYECR	Q15008	26S proteasome non-ATPase regulatory subunit 6
8.12855	RLDEELEDAEK	Q15008	26S proteasome non-ATPase regulatory subunit 6
5.31094	SLDWQIDVDLLNK	Q15008	26S proteasome non-ATPase regulatory subunit 6
7.59976	SLIEEGGDWDRR	Q15008	26S proteasome non-ATPase regulatory subunit 6
7.99184	VNEIVETNRPDSK	Q15008	26S proteasome non-ATPase regulatory subunit 6
7.25183	VYQGLYCVAIR	Q15008	26S proteasome non-ATPase regulatory subunit 6
6.81192	DLGLPTEAYISVEEVHDDGTPTSK	P51665	26S proteasome non-ATPase regulatory subunit 7
7.75473	DTTVGTLSQR	P51665	26S proteasome non-ATPase regulatory subunit 7
6.45936	ITNQVHGLK	P51665	26S proteasome non-ATPase regulatory subunit 7
8.01457	IVGWYHTGPK	P51665	26S proteasome non-ATPase regulatory subunit 7
7.85117	NDIAINELMK	P51665	26S proteasome non-ATPase regulatory subunit 7
7.25012	PELAVQK	P51665	26S proteasome non-ATPase regulatory subunit 7
7.95583	RVVGVLLGSWQK	P51665	26S proteasome non-ATPase regulatory subunit 7
7.93685	SVVALHNLINNK	P51665	26S proteasome non-ATPase regulatory subunit 7
7.03323	TFEHVTSEIGAEEAEEVGVEHLLR	P51665	26S proteasome non-ATPase regulatory subunit 7
6.32972	VVVHPLVLLSVVDHFNR	P51665	26S proteasome non-ATPase regulatory subunit 7
7.03618	CYYFDYK	P48556	26S proteasome non-ATPase regulatory subunit 8
8.09944	DIQTNVYIK	P48556	26S proteasome non-ATPase regulatory subunit 8
6.76537	GWVLGPNNYYSFASQQQKPEDTTIPSTELAK	P48556	26S proteasome non-ATPase regulatory subunit 8
7.90156	HPVSLEQYLMEGSYNK	P48556	26S proteasome non-ATPase regulatory subunit 8
7.94717	ILFFNTPK	P48556	26S proteasome non-ATPase regulatory subunit 8
8.04327	VAEFHTELER	P48556	26S proteasome non-ATPase regulatory subunit 8
7.48314	ANYDVLESQK	O00233	26S proteasome non-ATPase regulatory subunit 9
7.47957	GIGMNEPLVDCEGYPR	O00233	26S proteasome non-ATPase regulatory subunit 9
7.49762	GLLGCNIIPLQR	O00233	26S proteasome non-ATPase regulatory subunit 9
7.60373	HNIICLQNDHK	O00233	26S proteasome non-ATPase regulatory subunit 9
6.50584	PLNVTVIR	O00233	26S proteasome non-ATPase regulatory subunit 9
7.48197	QVEEALHQLHAR	O00233	26S proteasome non-ATPase regulatory subunit 9
7.38559	SDVDLYQVR	O00233	26S proteasome non-ATPase regulatory subunit 9
7.99124	ADHDFVVQEDFMK	P62333	26S proteasome regulatory subunit 10B
6.17315	ALQSVGQIVGEVLK	P62333	26S proteasome regulatory subunit 10B
8.00231	AVASQLDCNFLK	P62333	26S proteasome regulatory subunit 10B
5.83899	DHQPCIIFMDEIDAIGGR	P62333	26S proteasome regulatory subunit 10B
6.29388	DHQPCIIFMDEIDAIGGRR	P62333	26S proteasome regulatory subunit 10B
5.47005	ELREVIELPLTNPELFQR	P62333	26S proteasome regulatory subunit 10B
7.51402	EMFNYAR	P62333	26S proteasome regulatory subunit 10B
6.62857	EVDPLVYNMSHEDPGNVSYSEIGGLSEQIR	P62333	26S proteasome regulatory subunit 10B
5.79632	EVIELPLTNPELFQR	P62333	26S proteasome regulatory subunit 10B
6.87968	FSEGTSADREIQR	P62333	26S proteasome regulatory subunit 10B
7.90282	GCLLYGPPGTGK	P62333	26S proteasome regulatory subunit 10B
8.15223	HGEIDYEAIVK	P62333	26S proteasome regulatory subunit 10B
6.9594	IHAGPITK	P62333	26S proteasome regulatory subunit 10B
7.94841	IHIDLPNEQAR	P62333	26S proteasome regulatory subunit 10B
7.74699	LSDGFNGADLR	P62333	26S proteasome regulatory subunit 10B
7.84465	NVCTEAGMFAIR	P62333	26S proteasome regulatory subunit 10B
5.99163	TLMELLNQMDGFDTLHR	P62333	26S proteasome regulatory subunit 10B
7.51419	VALDMTTLTIMR	P62333	26S proteasome regulatory subunit 10B
7.78034	AICTEAGLMALR	P62191	26S proteasome regulatory subunit 4
7.29021	APQETYADIGGLDNQIQEIK	P62191	26S proteasome regulatory subunit 4
7.88253	AVANQTSATFLR	P62191	26S proteasome regulatory subunit 4
7.93703	DLLEPGCSVLLNHK	P62191	26S proteasome regulatory subunit 4
6.7165	DYLLMEEEFIR	P62191	26S proteasome regulatory subunit 4
8.0408	GVILYGPPGTGK	P62191	26S proteasome regulatory subunit 4
7.61348	KIEFPLPDEK	P62191	26S proteasome regulatory subunit 4
7.79197	KQEGTPEGLYL	P62191	26S proteasome regulatory subunit 4
7.70927	KYEPPVPTR	P62191	26S proteasome regulatory subunit 4
7.98833	LPLVTPHTQCR	P62191	26S proteasome regulatory subunit 4
7.61763	RIFQIHTSR	P62191	26S proteasome regulatory subunit 4
5.96199	TMLELLNQLDGFDSR	P62191	26S proteasome regulatory subunit 4
6.50043	VAEEHAPSIVFIDEIDAIGTK	P62191	26S proteasome regulatory subunit 4
8.18301	VVGSELIQK	P62191	26S proteasome regulatory subunit 4
8.06827	AMEVDERPTEQYSDIGGLDK	P17980	26S proteasome regulatory subunit 6A
7.51448	AVCVEAGMIALR	P17980	26S proteasome regulatory subunit 6A
6.63377	CTDDFNGAQCK	P17980	26S proteasome regulatory subunit 6A
7.00112	DSYLILETLPTEYDSR	P17980	26S proteasome regulatory subunit 6A
7.63094	EKFENLGIQPPK	P17980	26S proteasome regulatory subunit 6A
6.55208	FENLGIQPPK	P17980	26S proteasome regulatory subunit 6A
6.93598	GATELTHEDYMEGILEVQAK	P17980	26S proteasome regulatory subunit 6A
7.8397	GVLMYGPPGTGK	P17980	26S proteasome regulatory subunit 6A
7.91082	KIEFPMPNEEAR	P17980	26S proteasome regulatory subunit 6A
7.77855	LKPGDLVGVNK	P17980	26S proteasome regulatory subunit 6A
7.93403	LLDSEIK	P17980	26S proteasome regulatory subunit 6A
7.93131	MNVSPDVNYEELAR	P17980	26S proteasome regulatory subunit 6A
7.8969	MSTEEIIQR	P17980	26S proteasome regulatory subunit 6A
6.83184	QIQELVEAIVLPMNHK	P17980	26S proteasome regulatory subunit 6A
6.06082	TMLELLNQLDGFQPNTQVK	P17980	26S proteasome regulatory subunit 6A
7.70496	VDILDPALLR	P17980	26S proteasome regulatory subunit 6A
7.54293	VIAATNRVDILDPALLR	P17980	26S proteasome regulatory subunit 6A
7.64245	VTHELQAMK	P17980	26S proteasome regulatory subunit 6A
7.75082	ADTLDPALLRPGR	P43686	26S proteasome regulatory subunit 6B
8.11244	AVAHHTTAAFIR	P43686	26S proteasome regulatory subunit 6B
6.62652	DEQEHEFYK	P43686	26S proteasome regulatory subunit 6B
7.57685	EAVELPLTHFELYK	P43686	26S proteasome regulatory subunit 6B
7.66208	ELLKPNASVALHK	P43686	26S proteasome regulatory subunit 6B
7.734	GVLMYGPPGCGK	P43686	26S proteasome regulatory subunit 6B
6.74988	ISGADINSICQESGMLAVR	P43686	26S proteasome regulatory subunit 6B
6.85245	KDEQEHEFYK	P43686	26S proteasome regulatory subunit 6B
6.84647	LQQELEFLEVQEEYIKDEQK	P43686	26S proteasome regulatory subunit 6B
7.50801	QIGIDPPR	P43686	26S proteasome regulatory subunit 6B
7.88627	RLIFSTITSK	P43686	26S proteasome regulatory subunit 6B
7.86243	VVGSEFVQK	P43686	26S proteasome regulatory subunit 6B
7.96311	ALDEGDIALLK	P35998	26S proteasome regulatory subunit 7
6.48833	ESDTGLAPPALWDLAADK	P35998	26S proteasome regulatory subunit 7
7.6184	FDDGAGGDNEVQR	P35998	26S proteasome regulatory subunit 7
7.93031	FVNLGIEPPK	P35998	26S proteasome regulatory subunit 7
6.75166	FVVDLSDQVAPTDIEEGMR	P35998	26S proteasome regulatory subunit 7
7.91789	GVLLFGPPGTGK	P35998	26S proteasome regulatory subunit 7
6.8692	IDPTVTMMQVEEKPDVTYSDVGGCK	P35998	26S proteasome regulatory subunit 7
6.89562	IEFSLPDLEGR	P35998	26S proteasome regulatory subunit 7
7.27286	IINADSEDPK	P35998	26S proteasome regulatory subunit 7
7.27562	INELTGIK	P35998	26S proteasome regulatory subunit 7
7.89838	KIEFSLPDLEGR	P35998	26S proteasome regulatory subunit 7
7.73738	KINELTGIK	P35998	26S proteasome regulatory subunit 7
7.67257	LCPNSTGAEIR	P35998	26S proteasome regulatory subunit 7
8.00668	LREVVETPLLHPER	P35998	26S proteasome regulatory subunit 7
7.73726	PDYLGADQR	P35998	26S proteasome regulatory subunit 7
7.77961	QTLQSEQPLQVAR	P35998	26S proteasome regulatory subunit 7
7.21545	SVCTEAGMFAIR	P35998	26S proteasome regulatory subunit 7
7.80062	TDACFIR	P35998	26S proteasome regulatory subunit 7
6.81501	TYGQSTYSR	P35998	26S proteasome regulatory subunit 7
7.78671	YQIHIPLPPK	P35998	26S proteasome regulatory subunit 7
7.12102	ALDGPEQMELEEGK	P62195	26S proteasome regulatory subunit 8
8.04295	AVAHHTDCTFIR	P62195	26S proteasome regulatory subunit 8
6.45451	EHAPSIIFMDEIDSIGSSR	P62195	26S proteasome regulatory subunit 8
7.67232	ELFVMAR	P62195	26S proteasome regulatory subunit 8
7.86661	EVIELPVK	P62195	26S proteasome regulatory subunit 8
7.90377	GVCTEAGMYALR	P62195	26S proteasome regulatory subunit 8
7.96032	HPELFEALGIAQPK	P62195	26S proteasome regulatory subunit 8
7.89887	IAELMPGASGAEVK	P62195	26S proteasome regulatory subunit 8
8.10619	IDILDSALLRPGR	P62195	26S proteasome regulatory subunit 8
7.88334	IEELQLIVNDK	P62195	26S proteasome regulatory subunit 8
6.22786	ILPNKVDPLVSLMMVEK	P62195	26S proteasome regulatory subunit 8
6.89756	LEGGSGGDSEVQR	P62195	26S proteasome regulatory subunit 8
6.54842	LLREELQLLQEQGSYVGEVVR	P62195	26S proteasome regulatory subunit 8
7.94965	NIDINDVTPNCR	P62195	26S proteasome regulatory subunit 8
7.693	RVHVTQEDFEMAVAK	P62195	26S proteasome regulatory subunit 8
5.85504	TMLELLNQLDGFEATK	P62195	26S proteasome regulatory subunit 8
6.12681	VDPLVSLMMVEK	P62195	26S proteasome regulatory subunit 8
7.91938	VPDSTYEMIGGLDK	P62195	26S proteasome regulatory subunit 8
7.51338	VSGSELVQK	P62195	26S proteasome regulatory subunit 8
8.08999	GVEGLIDIENPNR	Q13442	28 kDa heat- and acid-stable phosphoprotein
8.11769	KVTQLDLDGPK	Q13442	28 kDa heat- and acid-stable phosphoprotein
7.94493	QYTSPEEIDAQLQAEK	Q13442	28 kDa heat- and acid-stable phosphoprotein
7.81026	RMQSLSLNK	Q13442	28 kDa heat- and acid-stable phosphoprotein
7.25566	VTQLDLDGPK	Q13442	28 kDa heat- and acid-stable phosphoprotein
6.22666	ASHNNTQIQVVSASNEPLAFASCGTEGFR	P82912	28S ribosomal protein S11, mitochondrial
6.81072	FSIYPPIPGEESSLR	P82912	28S ribosomal protein S11, mitochondrial
7.51654	KFEEIPIAHIK	P82912	28S ribosomal protein S11, mitochondrial
7.29251	LGPTEGRPQLK	O15235	28S ribosomal protein S12, mitochondrial
7.15954	HLADHGQLSGIQR	O60783	28S ribosomal protein S14, mitochondrial
6.59878	ILQDVADEEIAALPR	O60783	28S ribosomal protein S14, mitochondrial
7.14773	IIALSVK	P82914	28S ribosomal protein S15, mitochondrial
7.14356	LDDDPPPSTLLK	P82914	28S ribosomal protein S15, mitochondrial
7.4279	NTNYDVFEK	P82914	28S ribosomal protein S15, mitochondrial
5.94023	SYEEHLEK	P82914	28S ribosomal protein S15, mitochondrial
7.51865	FVEQLGSYDPLPNSHGEK	Q9Y3D3	28S ribosomal protein S16, mitochondrial
7.16912	LVALNLDR	Q9Y3D3	28S ribosomal protein S16, mitochondrial
7.40381	LVLDPYLLK	Q9Y2R5	28S ribosomal protein S17, mitochondrial
6.1801	TYFAHDALQQCTVGDIVLLR	Q9Y2R5	28S ribosomal protein S17, mitochondrial
6.86573	VIDPVTGKPCAGTTYLESPLSSETTQLSK	Q9Y2R5	28S ribosomal protein S17, mitochondrial
7.10376	APSEEDSLSSVPISPYKDEPWK	Q9Y676	28S ribosomal protein S18b, mitochondrial
7.02731	ARDHGLLIYHIPQVEPR	Q9Y676	28S ribosomal protein S18b, mitochondrial
7.02347	LYQGHLQEESGPPPESMPK	Q9Y676	28S ribosomal protein S18b, mitochondrial
7.07558	YGSRPVWADYR	Q9Y676	28S ribosomal protein S18b, mitochondrial
7.15155	YLESEEYQER	Q9Y676	28S ribosomal protein S18b, mitochondrial
7.11789	FMEPYIFGSR	Q9Y399	28S ribosomal protein S2, mitochondrial
7.16743	HSDFFNVK	Q9Y399	28S ribosomal protein S2, mitochondrial
7.21817	LFQTAITR	Q9Y399	28S ribosomal protein S2, mitochondrial
7.25354	RQQVEALYR	Q9Y399	28S ribosomal protein S2, mitochondrial
5.94761	ILTMDGLIEDIK	P82921	28S ribosomal protein S21, mitochondrial
7.1011	TVMVQEGNVESAYR	P82921	28S ribosomal protein S21, mitochondrial
7.41852	DQAAEGINLIK	P82650	28S ribosomal protein S22, mitochondrial
6.21991	HVDVLNLCFAQFEPDSTEYIK	P82650	28S ribosomal protein S22, mitochondrial
7.15654	ILTPIIFK	P82650	28S ribosomal protein S22, mitochondrial
7.12114	KIDGLLIDQIQR	P82650	28S ribosomal protein S22, mitochondrial
7.43769	KPTFMDEEVQSILTK	P82650	28S ribosomal protein S22, mitochondrial
7.18518	LMTQAQLEEATR	P82650	28S ribosomal protein S22, mitochondrial
7.3409	MIQVYFPK	P82650	28S ribosomal protein S22, mitochondrial
7.2217	MPPVLEER	P82650	28S ribosomal protein S22, mitochondrial
7.45106	MTGLNLQK	P82650	28S ribosomal protein S22, mitochondrial
7.40221	VPINDVLAEDK	P82650	28S ribosomal protein S22, mitochondrial
7.4842	AFDLFNPNFK	Q9Y3D9	28S ribosomal protein S23, mitochondrial
7.40368	ALLAEGVILR	Q9Y3D9	28S ribosomal protein S23, mitochondrial
7.49579	APIQDIWYHEDR	Q9Y3D9	28S ribosomal protein S23, mitochondrial
7.37878	EVPQDQHLEAPADQSK	Q9Y3D9	28S ribosomal protein S23, mitochondrial
7.33596	LETVGSIFSR	Q9Y3D9	28S ribosomal protein S23, mitochondrial
7.49762	LFVETGK	Q9Y3D9	28S ribosomal protein S23, mitochondrial
6.65581	ECICEVEGQVPCPSLVPLPK	P82663	28S ribosomal protein S25, mitochondrial
6.05747	NPWVQIMMFK	P82663	28S ribosomal protein S25, mitochondrial
7.34152	QLSHPANFGPR	P82663	28S ribosomal protein S25, mitochondrial
7.21943	TLQYLSQGNVVFK	P82663	28S ribosomal protein S25, mitochondrial
7.00724	VMTVNYNTHGELGEGAR	P82663	28S ribosomal protein S25, mitochondrial
7.2075	VMTVNYNTHGELGEGARK	P82663	28S ribosomal protein S25, mitochondrial
7.58736	EREVLQLQEEVK	Q9BYN8	28S ribosomal protein S26, mitochondrial
7.01124	KAEEVQAWAQR	Q9BYN8	28S ribosomal protein S26, mitochondrial
7.18211	MEFVSEVQR	Q9BYN8	28S ribosomal protein S26, mitochondrial
7.46895	NYNWAITR	Q9BYN8	28S ribosomal protein S26, mitochondrial
6.9462	ALTSADGASEEQSQNDEDNQGSEK	Q92552	28S ribosomal protein S27, mitochondrial
6.85012	ALYTLVNK	Q92552	28S ribosomal protein S27, mitochondrial
6.87565	AVYHNMPLIWKPGYLDR	Q92552	28S ribosomal protein S27, mitochondrial
6.95862	EALDVLGAVLK	Q92552	28S ribosomal protein S27, mitochondrial
6.87608	EHYCLADLASLMDK	Q92552	28S ribosomal protein S27, mitochondrial
5.38124	IESEGLLSLTTQLVK	Q92552	28S ribosomal protein S27, mitochondrial
6.35717	NFGASLLLPGLK	Q92552	28S ribosomal protein S27, mitochondrial
7.25681	HSPLTQMGPAK	Q9Y2Q9	28S ribosomal protein S28, mitochondrial
5.93546	IFHIVENDLYIDFGGK	Q9Y2Q9	28S ribosomal protein S28, mitochondrial
7.31567	LLDLELTSR	Q9Y2Q9	28S ribosomal protein S28, mitochondrial
7.28212	AYLPQELLGK	P51398	28S ribosomal protein S29, mitochondrial
6.184	ELLFLSNANPSLLER	P51398	28S ribosomal protein S29, mitochondrial
6.91992	GSPLGEVVEQGITR	P51398	28S ribosomal protein S29, mitochondrial
7.65357	KPALELLHYLK	P51398	28S ribosomal protein S29, mitochondrial
7.37086	NATDAVGIVLK	P51398	28S ribosomal protein S29, mitochondrial
6.3641	NDWHGGAIVSALSQTGSLFKPR	P51398	28S ribosomal protein S29, mitochondrial
7.22447	NTSFAYPAIR	P51398	28S ribosomal protein S29, mitochondrial
7.17171	QRFDQPLEASTWLK	P51398	28S ribosomal protein S29, mitochondrial
7.14303	SPIAPEELALVHNLR	P51398	28S ribosomal protein S29, mitochondrial
7.5176	SPIAPEELALVHNLRK	P51398	28S ribosomal protein S29, mitochondrial
7.45902	TLSLCHVIHFCAK	P51398	28S ribosomal protein S29, mitochondrial
7.18249	YLLYGEK	P51398	28S ribosomal protein S29, mitochondrial
7.00181	EAPETDTSPSLWDVEFAK	Q92665	28S ribosomal protein S31, mitochondrial
7.26882	IQFDEGYDNYPGQEK	Q92665	28S ribosomal protein S31, mitochondrial
6.62222	ISFSNIISDMK	Q92665	28S ribosomal protein S31, mitochondrial
7.04289	RLNIFDMMAVTK	Q92665	28S ribosomal protein S31, mitochondrial
7.35165	SELLSQLQQHEEESR	Q92665	28S ribosomal protein S31, mitochondrial
7.12529	VELSTVNVR	Q92665	28S ribosomal protein S31, mitochondrial
7.13467	LFSELPLAK	Q9Y291	28S ribosomal protein S33, mitochondrial
6.97066	AWGILTFK	P82930	28S ribosomal protein S34, mitochondrial
NaN	IRMEPWDYPAK	P82930	28S ribosomal protein S34, mitochondrial
7.17716	LIAELAR	P82930	28S ribosomal protein S34, mitochondrial
7.22004	LLQLLGR	P82930	28S ribosomal protein S34, mitochondrial
7.07479	NGDTSTEEPMLNVQR	P82930	28S ribosomal protein S34, mitochondrial
7.3197	VRPDYTAQNLDHGK	P82930	28S ribosomal protein S34, mitochondrial
7.04664	DFCTEWPAALDSDEK	P82673	28S ribosomal protein S35, mitochondrial
6.71731	HFPIEIDSTDYVSSGPSVR	P82673	28S ribosomal protein S35, mitochondrial
6.82636	IPNFLHLTPVAIK	P82673	28S ribosomal protein S35, mitochondrial
7.24252	IPNFLHLTPVAIKK	P82673	28S ribosomal protein S35, mitochondrial
7.15928	NEEENENSISQYK	P82673	28S ribosomal protein S35, mitochondrial
6.95527	NMEINKEELLGTK	P82673	28S ribosomal protein S35, mitochondrial
6.73073	SKTEADMEEYIWENSSSER	P82673	28S ribosomal protein S35, mitochondrial
7.12068	TTDVLTIK	P82673	28S ribosomal protein S35, mitochondrial
7.55442	AIITICR	P82675	28S ribosomal protein S5, mitochondrial
6.85866	AVHHLHYIER	P82675	28S ribosomal protein S5, mitochondrial
7.05282	EECGPLPIVVASPR	P82675	28S ribosomal protein S5, mitochondrial
6.91344	LTADELWK	P82675	28S ribosomal protein S5, mitochondrial
7.19982	YEDHTIFHDISLR	P82675	28S ribosomal protein S5, mitochondrial
6.90138	AMQRPETAATLK	P82932	28S ribosomal protein S6, mitochondrial
7.47917	ECEGIVPVPLAEK	P82932	28S ribosomal protein S6, mitochondrial
6.97431	PRYELALILK	P82932	28S ribosomal protein S6, mitochondrial
7.39039	RTIEALMDR	P82932	28S ribosomal protein S6, mitochondrial
6.79487	YELALILK	P82932	28S ribosomal protein S6, mitochondrial
6.92673	FTNMMMIGGNK	Q9Y2R9	28S ribosomal protein S7, mitochondrial
7.31571	KPVEELTEEEK	Q9Y2R9	28S ribosomal protein S7, mitochondrial
6.58269	NCEPMIGLVPILK	Q9Y2R9	28S ribosomal protein S7, mitochondrial
7.30601	SLMIQTLEAVK	Q9Y2R9	28S ribosomal protein S7, mitochondrial
7.43135	TSSVFEDPVISK	Q9Y2R9	28S ribosomal protein S7, mitochondrial
7.0301	WMITECR	Q9Y2R9	28S ribosomal protein S7, mitochondrial
7.12943	YHAASAEEQATIER	Q9Y2R9	28S ribosomal protein S7, mitochondrial
7.66541	YSPEFKDPLIDK	Q9Y2R9	28S ribosomal protein S7, mitochondrial
6.78712	AIQWGEDGRPFHYLFYTGK	P82933	28S ribosomal protein S9, mitochondrial
6.45295	EQLMFPFHFVDR	P82933	28S ribosomal protein S9, mitochondrial
7.20829	LLTSQCGAAEEEFVQR	P82933	28S ribosomal protein S9, mitochondrial
7.31073	LSDLDYMQFIR	P82933	28S ribosomal protein S9, mitochondrial
6.27646	VNGIDYQLYFPITQDR	P82933	28S ribosomal protein S9, mitochondrial
7.13708	FICGTQSIHK	O75600	2-amino-3-ketobutyrate coenzyme A ligase, mitochondrial
7.03408	HLDMADLEAK	O75600	2-amino-3-ketobutyrate coenzyme A ligase, mitochondrial
7.57737	VQISAVHSEEDIDR	O75600	2-amino-3-ketobutyrate coenzyme A ligase, mitochondrial
6.85165	AEDLNIAPR	Q96SZ5	2-aminoethanethiol dioxygenase
6.55104	DNMASLIQR	Q96SZ5	2-aminoethanethiol dioxygenase
6.78339	EASSSACDLPR	Q96SZ5	2-aminoethanethiol dioxygenase
6.83786	SGTSIPLHDHPGMHGMLK	Q96SZ5	2-aminoethanethiol dioxygenase
7.95386	FGTVLTEHVAAAELGAR	O43598	2'-deoxynucleoside 5'-phosphate N-hydrolase 1
8.04193	GEPGRPALYFCGSIR	O43598	2'-deoxynucleoside 5'-phosphate N-hydrolase 1
7.28388	RFGTVLTEHVAAAELGAR	O43598	2'-deoxynucleoside 5'-phosphate N-hydrolase 1
7.78679	VLSAMIR	O43598	2'-deoxynucleoside 5'-phosphate N-hydrolase 1
7.45852	YFEADPPGQVAASPDPTT	O43598	2'-deoxynucleoside 5'-phosphate N-hydrolase 1
6.34994	DCFVVSEGANTMDIGR	Q9UJ83	2-hydroxyacyl-CoA lyase 1
6.41846	FSARPSSIEAIPFVIEK	Q9UJ83	2-hydroxyacyl-CoA lyase 1
6.65769	GAAYAHAEESIK	Q9UJ83	2-hydroxyacyl-CoA lyase 1
6.87093	GAAYAHAEESIKK	Q9UJ83	2-hydroxyacyl-CoA lyase 1
7.17762	GVVPDNHPYCVGAAR	Q9UJ83	2-hydroxyacyl-CoA lyase 1
6.85898	NQETMGAFQEFPQVEACR	Q9UJ83	2-hydroxyacyl-CoA lyase 1
7.09257	PSSIEAIPFVIEK	Q9UJ83	2-hydroxyacyl-CoA lyase 1
7.03456	QPLLIIGK	Q9UJ83	2-hydroxyacyl-CoA lyase 1
7.2126	TVLQNYLPR	Q9UJ83	2-hydroxyacyl-CoA lyase 1
6.05791	AAVETLGVPCFLGGMAR	A1L0T0	2-hydroxyacyl-CoA lyase 2
6.7612	DGHPVVVNILIGR	A1L0T0	2-hydroxyacyl-CoA lyase 2
6.644	EQVPSLGSNVACGLAYTDYHK	A1L0T0	2-hydroxyacyl-CoA lyase 2
6.05442	GALQAVDQLSLFRPLCK	A1L0T0	2-hydroxyacyl-CoA lyase 2
5.46426	KADVIVLAGTVCDFR	A1L0T0	2-hydroxyacyl-CoA lyase 2
7.377	AAYQVAALPK	P52758	2-iminobutanoate/2-iminopropanoate deaminase
7.37028	APGAIGPYSQAVLVDR	P52758	2-iminobutanoate/2-iminopropanoate deaminase
6.42362	FIEVPCSEDYDSHR	Q6PK18	2-oxoglutarate and iron-dependent oxygenase domain-containing protein 3
6.40688	AEQFYCGDTEGKK	Q02218	2-oxoglutarate dehydrogenase complex component E1
7.04897	DVVVDLVCYR	Q02218	2-oxoglutarate dehydrogenase complex component E1
6.85756	ELEQIFCQFDSK	Q02218	2-oxoglutarate dehydrogenase complex component E1
6.60837	FEEFLQR	Q02218	2-oxoglutarate dehydrogenase complex component E1
6.99812	GSLAAVAHAQSLVEAQPNVDK	Q02218	2-oxoglutarate dehydrogenase complex component E1
7.27084	KPLIIFTPK	Q02218	2-oxoglutarate dehydrogenase complex component E1
7.07961	LNVLANVIR	Q02218	2-oxoglutarate dehydrogenase complex component E1
7.32364	LVEDHLAVQSLIR	Q02218	2-oxoglutarate dehydrogenase complex component E1
6.91643	NQGYYDYVK	Q02218	2-oxoglutarate dehydrogenase complex component E1
7.33447	NTNAGAPPGTAYQSPLPLSR	Q02218	2-oxoglutarate dehydrogenase complex component E1
6.63206	RFGLEGCEVLIPALK	Q02218	2-oxoglutarate dehydrogenase complex component E1
6.94131	RLLFCTGK	Q02218	2-oxoglutarate dehydrogenase complex component E1
7.00611	SSFDEMLPGTHFQR	Q02218	2-oxoglutarate dehydrogenase complex component E1
7.06984	SSPYPTDVAR	Q02218	2-oxoglutarate dehydrogenase complex component E1
6.14283	VFHLPTTTFIGGQESALPLR	Q02218	2-oxoglutarate dehydrogenase complex component E1
7.23136	VIPEDGPAAQNPENVK	Q02218	2-oxoglutarate dehydrogenase complex component E1
6.97302	VVNAPIFHVNSDDPEAVMYVCK	Q02218	2-oxoglutarate dehydrogenase complex component E1
7.04167	VYYDLTR	Q02218	2-oxoglutarate dehydrogenase complex component E1
7.14231	YHLGMYHR	Q02218	2-oxoglutarate dehydrogenase complex component E1
7.00209	YPNAELAWCQEEHK	Q02218	2-oxoglutarate dehydrogenase complex component E1
NaN	GPGYGIMSIR	P12694	2-oxoisovalerate dehydrogenase subunit alpha, mitochondrial
6.95744	HLQTYGEHYPLDHFDK	P12694	2-oxoisovalerate dehydrogenase subunit alpha, mitochondrial
6.97085	VDGNDVFAVYNATK	P12694	2-oxoisovalerate dehydrogenase subunit alpha, mitochondrial
7.0493	LGVSCEVIDLR	P21953	2-oxoisovalerate dehydrogenase subunit beta, mitochondrial
6.66622	SGDLFNCGSLTIR	P21953	2-oxoisovalerate dehydrogenase subunit beta, mitochondrial
6.89347	TIIPWDVDTICK	P21953	2-oxoisovalerate dehydrogenase subunit beta, mitochondrial
6.50772	AIAGVINQPYYNYEAGPDAVLGR	O95861	3'(2'),5'-bisphosphate nucleotidase 1
7.47303	ASAYVFASPGCK	O95861	3'(2'),5'-bisphosphate nucleotidase 1
7.34196	HMNSAGVLATLR	O95861	3'(2'),5'-bisphosphate nucleotidase 1
7.67127	IIQLIEGK	O95861	3'(2'),5'-bisphosphate nucleotidase 1
7.42151	KWDTCAPEVILHAVGGK	O95861	3'(2'),5'-bisphosphate nucleotidase 1
7.14325	LAQMSICSSLAR	O95861	3'(2'),5'-bisphosphate nucleotidase 1
7.81118	LTDIHGNVLQYHK	O95861	3'(2'),5'-bisphosphate nucleotidase 1
7.50372	LVASAYSIAQK	O95861	3'(2'),5'-bisphosphate nucleotidase 1
7.38347	LVTDCVAAMNPDAVLR	O95861	3'(2'),5'-bisphosphate nucleotidase 1
7.52552	NYDYYASR	O95861	3'(2'),5'-bisphosphate nucleotidase 1
6.14534	QPCPSQYSAIKEEDLVVWVDPLDGTK	O95861	3'(2'),5'-bisphosphate nucleotidase 1
7.07681	RVIAEGDLGIVEK	O95861	3'(2'),5'-bisphosphate nucleotidase 1
7.36269	VIAEGDLGIVEK	O95861	3'(2'),5'-bisphosphate nucleotidase 1
6.75718	FLNIQCQLSR	Q8IV48	3'-5' exoribonuclease 1
6.67958	DGSETAHAMMTCNLTHNTK	Q9H6S0	3'-5' RNA helicase YTHDC2
NaN	GGGDIRDVNTNSENWAVVK	Q9H6S0	3'-5' RNA helicase YTHDC2
6.4466	SQDWGSAGLGGVFK	Q9H6S0	3'-5' RNA helicase YTHDC2
5.64152	TTQIPQFLLDDCFK	Q9H6S0	3'-5' RNA helicase YTHDC2
6.94738	AYPYMEGEPEDDVYLK	Q9BYD6	39S ribosomal protein L1, mitochondrial
6.64562	FQILDFTSPK	Q9BYD6	39S ribosomal protein L1, mitochondrial
7.39548	HRPLNLGPFVVR	Q9BYD6	39S ribosomal protein L1, mitochondrial
6.94876	IAEENGAAFAGGTSLIQK	Q9BYD6	39S ribosomal protein L1, mitochondrial
7.46763	KFQILDFTSPK	Q9BYD6	39S ribosomal protein L1, mitochondrial
7.03407	DSVMSANGKPDPDTVPDS	Q7Z7H8	39S ribosomal protein L10, mitochondrial
7.18142	EIAAVFQDNR	Q7Z7H8	39S ribosomal protein L10, mitochondrial
7.15431	MIAVCQNVALSAEDK	Q7Z7H8	39S ribosomal protein L10, mitochondrial
7.10827	AGLAMPGPPLGPVLGQR	Q9Y3B7	39S ribosomal protein L11, mitochondrial
6.88937	AQDEAFALQDVPLSSVVR	Q9Y3B7	39S ribosomal protein L11, mitochondrial
7.45792	DLSSEELAAFQK	Q9Y3B7	39S ribosomal protein L11, mitochondrial
7.04716	EADLAAQEEAAKK	Q9Y3B7	39S ribosomal protein L11, mitochondrial
7.1659	EGIPLPTK	Q9Y3B7	39S ribosomal protein L11, mitochondrial
7.2122	GVSINQFCK	Q9Y3B7	39S ribosomal protein L11, mitochondrial
7.41338	IGQPTVSYFLK	Q9Y3B7	39S ribosomal protein L11, mitochondrial
8.07467	APQQWATFAR	Q9BYD1	39S ribosomal protein L13, mitochondrial
7.01701	HIAFSGNKWEQK	Q9BYD1	39S ribosomal protein L13, mitochondrial
7.05945	IWYLLDGK	Q9BYD1	39S ribosomal protein L13, mitochondrial
7.23159	LAIYGMLPK	Q9BYD1	39S ribosomal protein L13, mitochondrial
NaN	LHLFPDEYIPEDILK	Q9BYD1	39S ribosomal protein L13, mitochondrial
6.72333	LQGLHKPVYHALSDCGDHVVIMNTR	Q9BYD1	39S ribosomal protein L13, mitochondrial
7.2314	NLVEELPQPR	Q9BYD1	39S ribosomal protein L13, mitochondrial
6.59874	QVTAAQLHLR	Q9BYD1	39S ribosomal protein L13, mitochondrial
7.36493	RLDEYTQEEIDAFPR	Q9BYD1	39S ribosomal protein L13, mitochondrial
7.29987	VYSSHTGYPGGFR	Q9BYD1	39S ribosomal protein L13, mitochondrial
6.88115	FDSNNVVLIEDNGNPVGTR	Q6P1L8	39S ribosomal protein L14, mitochondrial
7.31868	VGDQILLAIK	Q6P1L8	39S ribosomal protein L14, mitochondrial
7.37953	VVDNSALGNSPYHR	Q6P1L8	39S ribosomal protein L14, mitochondrial
6.78747	GVTIQPLK	Q9P015	39S ribosomal protein L15, mitochondrial
6.61263	GVTIQPLKR	Q9P015	39S ribosomal protein L15, mitochondrial
7.20482	LGFEGGQTPFYIR	Q9P015	39S ribosomal protein L15, mitochondrial
7.28334	LQYLIDLGR	Q9P015	39S ribosomal protein L15, mitochondrial
6.50494	SLDIVCKPVPFFLR	Q9P015	39S ribosomal protein L15, mitochondrial
7.02041	VDPSQPIDLTQLVNGR	Q9P015	39S ribosomal protein L15, mitochondrial
7.55318	VSLANLKPNPGSK	Q9P015	39S ribosomal protein L15, mitochondrial
6.53124	YGYILPDITKDELFK	Q9P015	39S ribosomal protein L15, mitochondrial
6.9117	GAIDHYVTPVK	Q9NX20	39S ribosomal protein L16, mitochondrial
6.94525	IATANMLGIR	Q9NX20	39S ribosomal protein L16, mitochondrial
6.53142	TLLPVPSFEDVSIPEKPK	Q9NX20	39S ribosomal protein L16, mitochondrial
7.4832	VPAPFKPITR	Q9NX20	39S ribosomal protein L16, mitochondrial
7.34365	GNCLPPLPLPR	Q9NRX2	39S ribosomal protein L17, mitochondrial
7.2131	IEAPWAR	Q9NRX2	39S ribosomal protein L17, mitochondrial
7.4395	LFQVLAPR	Q9NRX2	39S ribosomal protein L17, mitochondrial
7.12463	MADFWLTEK	Q9NRX2	39S ribosomal protein L17, mitochondrial
7.10251	MAVIEYK	Q9NRX2	39S ribosomal protein L17, mitochondrial
7.02424	MGLGPESR	Q9NRX2	39S ribosomal protein L17, mitochondrial
7.3442	NLELLSVAR	Q9H0U6	39S ribosomal protein L18, mitochondrial
7.09819	NVVACESIGR	Q9H0U6	39S ribosomal protein L18, mitochondrial
7.18334	TQHHVEALVEHQNGK	Q9H0U6	39S ribosomal protein L18, mitochondrial
6.46579	DALPEYSTFDVNMKPVVQEPNQK	P49406	39S ribosomal protein L19, mitochondrial
6.82337	FDLCLTEQQMK	P49406	39S ribosomal protein L19, mitochondrial
7.36933	FLSPEFIPR	P49406	39S ribosomal protein L19, mitochondrial
6.44205	ISQFLGICIQR	P49406	39S ribosomal protein L19, mitochondrial
7.38422	RLDDSLLYLR	P49406	39S ribosomal protein L19, mitochondrial
5.53717	VLHIPEFYVGSILR	P49406	39S ribosomal protein L19, mitochondrial
6.77252	VPVNELK	P49406	39S ribosomal protein L19, mitochondrial
7.02666	VQEIQVVK	P49406	39S ribosomal protein L19, mitochondrial
NaN	AAGTCGVLLRK	Q5T653	39S ribosomal protein L2, mitochondrial
6.59767	EGDAHPLGALPVGTLINNVESEPGR	Q5T653	39S ribosomal protein L2, mitochondrial
7.11132	SADIALVAGGSR	Q5T653	39S ribosomal protein L2, mitochondrial
7.2017	SLAALASR	Q9BYC9	39S ribosomal protein L20, mitochondrial
7.32203	VLADLAIYEPK	Q9BYC9	39S ribosomal protein L20, mitochondrial
7.29685	YPALIGNLVK	Q9BYC9	39S ribosomal protein L20, mitochondrial
6.9506	IVTTPQTVLR	Q7Z2W9	39S ribosomal protein L21, mitochondrial
7.26958	LFAVVHFASR	Q7Z2W9	39S ribosomal protein L21, mitochondrial
6.17741	GMSIDQALAQLEFNDKK	Q9NWU5	39S ribosomal protein L22, mitochondrial
7.13639	LVEGPPPPPEPPK	Q9NWU5	39S ribosomal protein L22, mitochondrial
7.09592	LGGPQLR	Q16540	39S ribosomal protein L23, mitochondrial
7.15506	NVVYPLYR	Q16540	39S ribosomal protein L23, mitochondrial
6.90468	NYLEGIYNVPVAAVR	Q16540	39S ribosomal protein L23, mitochondrial
6.27056	RGGVPSWFGL	Q16540	39S ribosomal protein L23, mitochondrial
6.19977	TNFFIQLVRPGVAQPEDTVQFR	Q16540	39S ribosomal protein L23, mitochondrial
7.37773	ADGIVPETWIDGPK	Q96A35	39S ribosomal protein L24, mitochondrial
7.47864	DTSVEDALER	Q96A35	39S ribosomal protein L24, mitochondrial
7.26976	GTMIPSEAPLLHR	Q96A35	39S ribosomal protein L24, mitochondrial
7.1596	NWVVVGGLNTHYR	Q96A35	39S ribosomal protein L24, mitochondrial
7.34057	TYVPCLK	Q96A35	39S ribosomal protein L24, mitochondrial
7.32107	YGMSPPGSVADK	Q96A35	39S ribosomal protein L24, mitochondrial
6.85604	CLYALEEGIVR	Q9P0M9	39S ribosomal protein L27, mitochondrial
7.44616	TFVHVVPAKPEGTFK	Q9P0M9	39S ribosomal protein L27, mitochondrial
6.99343	KFTVTVTMR	Q13084	39S ribosomal protein L28, mitochondrial
7.41696	LLEEKDPVPLFK	Q13084	39S ribosomal protein L28, mitochondrial
7.49502	VWKPQLFER	Q13084	39S ribosomal protein L28, mitochondrial
7.13252	ATSILEFYR	P09001	39S ribosomal protein L3, mitochondrial
6.97553	HVVTLLQVQDCHVLK	P09001	39S ribosomal protein L3, mitochondrial
7.01809	LGMMPLWTK	P09001	39S ribosomal protein L3, mitochondrial
6.29752	SGTWWDEHLSEENVPFIK	P09001	39S ribosomal protein L3, mitochondrial
7.42127	VGLIALK	P09001	39S ribosomal protein L3, mitochondrial
6.87686	VFQASPEDHEK	Q8TCC3	39S ribosomal protein L30, mitochondrial
6.78581	APTIETVVLYTGETPSEQDQGK	Q9BYC8	39S ribosomal protein L32, mitochondrial
7.02909	HVLCAYCYEK	Q9BYC8	39S ribosomal protein L32, mitochondrial
7.51287	LTLLHYDPVVK	O75394	39S ribosomal protein L33, mitochondrial
6.90078	MVSEAGTGFCFNTK	O75394	39S ribosomal protein L33, mitochondrial
6.80994	RLSTPAGVQVILR	Q9BQ48	39S ribosomal protein L34, mitochondrial
6.9404	MTTSFWK	Q9NZE8	39S ribosomal protein L35, mitochondrial
7.03281	NWYVDDPYQK	Q9NZE8	39S ribosomal protein L35, mitochondrial
7.16365	DQACYIFHHR	Q9BZE1	39S ribosomal protein L37, mitochondrial
7.17126	ESLLLQVR	Q9BZE1	39S ribosomal protein L37, mitochondrial
5.73856	ETYCPVIVDNLIQLCK	Q9BZE1	39S ribosomal protein L37, mitochondrial
7.21136	LQPDQIR	Q9BZE1	39S ribosomal protein L37, mitochondrial
7.22725	LWQTTEEIPKR	Q9BZE1	39S ribosomal protein L37, mitochondrial
6.64286	NDTGFQEGYPYPYPHTLYLLDK	Q9BZE1	39S ribosomal protein L37, mitochondrial
7.40159	NHIENQDECVLNVISHAR	Q9BZE1	39S ribosomal protein L37, mitochondrial
6.88509	QALWLTK	Q9BZE1	39S ribosomal protein L37, mitochondrial
7.34546	VLEQPVVVQSVGTDGR	Q9BZE1	39S ribosomal protein L37, mitochondrial
7.04215	VLSLVDDPR	Q9BZE1	39S ribosomal protein L37, mitochondrial
6.3926	VYEIPGLEPITFAGK	Q9BZE1	39S ribosomal protein L37, mitochondrial
7.36715	DLFHGATFVPR	Q96DV4	39S ribosomal protein L38, mitochondrial
6.89716	HQETMTPAGLSFFQCR	Q96DV4	39S ribosomal protein L38, mitochondrial
5.81572	LAFLLFK	Q96DV4	39S ribosomal protein L38, mitochondrial
6.58967	TPPLGPMPNSDIDLSNLER	Q96DV4	39S ribosomal protein L38, mitochondrial
6.98218	VAEGQVTCPYLPPFPAR	Q96DV4	39S ribosomal protein L38, mitochondrial
7.46161	AFKDEYMVNLVR	Q9NYK5	39S ribosomal protein L39, mitochondrial
7.2729	AHFTIWDK	Q9NYK5	39S ribosomal protein L39, mitochondrial
7.55309	DAHALIYK	Q9NYK5	39S ribosomal protein L39, mitochondrial
7.3429	DLPFETLEVEAK	Q9NYK5	39S ribosomal protein L39, mitochondrial
7.30472	FQGVSLPVHLR	Q9NYK5	39S ribosomal protein L39, mitochondrial
6.47355	IGDFIDVSEGPLIPR	Q9NYK5	39S ribosomal protein L39, mitochondrial
7.10052	RFQGVSLPVHLR	Q9NYK5	39S ribosomal protein L39, mitochondrial
6.64927	SCAMMMGCVIER	Q9NYK5	39S ribosomal protein L39, mitochondrial
6.91086	TDPGTVFVMNK	Q9NYK5	39S ribosomal protein L39, mitochondrial
7.66448	VALEIFQHSK	Q9NYK5	39S ribosomal protein L39, mitochondrial
7.32607	YKVDFIEEK	Q9NYK5	39S ribosomal protein L39, mitochondrial
7.06326	ATENPEQVASEGLPEPVLR	Q9BYD3	39S ribosomal protein L4, mitochondrial
6.77787	GPTSYYYMLPMK	Q9BYD3	39S ribosomal protein L4, mitochondrial
7.29523	KVELPVPTHR	Q9BYD3	39S ribosomal protein L4, mitochondrial
7.22349	LDILHQVAMWQK	Q9BYD3	39S ribosomal protein L4, mitochondrial
7.47371	VGLADLHPDVFATAPR	Q9BYD3	39S ribosomal protein L4, mitochondrial
6.80663	DPNLFPFEK	Q9NQ50	39S ribosomal protein L40, mitochondrial
7.06439	EGPHYTPPIPNYQPPEGR	Q9NQ50	39S ribosomal protein L40, mitochondrial
7.28389	VYTQVEFK	Q9NQ50	39S ribosomal protein L40, mitochondrial
7.28642	GIGFLTSGWR	Q8IXM3	39S ribosomal protein L41, mitochondrial
7.24996	LFQLYPR	Q8IXM3	39S ribosomal protein L41, mitochondrial
7.11462	EVIDFAR	Q8N983	39S ribosomal protein L43, mitochondrial
7.11668	FLASVLHNGLGR	Q8N983	39S ribosomal protein L43, mitochondrial
6.95531	SVEEISTLVQK	Q8N983	39S ribosomal protein L43, mitochondrial
6.96602	VVAEYLNGAVR	Q8N983	39S ribosomal protein L43, mitochondrial
6.52955	YVQQLQR	Q8N983	39S ribosomal protein L43, mitochondrial
7.01145	DFLITQMTGK	Q9H9J2	39S ribosomal protein L44, mitochondrial
7.35177	EAVLLNLK	Q9H9J2	39S ribosomal protein L44, mitochondrial
6.59647	KLIAEGPGETVLVAEEEAAR	Q9H9J2	39S ribosomal protein L44, mitochondrial
6.82449	LQENFSLDLLK	Q9H9J2	39S ribosomal protein L44, mitochondrial
7.14207	LYGFTENR	Q9H9J2	39S ribosomal protein L44, mitochondrial
6.13897	NLVDFLTGEEVVCHVAR	Q9H9J2	39S ribosomal protein L44, mitochondrial
NaN	TAFVNSCYIK	Q9H9J2	39S ribosomal protein L44, mitochondrial
7.13039	DVLEYVVFEK	Q9BRJ2	39S ribosomal protein L45, mitochondrial
5.88825	QLTNPYGSWR	Q9BRJ2	39S ribosomal protein L45, mitochondrial
7.40939	RFTPPIYQPK	Q9BRJ2	39S ribosomal protein L45, mitochondrial
6.76012	WSFVESLEPSHVVQVR	Q9BRJ2	39S ribosomal protein L45, mitochondrial
7.42046	ALLLTGDFSQAGNK	Q9H2W6	39S ribosomal protein L46, mitochondrial
7.37936	DELGDYLKPK	Q9H2W6	39S ribosomal protein L46, mitochondrial
7.45729	LLGALCLQRPPVVSK	Q9H2W6	39S ribosomal protein L46, mitochondrial
7.46302	SLYSDHELR	Q9H2W6	39S ribosomal protein L46, mitochondrial
7.46834	TLATLSENNMEAK	Q9H2W6	39S ribosomal protein L46, mitochondrial
7.34216	GLEEFFDDPK	Q9HD33	39S ribosomal protein L47, mitochondrial
7.73321	KFPHLAEAQK	Q9HD33	39S ribosomal protein L47, mitochondrial
6.78743	LPMPSPER	Q9HD33	39S ribosomal protein L47, mitochondrial
7.19296	LWYVLLK	Q9HD33	39S ribosomal protein L47, mitochondrial
6.46336	NMLLTLEQEAK	Q9HD33	39S ribosomal protein L47, mitochondrial
7.63421	SGAAWTCQQLR	Q9HD33	39S ribosomal protein L47, mitochondrial
6.90883	VVDSMDALDK	Q9HD33	39S ribosomal protein L47, mitochondrial
7.56055	ARPELEELLAK	Q96GC5	39S ribosomal protein L48, mitochondrial
7.48189	MLLDSVLTTHER	Q96GC5	39S ribosomal protein L48, mitochondrial
7.49385	TIEVLQLQDQGSK	Q96GC5	39S ribosomal protein L48, mitochondrial
6.35846	VEESYAMPTK	Q96GC5	39S ribosomal protein L48, mitochondrial
7.01305	FVESVDEYQFVER	Q13405	39S ribosomal protein L49, mitochondrial
7.00203	KVEGDIWALQK	Q13405	39S ribosomal protein L49, mitochondrial
7.13481	MHNIPVYK	Q13405	39S ribosomal protein L49, mitochondrial
7.53868	TPVTQVNEVTGTLR	Q13405	39S ribosomal protein L49, mitochondrial
7.3958	AYTPPEDLQSR	Q8N5N7	39S ribosomal protein L50, mitochondrial
6.86207	EKEPVVVETVEEK	Q8N5N7	39S ribosomal protein L50, mitochondrial
6.2339	EVFGSSLPSNWQDISLEDSR	Q8N5N7	39S ribosomal protein L50, mitochondrial
7.32915	VRDVLDFYNVPIQDR	Q8N5N7	39S ribosomal protein L50, mitochondrial
7.27927	MFADDLHNLNK	Q4U2R6	39S ribosomal protein L51, mitochondrial
6.16914	LQQGLAANPSGYGPLTELPDWSYADGRPAPPMK	Q86TS9	39S ribosomal protein L52, mitochondrial
7.62222	HDGSEPCVDVLFGDGHR	Q96EL3	39S ribosomal protein L53, mitochondrial
7.44026	STNLNCSVIADVR	Q96EL3	39S ribosomal protein L53, mitochondrial
7.29603	TFLQTVSSEK	Q96EL3	39S ribosomal protein L53, mitochondrial
7.41495	VQFCPFEK	Q96EL3	39S ribosomal protein L53, mitochondrial
7.2474	TLEELDPESR	Q6P161	39S ribosomal protein L54, mitochondrial
7.3221	EYEQELSDDLHVER	Q7Z7F7	39S ribosomal protein L55, mitochondrial
7.22363	NLGVVVAPHTLK	Q9BYD2	39S ribosomal protein L9, mitochondrial
7.30525	WELNPEIVAR	Q9BYD2	39S ribosomal protein L9, mitochondrial
7.09424	ESPNPPNPSGQCPICR	Q9NVS2	39S ribosomal protein S18a, mitochondrial
7.0164	ITGLCQEEHR	Q9NVS2	39S ribosomal protein S18a, mitochondrial
7.23859	MPVGSPLLR	Q9NVS2	39S ribosomal protein S18a, mitochondrial
6.66572	AVACDCLLQEHFYLR	Q9NP92	39S ribosomal protein S30, mitochondrial
6.78212	CPVHFYWVR	Q9NP92	39S ribosomal protein S30, mitochondrial
6.71859	GEEIIPR	Q9NP92	39S ribosomal protein S30, mitochondrial
7.21053	RQYENHIFVGSK	Q9NP92	39S ribosomal protein S30, mitochondrial
6.82861	YMVYPQTFALNADR	Q9NP92	39S ribosomal protein S30, mitochondrial
7.07486	YQIDDKPNNQIR	Q9NP92	39S ribosomal protein S30, mitochondrial
7.91381	DLAPIGIR	Q99714	3-hydroxyacyl-CoA dehydrogenase type-2
8.05467	GGIVGMTLPIAR	Q99714	3-hydroxyacyl-CoA dehydrogenase type-2
6.41239	GLVAVITGGASGLGLATAER	Q99714	3-hydroxyacyl-CoA dehydrogenase type-2
7.76524	GQTHTLEDFQR	Q99714	3-hydroxyacyl-CoA dehydrogenase type-2
6.58104	GVIINTASVAAFEGQVGQAAYSASK	Q99714	3-hydroxyacyl-CoA dehydrogenase type-2
7.9492	KGQTHTLEDFQR	Q99714	3-hydroxyacyl-CoA dehydrogenase type-2
8.15768	KLGNNCVFAPADVTSEK	Q99714	3-hydroxyacyl-CoA dehydrogenase type-2
7.17721	LGNNCVFAPADVTSEK	Q99714	3-hydroxyacyl-CoA dehydrogenase type-2
7.99497	LVAGEMGQNEPDQGGQR	Q99714	3-hydroxyacyl-CoA dehydrogenase type-2
7.7575	LVGQGASAVLLDLPNSGGEAQAK	Q99714	3-hydroxyacyl-CoA dehydrogenase type-2
8.02147	VCNFLASQVPFPSR	Q99714	3-hydroxyacyl-CoA dehydrogenase type-2
7.90867	VDVAVNCAGIAVASK	Q99714	3-hydroxyacyl-CoA dehydrogenase type-2
NaN	LDVLFNVAGFVHHGTVLDCEEK	Q9BUT1	3-hydroxybutyrate dehydrogenase type 2
7.27464	SVAADFIQQGIR	Q9BUT1	3-hydroxybutyrate dehydrogenase type 2
7.02114	VIATDINESK	Q9BUT1	3-hydroxybutyrate dehydrogenase type 2
7.26524	DLGLAQDSATSTK	P31937	3-hydroxyisobutyrate dehydrogenase, mitochondrial
7.61551	EFQDAGEQVVSSPADVAEK	P31937	3-hydroxyisobutyrate dehydrogenase, mitochondrial
7.25753	GSLLIDSSTIDPAVSK	P31937	3-hydroxyisobutyrate dehydrogenase, mitochondrial
5.52284	HGYPLIIYDVFPDACK	P31937	3-hydroxyisobutyrate dehydrogenase, mitochondrial
7.28496	ILNMSSGR	P31937	3-hydroxyisobutyrate dehydrogenase, mitochondrial
6.89345	KGSLLIDSSTIDPAVSK	P31937	3-hydroxyisobutyrate dehydrogenase, mitochondrial
7.32045	MGAVFMDAPVSGGVGAAR	P31937	3-hydroxyisobutyrate dehydrogenase, mitochondrial
7.58897	SPILLGSLAHQIYR	P31937	3-hydroxyisobutyrate dehydrogenase, mitochondrial
7.06539	TPVGFIGLGNMGNPMAK	P31937	3-hydroxyisobutyrate dehydrogenase, mitochondrial
7.2817	AFCAGGDIR	Q6NVY1	3-hydroxyisobutyryl-CoA hydrolase, mitochondrial
7.54823	AGIATHFVDSEK	Q6NVY1	3-hydroxyisobutyryl-CoA hydrolase, mitochondrial
6.88755	EEYMLNNAVGSCQK	Q6NVY1	3-hydroxyisobutyryl-CoA hydrolase, mitochondrial
7.61493	ENIASVLENYHTESK	Q6NVY1	3-hydroxyisobutyryl-CoA hydrolase, mitochondrial
6.51633	FLNALTLNMIR	Q6NVY1	3-hydroxyisobutyryl-CoA hydrolase, mitochondrial
7.33808	IAPVFFR	Q6NVY1	3-hydroxyisobutyryl-CoA hydrolase, mitochondrial
6.04539	KWEQDPETFLIIIK	Q6NVY1	3-hydroxyisobutyryl-CoA hydrolase, mitochondrial
5.99863	LAMLEEDLLALK	Q6NVY1	3-hydroxyisobutyryl-CoA hydrolase, mitochondrial
6.91916	SFILEEHMDK	Q6NVY1	3-hydroxyisobutyryl-CoA hydrolase, mitochondrial
7.32904	SLGSSDLKF	Q6NVY1	3-hydroxyisobutyryl-CoA hydrolase, mitochondrial
7.02196	TLQEVLTMEYR	Q6NVY1	3-hydroxyisobutyryl-CoA hydrolase, mitochondrial
7.38339	AANDAGYFNDEMAPIEVK	P42765	3-ketoacyl-CoA thiolase, mitochondrial
7.33603	HNFTPLAR	P42765	3-ketoacyl-CoA thiolase, mitochondrial
7.32231	ITAHLVHELR	P42765	3-ketoacyl-CoA thiolase, mitochondrial
6.8452	KHNFTPLAR	P42765	3-ketoacyl-CoA thiolase, mitochondrial
6.54288	QTMQVDEHARPQTTLEQLQK	P42765	3-ketoacyl-CoA thiolase, mitochondrial
7.47678	RTPFGAYGGLLK	P42765	3-ketoacyl-CoA thiolase, mitochondrial
7.2674	SLDLDISK	P42765	3-ketoacyl-CoA thiolase, mitochondrial
7.66806	TNVNGGAIALGHPLGGSGSR	P42765	3-ketoacyl-CoA thiolase, mitochondrial
6.92183	ARDCLIPMGITSENVAER	P09110	3-ketoacyl-CoA thiolase, peroxisomal
6.14151	DCLIPMGITSENVAER	P09110	3-ketoacyl-CoA thiolase, peroxisomal
7.36414	DGSTTAGNSSQVSDGAAAILLAR	P09110	3-ketoacyl-CoA thiolase, peroxisomal
6.31237	DVNLRPEQLGDICVGNVLQPGAGAIMAR	P09110	3-ketoacyl-CoA thiolase, peroxisomal
7.51342	GCFQAEIVPVTTTVHDDK	P09110	3-ketoacyl-CoA thiolase, peroxisomal
6.37084	IAQFLSDIPETVPLSTVNR	P09110	3-ketoacyl-CoA thiolase, peroxisomal
6.15081	QCSSGLQAVASIAGGIR	P09110	3-ketoacyl-CoA thiolase, peroxisomal
7.21008	QVITLLNELK	P09110	3-ketoacyl-CoA thiolase, peroxisomal
7.49998	VNPLGGAVALGHPLGCTGAR	P09110	3-ketoacyl-CoA thiolase, peroxisomal
6.6026	YATDLLSVALNR	P56937	3-keto-steroid reductase/17-beta-hydroxysteroid dehydrogenase 7
6.99258	AFGHHAVSLLDGGLR	P25325	3-mercaptopyruvate sulfurtransferase
6.29959	ALVSAQWVAEALR	P25325	3-mercaptopyruvate sulfurtransferase
7.4507	AQLDPAFIK	P25325	3-mercaptopyruvate sulfurtransferase
7.25516	ARPEDVISEGR	P25325	3-mercaptopyruvate sulfurtransferase
7.1812	HIPGAAFFDIDQCSDR	P25325	3-mercaptopyruvate sulfurtransferase
7.02956	RFQVVDSR	P25325	3-mercaptopyruvate sulfurtransferase
7.23482	SQPAPAEFR	P25325	3-mercaptopyruvate sulfurtransferase
6.92363	TSPYDHMLPGAEHFAEYAGR	P25325	3-mercaptopyruvate sulfurtransferase
6.8166	VNFLVNAAGINR	Q8N4T8	3-oxoacyl-[acyl-carrier-protein] reductase
6.81366	GSDEGQFNEQNFVSK	Q9NWU1	3-oxoacyl-[acyl-carrier-protein] synthase, mitochondrial
6.72795	GEIPWSQELRPEAK	O15530	3-phosphoinositide-dependent protein kinase 1
6.14833	DYTGALAVFTR	P23610	40-kDa huntingtin-associated protein
7.53126	AEAGAGSATEFQFR	P46783	40S ribosomal protein S10
7.81938	DYLHLPPEIVPATLR	P46783	40S ribosomal protein S10
7.89223	DYLHLPPEIVPATLRR	P46783	40S ribosomal protein S10
6.78032	HFYWYLTNEGIQYLR	P46783	40S ribosomal protein S10
8.60838	KAEAGAGSATEFQFR	P46783	40S ribosomal protein S10
8.37187	NVPNLHVMK	P46783	40S ribosomal protein S10
7.58639	CPFTGNVSIR	P62280	40S ribosomal protein S11
8.51513	DVQIGDIVTVGECRPLSK	P62280	40S ribosomal protein S11
8.32146	DYLHYIR	P62280	40S ribosomal protein S11
8.3365	EAIEGTYIDK	P62280	40S ribosomal protein S11
7.88784	EAIEGTYIDKK	P62280	40S ribosomal protein S11
8.44456	ILSGVVTK	P62280	40S ribosomal protein S11
8.50963	KCPFTGNVSIR	P62280	40S ribosomal protein S11
8.65591	NMSVHLSPCFR	P62280	40S ribosomal protein S11
8.21444	QPTIFQNK	P62280	40S ribosomal protein S11
6.8238	RDYLHYIR	P62280	40S ribosomal protein S11
7.74599	RVLLGETGK	P62280	40S ribosomal protein S11
8.21501	VLLGETGK	P62280	40S ribosomal protein S11
8.63636	DVIEEYFK	P25398	40S ribosomal protein S12
8.55192	KLGEWVGLCK	P25398	40S ribosomal protein S12
7.98669	KVVGCSCVVVK	P25398	40S ribosomal protein S12
8.18586	LGEWVGLCK	P25398	40S ribosomal protein S12
8.79687	LVEALCAEHQINLIK	P25398	40S ribosomal protein S12
7.60597	QAHLCVLASNCDEPMYVK	P25398	40S ribosomal protein S12
8.52412	RQAHLCVLASNCDEPMYVK	P25398	40S ribosomal protein S12
8.89037	TALIHDGLAR	P25398	40S ribosomal protein S12
6.3322	GLAPDLPEDLYHLIK	P62277	40S ribosomal protein S13
6.5173	GLAPDLPEDLYHLIKK	P62277	40S ribosomal protein S13
7.83687	GLSQSALPYR	P62277	40S ribosomal protein S13
7.76897	GLSQSALPYRR	P62277	40S ribosomal protein S13
8.36511	GLTPSQIGVILR	P62277	40S ribosomal protein S13
8.34269	KGLTPSQIGVILR	P62277	40S ribosomal protein S13
8.48131	LILIESR	P62277	40S ribosomal protein S13
8.30883	RVLPPNWK	P62277	40S ribosomal protein S13
8.15366	ADRDESSPYAAMLAAQDVAQR	P62263	40S ribosomal protein S14
6.98246	DESSPYAAMLAAQDVAQR	P62263	40S ribosomal protein S14
8.22934	ELGITALHIK	P62263	40S ribosomal protein S14
8.52398	IEDVTPIPSDSTR	P62263	40S ribosomal protein S14
7.51587	IEDVTPIPSDSTRR	P62263	40S ribosomal protein S14
8.3033	IGRIEDVTPIPSDSTR	P62263	40S ribosomal protein S14
8.59176	TPGPGAQSALR	P62263	40S ribosomal protein S14
5.18158	DMIILPEMVGSMVGVYNGK	P62841	40S ribosomal protein S15
8.68432	EAPPMEKPEVVK	P62841	40S ribosomal protein S15
7.33052	CGVISPR	P62244	40S ribosomal protein S15a
7.88077	FLTVMMK	P62244	40S ribosomal protein S15a
8.61577	HGYIGEFEIIDDHR	P62244	40S ribosomal protein S15a
8.67225	IVVNLTGR	P62244	40S ribosomal protein S15a
8.65742	MNVLADALK	P62244	40S ribosomal protein S15a
6.60224	QFGFIVLTTSAGIMDHEEAR	P62244	40S ribosomal protein S15a
6.79065	QVLIRPCSK	P62244	40S ribosomal protein S15a
8.52208	WQNNLLPSR	P62244	40S ribosomal protein S15a
6.94783	FHEICSNLVK	H3BN98	40S ribosomal protein S15a (Fragment)
8.46511	DILIQYDR	P62249	40S ribosomal protein S16
7.42891	EIKDILIQYDR	P62249	40S ribosomal protein S16
7.78433	ERFAGVDIR	P62249	40S ribosomal protein S16
8.60906	GGGHVAQIYAIR	P62249	40S ribosomal protein S16
8.7205	GPLQSVQVFGR	P62249	40S ribosomal protein S16
7.60778	LLEPVLLLGK	P62249	40S ribosomal protein S16
8.48212	TLLVADPR	P62249	40S ribosomal protein S16
8.56281	VNGRPLEMIEPR	P62249	40S ribosomal protein S16
4.76385	DNYVPEVSALDQEIIEVDPDTK	P08708	40S ribosomal protein S17
8.00047	IAGYVTHLMK	P08708	40S ribosomal protein S17
6.75609	LGNDFHTNK	P08708	40S ribosomal protein S17
6.04844	LLDFGSLSNLQVTQPTVGMNFK	P08708	40S ribosomal protein S17
6.61592	RDNYVPEVSALDQEIIEVDPDTK	P08708	40S ribosomal protein S17
8.64204	RVCEEIAIIPSK	P08708	40S ribosomal protein S17
7.70041	ADIDLTK	P62269	40S ribosomal protein S18
8.59227	IAFAITAIK	P62269	40S ribosomal protein S18
8.66192	IPDWFLNR	P62269	40S ribosomal protein S18
6.98648	KIAFAITAIK	P62269	40S ribosomal protein S18
7.83826	LREDLER	P62269	40S ribosomal protein S18
8.64864	RAGELTEDEVER	P62269	40S ribosomal protein S18
8.59846	VITIMQNPR	P62269	40S ribosomal protein S18
8.47685	VLNTNIDGR	P62269	40S ribosomal protein S18
8.42536	YAHVVLR	P62269	40S ribosomal protein S18
7.15207	YAHVVLRK	P62269	40S ribosomal protein S18
8.54129	YSQVLANGLDNK	P62269	40S ribosomal protein S18
8.50493	ALAAFLK	P39019	40S ribosomal protein S19
7.45487	ALAAFLKK	P39019	40S ribosomal protein S19
8.4732	ELAPYDENWFYTR	P39019	40S ribosomal protein S19
7.25742	IAGQVAAANK	P39019	40S ribosomal protein S19
7.76826	LKVPEWVDTVK	P39019	40S ribosomal protein S19
8.10139	NGVMPSHFSR	P39019	40S ribosomal protein S19
8.41407	RVLQALEGLK	P39019	40S ribosomal protein S19
8.35462	VLQALEGLK	P39019	40S ribosomal protein S19
7.5811	AFVAIGDYNGHVGLGVK	P15880	40S ribosomal protein S2
8.31128	ATFDAISK	P15880	40S ribosomal protein S2
7.57639	CGSVLVR	P15880	40S ribosomal protein S2
NaN	EWMPVTK	P15880	40S ribosomal protein S2
8.6157	GCTATLGNFAK	P15880	40S ribosomal protein S2
8.59536	GTGIVSAPVPK	P15880	40S ribosomal protein S2
7.57528	IGKPHTVPCK	P15880	40S ribosomal protein S2
6.67817	KLLMMAGIDDCYTSAR	P15880	40S ribosomal protein S2
7.95453	LLMMAGIDDCYTSAR	P15880	40S ribosomal protein S2
7.69454	LSIVPVRR	P15880	40S ribosomal protein S2
8.94272	SPYQEFTDHLVK	P15880	40S ribosomal protein S2
8.57197	TYSYLTPDLWK	P15880	40S ribosomal protein S2
8.49128	DTGKTPVEPEVAIHR	P60866	40S ribosomal protein S20
8.83269	RLIDLHSPSEIVK	P60866	40S ribosomal protein S20
8.61867	TPVEPEVAIHR	P60866	40S ribosomal protein S20
8.65208	VCADLIR	P60866	40S ribosomal protein S20
8.627	DHASIQMNVAEVDK	P63220	40S ribosomal protein S21
8.0209	DHASIQMNVAEVDKVTGR	P63220	40S ribosomal protein S21
8.17417	MGESDDSILR	P63220	40S ribosomal protein S21
5.90339	MQNDAGEFVDLYVPR	P63220	40S ribosomal protein S21
6.83428	MQNDAGEFVDLYVPRK	P63220	40S ribosomal protein S21
8.30477	RMGESDDSILR	P63220	40S ribosomal protein S21
8.64762	TYAICGAIR	P63220	40S ribosomal protein S21
7.83501	ANPFGGASHAK	P62266	40S ribosomal protein S23
8.49876	GHAVGDIPGVR	P62266	40S ribosomal protein S23
7.42682	KGHAVGDIPGVR	P62266	40S ribosomal protein S23
6.55407	KITAFVPNDGCLNFIEENDEVLVAGFGR	P62266	40S ribosomal protein S23
8.62256	VANVSLLALYK	P62266	40S ribosomal protein S23
8.63493	QMVIDVLHPGK	P62847	40S ribosomal protein S24
8.24474	TTGFGMIYDSLDYAK	P62847	40S ribosomal protein S24
8.72752	AALQELLSK	P62851	40S ribosomal protein S25
8.64421	LITPAVVSER	P62851	40S ribosomal protein S25
8.70508	LNNLVLFDK	P62851	40S ribosomal protein S25
7.45048	DISEASVFDAYVLPK	P62854	40S ribosomal protein S26
8.46052	LHYCVSCAIHSK	P62854	40S ribosomal protein S26
8.53752	NIVEAAAVR	P62854	40S ribosomal protein S26
8.66881	DLLHPSPEEEK	P42677	40S ribosomal protein S27
7.99485	DLLHPSLEEEK	Q71UM5	40S ribosomal protein S27-like
7.33926	DLLHPSLEEEKK	Q71UM5	40S ribosomal protein S27-like
8.53075	LTEGCSFR	Q71UM5	40S ribosomal protein S27-like
8.22426	LVQSPNSYFMDVK	Q71UM5	40S ribosomal protein S27-like
8.58405	RLVQSPNSYFMDVK	Q71UM5	40S ribosomal protein S27-like
8.5168	EGDVLTLLESER	P62857	40S ribosomal protein S28
8.01521	GPVREGDVLTLLESER	P62857	40S ribosomal protein S28
8.60758	VEFMDDTSR	P62857	40S ribosomal protein S28
8.47551	DIGFIKLD	P62273	40S ribosomal protein S29
8.59016	GHQQLYWSHPR	P62273	40S ribosomal protein S29
6.67807	KYGLNMCR	P62273	40S ribosomal protein S29
8.50155	YGLNMCR	P62273	40S ribosomal protein S29
8.27583	ACYGVLR	P23396	40S ribosomal protein S3
8.67377	AELNEFLTR	P23396	40S ribosomal protein S3
8.33948	DEILPTTPISEQK	P23396	40S ribosomal protein S3
8.60467	ELAEDGYSGVEVR	P23396	40S ribosomal protein S3
8.22218	ELTAVVQK	P23396	40S ribosomal protein S3
6.99585	FGFPEGSVELYAEK	P23396	40S ribosomal protein S3
8.22292	FIMESGAK	P23396	40S ribosomal protein S3
8.58846	FVADGIFK	P23396	40S ribosomal protein S3
7.54498	FVDGLMIHSGDPVNYYVDTAVR	P23396	40S ribosomal protein S3
7.62825	GCEVVVSGK	P23396	40S ribosomal protein S3
8.73131	GGKPEPPAMPQPVPTA	P23396	40S ribosomal protein S3
8.562	GLCAIAQAESLR	P23396	40S ribosomal protein S3
8.46012	IMLPWDPTGK	P23396	40S ribosomal protein S3
8.45964	IRELTAVVQK	P23396	40S ribosomal protein S3
8.48918	KPLPDHVSIVEPK	P23396	40S ribosomal protein S3
8.29128	QGVLGIK	P23396	40S ribosomal protein S3
7.91813	RACYGVLR	P23396	40S ribosomal protein S3
8.26553	RFGFPEGSVELYAEK	P23396	40S ribosomal protein S3
8.44211	TEIIILATR	P23396	40S ribosomal protein S3
8.04334	VTPTRTEIIILATR	P23396	40S ribosomal protein S3
8.70965	ACQSIYPLHDVFVR	P61247	40S ribosomal protein S3a
8.28957	ACQSIYPLHDVFVRK	P61247	40S ribosomal protein S3a
7.30219	ADGYEPPVQESV	P61247	40S ribosomal protein S3a
8.63686	APAMFNIR	P61247	40S ribosomal protein S3a
6.51686	GRVFEVSLADLQNDEVAFR	P61247	40S ribosomal protein S3a
7.15385	KVVDPFSK	P61247	40S ribosomal protein S3a
7.88409	KWQTMIEAHVDVK	P61247	40S ribosomal protein S3a
8.60003	LFCVGFTK	P61247	40S ribosomal protein S3a
8.37385	LIPDSIGK	P61247	40S ribosomal protein S3a
7.71043	LIPDSIGKDIEK	P61247	40S ribosomal protein S3a
8.56626	LITEDVQGK	P61247	40S ribosomal protein S3a
8.65244	LMELHGEGSSSGK	P61247	40S ribosomal protein S3a
8.34506	MMEIMTR	P61247	40S ribosomal protein S3a
8.78189	NCLTNFHGMDLTR	P61247	40S ribosomal protein S3a
8.50954	TTDGYLLR	P61247	40S ribosomal protein S3a
NaN	VERADGYEPPVQESV	P61247	40S ribosomal protein S3a
5.70546	VFEVSLADLQNDEVAFR	P61247	40S ribosomal protein S3a
6.94967	VFEVSLADLQNDEVAFRK	P61247	40S ribosomal protein S3a
8.11084	VVDPFSK	P61247	40S ribosomal protein S3a
8.64974	ERHPGSFDVVHVK	P62701	40S ribosomal protein S4, X isoform
8.58088	FDTGNLCMVTGGANLGR	P62701	40S ribosomal protein S4, X isoform
8.82768	GIPHLVTHDAR	P62701	40S ribosomal protein S4, X isoform
8.5403	GNKPWISLPR	P62701	40S ribosomal protein S4, X isoform
7.62849	HPGSFDVVHVK	P62701	40S ribosomal protein S4, X isoform
8.47884	IGVITNR	P62701	40S ribosomal protein S4, X isoform
8.79541	LSNIFVIGK	P62701	40S ribosomal protein S4, X isoform
8.2617	LTGVFAPR	P62701	40S ribosomal protein S4, X isoform
8.49958	LTGVFAPRPSTGPHK	P62701	40S ribosomal protein S4, X isoform
8.29581	LTIAEER	P62701	40S ribosomal protein S4, X isoform
7.53267	LTIAEERDK	P62701	40S ribosomal protein S4, X isoform
8.74669	TIRYPDPLIK	P62701	40S ribosomal protein S4, X isoform
8.16906	VNDTIQIDLETGK	P62701	40S ribosomal protein S4, X isoform
6.90471	VRTDITYPAGFMDVISIDK	P62701	40S ribosomal protein S4, X isoform
8.25449	YALTGDEVK	P62701	40S ribosomal protein S4, X isoform
8.16189	YALTGDEVKK	P62701	40S ribosomal protein S4, X isoform
7.95756	AQCPIVER	P46782	40S ribosomal protein S5
6.19968	KAQCPIVER	P46782	40S ribosomal protein S5
8.31398	LTNSMMMHGR	P46782	40S ribosomal protein S5
7.23738	QAVDVSPLR	P46782	40S ribosomal protein S5
7.53648	RVNQAIWLLCTGAR	P46782	40S ribosomal protein S5
7.54727	TEWETAAPAVAETPDIK	P46782	40S ribosomal protein S5
8.27242	VNQAIWLLCTGAR	P46782	40S ribosomal protein S5
6.68761	WSTDDVQINDISLQDYIAVK	P46782	40S ribosomal protein S5
8.62705	DIPGLTDTTVPR	P62753	40S ribosomal protein S6
7.74784	LFNLSKEDDVR	P62753	40S ribosomal protein S6
8.27457	LIEVDDERK	P62753	40S ribosomal protein S6
8.72931	LNISFPATGCQK	P62753	40S ribosomal protein S6
7.94051	MATEVAADALGEEWK	P62753	40S ribosomal protein S6
8.35097	RMATEVAADALGEEWK	P62753	40S ribosomal protein S6
7.26704	AIIIFVPVPQLK	P62081	40S ribosomal protein S7
8.11694	AQQNNVEHKVETFSGVYK	P62081	40S ribosomal protein S7
8.52721	ELNITAAK	P62081	40S ribosomal protein S7
8.66696	HVVFIAQR	P62081	40S ribosomal protein S7
8.35763	VETFSGVYK	P62081	40S ribosomal protein S7
7.64414	VETFSGVYKK	P62081	40S ribosomal protein S7
8.62749	ADGYVLEGK	P62241	40S ribosomal protein S8
8.40878	ELEFYLR	P62241	40S ribosomal protein S8
8.31112	ELEFYLRK	P62241	40S ribosomal protein S8
8.44024	IIDVVYNASNNELVR	P62241	40S ribosomal protein S8
8.80597	ISSLLEEQFQQGK	P62241	40S ribosomal protein S8
8.51223	LDVGNFSWGSECCTR	P62241	40S ribosomal protein S8
7.76357	LLACIASR	P62241	40S ribosomal protein S8
7.8337	LLACIASRPGQCGR	P62241	40S ribosomal protein S8
8.71806	LTPEEEEILNK	P62241	40S ribosomal protein S8
8.14816	LTPEEEEILNKK	P62241	40S ribosomal protein S8
8.68636	NCIVLIDSTPYR	P62241	40S ribosomal protein S8
8.43286	QWYESHYALPLGR	P62241	40S ribosomal protein S8
8.57697	YELGRPAANTK	P62241	40S ribosomal protein S8
8.44689	IEDFLER	P46781	40S ribosomal protein S9
8.55544	IGVLDEGK	P46781	40S ribosomal protein S9
7.97138	KQVVNIPSFIVR	P46781	40S ribosomal protein S9
7.86552	LDYILGLK	P46781	40S ribosomal protein S9
8.42806	LFEGNALLR	P46781	40S ribosomal protein S9
8.485	LIGEYGLR	P46781	40S ribosomal protein S9
8.40062	MKLDYILGLK	P46781	40S ribosomal protein S9
8.08814	QVVNIPSFIVR	P46781	40S ribosomal protein S9
8.17489	RLFEGNALLR	P46781	40S ribosomal protein S9
7.3428	ADHQPLTEASYVNLPTIALCNTDSPLR	P08865	40S ribosomal protein SA
8.61196	AIVAIENPADVSVISSR	P08865	40S ribosomal protein SA
6.66827	DPEEIEKEEQAAAEK	P08865	40S ribosomal protein SA
6.81711	EHPWEVMPDLYFYRDPEEIEK	P08865	40S ribosomal protein SA
8.66346	FAAATGATPIAGR	P08865	40S ribosomal protein SA
6.93399	FLAAGTHLGGTNLDFQMEQYIYK	P08865	40S ribosomal protein SA
7.45945	FTPGTFTNQIQAAFR	P08865	40S ribosomal protein SA
7.24234	GAHSVGLMWWMLAR	P08865	40S ribosomal protein SA
7.12307	KSDGIYIINLK	P08865	40S ribosomal protein SA
6.02602	LLVVTDPRADHQPLTEASYVNLPTIALCNTDSPLR	P08865	40S ribosomal protein SA
8.53557	SDGIYIINLK	P08865	40S ribosomal protein SA
6.96803	SGALDVLQMK	P08865	40S ribosomal protein SA
7.93	SGALDVLQMKEEDVLK	P08865	40S ribosomal protein SA
8.6763	YVDIAIPCNNK	P08865	40S ribosomal protein SA
6.98823	AVDPDGDGHVSWDEYK	Q9BRK5	45 kDa calcium-binding protein
6.82107	GFHQEVFLGK	Q9BRK5	45 kDa calcium-binding protein
6.79656	LEMDGHLNR	Q9BRK5	45 kDa calcium-binding protein
6.71883	LMVIFSK	Q9BRK5	45 kDa calcium-binding protein
6.97023	TAEHFQEAMEESK	Q9BRK5	45 kDa calcium-binding protein
7.28308	ADLLLSTQPGREEGSPLELER	P08195	4F2 cell-surface antigen heavy chain
7.03829	DLLLTSSYLSDSGSTGEHTK	P08195	4F2 cell-surface antigen heavy chain
6.58135	EDFDSLLQSAK	P08195	4F2 cell-surface antigen heavy chain
7.06787	GENSWFSTQVDTVATK	P08195	4F2 cell-surface antigen heavy chain
7.41308	GLVLGPIHK	P08195	4F2 cell-surface antigen heavy chain
6.27868	GQSEDPGSLLSLFR	P08195	4F2 cell-surface antigen heavy chain
7.56271	IGDLQAFQGHGAGNLAGLK	P08195	4F2 cell-surface antigen heavy chain
6.84441	LKLEPHEGLLLR	P08195	4F2 cell-surface antigen heavy chain
7.1521	VAEDEAEAAAAAK	P08195	4F2 cell-surface antigen heavy chain
7.13957	VILDLTPNYR	P08195	4F2 cell-surface antigen heavy chain
7.08029	WCSWSLSQAR	P08195	4F2 cell-surface antigen heavy chain
7.02542	WWHTGALYR	P08195	4F2 cell-surface antigen heavy chain
6.45379	AVSAVLESDPYFGFEEAK	Q9NVE7	4'-phosphopantetheine phosphatase
6.99556	EHCLNEFNFPDPYSK	Q9NVE7	4'-phosphopantetheine phosphatase
6.76285	GADLVVIEGMGR	Q9NVE7	4'-phosphopantetheine phosphatase
6.58545	HEGYLGAIGAFLK	Q9NVE7	4'-phosphopantetheine phosphatase
7.04319	IAGMDPVVHSALQEER	Q9NVE7	4'-phosphopantetheine phosphatase
7.3409	KFDELLHLASR	Q9NVE7	4'-phosphopantetheine phosphatase
6.92815	LFSVIFK	Q9NVE7	4'-phosphopantetheine phosphatase
6.80044	LLLVQTGSSSPCLDLSR	Q9NVE7	4'-phosphopantetheine phosphatase
6.77224	NIPHEAFVYQK	Q9NVE7	4'-phosphopantetheine phosphatase
6.49482	RAVASQPDSVDAAER	Q9NVE7	4'-phosphopantetheine phosphatase
6.38878	SGTFDLLEMDR	Q9NVE7	4'-phosphopantetheine phosphatase
7.18149	VDKEDVMTCLIK	Q9NVE7	4'-phosphopantetheine phosphatase
7.02106	AFEPATGR	P49189	4-trimethylaminobutyraldehyde dehydrogenase
7.24037	ANDTTFGLAAGVFTR	P49189	4-trimethylaminobutyraldehyde dehydrogenase
7.69639	EREDEIATMECINNGK	P49189	4-trimethylaminobutyraldehyde dehydrogenase
7.71144	EVNLAVQNAK	P49189	4-trimethylaminobutyraldehyde dehydrogenase
6.75019	GALMANFLTQGQVCCNGTR	P49189	4-trimethylaminobutyraldehyde dehydrogenase
8.06081	GIKPVTLELGGK	P49189	4-trimethylaminobutyraldehyde dehydrogenase
7.83688	IGDPLLEDTR	P49189	4-trimethylaminobutyraldehyde dehydrogenase
7.83092	ILLEAAR	P49189	4-trimethylaminobutyraldehyde dehydrogenase
6.76867	MSTGTFVVSQPLNYR	P49189	4-trimethylaminobutyraldehyde dehydrogenase
7.24739	SPLIIFSDCDMNNAVK	P49189	4-trimethylaminobutyraldehyde dehydrogenase
7.11045	STGTFVVSQPLNYR	P49189	4-trimethylaminobutyraldehyde dehydrogenase
7.77395	VIATFTCSGEK	P49189	4-trimethylaminobutyraldehyde dehydrogenase
8.09672	VLCGGDIYVPEDPK	P49189	4-trimethylaminobutyraldehyde dehydrogenase
7.73738	VSFTGSVPTGMK	P49189	4-trimethylaminobutyraldehyde dehydrogenase
7.87731	VTIEYYSQLK	P49189	4-trimethylaminobutyraldehyde dehydrogenase
6.00873	VVAELQAGTCFINNYNVSPVELPFGGYKK	P49189	4-trimethylaminobutyraldehyde dehydrogenase
6.91512	GQEETPSWEHILFTCCHNR	Q8TCD5	5'(3')-deoxyribonucleotidase, cytosolic type
6.87919	LLSWSDNWR	Q8TCD5	5'(3')-deoxyribonucleotidase, cytosolic type
5.80854	TVVLGDLLIDDK	Q8TCD5	5'(3')-deoxyribonucleotidase, cytosolic type
7.14728	TVVLGDLLIDDKDTVR	Q8TCD5	5'(3')-deoxyribonucleotidase, cytosolic type
7.46971	ALLNVVDNAR	Q8IV08	5'-3' exonuclease PLD3
7.22126	LFVVPADEAQAR	Q8IV08	5'-3' exonuclease PLD3
7.11617	SQLEAIFLR	Q8IV08	5'-3' exonuclease PLD3
5.99394	ALYFCGFPTLK	Q8IZH2	5'-3' exoribonuclease 1
6.59391	APELFSYIAK	Q8IZH2	5'-3' exoribonuclease 1
6.85104	EAQSSQATPVQTSQPDSSNIVK	Q8IZH2	5'-3' exoribonuclease 1
6.39933	QVVPFVYQTIVK	Q8IZH2	5'-3' exoribonuclease 1
6.68865	SSPIAQPASSFQVETASQGHSISHHK	Q8IZH2	5'-3' exoribonuclease 1
6.63639	TLDDLFPLR	Q8IZH2	5'-3' exoribonuclease 1
6.67	VQEIITWLK	Q8IZH2	5'-3' exoribonuclease 1
6.96008	DQPAFTPSGILTPHALGSR	Q9H0D6	5'-3' exoribonuclease 2
6.68764	EGMEAAVEK	Q9H0D6	5'-3' exoribonuclease 2
7.44828	GVGAEPLLPWNR	Q9H0D6	5'-3' exoribonuclease 2
7.06697	LWEAGWK	Q9H0D6	5'-3' exoribonuclease 2
7.47726	NKFDVDAADEK	Q9H0D6	5'-3' exoribonuclease 2
7.63908	NLTVILSDASAPGEGEHK	Q9H0D6	5'-3' exoribonuclease 2
7.52828	NSLGGDVLFVGK	Q9H0D6	5'-3' exoribonuclease 2
7.00321	RDQPAFTPSGILTPHALGSR	Q9H0D6	5'-3' exoribonuclease 2
7.14941	RLLYMAIDGVAPR	Q9H0D6	5'-3' exoribonuclease 2
6.96533	RPVHLDQAAFR	Q9H0D6	5'-3' exoribonuclease 2
5.91294	FATGDIIQIINK	Q00013	55 kDa erythrocyte membrane protein
6.80241	IAILDIEPQTLK	Q00013	55 kDa erythrocyte membrane protein
5.76239	LPALQMFMR	Q00013	55 kDa erythrocyte membrane protein
7.60649	DLKPENVLLDAHMNAK	Q13131	5'-AMP-activated protein kinase catalytic subunit alpha-1
6.78174	HTLDELNPQK	Q13131	5'-AMP-activated protein kinase catalytic subunit alpha-1
7.12874	IGHYILGDTLGVGTFGK	Q13131	5'-AMP-activated protein kinase catalytic subunit alpha-1
6.88606	SIDDEITEAK	Q13131	5'-AMP-activated protein kinase catalytic subunit alpha-1
6.31191	SQSRPNDIMAEVCR	Q13131	5'-AMP-activated protein kinase catalytic subunit alpha-1
7.47569	TSCGSPNYAAPEVISGR	Q13131	5'-AMP-activated protein kinase catalytic subunit alpha-1
7.00712	VPFLVAETPR	Q13131	5'-AMP-activated protein kinase catalytic subunit alpha-1
6.52447	GGVFYIPEYLNR	P54646	5'-AMP-activated protein kinase catalytic subunit alpha-2
6.93622	IGHYVLGDTLGVGTFGK	P54646	5'-AMP-activated protein kinase catalytic subunit alpha-2
6.6784	SYLLDFK	P54646	5'-AMP-activated protein kinase catalytic subunit alpha-2
7.03772	DGVMVLSATHR	Q9Y478	5'-AMP-activated protein kinase subunit beta-1
6.48817	EVYLSGSFNNWSK	Q9Y478	5'-AMP-activated protein kinase subunit beta-1
7.11629	YVTTLLYKPI	Q9Y478	5'-AMP-activated protein kinase subunit beta-1
7.18185	DSVMVLSATHR	O43741	5'-AMP-activated protein kinase subunit beta-2
6.58868	KSDFEVFDALK	O43741	5'-AMP-activated protein kinase subunit beta-2
6.70409	AFFALVTNGVR	P54619	5'-AMP-activated protein kinase subunit gamma-1
7.35465	FDVINLAAEK	P54619	5'-AMP-activated protein kinase subunit gamma-1
7.15815	SHYFEGVLK	P54619	5'-AMP-activated protein kinase subunit gamma-1
6.94204	TYNNLDVSVTK	P54619	5'-AMP-activated protein kinase subunit gamma-1
NaN	VSALPVVDEK	P54619	5'-AMP-activated protein kinase subunit gamma-1
7.53511	ASVSSATFSGHGAR	Q7Z4H3	5'-deoxynucleotidase HDDC2
7.40701	LQDFYDSTAGK	Q7Z4H3	5'-deoxynucleotidase HDDC2
7.03801	MAVMAMVIKDDR	Q7Z4H3	5'-deoxynucleotidase HDDC2
7.43558	NVQRPESVSDHMYR	Q7Z4H3	5'-deoxynucleotidase HDDC2
7.25976	QITQLLPEDLRK	Q7Z4H3	5'-deoxynucleotidase HDDC2
7.31526	SLLQFLR	Q7Z4H3	5'-deoxynucleotidase HDDC2
7.40967	STNIAAAASEPHS	Q7Z4H3	5'-deoxynucleotidase HDDC2
6.90572	EQICLQVPVNENDMK	P49914	5-formyltetrahydrofolate cyclo-ligase
7.30825	FQSNHMDMVR	P49914	5-formyltetrahydrofolate cyclo-ligase
7.49851	IESPEEISLLPK	P49914	5-formyltetrahydrofolate cyclo-ligase
6.35921	AQHFSLAACDVVGFDLDHTLCR	Q5TFE4	5'-nucleotidase domain-containing protein 1
7.83675	DIVAAIQHNYK	Q5TFE4	5'-nucleotidase domain-containing protein 1
7.22597	ELLNVTPEDWDFCCK	Q5TFE4	5'-nucleotidase domain-containing protein 1
7.65778	ENCGIYFPEIK	Q5TFE4	5'-nucleotidase domain-containing protein 1
7.27359	GLALDLEDGNFLK	Q5TFE4	5'-nucleotidase domain-containing protein 1
7.39325	HFLSDTGMACR	Q5TFE4	5'-nucleotidase domain-containing protein 1
7.02039	ILLLITSSHSDYCR	Q5TFE4	5'-nucleotidase domain-containing protein 1
7.26108	LANNGTVLR	Q5TFE4	5'-nucleotidase domain-containing protein 1
7.23375	MMTPEVLAEAYGK	Q5TFE4	5'-nucleotidase domain-containing protein 1
6.96372	MMTPEVLAEAYGKK	Q5TFE4	5'-nucleotidase domain-containing protein 1
7.31789	SQRPEESEPLEK	Q5TFE4	5'-nucleotidase domain-containing protein 1
6.71399	TAGYYPNPPLVLSSDETLISK	Q5TFE4	5'-nucleotidase domain-containing protein 1
6.36191	TLENDEEQEALPSLDKPGWYSQGNAVHLYELLK	Q5TFE4	5'-nucleotidase domain-containing protein 1
7.46709	VVDYLTK	Q5TFE4	5'-nucleotidase domain-containing protein 1
7.66769	VVYFGDSMHSDIFPAR	Q5TFE4	5'-nucleotidase domain-containing protein 1
6.34509	YLHSCPESVK	Q5TFE4	5'-nucleotidase domain-containing protein 1
7.09837	HMVGPDWR	Q9H857	5'-nucleotidase domain-containing protein 2
6.68165	MQTYQDAESR	Q9H857	5'-nucleotidase domain-containing protein 2
6.22321	QGNLFDFLR	Q9H857	5'-nucleotidase domain-containing protein 2
5.84752	QLFDVVIVQADKPSFFTDR	Q9H857	5'-nucleotidase domain-containing protein 2
7.38016	TGAIIPELER	Q9H857	5'-nucleotidase domain-containing protein 2
7.67145	TPFLGDMAHIR	Q9H857	5'-nucleotidase domain-containing protein 2
6.56288	VDFTFYPR	Q9H857	5'-nucleotidase domain-containing protein 2
8.26669	AAVEEGIVLGGGCALLR	P10809	60 kDa heat shock protein, mitochondrial
8.39831	CEFQDAYVLLSEK	P10809	60 kDa heat shock protein, mitochondrial
7.09288	CEFQDAYVLLSEKK	P10809	60 kDa heat shock protein, mitochondrial
8.76329	CIPALDSLTPANEDQK	P10809	60 kDa heat shock protein, mitochondrial
8.21275	DDAMLLK	P10809	60 kDa heat shock protein, mitochondrial
7.30916	DMAIATGGAVFGEEGLTLNLEDVQPHDLGK	P10809	60 kDa heat shock protein, mitochondrial
8.8587	DRVTDALNATR	P10809	60 kDa heat shock protein, mitochondrial
6.76577	EEKDPGMGAMGGMGGGMGGGMF	P10809	60 kDa heat shock protein, mitochondrial
8.82223	EIGNIISDAMK	P10809	60 kDa heat shock protein, mitochondrial
8.72355	EIGNIISDAMKK	P10809	60 kDa heat shock protein, mitochondrial
7.69108	FDRGYISPYFINTSK	P10809	60 kDa heat shock protein, mitochondrial
8.80589	GANPVEIR	P10809	60 kDa heat shock protein, mitochondrial
7.88178	GRTVIIEQSWGSPK	P10809	60 kDa heat shock protein, mitochondrial
6.42577	GVMLAVDAVIAELKK	P10809	60 kDa heat shock protein, mitochondrial
9.0257	GYISPYFINTSK	P10809	60 kDa heat shock protein, mitochondrial
9.14742	IGIEIIK	P10809	60 kDa heat shock protein, mitochondrial
6.662	IGIEIIKR	P10809	60 kDa heat shock protein, mitochondrial
6.99416	IMQSSSEVGYDAMAGDFVNMVEK	P10809	60 kDa heat shock protein, mitochondrial
9.01244	IPAMTIAK	P10809	60 kDa heat shock protein, mitochondrial
6.50004	IQEIIEQLDVTTSEYEK	P10809	60 kDa heat shock protein, mitochondrial
7.6323	ISSIQSIVPALEIANAHR	P10809	60 kDa heat shock protein, mitochondrial
7.4905	ISSIQSIVPALEIANAHRK	P10809	60 kDa heat shock protein, mitochondrial
8.71277	KISSIQSIVPALEIANAHR	P10809	60 kDa heat shock protein, mitochondrial
6.89029	KPLVIIAEDVDGEALSTLVLNR	P10809	60 kDa heat shock protein, mitochondrial
9.1237	LSDGVAVLK	P10809	60 kDa heat shock protein, mitochondrial
8.73897	LVQDVANNTNEEAGDGTTTATVLAR	P10809	60 kDa heat shock protein, mitochondrial
8.94946	NAGVEGSLIVEK	P10809	60 kDa heat shock protein, mitochondrial
7.93671	PVTTPEEIAQVATISANGDK	P10809	60 kDa heat shock protein, mitochondrial
8.58427	QSKPVTTPEEIAQVATISANGDK	P10809	60 kDa heat shock protein, mitochondrial
7.79723	RIQEIIEQLDVTTSEYEK	P10809	60 kDa heat shock protein, mitochondrial
8.61914	TLNDELEIIEGMK	P10809	60 kDa heat shock protein, mitochondrial
6.22271	TLNDELEIIEGMKFDR	P10809	60 kDa heat shock protein, mitochondrial
8.93071	TVIIEQSWGSPK	P10809	60 kDa heat shock protein, mitochondrial
8.64987	VGEVIVTK	P10809	60 kDa heat shock protein, mitochondrial
8.99183	VGEVIVTKDDAMLLK	P10809	60 kDa heat shock protein, mitochondrial
8.3538	VGGTSDVEVNEK	P10809	60 kDa heat shock protein, mitochondrial
7.85997	VGGTSDVEVNEKK	P10809	60 kDa heat shock protein, mitochondrial
9.09037	VGLQVVAVK	P10809	60 kDa heat shock protein, mitochondrial
8.0742	VTDALNATR	P10809	60 kDa heat shock protein, mitochondrial
6.22287	AFLADPSAFVAAAPVAAATTAAPAAAAAPAK	P05388	60S acidic ribosomal protein P0
6.5356	AFLADPSAFVAAAPVAAATTAAPAAAAAPAKVEAK	P05388	60S acidic ribosomal protein P0
8.73293	AGAIAPCEVTVPAQNTGLGPEK	P05388	60S acidic ribosomal protein P0
8.2127	AVVLMGK	P05388	60S acidic ribosomal protein P0
8.16731	CFIVGADNVGSK	P05388	60S acidic ribosomal protein P0
7.98256	DMLLANK	P05388	60S acidic ribosomal protein P0
7.66039	DMLLANKVPAAAR	P05388	60S acidic ribosomal protein P0
8.31967	EDLTEIR	P05388	60S acidic ribosomal protein P0
7.6202	EDLTEIRDMLLANK	P05388	60S acidic ribosomal protein P0
8.51486	GHLENNPALEK	P05388	60S acidic ribosomal protein P0
8.71011	GNVGFVFTK	P05388	60S acidic ribosomal protein P0
6.95088	GNVGFVFTKEDLTEIR	P05388	60S acidic ribosomal protein P0
6.81334	GTIEILSDVQLIK	P05388	60S acidic ribosomal protein P0
8.72934	IIQLLDDYPK	P05388	60S acidic ribosomal protein P0
6.28447	ISRGTIEILSDVQLIK	P05388	60S acidic ribosomal protein P0
7.20726	NVASVCLQIGYPTVASVPHSIINGYK	P05388	60S acidic ribosomal protein P0
7.17749	RVLALSVETDYTFPLAEK	P05388	60S acidic ribosomal protein P0
7.9741	TSFFQALGITTK	P05388	60S acidic ribosomal protein P0
6.28692	VLALSVETDYTFPLAEK	P05388	60S acidic ribosomal protein P0
6.94455	ALANVNIGSLICNVGAGGPAPAAGAAPAGGPAPSTAAAPAEEK	P05386	60S acidic ribosomal protein P1
7.1636	ILDSVGIEADDDR	P05387	60S acidic ribosomal protein P2
9.0983	ILDSVGIEADDDRLNK	P05387	60S acidic ribosomal protein P2
8.52127	LASVPAGGAVAVSAAPGSAAPAAGSAPAAAEEK	P05387	60S acidic ribosomal protein P2
6.95127	LASVPAGGAVAVSAAPGSAAPAAGSAPAAAEEKK	P05387	60S acidic ribosomal protein P2
8.84828	NIEDVIAQGIGK	P05387	60S acidic ribosomal protein P2
8.241	VISELNGK	P05387	60S acidic ribosomal protein P2
8.01716	YVASYLLAALGGNSSPSAK	P05387	60S acidic ribosomal protein P2
6.91292	DSAIPVESDTDDEGAPR	Q96D46	60S ribosomal export protein NMD3
6.8873	KHTLGEVWVQK	Q96D46	60S ribosomal export protein NMD3
7.12125	LISQDIHSNTYNYK	Q96D46	60S ribosomal export protein NMD3
7.17271	LVDAGFVWTEPHSK	Q96D46	60S ribosomal export protein NMD3
6.91423	MNSDRVPDVVLIK	Q96D46	60S ribosomal export protein NMD3
7.22939	STFSVEIVPICK	Q96D46	60S ribosomal export protein NMD3
7.36354	AKVDEFPLCGHMVSDEYEQLSSEALEAAR	P27635	60S ribosomal protein L10
7.9529	EHVIEALR	P27635	60S ribosomal protein L10
7.31545	EHVIEALRR	P27635	60S ribosomal protein L10
8.46953	FNADEFEDMVAEK	P27635	60S ribosomal protein L10
8.50908	GAFGKPQGTVAR	P27635	60S ribosomal protein L10
7.72092	MLSCAGADR	P27635	60S ribosomal protein L10
8.60642	RLIPDGCGVK	P27635	60S ribosomal protein L10
6.79917	VDEFPLCGHMVSDEYEQLSSEALEAAR	P27635	60S ribosomal protein L10
8.6493	VHIGQVIMSIR	P27635	60S ribosomal protein L10
8.29468	AGKFPSLLTHNENMVAK	P62906	60S ribosomal protein L10a
8.02202	AVDIPHMDIEALK	P62906	60S ribosomal protein L10a
7.92405	AVDIPHMDIEALKK	P62906	60S ribosomal protein L10a
8.26967	DTLYEAVR	P62906	60S ribosomal protein L10a
8.03694	FPSLLTHNENMVAK	P62906	60S ribosomal protein L10a
8.63599	FSVCVLGDQQHCDEAK	P62906	60S ribosomal protein L10a
8.47826	ILGPGLNK	P62906	60S ribosomal protein L10a
8.68287	KYDAFLASESLIK	P62906	60S ribosomal protein L10a
7.3887	VLCLAVAVGHVK	P62906	60S ribosomal protein L10a
7.19308	VSRDTLYEAVR	P62906	60S ribosomal protein L10a
6.78237	GAKAEEILEK	P62913	60S ribosomal protein L11
7.53037	LCLNICVGESGDR	P62913	60S ribosomal protein L11
6.78306	NNFSDTGNFGFGIQEHIDLGIK	P62913	60S ribosomal protein L11
6.94377	PGFSIADKK	P62913	60S ribosomal protein L11
8.74654	VLEQLTGQTPVFSK	P62913	60S ribosomal protein L11
8.10035	VREYELR	P62913	60S ribosomal protein L11
8.69029	YDGIILPGK	P62913	60S ribosomal protein L11
8.36109	CTGGEVGATSALAPK	P30050	60S ribosomal protein L12
8.68182	EILGTAQSVGCNVDGR	P30050	60S ribosomal protein L12
8.719	HPHDIIDDINSGAVECPAS	P30050	60S ribosomal protein L12
7.73731	HSGNITFDEIVNIAR	P30050	60S ribosomal protein L12
8.75058	IGPLGLSPK	P30050	60S ribosomal protein L12
8.40635	QAQIEVVPSASALIIK	P30050	60S ribosomal protein L12
8.59333	GFSLEELR	P26373	60S ribosomal protein L13
8.69992	LATQLTGPVMPVR	P26373	60S ribosomal protein L13
8.46804	NGMVLKPHFHK	P26373	60S ribosomal protein L13
7.0834	PASGPIRPIVR	P26373	60S ribosomal protein L13
7.47609	RVATWFNQPAR	P26373	60S ribosomal protein L13
8.54161	STESLQANVQR	P26373	60S ribosomal protein L13
8.65394	TIGISVDPR	P26373	60S ribosomal protein L13
8.1461	VATWFNQPAR	P26373	60S ribosomal protein L13
7.75115	VATWFNQPARK	P26373	60S ribosomal protein L13
7.95584	CEGINISGNFYR	P40429	60S ribosomal protein L13a
7.97292	LAHEVGWK	P40429	60S ribosomal protein L13a
8.2919	MVVPAALK	P40429	60S ribosomal protein L13a
8.45101	RMVVPAALK	P40429	60S ribosomal protein L13a
8.48345	VFDGIPPPYDK	P40429	60S ribosomal protein L13a
8.68661	YQAVTATLEEK	P40429	60S ribosomal protein L13a
7.69827	CMQLTDFILK	P50914	60S ribosomal protein L14
8.34612	LVAIVDVIDQNR	P50914	60S ribosomal protein L14
7.56091	MTDFDRFK	P50914	60S ribosomal protein L14
6.88	RFVEVGR	P50914	60S ribosomal protein L14
7.59107	RQAMPFK	P50914	60S ribosomal protein L14
8.58891	VAYVSFGPHAGK	P50914	60S ribosomal protein L14
8.60667	GATYGKPVHHGVNQLK	P61313	60S ribosomal protein L15
6.89911	NPDTQWITK	P61313	60S ribosomal protein L15
8.32928	QGYVIYR	P61313	60S ribosomal protein L15
8.52012	SLQSVAEER	P61313	60S ribosomal protein L15
8.58593	VLNSYWVGEDSTYK	P61313	60S ribosomal protein L15
8.52419	EQIVPKPEEEVAQK	P18621	60S ribosomal protein L17
7.49903	GLDVDSLVIEHIQVNK	P18621	60S ribosomal protein L17
7.93377	INPYMSSPCHIEMILTEK	P18621	60S ribosomal protein L17
8.6859	SAEFLLHMLK	P18621	60S ribosomal protein L17
7.64259	VRYSLDPENPTK	P18621	60S ribosomal protein L17
8.56314	YSLDPENPTK	P18621	60S ribosomal protein L17
7.63227	APGTPHSHTKPYVR	Q07020	60S ribosomal protein L18
8.59409	GCGTVLLSGPR	Q07020	60S ribosomal protein L18
7.68646	GCGTVLLSGPRK	Q07020	60S ribosomal protein L18
8.67603	ILTFDQLALDSPK	Q07020	60S ribosomal protein L18
8.40871	SQDIYLR	Q07020	60S ribosomal protein L18
8.65662	TAVVVGTITDDVR	Q07020	60S ribosomal protein L18
8.83803	TNRPPLSLSR	Q07020	60S ribosomal protein L18
8.13889	TNSTFNQVVLK	Q07020	60S ribosomal protein L18
8.21192	TNSTFNQVVLKR	Q07020	60S ribosomal protein L18
8.40982	AHSIQIMK	Q02543	60S ribosomal protein L18a
7.96517	CHTPPLYR	Q02543	60S ribosomal protein L18a
8.43274	DLTTAGAVTQCYR	Q02543	60S ribosomal protein L18a
7.91283	EYRDLTTAGAVTQCYR	Q02543	60S ribosomal protein L18a
7.26882	FWYFVSQLK	Q02543	60S ribosomal protein L18a
7.74298	FWYFVSQLKK	Q02543	60S ribosomal protein L18a
8.19883	IFAPNHVVAK	Q02543	60S ribosomal protein L18a
7.76504	KSSGEIVYCGQVFEK	Q02543	60S ribosomal protein L18a
6.51011	SRFWYFVSQLK	Q02543	60S ribosomal protein L18a
8.37243	SSGEIVYCGQVFEK	Q02543	60S ribosomal protein L18a
8.39576	HMYHSLYLK	P84098	60S ribosomal protein L19
7.62453	ILMEHIHK	P84098	60S ribosomal protein L19
7.83303	KLLADQAEAR	P84098	60S ribosomal protein L19
7.68156	KVWLDPNETNEIANANSR	P84098	60S ribosomal protein L19
8.26309	LLADQAEAR	P84098	60S ribosomal protein L19
8.29321	RILMEHIHK	P84098	60S ribosomal protein L19
8.56251	VWLDPNETNEIANANSR	P84098	60S ribosomal protein L19
8.51842	GTWVQLK	P46778	60S ribosomal protein L21
8.14036	HGVVPLATYMR	P46778	60S ribosomal protein L21
7.37911	SRDSFLK	P46778	60S ribosomal protein L21
6.94656	TNGKEPELLEPIPYEFMA	P46778	60S ribosomal protein L21
8.76952	VYNVTQHAVGIVVNK	P46778	60S ribosomal protein L21
8.6737	AGNLGGGVVTIER	P35268	60S ribosomal protein L22
6.28951	FTLDCTHPVEDGIMDAANFEQFLQER	P35268	60S ribosomal protein L22
8.69949	ITVTSEVPFSK	P35268	60S ribosomal protein L22
7.35008	SKITVTSEVPFSK	P35268	60S ribosomal protein L22
7.52605	YFQINQDEEEEEDED	P35268	60S ribosomal protein L22
6.46579	DGVFLYFEDNAGVIVNNKGEMK	P62829	60S ribosomal protein L23
8.36655	ECADLWPR	P62829	60S ribosomal protein L23
6.02828	FRISLGLPVGAVINCADNTGAK	P62829	60S ribosomal protein L23
8.11865	GSAITGPVAK	P62829	60S ribosomal protein L23
7.90696	ISLGLPVGAVINCADNTGAK	P62829	60S ribosomal protein L23
6.83885	LNRLPAAGVGDMVMATVK	P62829	60S ribosomal protein L23
8.25625	LPAAGVGDMVMATVK	P62829	60S ribosomal protein L23
7.79099	LPAAGVGDMVMATVKK	P62829	60S ribosomal protein L23
8.50831	NLYIISVK	P62829	60S ribosomal protein L23
NaN	EAPAPPKAEAK	P62750	60S ribosomal protein L23a
8.67664	FPLTTESAMK	P62750	60S ribosomal protein L23a
6.89321	KIEDNNTLVFIVDVK	P62750	60S ribosomal protein L23a
8.42004	KLYDIDVAK	P62750	60S ribosomal protein L23a
8.73211	LAPDYDALDVANK	P62750	60S ribosomal protein L23a
7.97217	LDHYAIIK	P62750	60S ribosomal protein L23a
8.33042	LYDIDVAK	P62750	60S ribosomal protein L23a
7.35221	NKLDHYAIIK	P62750	60S ribosomal protein L23a
8.25357	VNTLIRPDGEK	P62750	60S ribosomal protein L23a
8.66049	AITGASLADIMAK	P83731	60S ribosomal protein L24
8.04855	CESAFLSK	P83731	60S ribosomal protein L24
8.41523	MKVELCSFSGYK	P83731	60S ribosomal protein L24
8.33573	QINWTVLYR	P83731	60S ribosomal protein L24
8.00709	VELCSFSGYK	P83731	60S ribosomal protein L24
7.50585	HFNAPSHIR	P61254	60S ribosomal protein L26
7.36033	RHFNAPSHIR	P61254	60S ribosomal protein L26
8.17077	ANGTTVHVGIHPSK	Q9UNX3	60S ribosomal protein L26-like 1
7.75968	DDEVQVVR	Q9UNX3	60S ribosomal protein L26-like 1
8.64342	FNPFVTSDR	Q9UNX3	60S ribosomal protein L26-like 1
8.39453	IMSSPLSK	Q9UNX3	60S ribosomal protein L26-like 1
7.1093	KDDEVQVVR	Q9UNX3	60S ribosomal protein L26-like 1
8.20055	KYVIYIER	Q9UNX3	60S ribosomal protein L26-like 1
7.57576	YKEELIEK	Q9UNX3	60S ribosomal protein L26-like 1
8.21124	YVIYIER	Q9UNX3	60S ribosomal protein L26-like 1
8.69806	DVFRDPALK	P61353	60S ribosomal protein L27
8.149	NIDDGTSDRPYSHALVAGIDR	P61353	60S ribosomal protein L27
8.60395	VVLVLAGR	P61353	60S ribosomal protein L27
8.78147	VYNYNHLMPTR	P61353	60S ribosomal protein L27
8.70026	YSVDIPLDK	P61353	60S ribosomal protein L27
8.57832	LWTLVSEQTR	P46776	60S ribosomal protein L27a
7.24189	NQSFCPTVNLDK	P46776	60S ribosomal protein L27a
8.69916	RNQSFCPTVNLDK	P46776	60S ribosomal protein L27a
8.57257	TGAAPIIDVVR	P46776	60S ribosomal protein L27a
8.54786	YHPGYFGK	P46776	60S ribosomal protein L27a
7.84164	ATLSSIR	P46779	60S ribosomal protein L28
8.19738	GVVVVIK	P46779	60S ribosomal protein L28
8.27081	QTYSTEPNNLK	P46779	60S ribosomal protein L28
8.52078	SAHLQWMVVR	P46779	60S ribosomal protein L28
7.91223	TVGVEPAADGK	P46779	60S ribosomal protein L28
7.95474	YNGLIHR	P46779	60S ribosomal protein L28
8.71835	AQAAAPASVPAQAPK	P47914	60S ribosomal protein L29
8.45096	LAYIAHPK	P47914	60S ribosomal protein L29
7.77929	AFMGPLK	P39023	60S ribosomal protein L3
8.45144	AFMGPLKK	P39023	60S ribosomal protein L3
7.71877	AGMTHIVR	P39023	60S ribosomal protein L3
8.36423	AHLMEIQVNGGTVAEK	P39023	60S ribosomal protein L3
8.84518	DDPSKPVHLTAFLGYK	P39023	60S ribosomal protein L3
6.81774	ERLEQQVPVNQVFGQDEMIDVIGVTK	P39023	60S ribosomal protein L3
7.73838	FQTMEEK	P39023	60S ribosomal protein L3
8.75008	HGSLGFLPR	P39023	60S ribosomal protein L3
7.98327	KAHLMEIQVNGGTVAEK	P39023	60S ribosomal protein L3
7.54737	KYCQVIR	P39023	60S ribosomal protein L3
6.48533	LEQQVPVNQVFGQDEMIDVIGVTK	P39023	60S ribosomal protein L3
8.49953	NNASTDYDLSDK	P39023	60S ribosomal protein L3
7.39347	PVHLTAFLGYK	P39023	60S ribosomal protein L3
7.01623	SINPLGGFVHYGEVTNDFVMLK	P39023	60S ribosomal protein L3
8.49291	TVFAEHISDECK	P39023	60S ribosomal protein L3
6.90224	TVFAEHISDECKR	P39023	60S ribosomal protein L3
8.8079	VACIGAWHPAR	P39023	60S ribosomal protein L3
8.56567	VAFSVAR	P39023	60S ribosomal protein L3
7.75805	KSEIEYYAMLAK	P62888	60S ribosomal protein L30
8.40864	LVILANNCPALR	P62888	60S ribosomal protein L30
8.36842	LVILANNCPALRK	P62888	60S ribosomal protein L30
8.35913	SEIEYYAMLAK	P62888	60S ribosomal protein L30
8.63722	TGVHHYSGNNIELGTACGK	P62888	60S ribosomal protein L30
8.47273	VCTLAIIDPGDSDIIR	P62888	60S ribosomal protein L30
7.60874	EMGTPDVR	P62899	60S ribosomal protein L31
6.80795	EYTINIHKR	P62899	60S ribosomal protein L31
7.87704	LYTLVTYVPVTTFK	P62899	60S ribosomal protein L31
8.5618	ELEVLLMCNK	P62910	60S ribosomal protein L32
8.46734	FLVHNVK	P62910	60S ribosomal protein L32
7.83406	GQILMPNIGYGSNK	P62910	60S ribosomal protein L32
8.68595	GQILMPNIGYGSNKK	P62910	60S ribosomal protein L32
8.71618	HMLPSGFRK	P62910	60S ribosomal protein L32
8.78468	SYCAEIAHNVSSK	P62910	60S ribosomal protein L32
6.87754	AYGGSMCAK	P49207	60S ribosomal protein L34
8.54012	IVYLYTK	P49207	60S ribosomal protein L34
7.20824	LSYNTASNK	P49207	60S ribosomal protein L34
7.86539	QLDDLKVELSQLR	P42766	60S ribosomal protein L35
8.49887	VELSQLR	P42766	60S ribosomal protein L35
8.60031	VLTVINQTQK	P42766	60S ribosomal protein L35
8.48944	AIFAGYK	P18077	60S ribosomal protein L35a
6.70354	AIFAGYKR	P18077	60S ribosomal protein L35a
8.38157	DETEFYLGK	P18077	60S ribosomal protein L35a
7.1954	DETEFYLGKR	P18077	60S ribosomal protein L35a
8.17338	IEGVYAR	P18077	60S ribosomal protein L35a
8.09788	VMLYPSR	P18077	60S ribosomal protein L35a
8.10347	ALRYPMAVGLNK	Q9Y3U8	60S ribosomal protein L36
8.40507	EELSNVLAAMR	Q9Y3U8	60S ribosomal protein L36
8.62283	EVCGFAPYER	Q9Y3U8	60S ribosomal protein L36
7.12908	REELSNVLAAMR	Q9Y3U8	60S ribosomal protein L36
8.31966	YPMAVGLNK	Q9Y3U8	60S ribosomal protein L36
7.10609	IVLRLECVEPNCR	P83881	60S ribosomal protein L36a
8.42397	LECVEPNCR	P83881	60S ribosomal protein L36a
7.3295	QSGYGGQTKPIFR	P83881	60S ribosomal protein L36a
8.52373	AVGIWHCGSCMK	P61513	60S ribosomal protein L37a
7.90585	TVAGGAWTYNTTSAVTVK	P61513	60S ribosomal protein L37a
8.24673	YTCSFCGK	P61513	60S ribosomal protein L37a
8.30386	DFLLTAR	P63173	60S ribosomal protein L38
8.25711	QSLPPGLAVK	P63173	60S ribosomal protein L38
8.48612	YLYTLVITDK	P63173	60S ribosomal protein L38
8.5566	QNRPIPQWIR	P62891	60S ribosomal protein L39
8.29273	AAAAAAALQAK	P36578	60S ribosomal protein L4
8.49365	ACARPLISVYSEK	P36578	60S ribosomal protein L4
8.52126	APIRPDIVNFVHTNLR	P36578	60S ribosomal protein L4
7.71004	AWNDIKK	P36578	60S ribosomal protein L4
8.60607	EAVLLLK	P36578	60S ribosomal protein L4
7.74179	EAVLLLKK	P36578	60S ribosomal protein L4
8.21397	FCIWTESAFR	P36578	60S ribosomal protein L4
7.2628	FCIWTESAFRK	P36578	60S ribosomal protein L4
8.02302	GHRIEEVPELPLVVEDK	P36578	60S ribosomal protein L4
8.09822	GPCIIYNEDNGIIK	P36578	60S ribosomal protein L4
6.66577	IEEVPELPLVVEDKVEGYK	P36578	60S ribosomal protein L4
8.41158	KLDELYGTWR	P36578	60S ribosomal protein L4
7.6581	LDELYGTWR	P36578	60S ribosomal protein L4
8.56966	MINTDLSR	P36578	60S ribosomal protein L4
8.66135	NIPGITLLNVSK	P36578	60S ribosomal protein L4
8.29438	NNRQPYAVSELAGHQTSAESWGTGR	P36578	60S ribosomal protein L4
8.76748	NVTLPAVFK	P36578	60S ribosomal protein L4
8.50624	PLISVYSEK	P36578	60S ribosomal protein L4
7.90597	QPYAVSELAGHQTSAESWGTGR	P36578	60S ribosomal protein L4
8.6268	RGPCIIYNEDNGIIK	P36578	60S ribosomal protein L4
6.60015	RYAICSALAASALPALVMSK	P36578	60S ribosomal protein L4
8.52622	SGQGAFGNMCR	P36578	60S ribosomal protein L4
8.53079	SNYNLPMHK	P36578	60S ribosomal protein L4
8.42499	DIICQIAYAR	P46777	60S ribosomal protein L5
7.32977	EFNAEVHR	P46777	60S ribosomal protein L5
8.96012	GAVDGGLSIPHSTK	P46777	60S ribosomal protein L5
8.60784	HIMGQNVADYMR	P46777	60S ribosomal protein L5
8.21513	IEGDMIVCAAYAHELPK	P46777	60S ribosomal protein L5
8.2928	NSVTPDMMEEMYK	P46777	60S ribosomal protein L5
8.07211	NSVTPDMMEEMYKK	P46777	60S ribosomal protein L5
8.6781	RFPGYDSESK	P46777	60S ribosomal protein L5
6.95571	RLVIQDK	P46777	60S ribosomal protein L5
7.29654	VGLTNYAAAYCTGLLLAR	P46777	60S ribosomal protein L5
7.95589	VTNRDIICQIAYAR	P46777	60S ribosomal protein L5
6.71234	YLMEEDEDAYK	P46777	60S ribosomal protein L5
8.81731	YLMEEDEDAYKK	P46777	60S ribosomal protein L5
8.58289	AIPQLQGYLR	Q02878	60S ribosomal protein L6
8.60461	AVDSQILPK	Q02878	60S ribosomal protein L6
8.19206	EKYEITEQR	Q02878	60S ribosomal protein L6
8.60307	FVIATSTK	Q02878	60S ribosomal protein L6
8.61157	HLTDAYFK	Q02878	60S ribosomal protein L6
7.92379	HLTDAYFKK	Q02878	60S ribosomal protein L6
8.75732	HQEGEIFDTEK	Q02878	60S ribosomal protein L6
8.54356	IDISNVK	Q02878	60S ribosomal protein L6
7.68002	PRHQEGEIFDTEK	Q02878	60S ribosomal protein L6
8.54887	SVFALTNGIYPHK	Q02878	60S ribosomal protein L6
8.87716	VLATVTKPVGGDK	Q02878	60S ribosomal protein L6
7.09626	YEITEQR	Q02878	60S ribosomal protein L6
7.91107	YYPTEDVPR	Q02878	60S ribosomal protein L6
8.45735	YYPTEDVPRK	Q02878	60S ribosomal protein L6
8.26174	AGNFYVPAEPK	P18124	60S ribosomal protein L7
7.45366	EANNFLWPFK	P18124	60S ribosomal protein L7
8.30614	EVPAVPETLK	P18124	60S ribosomal protein L7
8.15988	EVPAVPETLKK	P18124	60S ribosomal protein L7
8.50861	IALTDNALIAR	P18124	60S ribosomal protein L7
7.9565	IVEPYIAWGYPNLK	P18124	60S ribosomal protein L7
8.11836	KAGNFYVPAEPK	P18124	60S ribosomal protein L7
7.75816	KVLQLLR	P18124	60S ribosomal protein L7
7.58217	LRQIFNGTFVK	P18124	60S ribosomal protein L7
8.10847	QIFNGTFVK	P18124	60S ribosomal protein L7
8.05508	RIALTDNALIAR	P18124	60S ribosomal protein L7
8.29389	SVNELIYK	P18124	60S ribosomal protein L7
8.01536	SVNELIYKR	P18124	60S ribosomal protein L7
8.82691	TTHFVEGGDAGNREDQINR	P18124	60S ribosomal protein L7
6.50709	YGIICMEDLIHEIYTVGK	P18124	60S ribosomal protein L7
8.2289	AGVNTVTTLVENK	P62424	60S ribosomal protein L7a
8.53007	AGVNTVTTLVENKK	P62424	60S ribosomal protein L7a
8.37025	HWGGNVLGPK	P62424	60S ribosomal protein L7a
7.33685	KMGVPYCIIK	P62424	60S ribosomal protein L7a
6.93004	KTCTTVAFTQVNSEDK	P62424	60S ribosomal protein L7a
7.75863	KVAPAPAVVK	P62424	60S ribosomal protein L7a
8.51888	KVVNPLFEK	P62424	60S ribosomal protein L7a
8.43757	MGVPYCIIK	P62424	60S ribosomal protein L7a
8.60703	NFGIGQDIQPK	P62424	60S ribosomal protein L7a
8.26237	QTATQLLK	P62424	60S ribosomal protein L7a
7.29101	RHWGGNVLGPK	P62424	60S ribosomal protein L7a
8.56923	TCTTVAFTQVNSEDK	P62424	60S ribosomal protein L7a
7.30057	TNYNDRYDEIR	P62424	60S ribosomal protein L7a
8.26968	VAPAPAVVK	P62424	60S ribosomal protein L7a
8.54205	VPPAINQFTQALDR	P62424	60S ribosomal protein L7a
8.02563	VVNPLFEK	P62424	60S ribosomal protein L7a
6.77259	IFSGVFVK	Q6DKI1	60S ribosomal protein L7-like 1
6.91313	IPLVPENLLK	Q6DKI1	60S ribosomal protein L7-like 1
6.8644	RLESFLHDSWR	Q6DKI1	60S ribosomal protein L7-like 1
7.31305	TIPLTDNTVIEEHLGK	Q6DKI1	60S ribosomal protein L7-like 1
6.43078	AQLNIGNVLPVGTMPEGTIVCCLEEKPGDR	P62917	60S ribosomal protein L8
8.6068	ASGNYATVISHNPETK	P62917	60S ribosomal protein L8
8.431	ASGNYATVISHNPETKK	P62917	60S ribosomal protein L8
8.224	AVDFAER	P62917	60S ribosomal protein L8
8.53344	AVVGVVAGGGR	P62917	60S ribosomal protein L8
8.35701	DIIHDPGR	P62917	60S ribosomal protein L8
7.66742	GVAMNPVEHPFGGGNHQHIGKPSTIR	P62917	60S ribosomal protein L8
8.00721	KVGLIAAR	P62917	60S ribosomal protein L8
7.06981	RTELFIAAEGIHTGQFVYCGK	P62917	60S ribosomal protein L8
6.87388	TELFIAAEGIHTGQFVYCGK	P62917	60S ribosomal protein L8
6.31261	VGLIAAR	P62917	60S ribosomal protein L8
7.69253	VVFRDPYR	P62917	60S ribosomal protein L8
7.54147	DFNHINVELSLLGK	P32969	60S ribosomal protein L9
8.523	FLDGIYVSEK	P32969	60S ribosomal protein L9
7.64906	MRPGVACSVSQAQK	P32969	60S ribosomal protein L9
7.08396	RDFNHINVELSLLGK	P32969	60S ribosomal protein L9
5.84346	SVYAHFPINVVIQENGSLVEIR	P32969	60S ribosomal protein L9
8.35547	TICSHVQNMIK	P32969	60S ribosomal protein L9
7.19552	TILSNQTVDIPENVDITLK	P32969	60S ribosomal protein L9
7.05477	LAANISGDK	Q9Y221	60S ribosome subunit biogenesis protein NIP7 homolog
7.41973	LHVTALDYLAPYAK	Q9Y221	60S ribosome subunit biogenesis protein NIP7 homolog
7.50285	LVSLGTCFGK	Q9Y221	60S ribosome subunit biogenesis protein NIP7 homolog
7.53985	MRPLTEEETR	Q9Y221	60S ribosome subunit biogenesis protein NIP7 homolog
6.29302	VDPMAIVVFHQADIGEYVR	Q9Y221	60S ribosome subunit biogenesis protein NIP7 homolog
7.48762	VWIKPGAEQSFLYGNHVLK	Q9Y221	60S ribosome subunit biogenesis protein NIP7 homolog
5.53033	CLLAYFLDK	O60825	6-phosphofructo-2-kinase/fructose-2,6-bisphosphatase 2
6.37571	LEPVIMELER	O60825	6-phosphofructo-2-kinase/fructose-2,6-bisphosphatase 2
6.20251	YLNWIGVPTK	O60825	6-phosphofructo-2-kinase/fructose-2,6-bisphosphatase 2
8.4111	AGQAVDDFIEK	P52209	6-phosphogluconate dehydrogenase, decarboxylating
7.64686	CLSSLKDER	P52209	6-phosphogluconate dehydrogenase, decarboxylating
8.38356	DYFGAHTYELLAK	P52209	6-phosphogluconate dehydrogenase, decarboxylating
8.09922	EAWPHIK	P52209	6-phosphogluconate dehydrogenase, decarboxylating
7.80707	FQFDGDKK	P52209	6-phosphogluconate dehydrogenase, decarboxylating
8.38509	GILFVGSGVSGGEEGAR	P52209	6-phosphogluconate dehydrogenase, decarboxylating
8.36246	HEMLPASLIQAQR	P52209	6-phosphogluconate dehydrogenase, decarboxylating
6.88226	IISYAQGFMLLR	P52209	6-phosphogluconate dehydrogenase, decarboxylating
6.38091	LVPLLDTGDIIIDGGNSEYR	P52209	6-phosphogluconate dehydrogenase, decarboxylating
6.91652	MVHNGIEYGDMQLICEAYHLMK	P52209	6-phosphogluconate dehydrogenase, decarboxylating
7.83571	PGQFIHTNWTGHGGTVSSSSYNA	P52209	6-phosphogluconate dehydrogenase, decarboxylating
8.15364	SAVENCQDSWR	P52209	6-phosphogluconate dehydrogenase, decarboxylating
8.28665	SFLEDIRK	P52209	6-phosphogluconate dehydrogenase, decarboxylating
8.36611	TIFQGIAAK	P52209	6-phosphogluconate dehydrogenase, decarboxylating
7.75079	TVSKVDDFLANEAK	P52209	6-phosphogluconate dehydrogenase, decarboxylating
8.28743	VGTGEPCCDWVGDEGAGHFVK	P52209	6-phosphogluconate dehydrogenase, decarboxylating
7.5127	VVGAQSLK	P52209	6-phosphogluconate dehydrogenase, decarboxylating
8.30795	YGPSLMPGGNK	P52209	6-phosphogluconate dehydrogenase, decarboxylating
7.83397	IVAPISDSPKPPPQR	O95336	6-phosphogluconolactonase
7.5533	LCWFLDEAAAR	O95336	6-phosphogluconolactonase
7.76523	LLTVPFEK	O95336	6-phosphogluconolactonase
7.67212	LVPFDHAESTYGLYR	O95336	6-phosphogluconolactonase
7.5232	RILEDQEENPLPAALVQPHTGK	O95336	6-phosphogluconolactonase
7.36393	TVIFVATGEGK	O95336	6-phosphogluconolactonase
7.66045	VTLTLPVLNAAR	O95336	6-phosphogluconolactonase
7.60052	WTLGFCDER	O95336	6-phosphogluconolactonase
7.04691	FLSDEENLK	Q03393	6-pyruvoyl tetrahydrobiopterin synthase
6.74993	VLPVGVLYK	Q03393	6-pyruvoyl tetrahydrobiopterin synthase
NaN	LLVSGFWGVAR	Q9UBM7	7-dehydrocholesterol reductase
7.24469	VIECSYTSADGQR	Q9UBM7	7-dehydrocholesterol reductase
7.32229	YTAAVPYR	Q9UBM7	7-dehydrocholesterol reductase
6.95777	FQIAQVVR	Q969T7	7-methylguanosine phosphate-specific 5'-nucleotidase
6.5059	GQLIHTYNK	Q969T7	7-methylguanosine phosphate-specific 5'-nucleotidase
7.46737	IGFLNDKVEER	Q969T7	7-methylguanosine phosphate-specific 5'-nucleotidase
7.06471	NSSACENSGYFQQLEGK	Q969T7	7-methylguanosine phosphate-specific 5'-nucleotidase
6.63301	FQYGNYCK	Q7L2J0	7SK snRNA methylphosphate capping enzyme
7.25838	GFQRPVYLFHK	Q7L2J0	7SK snRNA methylphosphate capping enzyme
7.00869	MVGLDIDSR	Q7L2J0	7SK snRNA methylphosphate capping enzyme
6.85413	WVHLNWGDEGLK	Q7L2J0	7SK snRNA methylphosphate capping enzyme
6.54648	MLQWLATK	Q96FZ2	Abasic site processing protein HMCES
6.84771	RGTAGLLEQWLK	Q96FZ2	Abasic site processing protein HMCES
6.95556	SGSIGAADSPENWEK	Q96FZ2	Abasic site processing protein HMCES
7.01365	SPQSNSPVLLSR	Q96FZ2	Abasic site processing protein HMCES
7.12042	EIGILTTNK	Q8IZP0	Abl interactor 1
7.17926	KPIDYTVLDDVGHGVK	Q8IZP0	Abl interactor 1
6.74563	RALIESYQNLTR	Q8IZP0	Abl interactor 1
7.1534	RMESSINHISQTVDIHK	Q8IZP0	Abl interactor 1
7.09136	VADYCENNYIQATDK	Q8IZP0	Abl interactor 1
6.89169	ALFDSYTNLER	Q9NYB9	Abl interactor 2
7.13864	VADYCENNYIQSADK	Q9NYB9	Abl interactor 2
7.59562	APHLAYLR	Q9BWD1	Acetyl-CoA acetyltransferase, cytosolic
5.66101	AVCLAVQSIGIGDSSIVVAGGMENMSK	Q9BWD1	Acetyl-CoA acetyltransferase, cytosolic
8.17852	EIVPVLVSTR	Q9BWD1	Acetyl-CoA acetyltransferase, cytosolic
6.38605	IGEMPLTDSILCDGLTDAFHNCHMGITAENVAK	Q9BWD1	Acetyl-CoA acetyltransferase, cytosolic
8.23449	ILVTLLHTLER	Q9BWD1	Acetyl-CoA acetyltransferase, cytosolic
7.30782	LKPYFLTDGTGTVTPANASGINDGAAAVVLMK	Q9BWD1	Acetyl-CoA acetyltransferase, cytosolic
7.4657	MNAGSDPVVIVSAAR	Q9BWD1	Acetyl-CoA acetyltransferase, cytosolic
6.41315	QASVGAGIPYSVPAWSCQMICGSGLK	Q9BWD1	Acetyl-CoA acetyltransferase, cytosolic
7.35916	RATVAPEDVSEVIFGHVLAAGCGQNPVR	Q9BWD1	Acetyl-CoA acetyltransferase, cytosolic
7.75879	VAVLSQNR	Q9BWD1	Acetyl-CoA acetyltransferase, cytosolic
8.31052	VNIEGGAIALGHPLGASGCR	Q9BWD1	Acetyl-CoA acetyltransferase, cytosolic
7.82841	DGLTDVYNK	P24752	Acetyl-CoA acetyltransferase, mitochondrial
7.86542	EAYMGNVLQGGEGQAPTR	P24752	Acetyl-CoA acetyltransferase, mitochondrial
7.82084	FGNEVIPVTVTVK	P24752	Acetyl-CoA acetyltransferase, mitochondrial
7.85563	GQPDVVVKEDEEYK	P24752	Acetyl-CoA acetyltransferase, mitochondrial
7.14122	GSTPYGGVKLEDLIVK	P24752	Acetyl-CoA acetyltransferase, mitochondrial
7.15788	IHMGSCAENTAK	P24752	Acetyl-CoA acetyltransferase, mitochondrial
8.02521	IVGHLTHALK	P24752	Acetyl-CoA acetyltransferase, mitochondrial
7.73131	LEDLIVK	P24752	Acetyl-CoA acetyltransferase, mitochondrial
7.85357	LGSIAIQGAIEK	P24752	Acetyl-CoA acetyltransferase, mitochondrial
7.74631	MLEIDPQK	P24752	Acetyl-CoA acetyltransferase, mitochondrial
7.85476	NEQDAYAINSYTR	P24752	Acetyl-CoA acetyltransferase, mitochondrial
7.59861	QAVLGAGLPISTPCTTINK	P24752	Acetyl-CoA acetyltransferase, mitochondrial
7.75	RLNVTPLAR	P24752	Acetyl-CoA acetyltransferase, mitochondrial
7.54514	VNINGGAVSLGHPIGMSGAR	P24752	Acetyl-CoA acetyltransferase, mitochondrial
6.74402	AIGIGAYLVR	Q13085	Acetyl-CoA carboxylase 1
6.93077	AVVMDLLR	Q13085	Acetyl-CoA carboxylase 1
7.23476	DEPIHILNVAIK	Q13085	Acetyl-CoA carboxylase 1
6.43674	DIIVIGNDITYR	Q13085	Acetyl-CoA carboxylase 1
6.90979	DLAEWLEK	Q13085	Acetyl-CoA carboxylase 1
6.27048	DNTCVVEFQFMLPTSHPNR	Q13085	Acetyl-CoA carboxylase 1
7.18739	EASFEYLQNEGER	Q13085	Acetyl-CoA carboxylase 1
6.56182	ECCQPVLVYIPPQAELR	Q13085	Acetyl-CoA carboxylase 1
6.15438	EREEFLIPIYHQVAVQFADLHDTPGR	Q13085	Acetyl-CoA carboxylase 1
7.40993	FGAYIVDGLR	Q13085	Acetyl-CoA carboxylase 1
8.02981	FVVMVTPEDLK	Q13085	Acetyl-CoA carboxylase 1
7.01329	GGSWVVIDSSINPR	Q13085	Acetyl-CoA carboxylase 1
7.3754	GSVLEPEGTVEIK	Q13085	Acetyl-CoA carboxylase 1
6.33682	HMFHVAWVDPEDPYK	Q13085	Acetyl-CoA carboxylase 1
7.34212	IDLLEEK	Q13085	Acetyl-CoA carboxylase 1
6.2082	IGSFGPQEDLLFLR	Q13085	Acetyl-CoA carboxylase 1
6.53952	IIEEAPATIATPAVFEHMEQCAVK	Q13085	Acetyl-CoA carboxylase 1
7.06806	IIQQAGQVWFPDSAFK	Q13085	Acetyl-CoA carboxylase 1
7.19282	ITDIIGKEEGIGPENLR	Q13085	Acetyl-CoA carboxylase 1
7.26182	ITSENPDEGFKPSSGTVQELNFR	Q13085	Acetyl-CoA carboxylase 1
6.86256	IYVSANSGAR	Q13085	Acetyl-CoA carboxylase 1
7.36426	LGGIPVGVVAVETR	Q13085	Acetyl-CoA carboxylase 1
6.74346	LLLEDLVK	Q13085	Acetyl-CoA carboxylase 1
7.28337	LPELLLK	Q13085	Acetyl-CoA carboxylase 1
7.18369	LPGGNEIGMVAWK	Q13085	Acetyl-CoA carboxylase 1
7.01646	LTFLVAQK	Q13085	Acetyl-CoA carboxylase 1
7.20992	MDEPSPLAQPLELNQHSR	Q13085	Acetyl-CoA carboxylase 1
6.7659	MGGMVSFR	Q13085	Acetyl-CoA carboxylase 1
6.96597	MHLYLGAAK	Q13085	Acetyl-CoA carboxylase 1
6.00728	MMYGVSPWGDSPIDFEDSAHVPCPR	Q13085	Acetyl-CoA carboxylase 1
7.24693	NSVSNFLHSLER	Q13085	Acetyl-CoA carboxylase 1
6.94062	QLTEEDGVHSVIEENIK	Q13085	Acetyl-CoA carboxylase 1
6.68364	QVLIASHLPSYELR	Q13085	Acetyl-CoA carboxylase 1
6.89103	QVQAEVPGSPIFVMR	Q13085	Acetyl-CoA carboxylase 1
7.30596	RILNVPQELYEK	Q13085	Acetyl-CoA carboxylase 1
6.86726	RPGAALDPGCVLAK	Q13085	Acetyl-CoA carboxylase 1
7.47387	RVDPVYIHLAER	Q13085	Acetyl-CoA carboxylase 1
7.31616	RVSALNSVHCEHVEDEGESR	Q13085	Acetyl-CoA carboxylase 1
7.01701	SVHSSVPLLNSKDPIDR	Q13085	Acetyl-CoA carboxylase 1
6.65809	TAQIMFQAYGDK	Q13085	Acetyl-CoA carboxylase 1
7.07082	TFEDFVR	Q13085	Acetyl-CoA carboxylase 1
6.98826	TIQVENSHLILTGAGALNK	Q13085	Acetyl-CoA carboxylase 1
7.45062	TVELSIPADPANLDSEAK	Q13085	Acetyl-CoA carboxylase 1
7.2841	VDWQENDFSK	Q13085	Acetyl-CoA carboxylase 1
6.95953	VEVGTEVTDYR	Q13085	Acetyl-CoA carboxylase 1
7.02604	VLIANNGIAAVK	Q13085	Acetyl-CoA carboxylase 1
7.41978	VNNADDFPNLFR	Q13085	Acetyl-CoA carboxylase 1
7.48064	VQQAELHTGSLPR	Q13085	Acetyl-CoA carboxylase 1
6.89723	VSALNSVHCEHVEDEGESR	Q13085	Acetyl-CoA carboxylase 1
7.03206	WMLAGRPHPTQK	Q13085	Acetyl-CoA carboxylase 1
7.26563	YLYLTPQDYK	Q13085	Acetyl-CoA carboxylase 1
6.25758	NMINTFVPSGK	Q13510	Acid ceramidase
6.40244	DLFVDLVEK	O43427	Acidic fibroblast growth factor intracellular-binding protein
5.44365	LWLDGYSVTDAVALR	O43427	Acidic fibroblast growth factor intracellular-binding protein
7.21418	QALLIER	O43427	Acidic fibroblast growth factor intracellular-binding protein
6.59575	YYAFDEAFVR	O43427	Acidic fibroblast growth factor intracellular-binding protein
8.39568	CPNLTHLNLSGNK	P39687	Acidic leucine-rich nuclear phosphoprotein 32 family member A
8.40098	ELVLDNSR	P39687	Acidic leucine-rich nuclear phosphoprotein 32 family member A
7.51808	KLELSDNR	P39687	Acidic leucine-rich nuclear phosphoprotein 32 family member A
7.67515	LLPQLTYLDGYDRDDK	P39687	Acidic leucine-rich nuclear phosphoprotein 32 family member A
7.64281	SLDLFNCEVTNLNDYR	P39687	Acidic leucine-rich nuclear phosphoprotein 32 family member A
7.42429	SLDLFNCEVTNLNDYRENVFK	P39687	Acidic leucine-rich nuclear phosphoprotein 32 family member A
8.64522	VSGGLEVLAEK	P39687	Acidic leucine-rich nuclear phosphoprotein 32 family member A
8.53481	ELVLDNCK	Q92688	Acidic leucine-rich nuclear phosphoprotein 32 family member B
8.43039	IFGGLDMLAEK	Q92688	Acidic leucine-rich nuclear phosphoprotein 32 family member B
8.82756	LPNLTHLNLSGNK	Q92688	Acidic leucine-rich nuclear phosphoprotein 32 family member B
6.07977	SLDLFNCEVTNLNDYRESVFK	Q92688	Acidic leucine-rich nuclear phosphoprotein 32 family member B
7.87995	CPNLTYLNLSGNK	Q9BTT0	Acidic leucine-rich nuclear phosphoprotein 32 family member E
8.14373	DLSTVEALQNLK	Q9BTT0	Acidic leucine-rich nuclear phosphoprotein 32 family member E
7.78885	KINLELR	Q9BTT0	Acidic leucine-rich nuclear phosphoprotein 32 family member E
5.8149	KLELSDNIISGGLEVLAEK	Q9BTT0	Acidic leucine-rich nuclear phosphoprotein 32 family member E
7.6668	DKLPNYEEK	Q9BV57	Acireductone dioxygenase
5.93817	ERNYSWMDIITICK	Q9BV57	Acireductone dioxygenase
7.77501	GDMVTLPAGIYHR	Q9BV57	Acireductone dioxygenase
7.40529	LGVLYWK	Q9BV57	Acireductone dioxygenase
7.12741	MFYEEHLHLDDEIR	Q9BV57	Acireductone dioxygenase
5.96058	NYSWMDIITICK	Q9BV57	Acireductone dioxygenase
7.25112	RLGVLYWK	Q9BV57	Acireductone dioxygenase
7.4314	VQAWYMDDAPGDPR	Q9BV57	Acireductone dioxygenase
6.64447	YILDGSGYFDVR	Q9BV57	Acireductone dioxygenase
7.43255	CTTDHISAAGPWLK	Q99798	Aconitate hydratase, mitochondrial
7.45974	DFTPGKPLK	Q99798	Aconitate hydratase, mitochondrial
7.57581	DGYAQILR	Q99798	Aconitate hydratase, mitochondrial
6.35664	DHLVPDPGCHYDQLIEINLSELKPHINGPFTPDLAHPVAEVGK	Q99798	Aconitate hydratase, mitochondrial
6.49311	DLEDLQILIK	Q99798	Aconitate hydratase, mitochondrial
NaN	DLGGIVLANACGPCIGQWDR	Q99798	Aconitate hydratase, mitochondrial
6.53731	DLGGIVLANACGPCIGQWDRK	Q99798	Aconitate hydratase, mitochondrial
6.93949	DSSGQHVDVSPTSQR	Q99798	Aconitate hydratase, mitochondrial
6.74738	FNPETDYLTGTDGK	Q99798	Aconitate hydratase, mitochondrial
7.57443	FNPETDYLTGTDGKK	Q99798	Aconitate hydratase, mitochondrial
6.29682	FRGHLDNISNNLLIGAINIENGK	Q99798	Aconitate hydratase, mitochondrial
6.17917	GHLDNISNNLLIGAINIENGK	Q99798	Aconitate hydratase, mitochondrial
7.74176	IVYGHLDDPASQEIER	Q99798	Aconitate hydratase, mitochondrial
7.16806	KQGLLPLTFADPADYNK	Q99798	Aconitate hydratase, mitochondrial
6.60084	LQLLEPFDK	Q99798	Aconitate hydratase, mitochondrial
7.54965	LQLLEPFDKWDGK	Q99798	Aconitate hydratase, mitochondrial
7.63847	LTIQGLK	Q99798	Aconitate hydratase, mitochondrial
7.57696	NAVTQEFGPVPDTAR	Q99798	Aconitate hydratase, mitochondrial
7.40399	NTIVTSYNR	Q99798	Aconitate hydratase, mitochondrial
5.46802	QGLLPLTFADPADYNK	Q99798	Aconitate hydratase, mitochondrial
7.7009	SQFTITPGSEQIR	Q99798	Aconitate hydratase, mitochondrial
7.65539	TGREDIANLADEFK	Q99798	Aconitate hydratase, mitochondrial
7.40587	VAVPSTIHCDHLIEAQVGGEK	Q99798	Aconitate hydratase, mitochondrial
7.60955	VGLIGSCTNSSYEDMGR	Q99798	Aconitate hydratase, mitochondrial
7.58859	WVVIGDENYGEGSSR	Q99798	Aconitate hydratase, mitochondrial
7.46411	YGVGFWK	Q99798	Aconitate hydratase, mitochondrial
6.90245	AALLDQIR	O00401	Actin nucleation-promoting factor WASL
6.86146	DALLDQIR	O00401	Actin nucleation-promoting factor WASL
9.62276	AGFAGDDAPR	P68032	Actin, alpha cardiac muscle 1
8.95293	AVFPSIVGR	P68032	Actin, alpha cardiac muscle 1
9.97815	AVFPSIVGRPR	P68032	Actin, alpha cardiac muscle 1
9.68782	DLTDYLMK	P68032	Actin, alpha cardiac muscle 1
8.91775	DSYVGDEAQSK	P68032	Actin, alpha cardiac muscle 1
7.10289	DSYVGDEAQSKR	P68032	Actin, alpha cardiac muscle 1
9.84373	EITALAPSTMK	P68032	Actin, alpha cardiac muscle 1
6.71173	GYSFVTTAER	P68032	Actin, alpha cardiac muscle 1
9.7452	HQGVMVGMGQK	P68032	Actin, alpha cardiac muscle 1
9.65078	IWHHTFYNELR	P68032	Actin, alpha cardiac muscle 1
7.49861	LDLAGRDLTDYLMK	P68032	Actin, alpha cardiac muscle 1
NaN	RGILTLK	P68032	Actin, alpha cardiac muscle 1
9.73097	SYELPDGQVITIGNER	P68032	Actin, alpha cardiac muscle 1
7.34437	VAPEEHPTLLTEAPLNPK	P68032	Actin, alpha cardiac muscle 1
9.92548	YPIEHGIITNWDDMEK	P68032	Actin, alpha cardiac muscle 1
6.22177	VGMGQKDSYVGDEAQSK	A0A6Q8PFE4	Actin, cytoplasmic 1
7.93938	CPEALFQPSFLGMESCGIHETTFNSIMK	P60709	Actin, cytoplasmic 1
8.74091	DDDIAALVVDNGSGMCK	P60709	Actin, cytoplasmic 1
8.85507	DLYANTVLSGGTTMYPGIADR	P60709	Actin, cytoplasmic 1
7.53686	FRCPEALFQPSFLGMESCGIHETTFNSIMK	P60709	Actin, cytoplasmic 1
9.81066	GYSFTTTAER	P60709	Actin, cytoplasmic 1
7.4298	LCYVALDFEQEMATAASSSSLEK	P60709	Actin, cytoplasmic 1
9.44	QEYDESGPSIVHR	P60709	Actin, cytoplasmic 1
9.18618	QEYDESGPSIVHRK	P60709	Actin, cytoplasmic 1
8.58409	TTGIVMDSGDGVTHTVPIYEGYALPHAILR	P60709	Actin, cytoplasmic 1
10.1712	VAPEEHPVLLTEAPLNPK	P60709	Actin, cytoplasmic 1
7.76577	YPIEHGIVTNWDDMEK	P60709	Actin, cytoplasmic 1
6.94555	EEEIAALVIDNGSGMCK	P63261	Actin, cytoplasmic 2
6.7002	LAQGPELAEDDANLLHK	Q92558	Actin-binding protein WASF1
6.30448	DVVGNDVATILSR	Q9Y6W5	Actin-binding protein WASF2
6.85705	MGQEFVESK	Q9Y6W5	Actin-binding protein WASF2
6.83562	RDVVGNDVATILSR	Q9Y6W5	Actin-binding protein WASF2
7.28739	SDLLSAIR	Q9Y6W5	Actin-binding protein WASF2
NaN	SELECVTNITLANVIR	Q9Y6W5	Actin-binding protein WASF2
7.06961	VTQLDPKEEEVSLQGINTR	Q9Y6W5	Actin-binding protein WASF2
5.74106	AEELFLWVPR	Q86TU7	Actin-histidine N-methyltransferase
7.01663	EILNLTSELLQK	Q86TU7	Actin-histidine N-methyltransferase
6.68677	EWEEYVQIR	Q86TU7	Actin-histidine N-methyltransferase
6.62007	LLMTVESAK	Q86TU7	Actin-histidine N-methyltransferase
6.84972	LWTFLEDR	Q86TU7	Actin-histidine N-methyltransferase
6.5225	YEESNLGLLESSVGDSR	Q86TU7	Actin-histidine N-methyltransferase
6.69484	ENMEAISPLK	O96019	Actin-like protein 6A
7.65247	IPEGLFDPSNVK	O96019	Actin-like protein 6A
7.54663	LIANNTTVER	O96019	Actin-like protein 6A
5.2068	NGMVEDWDSFQAILDHTYK	O96019	Actin-like protein 6A
7.5401	QGGPTYYIDTNALR	O96019	Actin-like protein 6A
7.27726	SEASLHPVLMSEAPWNTR	O96019	Actin-like protein 6A
7.71927	SPLAGDFITMQCR	O96019	Actin-like protein 6A
7.02581	STGLILDSGATHTTAIPVHDGYVLQQGIVK	O96019	Actin-like protein 6A
6.51363	PLYEGLGSGGEK	Q9NZ32	Actin-related protein 10
6.6355	CGYAGSNFPEHIFPALVGRPIIR	P61160	Actin-related protein 2
7.31958	DKDNFWMTR	P61160	Actin-related protein 2
7.87194	DLMVGDEASELR	P61160	Actin-related protein 2
7.28101	DNFWMTR	P61160	Actin-related protein 2
7.64683	GYAFNHSADFETVR	P61160	Actin-related protein 2
7.64589	HIVLSGGSTMYPGLPSR	P61160	Actin-related protein 2
7.86433	HLWDYTFGPEK	P61160	Actin-related protein 2
7.87764	ILLTEPPMNPTK	P61160	Actin-related protein 2
5.79985	LALETTVLVESYTLPDGR	P61160	Actin-related protein 2
7.83731	LCYVGYNIEQEQK	P61160	Actin-related protein 2
7.53619	SMLEVNYPMENGIVR	P61160	Actin-related protein 2
7.80803	VVVCDNGTGFVK	P61160	Actin-related protein 2
7.37523	DGVWKPTLVILR	Q92747	Actin-related protein 2/3 complex subunit 1A
7.53109	EHNGHITGIDWAPK	Q92747	Actin-related protein 2/3 complex subunit 1A
7.2975	EVDEKPASTPWGSK	Q92747	Actin-related protein 2/3 complex subunit 1A
7.3558	GCLTFVSK	Q92747	Actin-related protein 2/3 complex subunit 1A
7.52859	LAWVSHDSTVSVADASK	Q92747	Actin-related protein 2/3 complex subunit 1A
6.55721	SLHQFLLEPITCHAWNR	Q92747	Actin-related protein 2/3 complex subunit 1A
6.5275	STVLSLDWHPNNVLLAAGSCDFK	Q92747	Actin-related protein 2/3 complex subunit 1A
7.64706	TLESSIQGLR	Q92747	Actin-related protein 2/3 complex subunit 1A
7.37796	TQIALSPNNHEVHIYK	Q92747	Actin-related protein 2/3 complex subunit 1A
7.30113	TQIALSPNNHEVHIYKK	Q92747	Actin-related protein 2/3 complex subunit 1A
7.48381	VFSAYIK	Q92747	Actin-related protein 2/3 complex subunit 1A
7.33675	AYHSFLVEPISCHAWNK	O15143	Actin-related protein 2/3 complex subunit 1B
7.67085	DRTQIAICPNNHEVHIYEK	O15143	Actin-related protein 2/3 complex subunit 1B
7.4319	EHNGQVTGIDWAPESNR	O15143	Actin-related protein 2/3 complex subunit 1B
6.27407	EVEERPAPTPWGSK	O15143	Actin-related protein 2/3 complex subunit 1B
7.60831	KASSEGGTAAGAGLDSLHK	O15143	Actin-related protein 2/3 complex subunit 1B
[truncated: 42,248 more rows]

## Sheet: 50ng_2D RP-RP_DDA
50ng_2D_DDA_Average_Intensity	T: Peptide Sequence	T: Protein ID	T: Protein Description
6.86172	AACLESAQEPAGAWGNK	A0A024R4E5	High density lipoprotein binding protein (Vigilin), isoform CRA_a
7.82373	AFHPFIAGPYNR	A0A024R4E5	High density lipoprotein binding protein (Vigilin), isoform CRA_a
6.51833	ANSFTVSSVAAPSWLHR	A0A024R4E5	High density lipoprotein binding protein (Vigilin), isoform CRA_a
7.65141	APDMSSSEEFPSFGAQVAPK	A0A024R4E5	High density lipoprotein binding protein (Vigilin), isoform CRA_a
7.80531	ARHEVLLISAEQDK	A0A024R4E5	High density lipoprotein binding protein (Vigilin), isoform CRA_a
7.10184	ASVITQVFHVPLEER	A0A024R4E5	High density lipoprotein binding protein (Vigilin), isoform CRA_a
6.65289	CDIIIISGR	A0A024R4E5	High density lipoprotein binding protein (Vigilin), isoform CRA_a
6.69151	DAFPPLPEK	A0A024R4E5	High density lipoprotein binding protein (Vigilin), isoform CRA_a
7.46673	DAPWTASSSEK	A0A024R4E5	High density lipoprotein binding protein (Vigilin), isoform CRA_a
7.58532	DFSVQIK	A0A024R4E5	High density lipoprotein binding protein (Vigilin), isoform CRA_a
6.62394	DKFPEVIINFPDPAQK	A0A024R4E5	High density lipoprotein binding protein (Vigilin), isoform CRA_a
6.99692	DLANIAEVEVSIPAK	A0A024R4E5	High density lipoprotein binding protein (Vigilin), isoform CRA_a
6.8783	DMNQFGEGEQAK	A0A024R4E5	High density lipoprotein binding protein (Vigilin), isoform CRA_a
6.71376	DQDLITIIGK	A0A024R4E5	High density lipoprotein binding protein (Vigilin), isoform CRA_a
7.23658	DQGLSIMVSGK	A0A024R4E5	High density lipoprotein binding protein (Vigilin), isoform CRA_a
NaN	EALEALVPVTIEVEVPFDLHR	A0A024R4E5	High density lipoprotein binding protein (Vigilin), isoform CRA_a
6.6383	EIAEEYGGVMVSFPR	A0A024R4E5	High density lipoprotein binding protein (Vigilin), isoform CRA_a
7.13338	EQLAQAVAR	A0A024R4E5	High density lipoprotein binding protein (Vigilin), isoform CRA_a
6.91947	FPDREENAVHSTEPVVQENGDEAGEGR	A0A024R4E5	High density lipoprotein binding protein (Vigilin), isoform CRA_a
7.66559	GAVITQIR	A0A024R4E5	High density lipoprotein binding protein (Vigilin), isoform CRA_a
7.56256	GNSLQEILER	A0A024R4E5	High density lipoprotein binding protein (Vigilin), isoform CRA_a
6.85992	HEVLLISAEQDK	A0A024R4E5	High density lipoprotein binding protein (Vigilin), isoform CRA_a
7.25892	ICLEIMQR	A0A024R4E5	High density lipoprotein binding protein (Vigilin), isoform CRA_a
6.95306	IDLPAENSNSETIIITGK	A0A024R4E5	High density lipoprotein binding protein (Vigilin), isoform CRA_a
6.96226	IEGDPQGVQQAK	A0A024R4E5	High density lipoprotein binding protein (Vigilin), isoform CRA_a
7.0339	IMDEFKVDIR	A0A024R4E5	High density lipoprotein binding protein (Vigilin), isoform CRA_a
7.1326	INIPPPSVNR	A0A024R4E5	High density lipoprotein binding protein (Vigilin), isoform CRA_a
7.27427	IQIPRPDDPSNQIK	A0A024R4E5	High density lipoprotein binding protein (Vigilin), isoform CRA_a
6.87936	ITLEGPTEDVNVAQEQIEGMVK	A0A024R4E5	High density lipoprotein binding protein (Vigilin), isoform CRA_a
7.03434	IVGELEQMVSEDVPLDHR	A0A024R4E5	High density lipoprotein binding protein (Vigilin), isoform CRA_a
7.64806	LGQALTEVYAK	A0A024R4E5	High density lipoprotein binding protein (Vigilin), isoform CRA_a
7.58456	LHNSLIGTK	A0A024R4E5	High density lipoprotein binding protein (Vigilin), isoform CRA_a
7.24014	LQTQASATVAIPK	A0A024R4E5	High density lipoprotein binding protein (Vigilin), isoform CRA_a
7.26352	LSVTVDPK	A0A024R4E5	High density lipoprotein binding protein (Vigilin), isoform CRA_a
7.4736	LVGEIMQETGTR	A0A024R4E5	High density lipoprotein binding protein (Vigilin), isoform CRA_a
7.57643	MDYVEINIDHK	A0A024R4E5	High density lipoprotein binding protein (Vigilin), isoform CRA_a
5.8095	MVADLVENSYSISVPIFK	A0A024R4E5	High density lipoprotein binding protein (Vigilin), isoform CRA_a
7.27909	QLLHLAEEK	A0A024R4E5	High density lipoprotein binding protein (Vigilin), isoform CRA_a
7.64421	RCDIIIISGR	A0A024R4E5	High density lipoprotein binding protein (Vigilin), isoform CRA_a
7.13208	SFTVDIR	A0A024R4E5	High density lipoprotein binding protein (Vigilin), isoform CRA_a
7.48567	SGLVPQQIK	A0A024R4E5	High density lipoprotein binding protein (Vigilin), isoform CRA_a
6.68005	SIMEECGGVHIHFPVEGSGSDTVVIR	A0A024R4E5	High density lipoprotein binding protein (Vigilin), isoform CRA_a
7.65005	SSVAVLTQESFAEHR	A0A024R4E5	High density lipoprotein binding protein (Vigilin), isoform CRA_a
7.28755	TEIVFTGEK	A0A024R4E5	High density lipoprotein binding protein (Vigilin), isoform CRA_a
7.56712	TGAHLELSLAK	A0A024R4E5	High density lipoprotein binding protein (Vigilin), isoform CRA_a
6.97441	TLPWGPK	A0A024R4E5	High density lipoprotein binding protein (Vigilin), isoform CRA_a
6.90762	TTTIAVEVK	A0A024R4E5	High density lipoprotein binding protein (Vigilin), isoform CRA_a
6.86272	TTTIAVEVKK	A0A024R4E5	High density lipoprotein binding protein (Vigilin), isoform CRA_a
7.21681	VATLNSEEESDPPTYK	A0A024R4E5	High density lipoprotein binding protein (Vigilin), isoform CRA_a
7.35569	VHIEFTEGEDK	A0A024R4E5	High density lipoprotein binding protein (Vigilin), isoform CRA_a
6.94589	VHIEFTEGEDKITLEGPTEDVNVAQEQIEGMVK	A0A024R4E5	High density lipoprotein binding protein (Vigilin), isoform CRA_a
6.69368	VIFPAAEDKDQDLITIIGK	A0A024R4E5	High density lipoprotein binding protein (Vigilin), isoform CRA_a
6.54046	LFEIRELT	A0A087WTZ8	E3 SUMO-protein ligase NSE2
6.49393	MEDMNEYSNIEEFAEGSK	A0A087WU03	Heterogeneous nuclear ribonucleoprotein D-like
7.00598	DINESDEVEVYSR	A0A087WVL8	Synaptic functional regulator FMR1
NaN	ENSTHFSQPNSTK	A0A087WVL8	Synaptic functional regulator FMR1
7.07347	FHEQFIVR	A0A087WVL8	Synaptic functional regulator FMR1
6.65969	GMVPFVFVGTK	A0A087WVL8	Synaptic functional regulator FMR1
6.95814	IKLDVPEDLR	A0A087WVL8	Synaptic functional regulator FMR1
6.72525	KVPGVTAIDLDEDTCTFHIYGEDQDAVK	A0A087WVL8	Synaptic functional regulator FMR1
6.57359	LIQEIVDK	A0A087WVL8	Synaptic functional regulator FMR1
6.90049	RAHMLIDMHFR	A0A087WVL8	Synaptic functional regulator FMR1
6.74465	AGITTIEAVK	A0A087WWU8	Tropomyosin alpha-3 chain
7.43082	AREQAEAEVASLNR	A0A087WWU8	Tropomyosin alpha-3 chain
6.92659	CREMDEQIR	A0A087WWU8	Tropomyosin alpha-3 chain
7.1516	EQAEAEVASLNR	A0A087WWU8	Tropomyosin alpha-3 chain
8.42479	IQLVEEELDR	A0A087WWU8	Tropomyosin alpha-3 chain
7.46548	IQLVEEELDRAQER	A0A087WWU8	Tropomyosin alpha-3 chain
7.95056	IQVLQQQADDAEER	A0A087WWU8	Tropomyosin alpha-3 chain
7.52883	IQVLQQQADDAEERAER	A0A087WWU8	Tropomyosin alpha-3 chain
6.29522	KIQVLQQQADDAEER	A0A087WWU8	Tropomyosin alpha-3 chain
7.19912	KLVIIEGDLER	A0A087WWU8	Tropomyosin alpha-3 chain
7.15251	LATALQK	A0A087WWU8	Tropomyosin alpha-3 chain
6.72503	LATALQKLEEAEK	A0A087WWU8	Tropomyosin alpha-3 chain
6.91624	LMDQNLK	A0A087WWU8	Tropomyosin alpha-3 chain
8.38188	LVIIEGDLER	A0A087WWU8	Tropomyosin alpha-3 chain
7.6496	LVIIEGDLERTEER	A0A087WWU8	Tropomyosin alpha-3 chain
8.31496	MELQEIQLK	A0A087WWU8	Tropomyosin alpha-3 chain
6.98687	MLDQTLLDLNEM	A0A087WWU8	Tropomyosin alpha-3 chain
7.2485	RIQLVEEELDR	A0A087WWU8	Tropomyosin alpha-3 chain
6.97391	TEERAELAESR	A0A087WWU8	Tropomyosin alpha-3 chain
7.5764	TIDDLEDK	A0A087WWU8	Tropomyosin alpha-3 chain
6.71943	TIDDLEDKLK	A0A087WWU8	Tropomyosin alpha-3 chain
6.38599	ANSEEFIPIFANNPR	A0A087WXL6	Vacuolar protein sorting-associated protein 11 homolog
7.15921	DLHDQFQHQLK	A0A087WXL6	Vacuolar protein sorting-associated protein 11 homolog
6.9613	DSSKLEEFIK	A0A087WXL6	Vacuolar protein sorting-associated protein 11 homolog
6.14635	ELVKEPLSNDGAAPGATPASGSAASK	A0A087WXL6	Vacuolar protein sorting-associated protein 11 homolog
6.42734	EPLSNDGAAPGATPASGSAASK	A0A087WXL6	Vacuolar protein sorting-associated protein 11 homolog
6.90654	GNHDGAVQQYIR	A0A087WXL6	Vacuolar protein sorting-associated protein 11 homolog
6.54662	GNYPVTGLAFR	A0A087WXL6	Vacuolar protein sorting-associated protein 11 homolog
6.79047	IHNLTAYLQTLHR	A0A087WXL6	Vacuolar protein sorting-associated protein 11 homolog
6.95137	LHAEAISLLK	A0A087WXL6	Vacuolar protein sorting-associated protein 11 homolog
6.63892	LTLLTDPPTAR	A0A087WXL6	Vacuolar protein sorting-associated protein 11 homolog
6.78351	LTSSLEAGLQR	A0A087WXL6	Vacuolar protein sorting-associated protein 11 homolog
6.70434	QSLANADHTTLLLNCYTK	A0A087WXL6	Vacuolar protein sorting-associated protein 11 homolog
NaN	QSQQIAQDELR	A0A087WXL6	Vacuolar protein sorting-associated protein 11 homolog
5.92837	RDLHDQFQHQLK	A0A087WXL6	Vacuolar protein sorting-associated protein 11 homolog
6.73259	SLQLTGFQAYK	A0A087WXL6	Vacuolar protein sorting-associated protein 11 homolog
6.32976	VELDTHGCGLR	A0A087WXL6	Vacuolar protein sorting-associated protein 11 homolog
6.19202	VTHLYQLK	A0A087WXL6	Vacuolar protein sorting-associated protein 11 homolog
6.93546	LYPPDNAPLAFSSK	A0A087WY03	Splicing regulatory glutamine/lysine-rich protein 1
6.64324	ELSESVQQQSTPVPLISPK	A0A087WYS3	Protein kinase C-binding protein 1
6.76655	ESGSTLDLSGSR	A0A087WYS3	Protein kinase C-binding protein 1
6.88521	ETPSSILLGSNQGSVSK	A0A087WYS3	Protein kinase C-binding protein 1
6.14783	FGVFNYSPFR	A0A087WYS3	Protein kinase C-binding protein 1
6.59976	HNLELTMAEMR	A0A087WYS3	Protein kinase C-binding protein 1
6.66088	ITVAECIETQSK	A0A087WYS3	Protein kinase C-binding protein 1
6.65893	LNFDMTASPK	A0A087WYS3	Protein kinase C-binding protein 1
6.62201	MYGCTEAFLADAK	A0A087WYS3	Protein kinase C-binding protein 1
6.72525	NTTGSTIAEIR	A0A087WYS3	Protein kinase C-binding protein 1
6.28455	SCTQSATAPQQEADAEVNTETLNK	A0A087WYS3	Protein kinase C-binding protein 1
6.68819	TSTTGSILNLNLDR	A0A087WYS3	Protein kinase C-binding protein 1
6.56426	GPRPWEDPDLLQGR	A0A087WYV9	Cytochrome c oxidase assembly protein COX16 homolog, mitochondrial
7.34347	ILSVNGQDLK	A0A087WYV9	Cytochrome c oxidase assembly protein COX16 homolog, mitochondrial
6.84315	ISLESEYEK	A0A087WYV9	Cytochrome c oxidase assembly protein COX16 homolog, mitochondrial
7.32773	NAGYAVSLR	A0A087WYV9	Cytochrome c oxidase assembly protein COX16 homolog, mitochondrial
7.2321	NLLHQDAVDLFR	A0A087WYV9	Cytochrome c oxidase assembly protein COX16 homolog, mitochondrial
6.73491	VDYLVTEEEINLTR	A0A087WYV9	Cytochrome c oxidase assembly protein COX16 homolog, mitochondrial
7.05649	ALSAVHSPTFCQLACGQDGQLK	A0A087WZ13	Ribonucleoprotein PTB-binding 1
7.13009	CFLVYSER	A0A087WZ13	Ribonucleoprotein PTB-binding 1
6.84898	DSGPLPTPPGVSLLGEPPK	A0A087WZ13	Ribonucleoprotein PTB-binding 1
6.46404	EPALGPHGPSR	A0A087WZ13	Ribonucleoprotein PTB-binding 1
6.94289	GKPPPLLPSVLGPAGGDR	A0A087WZ13	Ribonucleoprotein PTB-binding 1
7.38436	GYGFAEYMK	A0A087WZ13	Ribonucleoprotein PTB-binding 1
5.34225	IPLNPYLNLHSLLPASNLAGK	A0A087WZ13	Ribonucleoprotein PTB-binding 1
6.90721	LPPGFNDVDALCR	A0A087WZ13	Ribonucleoprotein PTB-binding 1
7.00146	RPAEGPPTNPPAPGGGSSSSK	A0A087WZ13	Ribonucleoprotein PTB-binding 1
7.53113	SDLLGKPLGPR	A0A087WZ13	Ribonucleoprotein PTB-binding 1
6.66788	SGAEVEAGDAAER	A0A087WZ13	Ribonucleoprotein PTB-binding 1
7.08383	TLYVHWTDAGQLTPALLHSR	A0A087WZ13	Ribonucleoprotein PTB-binding 1
7.34219	VSFCAPGPPGR	A0A087WZ13	Ribonucleoprotein PTB-binding 1
6.20764	PLVQQPILPVVK	A0A087X0H9	RNA-binding protein 26
6.86346	AGQTQPNPGILPIQPALTPR	A0A096LP25	AP2-associated protein kinase 1
6.64495	APEMVNLYSGK	A0A096LP25	AP2-associated protein kinase 1
6.61107	ESNPCPVITVEHFK	A0A096LP25	AP2-associated protein kinase 1
7.14859	GHYVLCDFGSATNK	A0A096LP25	AP2-associated protein kinase 1
6.95317	LTDPIPTTETSIAPR	A0A096LP25	AP2-associated protein kinase 1
6.66107	STQLLQAAAAEASLNK	A0A096LP25	AP2-associated protein kinase 1
6.78711	TQNNLESDYLAR	A0A096LP25	AP2-associated protein kinase 1
6.78003	VENILLHDR	A0A096LP25	AP2-associated protein kinase 1
6.47447	VQTTPPPAVQGQK	A0A096LP25	AP2-associated protein kinase 1
6.68354	YSQDMHCLIR	A0A096LP25	AP2-associated protein kinase 1
5.7998	GASLLPGKLPTSVSLFDDEDEEDNLFGGTAAK	A0A096LPC5	WASH complex subunit 2C
6.62461	TSLFEEDKEDDLFAIAK	A0A096LPC5	WASH complex subunit 2C
6.65678	ELECAEDPGSAGEAAR	A0A0A0MR08	Ubiquitin carboxyl-terminal hydrolase 19
6.51768	ELRDFFHDR	A0A0A0MR08	Ubiquitin carboxyl-terminal hydrolase 19
5.9315	EQDFTLIFQTR	A0A0A0MR08	Ubiquitin carboxyl-terminal hydrolase 19
6.79744	GLCRPENIGYPFLVSVPASR	A0A0A0MR08	Ubiquitin carboxyl-terminal hydrolase 19
6.67777	GSLLHLTLPK	A0A0A0MR08	Ubiquitin carboxyl-terminal hydrolase 19
6.88322	INDLVEFPVR	A0A0A0MR08	Ubiquitin carboxyl-terminal hydrolase 19
6.3463	KPLGTQELVPGLR	A0A0A0MR08	Ubiquitin carboxyl-terminal hydrolase 19
7.01499	LAQLLEGYAR	A0A0A0MR08	Ubiquitin carboxyl-terminal hydrolase 19
7.14365	LHPGCGPHTTFR	A0A0A0MR08	Ubiquitin carboxyl-terminal hydrolase 19
6.68925	LQEFVLVASK	A0A0A0MR08	Ubiquitin carboxyl-terminal hydrolase 19
6.78727	VGYCNQLCQK	A0A0A0MR08	Ubiquitin carboxyl-terminal hydrolase 19
5.99527	VLPVFYFAR	A0A0A0MR08	Ubiquitin carboxyl-terminal hydrolase 19
6.62409	WGGLEAPAAR	A0A0A0MR08	Ubiquitin carboxyl-terminal hydrolase 19
7.46023	DFQALNPMK	A0A0A0MR33	Maleylacetoacetate isomerase
7.00008	GIDYETVPINLIK	A0A0A0MR33	Maleylacetoacetate isomerase
6.6577	LLVLEAFQVSHPCR	A0A0A0MR33	Maleylacetoacetate isomerase
6.27264	MQAGKPILYSYFR	A0A0A0MR33	Maleylacetoacetate isomerase
6.72151	QPDTPTELRA	A0A0A0MR33	Maleylacetoacetate isomerase
7.0521	RLLVLEAFQVSHPCR	A0A0A0MR33	Maleylacetoacetate isomerase
6.87527	VDLTPYPTISSINK	A0A0A0MR33	Maleylacetoacetate isomerase
6.26506	VYLYEGLLGK	A0A0A0MRB5	MAP kinase-activating death domain protein
6.87915	AGSMKDPLLDDHGDFIR	A0A0A0MRM8	Unconventional myosin-VI
7.09638	ASFHELYNMYK	A0A0A0MRM8	Unconventional myosin-VI
6.52439	ASFHELYNMYKK	A0A0A0MRM8	Unconventional myosin-VI
6.36883	DTINTSCDIELLAACR	A0A0A0MRM8	Unconventional myosin-VI
6.54684	EGLGVNEVHYVDNQDCIDLIEAK	A0A0A0MRM8	Unconventional myosin-VI
6.88204	ELFESSTNNNK	A0A0A0MRM8	Unconventional myosin-VI
7.06223	FAEFDQIMK	A0A0A0MRM8	Unconventional myosin-VI
7.09389	FNEVVSVLK	A0A0A0MRM8	Unconventional myosin-VI
7.37757	FVEIHFNEK	A0A0A0MRM8	Unconventional myosin-VI
6.96929	HFAGAVCYETTQFVEK	A0A0A0MRM8	Unconventional myosin-VI
7.02656	ILKEEQELYQK	A0A0A0MRM8	Unconventional myosin-VI
6.33848	IVEANPLLEAFGNAK	A0A0A0MRM8	Unconventional myosin-VI
6.39565	KVQWCSLSVIK	A0A0A0MRM8	Unconventional myosin-VI
6.78393	LCAGASEDIREK	A0A0A0MRM8	Unconventional myosin-VI
7.21599	LHLSSPDNFR	A0A0A0MRM8	Unconventional myosin-VI
7.02412	LQQFFNER	A0A0A0MRM8	Unconventional myosin-VI
7.36983	LSFISVGNK	A0A0A0MRM8	Unconventional myosin-VI
6.67226	MKLEMEAK	A0A0A0MRM8	Unconventional myosin-VI
7.25447	MSQSIIVSGESGAGK	A0A0A0MRM8	Unconventional myosin-VI
7.20846	MSQSIIVSGESGAGKTENTK	A0A0A0MRM8	Unconventional myosin-VI
7.15471	NIRDDEGFIIR	A0A0A0MRM8	Unconventional myosin-VI
6.71747	NLEISIDTLMAK	A0A0A0MRM8	Unconventional myosin-VI
6.72171	NNDALHMSLESLICESR	A0A0A0MRM8	Unconventional myosin-VI
6.61952	NYHIFYR	A0A0A0MRM8	Unconventional myosin-VI
7.2701	QFEEIWER	A0A0A0MRM8	Unconventional myosin-VI
6.86225	RGAEILPR	A0A0A0MRM8	Unconventional myosin-VI
7.32387	RIQAEVEAQLAR	A0A0A0MRM8	Unconventional myosin-VI
6.80579	SDPDHLAELVK	A0A0A0MRM8	Unconventional myosin-VI
7.24183	SLGTRPPHVFAIADK	A0A0A0MRM8	Unconventional myosin-VI
7.03564	SSEELLSALQK	A0A0A0MRM8	Unconventional myosin-VI
6.87051	SSVVGGFVSHYLLEK	A0A0A0MRM8	Unconventional myosin-VI
6.99729	STMMTQEQIQK	A0A0A0MRM8	Unconventional myosin-VI
7.13517	SVTDYAQQNPAAQIPAR	A0A0A0MRM8	Unconventional myosin-VI
5.6684	TFLALINQVFPAEEDSKK	A0A0A0MRM8	Unconventional myosin-VI
7.21148	TQLNLLLDK	A0A0A0MRM8	Unconventional myosin-VI
7.30259	TVYSHLFDHVVNR	A0A0A0MRM8	Unconventional myosin-VI
7.00413	VFFRPGK	A0A0A0MRM8	Unconventional myosin-VI
6.76935	VMLTTAGGTK	A0A0A0MRM8	Unconventional myosin-VI
6.99576	YLTESYGTGQDIDDR	A0A0A0MRM8	Unconventional myosin-VI
6.87655	AENLLLDADMNIK	A0A0A0MRU9	Non-specific serine/threonine protein kinase
6.99564	DQQNLPYGVTPASPSGHSQGR	A0A0A0MRU9	Non-specific serine/threonine protein kinase
6.45289	FSDQAGPAIPTSNSYSK	A0A0A0MRU9	Non-specific serine/threonine protein kinase
6.83202	IANELKL	A0A0A0MRU9	Non-specific serine/threonine protein kinase
6.68028	LDTFCGSPPYAAPELFQGK	A0A0A0MRU9	Non-specific serine/threonine protein kinase
6.76762	LFEVIETEK	A0A0A0MRU9	Non-specific serine/threonine protein kinase
6.40103	NSATSADEQPHIGNYR	A0A0A0MRU9	Non-specific serine/threonine protein kinase
6.78583	RGTLEQIMK	A0A0A0MRU9	Non-specific serine/threonine protein kinase
6.72826	STFHAGQLR	A0A0A0MRU9	Non-specific serine/threonine protein kinase
6.72043	VLDANSCQSELHEK	A0A0A0MRU9	Non-specific serine/threonine protein kinase
6.70682	VPASPLPGLER	A0A0A0MRU9	Non-specific serine/threonine protein kinase
6.84964	VPVASPSAHNISSSGGAPDR	A0A0A0MRU9	Non-specific serine/threonine protein kinase
6.8082	NDSLVTPSPQQAR	A0A0A0MS29	Mitochondrial fission factor
6.58636	VCPPHMLPEDGANLSSAR	A0A0A0MS29	Mitochondrial fission factor
6.79223	AQDLFLDGVPLRK	A0A0A0MTC1	E3 ubiquitin-protein ligase RNF213
7.10751	ATHYHLSSQVQEMAGK	A0A0A0MTC1	E3 ubiquitin-protein ligase RNF213
7.06293	AVLECKPLGIK	A0A0A0MTC1	E3 ubiquitin-protein ligase RNF213
6.49259	DLYQGLLLQR	A0A0A0MTC1	E3 ubiquitin-protein ligase RNF213
5.43941	DSHIFQLFWR	A0A0A0MTC1	E3 ubiquitin-protein ligase RNF213
6.74043	DTLVSYMQTK	A0A0A0MTC1	E3 ubiquitin-protein ligase RNF213
6.81211	EACNQDALQEAGTFR	A0A0A0MTC1	E3 ubiquitin-protein ligase RNF213
5.99171	ESLLGDMEWR	A0A0A0MTC1	E3 ubiquitin-protein ligase RNF213
6.61946	ETLDQINQELIQAK	A0A0A0MTC1	E3 ubiquitin-protein ligase RNF213
6.29021	ETSELGGSDVSILDTTR	A0A0A0MTC1	E3 ubiquitin-protein ligase RNF213
6.11963	FATSLVDNSVPLLR	A0A0A0MTC1	E3 ubiquitin-protein ligase RNF213
6.46515	GLSQEGTGPPTSAGEGHSR	A0A0A0MTC1	E3 ubiquitin-protein ligase RNF213
6.49595	HLLTLADVK	A0A0A0MTC1	E3 ubiquitin-protein ligase RNF213
6.77064	HYLDINTVLEK	A0A0A0MTC1	E3 ubiquitin-protein ligase RNF213
NaN	ILAIEMR	A0A0A0MTC1	E3 ubiquitin-protein ligase RNF213
5.84781	ILANVTEDAK	A0A0A0MTC1	E3 ubiquitin-protein ligase RNF213
6.33512	LCLTLGIPQATDPDK	A0A0A0MTC1	E3 ubiquitin-protein ligase RNF213
6.88248	LCVGIVASER	A0A0A0MTC1	E3 ubiquitin-protein ligase RNF213
6.35578	LIDPQVDESR	A0A0A0MTC1	E3 ubiquitin-protein ligase RNF213
6.99022	LLLDEITR	A0A0A0MTC1	E3 ubiquitin-protein ligase RNF213
5.44192	LLQEQHQLSSR	A0A0A0MTC1	E3 ubiquitin-protein ligase RNF213
6.80773	LYIQQIVQR	A0A0A0MTC1	E3 ubiquitin-protein ligase RNF213
6.51167	QTLSAAAVFNDR	A0A0A0MTC1	E3 ubiquitin-protein ligase RNF213
5.26134	RLLQEQHQLSSR	A0A0A0MTC1	E3 ubiquitin-protein ligase RNF213
6.77374	SILLNCATPDAVVR	A0A0A0MTC1	E3 ubiquitin-protein ligase RNF213
6.55947	SSLTLATAINQR	A0A0A0MTC1	E3 ubiquitin-protein ligase RNF213
6.59632	TADNFDDILK	A0A0A0MTC1	E3 ubiquitin-protein ligase RNF213
6.82421	TEDAAQELLLPESK	A0A0A0MTC1	E3 ubiquitin-protein ligase RNF213
6.79354	TLHPLLEDGCIEDDPAPHKK	A0A0A0MTC1	E3 ubiquitin-protein ligase RNF213
NaN	VLVEGIVCISK	A0A0A0MTC1	E3 ubiquitin-protein ligase RNF213
6.90298	VQGYFASFAK	A0A0A0MTC1	E3 ubiquitin-protein ligase RNF213
6.84038	STKDELASLK	A0A0A0MTP2	Liprin-beta-1
7.32605	ALRQEFAASR	A0A0A6YYL4	Coronin
7.28327	CLLVSGFDSQSER	A0A0A6YYL4	Coronin
6.62452	DGALVGTACK	A0A0A6YYL4	Coronin
6.84003	EELLNAMVAK	A0A0A6YYL4	Coronin
7.2062	ESWISDIR	A0A0A6YYL4	Coronin
6.97456	FHPLAANVLASSSYDLTVR	A0A0A6YYL4	Coronin
7.52852	GLNLTTPGESDGFCANK	A0A0A6YYL4	Coronin
6.95783	IVWVCDGR	A0A0A6YYL4	Coronin
7.27669	IWDLQAGADR	A0A0A6YYL4	Coronin
7.18091	KEELLNAMVAK	A0A0A6YYL4	Coronin
6.57197	LAVAGEDAR	A0A0A6YYL4	Coronin
6.45619	LSPEEVQK	A0A0A6YYL4	Coronin
7.26461	NYEHLFK	A0A0A6YYL4	Coronin
7.19119	QALAVMSCEVLR	A0A0A6YYL4	Coronin
7.22067	QSSLEPVAFR	A0A0A6YYL4	Coronin
7.18226	RAPSSAQYLEEK	A0A0A6YYL4	Coronin
6.55992	SGPEPLQEGPGPK	A0A0A6YYL4	Coronin
7.40231	SLQSLLGPSSK	A0A0A6YYL4	Coronin
7.62646	SVGGSFYLQSK	A0A0A6YYL4	Coronin
6.42015	VAVPLLSSGGQVAVLELR	A0A0A6YYL4	Coronin
6.87093	VLQLSDTAIVPIGYHVPR	A0A0A6YYL4	Coronin
6.1243	VLQLSDTAIVPIGYHVPRK	A0A0A6YYL4	Coronin
6.30594	VSLNPACR	A0A0A6YYL4	Coronin
6.97114	LFNTVCESK	A0A0B4J1W3	N-alpha-acetyltransferase 15, NatA auxiliary subunit
7.41813	EFHQAGKPIGLCCIAPVLAAK	A0A0B4J2D5	Putative glutamine amidotransferase-like class 1 domain-containing protein 3B, mitochondrial
6.71773	EVVEAHVDQK	A0A0B4J2D5	Putative glutamine amidotransferase-like class 1 domain-containing protein 3B, mitochondrial
7.07174	GGAEVQIFAPDVPQMHVIDHTK	A0A0B4J2D5	Putative glutamine amidotransferase-like class 1 domain-containing protein 3B, mitochondrial
6.39981	GVEVTVGHEQEEGGK	A0A0B4J2D5	Putative glutamine amidotransferase-like class 1 domain-containing protein 3B, mitochondrial
7.04223	ITDLANLSAANHDAAIFPGGFGAAK	A0A0B4J2D5	Putative glutamine amidotransferase-like class 1 domain-containing protein 3B, mitochondrial
7.59317	NLSTFAVDGK	A0A0B4J2D5	Putative glutamine amidotransferase-like class 1 domain-containing protein 3B, mitochondrial
7.17609	NVLTESAR	A0A0B4J2D5	Putative glutamine amidotransferase-like class 1 domain-containing protein 3B, mitochondrial
5.59665	VALVLSGCGVYDGTEIHEASAILVHLSR	A0A0B4J2D5	Putative glutamine amidotransferase-like class 1 domain-containing protein 3B, mitochondrial
6.9461	MQLVQESEEK	A0A0B4J2F0	Protein PIGBOS1
8.43309	EFHLNESGDPSSK	A0A0C4DFV9	Protein SET
6.83947	ELNSNHDGADETSEK	A0A0C4DFV9	Protein SET
7.10854	EQQEAIEHIDEVQNEIDR	A0A0C4DFV9	Protein SET
6.68657	EQQEAIEHIDEVQNEIDRLNEQASEEILK	A0A0C4DFV9	Protein SET
6.65739	IDFYFDENPYFENK	A0A0C4DFV9	Protein SET
6.63734	IPNFWVTTFVNHPQVSALLGEEDEEALHYLTR	A0A0C4DFV9	Protein SET
7.37839	LNEQASEEILK	A0A0C4DFV9	Protein SET
7.32055	LNEQASEEILKVEQK	A0A0C4DFV9	Protein SET
8.95041	LRQPFFQK	A0A0C4DFV9	Protein SET
7.50604	SGYRIDFYFDENPYFENK	A0A0C4DFV9	Protein SET
8.63744	VEVTEFEDIK	A0A0C4DFV9	Protein SET
6.57934	ALESISSDQQSEMVK	A0A0C4DG68	Pumilio homolog 2 (Fragment)
6.77425	DLIGHIVEFSQDQHGSR	A0A0C4DG68	Pumilio homolog 2 (Fragment)
7.00872	FFEFGSLDQK	A0A0C4DG68	Pumilio homolog 2 (Fragment)
6.96204	GQVFVLSTHPYGCR	A0A0C4DG68	Pumilio homolog 2 (Fragment)
6.94968	ALYHTEER	A0A0C4DGB9	Inorganic diphosphatase
6.64359	MALYHTEER	A0A0C4DGB9	Inorganic diphosphatase
7.26314	LQTASDESYKDPTNIQLSK	A0A0D9SF54	Spectrin alpha chain, non-erythrocytic 1
6.89845	QEQIDNQYHSLLELGEK	A0A0D9SF54	Spectrin alpha chain, non-erythrocytic 1
6.63792	GLSGAQDPFPGPAPVPVEVVQK	A0A0G2JJL1	WD repeat-containing protein 46 (Fragment)
6.59596	GGGPGGHHQLQEAAAAEGAQK	A0A0G2JNG8	Signal peptide peptidase-like 2C
6.58317	APGFGFGIAISGGR	A0A0G2JNH2	Tight junction protein ZO-1
6.58069	ASALRHEEQPAPGYDTHGR	A0A0G2JNH2	Tight junction protein ZO-1
6.77382	DGNIQEGDVVLK	A0A0G2JNH2	Tight junction protein ZO-1
6.33137	DLEQPTYR	A0A0G2JNH2	Tight junction protein ZO-1
6.02493	DNPHFQSGETSIVISDVLK	A0A0G2JNH2	Tight junction protein ZO-1
7.1683	DNSILPPLDK	A0A0G2JNH2	Tight junction protein ZO-1
NaN	EAGFLRPVTIFGPIADVAR	A0A0G2JNH2	Tight junction protein ZO-1
6.75643	EAIQQQQNQLVWVSEGK	A0A0G2JNH2	Tight junction protein ZO-1
6.71212	EGLEEGDQILR	A0A0G2JNH2	Tight junction protein ZO-1
6.69927	EISQDSLAAR	A0A0G2JNH2	Tight junction protein ZO-1
6.63482	ESPYGLSFNK	A0A0G2JNH2	Tight junction protein ZO-1
6.69909	FEEPAPLSYDSRPR	A0A0G2JNH2	Tight junction protein ZO-1
7.13972	FNHNLLPSETAHKPDLSSK	A0A0G2JNH2	Tight junction protein ZO-1
6.47445	GGPAEGQLQENDR	A0A0G2JNH2	Tight junction protein ZO-1
6.76216	HALLDVTPNAVDR	A0A0G2JNH2	Tight junction protein ZO-1
6.75005	IDSPGFKPASQQVYR	A0A0G2JNH2	Tight junction protein ZO-1
6.94601	INGTVTENMSLTDAK	A0A0G2JNH2	Tight junction protein ZO-1
6.6152	ISKPGAVSTPVK	A0A0G2JNH2	Tight junction protein ZO-1
6.7314	IVESDVGDSFYIR	A0A0G2JNH2	Tight junction protein ZO-1
6.82173	LAREEPDIYQIAK	A0A0G2JNH2	Tight junction protein ZO-1
6.68702	LASHIFVK	A0A0G2JNH2	Tight junction protein ZO-1
6.9258	RYEPIQATPPPPPLPSQYAQPSQPVTSASLHIHSK	A0A0G2JNH2	Tight junction protein ZO-1
6.92092	SNHYDPEEDEEYYRK	A0A0G2JNH2	Tight junction protein ZO-1
6.57016	SREDLSAQPVQTK	A0A0G2JNH2	Tight junction protein ZO-1
6.47124	TVEEVTVER	A0A0G2JNH2	Tight junction protein ZO-1
6.55086	VNNVDFTNIIR	A0A0G2JNH2	Tight junction protein ZO-1
6.78545	YESSSYTDQFSR	A0A0G2JNH2	Tight junction protein ZO-1
6.7686	YQINNISTVPK	A0A0G2JNH2	Tight junction protein ZO-1
6.32267	AIQALNGR	A0A0J9YVP6	Poly(U)-binding-splicing factor PUF60 (Fragment)
6.99252	ALAIMCR	A0A0J9YVP6	Poly(U)-binding-splicing factor PUF60 (Fragment)
7.20632	DIDDDLEGEVTEECGK	A0A0J9YVP6	Poly(U)-binding-splicing factor PUF60 (Fragment)
8.08554	GYGFIEYEK	A0A0J9YVP6	Poly(U)-binding-splicing factor PUF60 (Fragment)
7.33992	IFVEFSIASETHK	A0A0J9YVP6	Poly(U)-binding-splicing factor PUF60 (Fragment)
7.42088	IYVASVHQDLSDDDIK	A0A0J9YVP6	Poly(U)-binding-splicing factor PUF60 (Fragment)
6.66296	KQESTVMVLR	A0A0J9YVP6	Poly(U)-binding-splicing factor PUF60 (Fragment)
6.88236	KYAMEQSIK	A0A0J9YVP6	Poly(U)-binding-splicing factor PUF60 (Fragment)
7.78974	LGLPPLTPEQQEALQK	A0A0J9YVP6	Poly(U)-binding-splicing factor PUF60 (Fragment)
6.43383	NMVDPKDIDDDLEGEVTEECGK	A0A0J9YVP6	Poly(U)-binding-splicing factor PUF60 (Fragment)
7.62356	QAFAPFGPIK	A0A0J9YVP6	Poly(U)-binding-splicing factor PUF60 (Fragment)
7.0716	QESTVMVLR	A0A0J9YVP6	Poly(U)-binding-splicing factor PUF60 (Fragment)
7.41117	QGEEEDAEIIVK	A0A0J9YVP6	Poly(U)-binding-splicing factor PUF60 (Fragment)
7.22287	QTIAHQQQQLTNLQMAAQR	A0A0J9YVP6	Poly(U)-binding-splicing factor PUF60 (Fragment)
7.62922	SIDMSWDSVTMK	A0A0J9YVP6	Poly(U)-binding-splicing factor PUF60 (Fragment)
7.38714	SVFEAFGK	A0A0J9YVP6	Poly(U)-binding-splicing factor PUF60 (Fragment)
7.20802	VGRPSNIGQAQPIIDQLAEEAR	A0A0J9YVP6	Poly(U)-binding-splicing factor PUF60 (Fragment)
7.26495	VIIYQEK	A0A0J9YVP6	Poly(U)-binding-splicing factor PUF60 (Fragment)
7.46439	VVAEVYDQER	A0A0J9YVP6	Poly(U)-binding-splicing factor PUF60 (Fragment)
6.83487	VVAEVYDQERFDNSDLSA	A0A0J9YVP6	Poly(U)-binding-splicing factor PUF60 (Fragment)
7.02607	VYVGSIYYELGEDTIR	A0A0J9YVP6	Poly(U)-binding-splicing factor PUF60 (Fragment)
7.37643	WKPPQGTDSIK	A0A0J9YVP6	Poly(U)-binding-splicing factor PUF60 (Fragment)
6.85131	YAMEQSIK	A0A0J9YVP6	Poly(U)-binding-splicing factor PUF60 (Fragment)
6.54381	YELEEAPLTVK	A0A0J9YWZ5	Segment polarity protein dishevelled homolog DVL-1 (Fragment)
7.0202	RSGASAAPAASAAAALAPSATR	A0A0M3HER2	Centromere protein V
6.17511	RDPWYSTVGLLPPVR	A0A0U1RQL9	Endogenous retrovirus group K3 member 1 (Fragment)
7.32169	RCLLAPR	A0A0U1RRE5	Negative regulator of P-body association
6.74669	WDYPEGTPNGGSTTLPSAPPPASAGLK	A0A0U1RRE5	Negative regulator of P-body association
7.78508	DYGNSPLHR	A0A0U1RRM4	Polypyrimidine tract-binding protein 1
6.61406	EGQEDQGLTK	A0A0U1RRM4	Polypyrimidine tract-binding protein 1
7.73471	ENALVQMADGNQAQLAMSHLNGHK	A0A0U1RRM4	Polypyrimidine tract-binding protein 1
6.69926	GPAADPSSPGTSGVGPAAGAGDSR	A0A0U1RRM4	Polypyrimidine tract-binding protein 1
8.27131	GQPIYIQFSNHK	A0A0U1RRM4	Polypyrimidine tract-binding protein 1
7.71016	HQNVQLPR	A0A0U1RRM4	Polypyrimidine tract-binding protein 1
6.20651	HQNVQLPREGQEDQGLTK	A0A0U1RRM4	Polypyrimidine tract-binding protein 1
6.61418	IAIPGLAGAGNSVLLVSNLNPER	A0A0U1RRM4	Polypyrimidine tract-binding protein 1
6.56417	KENALVQMADGNQAQLAMSHLNGHK	A0A0U1RRM4	Polypyrimidine tract-binding protein 1
6.31461	KLPIDVTEGEVISLGLPFGK	A0A0U1RRM4	Polypyrimidine tract-binding protein 1
8.53435	LSLDGQNIYNACCTLR	A0A0U1RRM4	Polypyrimidine tract-binding protein 1
7.50594	LTSLNVK	A0A0U1RRM4	Polypyrimidine tract-binding protein 1
6.35618	MALIQMGSVEEAVQALIDLHNHDLGENHHLR	A0A0U1RRM4	Polypyrimidine tract-binding protein 1
6.65646	MDGIVPDIAVGTK	A0A0U1RRM4	Polypyrimidine tract-binding protein 1
[truncated: 72,389 more rows]

## Sheet: 5ng_single_shot_DIA
5ng_ss_DIA_Average_Intensity	Sequence	Protein ID	Protein Description
[truncated: 19,612 more rows]

[truncated: 7 more sheets: 5ng_2D RP-RP_DIA, 50ng_single_shot_DIA, 50ng_2D RP-RP_DIA, 5ng_single_shot_WWA, 5ng_2D RP-RP_WWA, 50ng_single_shot_WWA, 50ng_2D RP-RP_WWA]
