# Supplementary material for: Repurposed 3D Printer Allows Economical and Programmable Fraction Collection for Proteomics of Nanogram Scale Samples
Source: Anal Chem. 2024 Jul 5;96(28):11439–47. doi: 10.1021/acs.analchem.4c01731 (PMC11256012; doi:10.1021/acs.analchem.4c01731)
Supplement: Supplementary file 4 — ac4c01731_si_004.xlsx [file ac4c01731_si_004.xlsx]

## Sheet: Sheet1
Peptide IDs/min						Protein IDs/min
	5 ng		50ng				5 ng		50ng
Acquisition mode	single-shot	2D RP-RP	single-shot	2D RP-RP		Acquisition mode	single-shot	2D RP-RP	single-shot	2D RP-RP
DDA	320.033	100.308	586.167	237.746		DDA	54.6	17.1875	84.6333	27.4917
DIA	326.867	78.8	996.283	285.554		DIA	57.0833	14.1958	109.533	30.6458
WWA	340.9	64.1875	941.05	299.742		WWA	61.0333	12.95	114.533	33.75
