# Supplementary material for: Repurposed 3D Printer Allows Economical and Programmable Fraction Collection for Proteomics of Nanogram Scale Samples
Source: Anal Chem. 2024 Jul 5;96(28):11439–47. doi: 10.1021/acs.analchem.4c01731 (PMC11256012; doi:10.1021/acs.analchem.4c01731)
Supplement: Supplementary file 5 — ac4c01731_si_005.xlsx [file ac4c01731_si_005.xlsx]

## Sheet: phosphosites_HeLa_IMAC_s_shot
Amino acid	Charge	Localization prob	PEP	Score for localization	Intensity	Position	Protein	Protein names	Sequence window	Phospho (STY) Probabilities	Number of Phospho (STY)
S	2	1	8.71092e-05	137.39	19785000	194	A0A024QZ33	Nuclear speckle splicing regulatory protein 1	ILQTDVKVEENPDADSDFDAKSSADDEIEET	VEENPDADS(1)DFDAK	1
S	3	0.999988	0.00446924	85.45	17471000	270	E9PRD6	GRAM domain-containing protein 1B	NDSSSKSSIETKPDASPQLPKKSITNSTLTS	SSIETKPDAS(1)PQLPK	1
S	2	0.993174	1.67842e-05	150.92	74469000	31	Q00341	Vigilin	RSGLVPQQIKVATLNSEEESDPPTYKDAFPP	VATLNS(0.993)EEES(0.007)DPPTYK	1
S	3	0.999778	7.97904e-05	106.69	9476200	470	A0A024R571	EH domain-containing protein 1	VGKDKPTYDEIFYTLSPVNGKITGANAKKEM	DKPTYDEIFYTLS(1)PVNGK	1
S	3	0.825071	0.000244721	70.293	8837800	334	A0A024R7W5	YTH domain-containing family protein 3	AGSENFGLGVVPVSASPSSVEVHPVLEKLKA	GAGFNQNNGAGSENFGLGVVPVS(0.117)AS(0.825)PS(0.04)S(0.018)VEVHPVLEK	1
S	2	1	0.0426174	80.318	48190000	281	A0A024RA87	Septin-7	YNGVDNNKNKGQLTKSPLAQMEEERREHVAK	S(1)PLAQMEEERR	1
S	3	0.954496	1.02172e-05	83.159	221850000	113	P46379	Large proline-rich protein BAG6	ASSGTGSASATHGGGSPPGTRGPGASVHDRN	APPQTHLPS(0.002)GASSGTGSAS(0.001)AT(0.004)HGGGS(0.954)PPGT(0.039)R	1
S	3	1	0.000375835	64.547	46141000	964	P46379	Large proline-rich protein BAG6	PLPEEPMEVQGAERASPEPQRENASPAPGTT	VGDPPQPLPEEPMEVQGAERAS(1)PEPQR	1;2
S	2	1	1.02678e-16	202.79	134940000	973	P46379	Large proline-rich protein BAG6	QGAERASPEPQRENASPAPGTTAEEAMSRGP	ENAS(1)PAPGTTAEEAMSR	1;2
S	3	0.787867	0.0405419	54.103	19303000	1117	P46379	Large proline-rich protein BAG6	LRSDIQKRLQEDPNYSPQRFPNAQRAFADDP	LQEDPNY(0.212)S(0.788)PQRFPNAQR	1
S	3	0.577233	0.0432259	49.773	24154000	215	G5E9M9	Transcription cofactor vestigial-like protein 4	ASSSPESASRRGQPASPSAHMVSHSHSPSVV	RGQPAS(0.577)PS(0.423)AHMVS(0.709)HS(0.05)HS(0.182)PS(0.057)VVS(0.002)	2
S	3	0.708762	0.0432259	49.773	24154000	222	G5E9M9	Transcription cofactor vestigial-like protein 4	ASRRGQPASPSAHMVSHSHSPSVVS______	RGQPAS(0.577)PS(0.423)AHMVS(0.709)HS(0.05)HS(0.182)PS(0.057)VVS(0.002)	2
S	2	0.48551	0.012333	77.078	0	3029	H0Y7V4	Dynein heavy chain 8, axonemal	DAMTHLIKISRIIRTSCGNALLVGVGGSGKQ	T(0.486)S(0.486)CGNALLVGVGGS(0.029)GKQS(0.001)LS(0.999)R
S	2	0.998695	0.012333	77.078	4152500	3047	H0Y7V4	Dynein heavy chain 8, axonemal	NALLVGVGGSGKQSLSRLASFIAGYQIFQIT	T(0.486)S(0.486)CGNALLVGVGGS(0.029)GKQS(0.001)LS(0.999)R	2
S	3	0.998815	0.0422719	48.405	0	322	H0Y7V4	Dynein heavy chain 8, axonemal	ETINRYLSFLDGARISIEGTVKLKTIDNVNF	Y(0.969)LS(0.033)FLDGARIS(0.999)IEGT(1)VK	3
S	2	0.402982	2.39343e-07	139.12	0	135	A0A075B6F9		AIVSRPLNPFTAKALSGTSPGDSDDVQPGPS	ALS(0.403)GT(0.403)S(0.194)PGDSDDVQPGPSVGPPSK
S	2	1	4.33419e-05	151.73	7927100	36	A0A075B6F9	Nitric oxide synthase-interacting protein	KDTAASGYGTQNIRLSRDAVKDFDCCCLSLQ	DTAASGYGTQNIRLS(1)R	1
S	2	0.993983	0.00058243	144.17	11207000	166	A0A7P0TAX0	Dystrophin	GTTVSSPSTSLQRSDSSQPMLLRVVGSQTSD	S(0.006)DS(0.994)S(0.001)QPMLLR	1
S	2	0.640952	0.023137	73.666	0	167	A0A7P0TAX0	Dystrophin	TTVSSPSTSLQRSDSSQPMLLRVVGSQTSDS	S(0.036)DS(0.323)S(0.641)QPMLLR	1
S	2	0.652144	8.74743e-11	190.82	9424000	156	A0A7P0TAX0	Dystrophin	EQPQAEAKVNGTTVSSPSTSLQRSDSSQPML	VNGTTVS(0.151)S(0.652)PS(0.151)T(0.036)S(0.009)LQR	1
S	4	0.977722	4.63028e-06	109.4	121500000	347	A0A075B6Q2	Formin-binding protein 1-like	RHSSDINHLVTQGRESPEGSYTDDANQEVRG	HSSDINHLVT(0.005)QGRES(0.978)PEGS(0.013)Y(0.004)TDDANQEVR	1;2
S	2	0.986181	0.000420179	127.29	4430200	351	A0A075B6Q2	Formin-binding protein 1-like	DINHLVTQGRESPEGSYTDDANQEVRGPPQQ	ESPEGS(0.986)Y(0.003)T(0.011)DDANQEVR	1
S	4	0.50179	0.00265664	62.107	51587000	334	A0A075B6Q2	Formin-binding protein 1-like	SEVEGKTGGRGDRRHSSDINHLVTQGRESPE	RHS(0.502)S(0.498)DINHLVT(0.097)QGRES(0.872)PEGS(0.019)Y(0.009)T(0.003)DDANQEVR	2
S	4	0.653437	0.000861133	108.25	61559000	335	A0A075B6Q2	Formin-binding protein 1-like	EVEGKTGGRGDRRHSSDINHLVTQGRESPEG	RHS(0.347)S(0.653)DINHLVTQGR	1
S	2	0.998921	0.00765809	84.169	12486000	141	A0A075B6Q2	Formin-binding protein 1-like	DFPFEDYSQHIYRTISDGTISASKQESGKMD	TIS(0.999)DGT(0.001)ISASK	1
S	2	1	0.00427416	103.13	7502400	2483	A0A075B730	Epiplakin	LAQAQAQARAEAEAGSPRPDPREALRAATME	AEAEAGS(1)PRPDPR	1
S	2	0.999894	0.000372209	106.39	970800000	2693	A0A075B730	Epiplakin	ERLSKVSFRGLRRQVSASELHTSGILGPETL	QVS(1)ASELHTSGILGPETLR	1
S	2	1	0.00233201	111.31	1603700	124	A0A087WWI2	Myomegalin	EDIYKRNIELKVEVESLKRELQDKKQHLDKT	NIELKVEVES(1)LK	1
S	2	0.483234	0.000385515	122.5	0	816	A0A075B754	ATPase family AAA domain-containing protein 5	RKAQKAADPVPSFDESSQDTSEKSQDCDVQC	AADPVPSFDES(0.483)S(0.483)QDT(0.025)S(0.008)EK
S	2	0.483234	0.000385515	122.5	0	817	A0A075B754	ATPase family AAA domain-containing protein 5	KAQKAADPVPSFDESSQDTSEKSQDCDVQCK	AADPVPSFDES(0.483)S(0.483)QDT(0.025)S(0.008)EK
S	2	0.992975	3.82372e-08	164.53	5605800	356	A0A075B754	ATPase family AAA domain-containing protein 5	RIFLKQKQFEMENSLSDPENEQTVQKRKSNV	QFEMENS(0.007)LS(0.993)DPENEQTVQK	1
S	2	0.983194	0.00128511	105.58	1425900	180	A0A075B785	LisH domain and HEAT repeat-containing protein KIAA1468	EPSTASGGGQLNRAGSISTLDSLDFARYSDD	AGS(0.983)IS(0.017)TLDSLDFAR	1
S	2	0.897837	1.19908e-05	107.49	1919300	56	A0A075B785	LisH domain and HEAT repeat-containing protein KIAA1468	LGAGSGLDPGSAGSLSPQDPVALGSSARPGL	LGAGSGLDPGS(0.002)AGS(0.1)LS(0.898)PQDPVALGSSAR	1
S	3	0.333324	0.00810943	51.034	0	167	A0A075B785	LisH domain and HEAT repeat-containing protein KIAA1468	VPGAAGVGGAGGREPSTASGGGQLNRAGSIS	QSGTPPGMGAPGVPGAAGVGGAGGREPS(0.333)T(0.333)AS(0.333)GGGQLNR
S	3	0.333324	0.00810943	51.034	0	170	A0A075B785	LisH domain and HEAT repeat-containing protein KIAA1468	AAGVGGAGGREPSTASGGGQLNRAGSISTLD	QSGTPPGMGAPGVPGAAGVGGAGGREPS(0.333)T(0.333)AS(0.333)GGGQLNR
S	3	0.306514	0.00376901	74.873	0	281	A0A075B7E9	SLIT-ROBO Rho GTPase-activating protein 2	PLKTSPVVAPTSEPSSPLHTQLLKDPEPA__	T(0.081)S(0.081)PVVAPT(0.298)S(0.115)EPS(0.119)S(0.307)PLHT(0.001)QLLK
S	2	0.969346	0.000245971	162.31	75394000	158	A0A087WSV0	Bcl-2-like protein 12	KLASDPALRSKLVRLSSDSFARLVELFCSRD	LVRLS(0.969)S(0.019)DS(0.011)FAR	1
S	3	0.993059	0.0229351	66.387	8404900	365	A0A087WSW7	Lymphoid-specific helicase	IANMFGSSEKETIELSPTGRPKRRTRKSINY	ETIELS(0.993)PT(0.007)GRPK	1
S	2	0.549324	0.00384215	88.427	828660	234	A0A087WXA6	GRIP1-associated protein 1	KSRSGLEELVLSEMNSPSRTQTGDSSSISSF	SGLEELVLS(0.396)EMNS(0.549)PS(0.055)R	1
S	3	0.704901	0.00142731	72.949	16127000	271	A0A087WXA6	GRIP1-associated protein 1	REKESSAVPARSLSSSPQAQPPRPAELSDEE	S(0.001)LS(0.079)S(0.215)S(0.705)PQAQPPRPAELSDEEVAELFQR	1
S	2	0.453001	1.22608e-09	176.19	0	250	A0A087WXA6	GRIP1-associated protein 1	PSRTQTGDSSSISSFSYREILREKESSAVPA	TQTGDSS(0.002)S(0.285)IS(0.076)S(0.183)FS(0.453)YR
S	3	0.525356	0.00596979	61.417	652250	898	A0A087WT80	Phosphoinositide phospholipase C;1-phosphatidylinositol 4,5-bisphosphate phosphodiesterase beta-1	RAALEKSAKKDSKKKSEPSSPDHGSSTIEQD	S(0.525)EPS(0.199)S(0.199)PDHGS(0.048)S(0.015)T(0.013)IEQDLAALDAEMTQK	1
S	2	0.586158	0.000851887	112.44	2195800	1120	A0A087WT80	Phosphoinositide phospholipase C;1-phosphatidylinositol 4,5-bisphosphate phosphodiesterase beta-1	SLSSDPGKVNHKTPSSEELGGDIPGKEFDTP	TPS(0.414)S(0.586)EELGGDIPGK	1
S	2	0.994073	5.69674e-05	146.77	6022400	94	A0A087WTB8	Ubiquitin carboxyl-terminal hydrolase;Ubiquitin carboxyl-terminal hydrolase isozyme L3	SGSTLKKFLEESVSMSPEERARYLENYDAIR	FLEESVS(0.006)MS(0.994)PEER	1
S	3	1	0.00114893	96.133	5773500	203	A0A7P0TBG4	Protein AATF	DSQGESEEDRAGDRNSEDDGVVMTFSSVKVS	AGDRNS(1)EDDGVVMTFSSVK	1
S	2	0.921549	0.000367073	160.03	7663700	279	A0A087WTL4	Bcl-2-like protein 13	SLDSNGAGEKSENNSSNSDIVHVEKEEVPEG	SENNS(0.053)S(0.922)NS(0.025)DIVHVEK	1
S	2	0.499872	0.00365141	84.41	0	346	A0A087WTL4	Bcl-2-like protein 13	LGTREPDTEVITVEKSSPATSLFVELDEEEV	S(0.5)S(0.5)PATSLFVELDEEEVK
S	2	0.499872	0.00365141	84.41	0	347	A0A087WTL4	Bcl-2-like protein 13	GTREPDTEVITVEKSSPATSLFVELDEEEVK	S(0.5)S(0.5)PATSLFVELDEEEVK
S	3	0.780954	0.0104727	80.411	19515000	24	A0A087WTQ7	DNA damage-binding protein 2	TQKTSEIVLRPRNKRSRSPLELEPEAKKLCA	RS(0.781)RS(0.219)PLELEPEAK	1
S	2	1	0.000286525	60.598	618800000	26	A0A087WTQ7	DNA damage-binding protein 2	KTSEIVLRPRNKRSRSPLELEPEAKKLCAKG	S(1)PLELEPEAK	1
S	2	0.646125	0.0178599	87.647	2329500	23	Q5JWB9	Transmembrane protein 230	LATGIPSSKVKYSRLSSTDDGYIDLQFKKTP	LS(0.646)S(0.155)T(0.199)DDGYIDLQFKK	1
S	2	0.789248	3.93271e-05	147.39	11275000	24	Q5JWB9	Transmembrane protein 230	ATGIPSSKVKYSRLSSTDDGYIDLQFKKTPP	LSS(0.789)T(0.21)DDGYIDLQFK	1
S	3	0.988684	0.00105056	83.106	8260000	254	A0A087X0S7	Leucine-rich repeat-containing protein 41	PPCRLCGEASRGRAPSRDEGSLLLGSRRPRR	GRAPS(0.989)RDEGS(0.011)LLLGSR	1
S	2	0.999868	2.14686e-29	233.47	12540000	230	A0A087WTV6	Pyrroline-5-carboxylate reductase 2	RVKLESPTVSTLTPSSPGKLLTRSLALGGKK	LESPTVSTLTPSS(1)PGK	1
S	3	1	0.00401459	83.167	15624000	300	A0A087WVR3	E3 ubiquitin-protein ligase UHRF1	IFVDEVFKIERPGEGSPMVDNPMRRKSGPSC	IERPGEGS(1)PMVDNPMR	1
S	3	1	0.00347056	84.159	4660700	652	A0A087WVR3	E3 ubiquitin-protein ligase UHRF1	NSKREEEEQQEGGFASPRTGKGKWKRKSAGG	REEEEQQEGGFAS(1)PR	1
S	2	0.956867	0.00156962	110.93	2314500	567	A0A087WTW5	CASP8-associated protein 2	KDLKLSFMKKLNLTLSPAKKQPVSQDNQHKI	LNLT(0.043)LS(0.957)PAK	1
S	3	0.860181	8.45216e-05	125.79	9153100	1278	A0A087WTW5	CASP8-associated protein 2	KSEKNEGSSIEDAQTSQHATLKPERSFEILT	NEGSSIEDAQT(0.053)S(0.86)QHAT(0.087)LKPER	1
S	2	1	0.00943116	83.045	1870900	1537	A0A087WTW5	CASP8-associated protein 2	QYHPNLPMHAVIMEKSNDHFIVKIRRATPST	S(1)NDHFIVK	1
S	3	0.74315	0.00152983	95.206	11082000	113	E5RIM1	E3 SUMO-protein ligase NSE2	PDLKLLVEKKFLALQSKNSDADFQNNEKFVQ	FLALQS(0.743)KNS(0.257)DADFQNNEK	1
S	2	0.993666	0.0156712	65.895	1761300	190	A0A087WU05	C-Maf-inducing protein	PCDRKPTLPLRLLHPSPDLVSQEATLSEARL	LLHPS(0.994)PDLVS(0.006)QEAT(0.001)LSEAR	1
S	4	0.981704	0.040777	41.908	8417900	73	A0A087WU33	SRC kinase signaling inhibitor 1	YPREYRTLGGGGGGGSGGRRFSNVGLVHTSE	SSPPMLSADDAEY(0.001)PREY(0.007)RT(0.01)LGGGGGGGS(0.982)GGR
S	3	0.943392	8.56649e-07	106.81	22204000	500	H7C3J6	Sterile alpha motif domain-containing protein 11	LRAPERELGTGEQPLSPTTATSPYGGGHALA	ELGT(0.004)GEQPLS(0.943)PT(0.043)T(0.01)ATSPYGGGHALAGQTSPK	1
S	3	0.558191	5.508e-05	89.879	23073000	519	H7C3J6	Sterile alpha motif domain-containing protein 11	ATSPYGGGHALAGQTSPKQENGTLALLPGAP	ELGT(0.001)GEQPLS(0.184)PT(0.485)T(0.275)AT(0.049)S(0.007)PY(0.08)GGGHALAGQT(0.36)S(0.558)PK	2
S	3	0.765909	0.000643791	91.067	3029600	273	A0A087WU78	Nance-Horan syndrome protein	RRIRAQRGQSIAASLSHSAGNISALADKGDT	GQSIAAS(0.082)LS(0.766)HS(0.099)AGNIS(0.053)ALADK	1
S	2	0.90035	0.0186571	72.815	6129800	61	A0A087WUB0	E3 ubiquitin-protein ligase TRAF7	KADGTSTYKQHCRTPSSSSTLAYSPRDEEDS	T(0.007)PS(0.9)S(0.062)S(0.019)S(0.005)T(0.005)LAY(0.001)SPR	1
S	3	0.510668	0.0169312	72.302	0	13	A0A087WUB0	E3 ubiquitin-protein ligase TRAF7	___MSSGKSARYNRFSGGPSNLPTPDVTTGT	Y(0.307)NRFS(0.511)GGPS(0.182)NLPTPDVTTGTR	1
S	3	1	9.27455e-06	144.3	42503000	550	A0A087WUB9	Beta-catenin-like protein 1	RHIIKEYAENIGDGRSPEFRENEQKRILGLL	EYAENIGDGRS(1)PEFRENEQK	1
S	2	0.828757	0.0373064	72.615	5084100	185	A0A087WUJ7	Beta-hexosaminidase;Beta-hexosaminidase subunit alpha	RAGAVAERLWSNKLTSDLTFAYERLSHFRCE	LT(0.191)S(0.829)DLT(0.744)FAY(0.236)ERLSHFR	2
S	3	0.872118	0.0146006	70.986	12556000	76	H0YBT0	Myc proto-oncogene protein	EDIWKKFELLPTPPLSPSRRSGLCSPSYVAV	KFELLPT(1)PPLS(0.872)PS(0.128)RR	1;2
S	3	0.743824	0.0179202	72.769	17345000	295	H0YBT0	Myc proto-oncogene protein	SVEKRQAPGKRSESGSPSAGGHSKPPHSPLV	S(0.011)ES(0.173)GS(0.744)PS(0.058)AGGHS(0.016)KPPHS(0.998)PLVLK	2
S	3	0.997979	0.0179202	72.769	40850000	307	H0YBT0	Myc proto-oncogene protein	ESGSPSAGGHSKPPHSPLVLKRCHVSTHQHN	S(0.011)ES(0.173)GS(0.744)PS(0.058)AGGHS(0.016)KPPHS(0.998)PLVLK	1;2
S	2	1	1.08077e-05	159.58	3193600	66	A0A087WUT6	Eukaryotic translation initiation factor 5B	QDFDEDDILKELEELSLEAQGIKADRETVAV	ELEELS(1)LEAQGIK	1
S	2	1	0.00704475	85.924	7550400	1168	A0A087WUT6	Eukaryotic translation initiation factor 5B	KGQEVCVKIEPIPGESPKMFGRHFEATDILV	IEPIPGES(1)PK	1
S	2	0.999645	9.43529e-23	214.52	10175000	186	A0A087WUT6	Eukaryotic translation initiation factor 5B	SKKIKERSRINSSGESGDESDEFLQSRKGQK	INSSGES(1)GDESDEFLQSR	1
S	2	0.999536	0.000210362	129.98	16545000	190	A0A087WUT6	Eukaryotic translation initiation factor 5B	KERSRINSSGESGDESDEFLQSRKGQKKNQK	INSSGESGDES(1)DEFLQSR	1
S	2	1	3.91713e-09	149.82	23532000	107	A0A087WUT6	Eukaryotic translation initiation factor 5B	TSKDKKKKGQKGKKQSFDDNDSEELEDKDSK	KQS(1)FDDNDS(1)EELEDK	1;2
S	2	1	5.56219e-90	149.82	364010000	113	A0A087WUT6	Eukaryotic translation initiation factor 5B	KKGQKGKKQSFDDNDSEELEDKDSKSKKTAK	KQS(1)FDDNDS(1)EELEDK	1;2
S	2	1	7.16965e-24	241.68	39935000	164	A0A087WUT6	Eukaryotic translation initiation factor 5B	KAKGKAQKSNKKWDGSEEDEDNSKKIKERSR	KWDGS(1)EEDEDNSK	1
S	3	0.799745	7.82e-08	167.97	28814000	435	A0A087WUT6	Eukaryotic translation initiation factor 5B	EATLKLLQAQGVEVPSKDSLPKKRPIYEDKK	LLQAQGVEVPS(0.8)KDS(0.2)LPK	1
S	2	0.633867	2.20922e-05	153.06	10600000	438	A0A087WUT6	Eukaryotic translation initiation factor 5B	LKLLQAQGVEVPSKDSLPKKRPIYEDKKRKK	LLQAQGVEVPS(0.366)KDS(0.634)LPK	1
S	2	1	2.24961e-16	174.81	1224400000	214	A0A087WUT6	Eukaryotic translation initiation factor 5B	GQKKNQKNKPGPNIESGNEDDDASFKIKTVA	NKPGPNIES(1)GNEDDDASFK	1
S	3	0.333333	0.00316608	64.779	0	9	A0A087WUT6	Eukaryotic translation initiation factor 5B	_______MGKKQKNKSEDSTKDDIDLDALAA	NKS(0.333)EDS(0.333)T(0.333)KDDIDLDALAAEIEGAGAAK
S	3	0.333333	0.00316608	64.779	0	12	A0A087WUT6	Eukaryotic translation initiation factor 5B	____MGKKQKNKSEDSTKDDIDLDALAAEIE	NKS(0.333)EDS(0.333)T(0.333)KDDIDLDALAAEIEGAGAAK
S	2	0.994718	5.72729e-26	232.26	15059000	135	A0A087WUT6	Eukaryotic translation initiation factor 5B	DSKSKKTAKPKVEMYSGSDDDDDFNKLPKKA	VEMY(0.004)S(0.995)GS(0.001)DDDDDFNK	1
S	2	0.772947	0.00341847	117.13	0	137	A0A087WUT6	Eukaryotic translation initiation factor 5B	KSKKTAKPKVEMYSGSDDDDDFNKLPKKAKG	VEMYS(0.227)GS(0.773)DDDDDFNK	1
S	3	0.997553	0.000984431	86.727	5974500	42	A0A087WUU7	Serine/threonine-protein kinase greatwall	IETKGFNKKDLELALSPIHNSSALPTTGRSC	DLELALS(0.998)PIHNS(0.002)SALPTTGR	1
S	2	0.795966	2.66055e-07	188.15	2633400	125	A0A087WUU7	Serine/threonine-protein kinase greatwall	LGKRSLKRNFELVDSSPCKKIIQNKKTCVEY	NFELVDS(0.204)S(0.796)PCK	1
S	3	1	6.41784e-10	96.052	283590000	166	A0A087WUV8	Basigin	KRRKPEDVLDDDDAGSAPLKSSGQHQNDKGK	RKPEDVLDDDDAGS(1)APLK	1
S	2	0.472328	3.29767e-05	151.7	0	208	B4DGW0	E3 SUMO-protein ligase PIAS2	DPPAKRKCIFMSETQSSPTKGVLMYQPSSVR	CIFMS(0.002)ET(0.01)QS(0.472)S(0.468)PT(0.048)K
S	2	0.589928	1.47611e-33	229.23	5895900	2340	Q01082	Spectrin beta chain, non-erythrocytic 1	RAQTLPTSVVTITSESSPGKREKDKEKDKEK	AQT(1)LPTSVVTIT(0.002)S(0.017)ES(0.59)S(0.391)PGKR	2
S	3	0.801241	1.39308e-66	107.88	128060000	2341	Q01082	Spectrin beta chain, non-erythrocytic 1	AQTLPTSVVTITSESSPGKREKDKEKDKEKR	AQTLPTSVVTIT(0.028)S(0.085)ES(0.085)S(0.801)PGK	1
S	4	0.988915	0.0138813	46.101	6092400	817	Q01082	Spectrin beta chain, non-erythrocytic 1	TLHEQASALPQEHAESPDVRGRLSGIEERYK	DVAEEIANY(0.001)RPT(0.001)LDT(0.002)LHEQAS(0.007)ALPQEHAES(0.989)PDVR	1
S	3	0.836029	0.00591575	87.748	52776000	2164	Q01082	Spectrin beta chain, non-erythrocytic 1	EMVNGATEQRTSSKESSPIPSPTSDRKAKTA	T(0.29)S(0.351)S(0.419)KES(0.836)S(0.104)PIPS(0.997)PT(0.001)S(0.002)DRK	1;2;3
S	2	0.928945	3.68665e-05	145.61	74767000	2165	Q01082	Spectrin beta chain, non-erythrocytic 1	MVNGATEQRTSSKESSPIPSPTSDRKAKTAL	ES(0.071)S(0.929)PIPS(0.866)PT(0.103)S(0.031)DRK	2;3
S	3	0.9968	3.68665e-05	87.748	121030000	2169	Q01082	Spectrin beta chain, non-erythrocytic 1	ATEQRTSSKESSPIPSPTSDRKAKTALPAQS	T(0.29)S(0.351)S(0.419)KES(0.836)S(0.104)PIPS(0.997)PT(0.001)S(0.002)DRK	1;2;3
S	2	1	0.00106198	127.74	4820000	2128	Q01082	Spectrin beta chain, non-erythrocytic 1	AESQQQWDTSKGEQVSQNGLPAEQGSPRMAE	GEQVS(1)QNGLPAEQGS(1)PR	2
S	2	1	0.000553834	127.74	399430000	2138	Q01082	Spectrin beta chain, non-erythrocytic 1	KGEQVSQNGLPAEQGSPRMAETVDTSEMVNG	GEQVS(1)QNGLPAEQGS(1)PR	1;2
S	2	1	0.023626	113.71	88168000	2358	Q01082	Spectrin beta chain, non-erythrocytic 1	GKREKDKEKDKEKRFSLFGKKK_________	RFS(1)LFGK	1
S	3	0.999971	0.0118302	62.633	37053000	2102	Q01082	Spectrin beta chain, non-erythrocytic 1	VRRQQEEEERKRRPPSPEPSTKVSEEAESQQ	RRPPS(1)PEPSTK	1
S	2	0.757849	3.68665e-05	148.52	16316000	2161	Q01082	Spectrin beta chain, non-erythrocytic 1	DTSEMVNGATEQRTSSKESSPIPSPTSDRKA	T(0.105)S(0.137)S(0.758)KES(0.287)S(0.713)PIPS(0.984)PT(0.012)S(0.004)DRK	3
S	2	0.990965	7.09933e-19	213.71	4824600	2122	Q01082	Spectrin beta chain, non-erythrocytic 1	TKVSEEAESQQQWDTSKGEQVSQNGLPAEQG	VSEEAESQQQWDT(0.009)S(0.991)K	1
S	3	0.986063	0.0380813	46.558	2736600	522	A0A087WV57	Protein kinase C-binding protein 1	LSESVQQQSTPVPLISPKRQIRSRFQLNLDK	ELS(0.001)ES(0.001)VQQQS(0.006)T(0.007)PVPLIS(0.986)PKR	1
S	2	0.595009	0.000153144	171.32	0	381	A0A087WV57	Protein kinase C-binding protein 1	IDKQEKVKLNFDMTASPKILMSKPVLSGGTG	LNFDMT(0.405)AS(0.595)PK	1
S	2	0.42229	0.00217515	95.662	0	214	A0A087WV97	Stromal membrane-associated protein 2	SNTLEKDLDLLASVPSPSSSGSRKVVGSMPT	DLDLLAS(0.01)VPS(0.422)PS(0.08)S(0.08)S(0.08)GS(0.328)R
S	2	0.987829	0.0104939	72.489	2430100	39	A0A087WVA3	Zinc finger protein 33B;Zinc finger protein 33A	VTVGFTQEEWQHLDPSQRALYRDVMLENYSN	DVTVGFT(0.012)QEEWQHLDPS(0.988)QR	1
S	3	0.944859	5.40456e-18	186.54	116730000	66	K7EQH1	Uncharacterized protein C18orf25	VISSMPCLLMELRRDSSESQLASTESDKPTT	RDS(0.945)S(0.273)ES(0.782)QLASTESDKPTTGR	1;2
S	2	0.484115	0.0318312	72.772	0	67	K7EQH1	Uncharacterized protein C18orf25	ISSMPCLLMELRRDSSESQLASTESDKPTTG	DS(0.484)S(0.484)ES(0.032)QLASTESDKPTTGR
S	3	0.781855	4.0755e-12	186.54	51856000	69	K7EQH1	Uncharacterized protein C18orf25	SMPCLLMELRRDSSESQLASTESDKPTTGRV	RDS(0.945)S(0.273)ES(0.782)QLASTESDKPTTGR	2
S	2	0.99765	0.00126492	104.81	7104600	848	A0A087WVP4	Smoothelin	AGSPGGPRAAVQRSTSFGVPNANSIKQMLLD	ST(0.002)S(0.998)FGVPNANSIK	1
S	2	0.782389	0.000726188	90.882	2083900	307	A0A087WVP4	Smoothelin	PPPSPPKTTSPEPQESPTLPSTEGQVVNKLL	T(0.023)T(0.023)S(0.023)PEPQES(0.782)PT(0.136)LPS(0.009)T(0.003)EGQVVNK	1
S	2	1	1.00533e-16	202.94	14586000	237	Q9NW25	Single-stranded DNA-binding protein 3	NGSLGSGDIDGLPKNSPNNISGISNPPGTPR	NS(1)PNNISGISNPPGTPR	1
S	2	1	1.71761e-07	169.62	37896000	179	A0A7I2V641	26S proteasome non-ATPase regulatory subunit 1	EEKTSSAFVGKTPEASPEPKDQTLKMIKILS	T(0.002)S(0.002)S(0.003)AFVGKT(0.993)PEAS(1)PEPK	2
S	3	0.439979	0.00115471	77.505	0	154	A0A7I2V641	26S proteasome non-ATPase regulatory subunit 1	IASVPGSTNTGTVPGSEKDSDSMETEEKTSS	TVGTPIASVPGS(0.004)T(0.001)NT(0.003)GT(0.025)VPGS(0.44)EKDS(0.313)DS(0.167)MET(0.047)EEK
S	2	0.998526	0.000360671	153.54	57428000	169	C9J0A7	Charged multivesicular body protein 2b	AARSLPSASTSKATISDEEIERQLKALGVD_	AT(0.001)IS(0.999)DEEIER	1
S	3	1	5.16505e-05	58.461	7417400	169	A0A0U1RQL3	Kinesin-like protein;Kinesin-like protein KIF1B	VRGEENLAGWRPRGDSLILEHQWELEKLELL	GDS(1)LILEHQWELEK	1
S	3	0.949049	0.000539402	107.07	6441400	175	C9JHC7	DNA polymerase delta subunit 2	ILAGNLLSHSTQSRDSINKAKYLTKKTQAAS	VILAGNLLSHS(0.004)T(0.014)QS(0.034)RDS(0.949)INK	1
S	4	0.999963	0.029949	61.477	5236000	454	E7EQL6	Proline dehydrogenase 1, mitochondrial	KYVPYGPVMEVLPYLSRRALENSSLMKGTHR	Y(0.845)VPY(0.155)GPVMEVLPYLS(1)R	2
S	2	0.999847	0.00303857	112.84	20949000	10	A0A087WWN2	Cullin-4A	______MADEAPRKGSFSALVGRTNGLTKPA	KGS(1)FSALVGR	1
S	2	0.999996	0.000164847	154.48	36988000	626	A0A494C001	Putative RNA-binding protein 15	RSPESDRPRKRHCAPSPDRSPELSSSRDRYN	HCAPS(1)PDRS(0.999)PELSSSR	2
S	2	0.99938	0.000164847	154.48	36988000	630	A0A494C001	Putative RNA-binding protein 15	SDRPRKRHCAPSPDRSPELSSSRDRYNSDND	HCAPS(1)PDRS(0.999)PELSSSR	2
S	2	0.705031	0.000560886	116.74	5685700	83	A0A494C001	Putative RNA-binding protein 15	YDTGGGSSSSRLHSYSSPSTKNSSGGGESRS	LHS(0.005)YS(0.705)S(0.288)PS(0.002)TK	1
S	2	0.997979	0.00600601	88.496	151320000	250	A0A494C001	Putative RNA-binding protein 15	GHRHPPGGGGGQRSLSPGGAALGYRDYRLQQ	S(0.002)LS(0.998)PGGAALGYR	1
S	3	0.352595	0.00869484	72.793	0	829	A0A494C001	Putative RNA-binding protein 15	AILLAVPGSSDSRSSSSSAASDTATSTQRPL	S(0.135)S(0.135)S(0.353)S(0.022)S(0.353)AAS(0.002)DTATSTQRPLR
S	3	0.352595	0.00869484	72.793	0	831	A0A494C001	Putative RNA-binding protein 15	LLAVPGSSDSRSSSSSAASDTATSTQRPLRN	S(0.135)S(0.135)S(0.353)S(0.022)S(0.353)AAS(0.002)DTATSTQRPLR
S	2	0.984493	0.000605886	118.71	4641200	560	A0A494C001	Putative RNA-binding protein 15	PPPPVRERSTRTAATSVPAYEPLDSLDRRRD	TAAT(0.016)S(0.984)VPAYEPLDSLDR	1
S	2	0.999996	6.65042e-05	165.51	20825000	697	A0A494C001	Putative RNA-binding protein 15	ERDRKHRTTAPTEGKSPLKKEDRSDGSAPST	TTAPTEGKS(1)PLK	1
S	3	1	2.73267e-07	161.59	124880000	236	E7EUC9	DNA mismatch repair protein Mlh1	RGPTSSNPRKRHREDSDVEMVEDDSRKEMTA	HREDS(1)DVEMVEDDSRK	1
S	2	0.967403	0.000244306	128.74	2603600	165	E7EUC9	DNA mismatch repair protein Mlh1	QKLDAFLQPLSKPLSSQPQAIVTEDKTDISS	PLS(0.033)S(0.967)QPQAIVTEDK	1
S	3	0.995313	0.0290958	53.519	13532000	634	A0A087WX60	Myopalladin	MNEIEFRLERTPVDESDDEIQHDEIPTGKCI	T(0.004)PVDES(0.995)DDEIQHDEIPTGK	1
S	2	0.999985	0.00282854	115.91	8049000	675	H0Y8C9	ATP-binding cassette sub-family A member 2	TTLEEVFLKVSEEDQSLENSEADVKESRKDV	VSEEDQS(1)LENS(1)EADVK	1;2
S	2	1	0.00282854	115.91	4037400	679	H0Y8C9	ATP-binding cassette sub-family A member 2	EVFLKVSEEDQSLENSEADVKESRKDVLPGA	VSEEDQS(1)LENS(1)EADVK	2
S	3	0.65942	0.0327165	60.968	3242600	5	A0A087WXM6	60S ribosomal protein L17	___________MVRYSLDPENPTKSCKSRGS	VRY(0.341)S(0.659)LDPENPTK	1
S	2	0.990509	0.0075387	84.169	3661800	264	A0A087WXP2	Nuclear factor 1;Nuclear factor 1 X-type	SPSYYNINQVTLGRRSITSPPSTSTTKRPKS	S(0.991)IT(0.009)SPPSTSTTK	1
S	2	0.998683	1.42664e-05	121.5	8517600	300	A0A087WXP2	Nuclear factor 1;Nuclear factor 1 X-type	MESPVDDVFYPGTGRSPAAGSSQSSGWPNDV	S(0.999)PAAGS(0.001)SQSSGWPNDVDAGPASLK	1
S	3	0.971289	0.000960018	103.6	1595700	747	A0A087WYC0	Golgin subfamily A member 2	LAGSVEPAQGEAREGSPRDNPTAQQIMQLLR	EGS(0.971)PRDNPT(0.029)AQQIMQLLR	1
S	2	0.760408	0.0014639	101.72	1611300	238	A0A087WYC0	Golgin subfamily A member 2	EEKECSMSRVQELETSLAELRNQMEPPAGPS	VQELET(0.24)S(0.76)LAELR	1
S	3	0.99997	0.0289359	61.417	9067800	82	A0A494C058	Protein TALPID3	FYATKPKKMDSKMKHSVPVLPHGDQQYLFSP	HS(1)VPVLPHGDQQY(0.071)LFS(0.93)PS(0.999)R
S	3	0.929965	0.0289359	61.417	9067800	96	A0A494C058	Protein TALPID3	HSVPVLPHGDQQYLFSPSREMPTFSGTLEGH	HS(1)VPVLPHGDQQY(0.071)LFS(0.93)PS(0.999)R
S	3	0.999317	0.0289359	61.417	9067800	98	A0A494C058	Protein TALPID3	VPVLPHGDQQYLFSPSREMPTFSGTLEGHLI	HS(1)VPVLPHGDQQY(0.071)LFS(0.93)PS(0.999)R
S	3	1	1.73032e-05	129.08	11021000	2171	O15020	Spectrin beta chain, non-erythrocytic 2	QRLEHSSFPEGPGPGSGDEANGPRGERQTRT	LEHSSFPEGPGPGS(1)GDEANGPR	1
S	2	0.999716	0.00331534	94.532	2349900	2	A0A087WYS1	UTP--glucose-1-phosphate uridylyltransferase	______________MSQDGASQFQEVIRQEL	S(1)QDGASQFQEVIR	1
S	2	0.999981	3.21703e-05	176.23	0	113	Q15185	Prostaglandin E synthase 3	WLSVDFNNWKDWEDDSDEDMSNFDRFSEMMN	DWEDDS(1)DEDMSNFDR	1
S	2	0.999805	0.000779337	135.95	243170000	14	A0A087WZ13	Ribonucleoprotein PTB-binding 1	__MAADVSVTHRPPLSPKSGAEVEAGDAAER	AADVSVTHRPPLS(1)PK	1
S	3	0.999999	0.00743292	82.121	55424000	617	A0A087WZ13		REPALGPHGPSRHKMSPPPSGFGERSSGGSG	HKMS(1)PPPSGFGER	1
S	2	0.995223	0.00105729	123.11	17940000	567	A0A087WZ13		GSSSSKAFQLKSRLLSPLSSARLPPEPGLSD	LLS(0.995)PLS(0.005)SAR	1
S	2	0.994337	0.0188126	95.666	2201100	299	A0A087WZ32	Pleckstrin homology domain-containing family A member 2	GRPPLEEKKALCKAPSVASSWQPWTPVPQAG	APS(0.994)VAS(0.001)S(0.005)WQPWTPVPQAGEK
S	3	0.979111	7.9424e-06	135.17	3846400	264	A0A087WZ32	Pleckstrin homology domain-containing family A member 2	ALKCHPRETSFSRSISLTRPGSSSLSSGPNS	S(0.009)IS(0.979)LT(0.012)RPGSSSLSSGPNSILCR	1
S	3	1	0.0432827	55.127	29264000	395	A0A087WZ40	Ensconsin	PPGSVKAAPAQVRPPSPGNIRPVKREVKVEP	AAPAQVRPPS(1)PGNIRPVK	1
S	2	0.990643	0.000188219	141.74	14436000	222	A0A087WZ40	Ensconsin	MNLSKYVDPVISKRLSSSSATLLNSPDRARR	RLS(0.991)S(0.008)S(0.001)SATLLNS(1)PDR	1;2
S	2	0.999675	0.000188219	141.74	27461000	231	A0A087WZ40	Ensconsin	VISKRLSSSSATLLNSPDRARRLQLSPWESS	RLS(0.991)S(0.008)S(0.001)SATLLNS(1)PDR	1;2
S	3	0.999583	0.000956134	103.71	15181000	377	A0A087X2G1	ATP-dependent RNA helicase DDX1	TDDVHAKDNTRPGANSPEMWSEAIKILKGEY	DNTRPGANS(1)PEMWSEAIK	1
S	3	1	0.0398039	61.11	0	31	A0A087WZE9	Non-histone chromosomal protein HMG-17;High mobility group nucleosome-binding domain-containing protein 3	SKVTKQEPTRRSARLSAKPAPPKPEPKPRKT	LS(1)AKPAPPKPEPK	1
S	3	0.77229	0.000672749	82.216	23911000	151	C9JUT4	Lipoma-preferred partner	PYKPRPPQSSTGSTASPPVSTPVTGHKRMVI	PRPPQS(0.074)S(0.018)T(0.05)GS(0.05)T(0.034)AS(0.772)PPVSTPVTGHK	1
S	2	0.999971	0.00174359	107.79	5985200	742	M0QZS0	Rho guanine nucleotide exchange factor 18	LMGKDESTSRNRRSLSPILPGRHSPAPPPDP	SLS(1)PILPGR	1
S	2	0.333333	0.000359914	127.18	0	670	A0A087WZG6	Partitioning defective 3 homolog B	ESPSKDFGPTLGLKKSSSLESLQTAVAEVRK	S(0.333)S(0.333)S(0.333)LESLQTAVAEVR
S	2	0.333333	0.000359914	127.18	0	671	A0A087WZG6	Partitioning defective 3 homolog B	SPSKDFGPTLGLKKSSSLESLQTAVAEVRKN	S(0.333)S(0.333)S(0.333)LESLQTAVAEVR
S	2	0.333333	0.000359914	127.18	0	672	A0A087WZG6	Partitioning defective 3 homolog B	PSKDFGPTLGLKKSSSLESLQTAVAEVRKND	S(0.333)S(0.333)S(0.333)LESLQTAVAEVR
S	3	0.863853	0.0302027	52.172	2798500	715	A0A087WZU1	Protein-tyrosine-phosphatase;Phosphatidylinositol phosphatase PTPRQ	EVLYKNIDTLYMKNTSTTDIILRNLRPHTLY	NIDT(0.09)LY(0.923)MKNT(0.865)S(0.864)T(0.303)T(0.955)DIILR	4
S	2	0.976937	0.0163346	98.04	7545500	1123	A0A087WZV0	Inositol hexakisphosphate and diphosphoinositol-pentakisphosphate kinase 2	GCIDDATRGSAVKRFSISFARHPTNEHLHLY	RFS(0.977)IS(0.023)FAR	1
S	3	0.999998	0.00106226	110.84	19248000	1021	A0A087WZV0	Inositol hexakisphosphate and diphosphoinositol-pentakisphosphate kinase 2	LHYTSGVGTGRRRRRSGEQITSSPVSPKSLA	RRS(1)GEQITSSPVSPK	1
S	3	0.495548	0.0027851	91.712	0	1206	A0A087WZV0	Inositol hexakisphosphate and diphosphoinositol-pentakisphosphate kinase 2	DVPRKTAEISSTALRSSPIMRKKVSLNTYTP	TAEISST(0.008)ALRS(0.496)S(0.496)PIMR
S	3	0.495548	0.0010497	91.712	0	1207	A0A087WZV0	Inositol hexakisphosphate and diphosphoinositol-pentakisphosphate kinase 2	VPRKTAEISSTALRSSPIMRKKVSLNTYTPA	TAEISST(0.008)ALRS(0.496)S(0.496)PIMR
S	3	0.777298	1.86703e-12	139.56	7953100	997	A0A087WZV0	Inositol hexakisphosphate and diphosphoinositol-pentakisphosphate kinase 2	SRKTATNDEESPLSVSSPEGTGTWLHYTSGV	TATNDEESPLS(0.164)VS(0.777)S(0.059)PEGTGTWLHYTSGVGTGR	1
S	2	0.993709	0.0168926	74.475	2245800	713	A0A087WZX0	B-cell CLL/lymphoma 9-like protein	GTPMGMEFGGGRGLLSPPMGQSGLREVDPPM	GLLS(0.994)PPMGQS(0.006)GLR	1
S	2	1	0.0238613	87.49	0	776	A0A087WZX0	B-cell CLL/lymphoma 9-like protein	QKMRGPGDLMGPQGLSPEEMARVRAQNSSGV	GPGDLMGPQGLS(1)PEEMAR	1
S	2	0.591087	0.0341557	55.972	2774400	917	A0A087WZX0	B-cell CLL/lymphoma 9-like protein	QVHSPLVTSPSANLKSPQTPSQMVPLPSANP	S(0.591)PQT(0.376)PS(0.033)QMVPLPSANPPGPLK	1
S	2	0.967687	0.00681163	115.8	0	967	A0A087WZX0	B-cell CLL/lymphoma 9-like protein	TGSPSRLKSPSMAVPSPGWVASPKTAMPSPG	SPSMAVPS(0.968)PGWVAS(0.032)PK	1
S	3	0.673681	0.00168041	85.525	3340100	897	A0A087WZX0	B-cell CLL/lymphoma 9-like protein	ISINQMGSPGMGHLKSPTLSQVHSPLVTSPS	S(0.674)PT(0.324)LS(0.002)QVHSPLVT(0.247)S(0.513)PS(0.24)ANLK	2
S	3	0.917981	0.00856193	84.169	2450800	905	A0A087WZX0	B-cell CLL/lymphoma 9-like protein	PGMGHLKSPTLSQVHSPLVTSPSANLKSPQT	SPT(0.006)LS(0.076)QVHS(0.918)PLVT(0.528)S(0.45)PS(0.021)ANLK	2
S	3	0.513203	0.00168041	85.525	3340100	910	A0A087WZX0	B-cell CLL/lymphoma 9-like protein	LKSPTLSQVHSPLVTSPSANLKSPQTPSQMV	S(0.674)PT(0.324)LS(0.002)QVHSPLVT(0.247)S(0.513)PS(0.24)ANLK	2
S	2	0.994143	0.0156546	76.326	5298400	980	A0A087WZX0	B-cell CLL/lymphoma 9-like protein	VPSPGWVASPKTAMPSPGVSQNKQPPLNMNS	TAMPS(0.994)PGVS(0.006)QNK	1
S	2	0.849951	0.000827527	119.62	1304600	173	H7C2F6	Kinesin-like protein;Kinesin-like protein KIF3A	TSKGKARPKTGRRKRSAKPETVIDSLLQ___	S(0.85)AKPET(0.15)VIDSLLQ	1
S	2	0.9971	1.35755e-05	152.94	15498000	80	F8VQD8	CCR4-NOT transcription complex subunit 2	GIPSRTNSMSSSGLGSPNRSSPSIICMPKQQ	TNSMSSS(0.003)GLGS(0.997)PNR	1
S	3	0.999838	2.16018e-15	191.46	12132000	9	A0A7P0Z4H4	Protein Jade-2	_______MEEKRRKYSISSDNSDTTDSHATS	KYS(1)ISSDNSDTTDSHATSTSASR	1
S	2	0.432654	0.00144806	78.837	0	316	A0A669KAW5	Phospholipase DDHD1	EPTSVSENEGISTIPSPVTSPVLSRRHYGES	EPT(0.001)S(0.001)VS(0.013)ENEGIS(0.259)T(0.259)IPS(0.433)PVT(0.022)S(0.01)PVLSR
S	3	0.999967	0.00088079	102.63	32728000	127	A0A087X0H9	RNA-binding protein 26	KEEEREKKFSRRLNHSPPQSSSRYRENRSRD	LNHS(1)PPQSSSR	1
S	3	0.496504	1.3138e-05	142.72	0	283	A0A7I2YQC1	Serine/threonine-protein kinase MARK1	GESLSSGNLCQRSRPSSDLNNSTLQSPAHLK	S(0.007)RPS(0.497)S(0.497)DLNNSTLQSPAHLK
S	3	0.496504	1.3138e-05	142.72	0	284	A0A7I2YQC1	Serine/threonine-protein kinase MARK1	ESLSSGNLCQRSRPSSDLNNSTLQSPAHLKV	S(0.007)RPS(0.497)S(0.497)DLNNSTLQSPAHLK
S	3	0.750292	0.003186	60.95	4822900	927	A0A087X0K9	Tight junction protein ZO-1	SPGFKPASQQKAEASSPVPYLSPETNPASST	AEAS(0.246)S(0.75)PVPY(0.002)LSPETNPASSTSAVNHNVNLTNVR	1
S	3	0.255426	0.0305102	50.237	0	275	A0A087X0K9	Tight junction protein ZO-1	VQRDERATLLNVPDLSDSIHSANASERDDIS	ATLLNVPDLS(0.255)DS(0.255)IHS(0.255)ANAS(0.234)ER
S	3	0.255426	0.0305102	50.237	0	277	A0A087X0K9	Tight junction protein ZO-1	RDERATLLNVPDLSDSIHSANASERDDISEI	ATLLNVPDLS(0.255)DS(0.255)IHS(0.255)ANAS(0.234)ER
S	3	0.255426	0.0305102	50.237	0	280	A0A087X0K9	Tight junction protein ZO-1	RATLLNVPDLSDSIHSANASERDDISEIQSL	ATLLNVPDLS(0.255)DS(0.255)IHS(0.255)ANAS(0.234)ER
S	3	1	0.00922832	78.088	10002000	1413	A0A087X0K9	Tight junction protein ZO-1	YSSKGKPPEADGVDRSFGEKRYEPIQATPPP	GKPPEADGVDRS(1)FGEK	1
S	2	0.750343	0.000641863	106.89	4673700	968	A0A087X0K9	Tight junction protein ZO-1	NVRLEEPTPAPSTSYSPQADSLRTPSTEAAH	LEEPTPAPS(0.028)T(0.028)S(0.111)Y(0.081)S(0.75)PQADS(0.002)LR	1
S	2	0.5	0.0102915	81.525	2033300	353	A0A087X0K9	Tight junction protein ZO-1	LRSRDEERISKPGAVSTPVKHADDHTPKTVE	PGAVS(0.5)T(0.5)PVK	1
S	4	0.771435	0.000282538	71.78	5465100	402	A0A087X0K9	Tight junction protein ZO-1	PVYAQVGQPDVDLPVSPSDGVLPNSTHEDGI	PVYAQVGQPDVDLPVS(0.771)PS(0.225)DGVLPNS(0.002)T(0.002)HEDGILRPS(0.001)MK	1
S	3	0.999996	0.0303703	62.077	3083500	1051	A0A087X0K9	Tight junction protein ZO-1	NLTYEPQLPYVEKQASRDLEQPTYRYESSSY	QAS(1)RDLEQPTYR	1
S	3	0.999753	0.00125215	88.486	17668000	1111	A0A087X0K9	Tight junction protein ZO-1	DKQPYPSRPPFDNQHSQDLDSRQHPEESSER	QPYPSRPPFDNQHS(1)QDLDSR	1
S	4	0.663764	0.00250573	80.002	14197000	329	A0A087X0K9	Tight junction protein ZO-1	RSPDQRSEPSDHSRHSPQQPSNGSLRSRDEE	S(0.001)EPS(0.026)DHS(0.31)RHS(0.664)PQQPSNGSLR	1
S	3	0.782562	0.00217995	75.956	2965600	1579	A0A087X0K9	Tight junction protein ZO-1	SSKTPTSPKTLVKSHSLAQPPEFDSGVETFS	S(0.217)HS(0.783)LAQPPEFDSGVETFSIHAEK	1
S	2	0.999992	1.56902e-11	206.13	138980000	617	A0A087X0K9	Tight junction protein ZO-1	WRFRGLRSSKRNLRKSREDLSAQPVQTKFPA	S(1)REDLSAQPVQTK	1
S	3	0.999924	6.70339e-10	140.21	55350000	125	A0A087X0K9	Tight junction protein ZO-1	KKVQIPVSRPDPEPVSDNEEDSYDEEIHDPR	VQIPVSRPDPEPVS(1)DNEEDSYDEEIHDPR	1
S	2	0.999998	1.54959e-49	272.64	40340000	658	A0A087X0M4	Kanadaptin	THFKETQTHENMSQLSEEEQNKDYQDCSKTT	ETQTHENMSQLS(1)EEEQNK	1
S	2	1	3.87426e-30	242.67	39648000	258	A0A087X0M4	Kanadaptin	KQQQILLEKKMLGEDSDEEEEMDTSERKINA	MLGEDS(1)DEEEEMDTSER	1
S	2	1	0.0220939	71.379	4894800	28	A0A087X0M4	Kanadaptin	SQDLSGDFKKPALPVSPAARSKAPASSSSNP	PALPVS(1)PAAR	1
S	2	0.997327	0.00163044	99.813	9292300	374	A0A087X0N3	Nucleolar protein 4-like	GLRSRVKYGVKTTPESPPYSSGSYDSIKTEV	TTPES(0.997)PPYS(0.001)SGSYDSIK	1
S	2	0.999979	0.00863479	88.486	1321400	776	A0A804HLJ3	Lysine-specific demethylase 6A	MTADAVCSPSHGDSKSPGLLSSDNPQLSALL	S(1)PGLLSSDNPQLSALLMGK	1
S	2	1	0.0120747	83.948	3002000	528	A0A087X0X3	Heterogeneous nuclear ribonucleoprotein M	SGVERMGPAIERMGLSMERMVPAGMGAGLER	MGLS(1)MER	1
S	3	0.904212	6.704e-05	94.495	2266000	119	H0Y4V6	Serine/threonine-protein kinase Chk2	NESTALPQVLAQPSTSRKRPREGEAEGAETT	KFQDLLSEENESTALPQVLAQPS(0.048)T(0.048)S(0.904)R	1
S	2	0.981773	0.000908147	113.67	3412700	218	A0A087X151	Zinc finger MYM-type protein 2	ASFPRNQKQPGVDSLSPVASLPKQIFQPSVQ	QPGVDS(0.01)LS(0.982)PVAS(0.008)LPK	1
S	3	1	0.0323069	55.04	10689000	213	A0A087X1M6	Fibronectin type-III domain-containing protein 3A	KDKMSSPPSSPQKCPSPINEHNGLIKGQIAG	CPS(1)PINEHNGLIK	1
S	3	0.499469	4.18203e-06	93.29	0	102	A0A087X1S3		EEMETDMDVADVAMESSPGSSISMEHRLDVE	IQRPNTTQEGEEMETDMDVADVAMES(0.499)S(0.499)PGSSISMEHR
S	3	0.499469	4.18203e-06	93.29	0	103	A0A087X1S3		EMETDMDVADVAMESSPGSSISMEHRLDVEL	IQRPNTTQEGEEMETDMDVADVAMES(0.499)S(0.499)PGSSISMEHR
S	2	0.636141	0.0126868	77.372	1333600	498	A0A087X1U1	Arf-GAP with GTPase, ANK repeat and PH domain-containing protein 1	SLQSCESSKNKSRLTSQSEAMALQSIRNMRG	LT(0.356)S(0.636)QS(0.008)EAMALQSIR	1
S	2	0.746028	0.00205544	84.689	3112100	1158	A0A087X256	WASH complex subunit 7	EENQEKKEKEEETKTSNGDLSDSTVSADPVV	EEET(0.007)KT(0.218)S(0.746)NGDLS(0.028)DSTVSADPVVK	1
S	2	0.999961	0.00599653	86.344	2562700	385	E7ER32	MKL/myocardin-like protein 1	KTELIERLRAYQDQISPVPGAPKAPAATSIL	AYQDQIS(1)PVPGAPK	1
S	2	0.973606	2.75677e-10	180.39	19963000	454	E7ER32	MKL/myocardin-like protein 1	SGVVKFGSTGSTPPVSPTPSERSLLSTGDEN	FGS(0.002)T(0.002)GS(0.038)T(0.957)PPVS(0.974)PT(0.026)PS(0.001)ER	2
S	2	0.889516	0.00103057	72.676	21168000	333	E7ER32	MKL/myocardin-like protein 1	SSSGAPGPCGLARQNSTSLTGKPGALPANLD	QNS(0.89)T(0.102)S(0.007)LT(0.001)GKPGALPANLDDMK	1
S	2	0.815501	0.0214393	70.529	1276300	156	E7ER32	MKL/myocardin-like protein 1	LEARVSEPLLSATSASPTQVVSQLPMGRDSR	VSEPLLS(0.001)AT(0.004)S(0.004)AS(0.816)PT(0.148)QVVS(0.028)QLPMGR	1
S	2	0.990909	0.0370743	89.561	7665000	289	A0A087X2C4	Protocadherin-7	PNGQRYDSVNEKLSDSPSMGRYRSVNGGPGS	LS(0.005)DS(0.991)PS(0.004)MGR
S	3	1	0.00443292	85.636	17532000	514	A0A087X2C4		SQPKLSTFMPVDERGSQEKLANGEAAIMGDR	LSTFMPVDERGS(1)QEK	1
S	2	0.454971	7.05044e-08	168.46	0	315	A0A087X2C4	Protocadherin-7	GGPGSPDLARHYKSSSPLPTVQLHPQSPTAG	S(0.225)S(0.32)S(0.455)PLPTVQLHPQS(0.991)PT(0.009)AGK
S	2	0.991395	7.05044e-08	168.46	82546000	326	A0A087X2C4	Protocadherin-7	YKSSSPLPTVQLHPQSPTAGKKHQAVQDLPP	S(0.225)S(0.32)S(0.455)PLPTVQLHPQS(0.991)PT(0.009)AGK	1;2
S	2	0.964758	0.00409034	86.548	7183100	572	A0A087X2C4		NPEDIPLTKTGEYKPSPVNTLTRREVYL___	TGEYKPS(0.965)PVNT(0.982)LT(0.053)R	1;2
S	2	0.990125	0.038053	111.63	4696700	297	A0A087X2C4	Protocadherin-7	VNEKLSDSPSMGRYRSVNGGPGSPDLARHYK	Y(0.01)RS(0.99)VNGGPGS(1)PDLAR	2
S	2	0.999992	0.038053	111.63	4696700	304	A0A087X2C4	Protocadherin-7	SPSMGRYRSVNGGPGSPDLARHYKSSSPLPT	Y(0.01)RS(0.99)VNGGPGS(1)PDLAR	2
S	2	0.952893	0.00305265	77.027	3339800	134	A0A494C142	BRCA1-associated RING domain protein 1	KDASAQQDSYEFVSPSPPADVSERAKKASAR	DASAQQDSYEFVS(0.043)PS(0.953)PPADVS(0.004)ER	1
S	4	0.482885	0.010671	58.712	0	1439	A0A8I5KU01	E3 ubiquitin-protein ligase HECTD1	EVMILRRPSLQRRAGSRSDVTHHAVTSQLPQ	AGS(0.483)RS(0.132)DVT(0.132)HHAVT(0.132)S(0.122)QLPQVPAGAGSR
S	3	0.499951	1.79352e-06	115.38	62024000	631	A0A8I5KU01	E3 ubiquitin-protein ligase HECTD1	ARLGVISKVSTLAGPSSDDENEEESKPEKED	VSTLAGPS(0.5)S(0.5)DDENEEESKPEKEDEPQEDAK	1
S	3	0.499951	1.79352e-06	115.38	62024000	632	A0A8I5KU01	E3 ubiquitin-protein ligase HECTD1	RLGVISKVSTLAGPSSDDENEEESKPEKEDE	VSTLAGPS(0.5)S(0.5)DDENEEESKPEKEDEPQEDAK	1
S	3	0.76152	0.0399114	58.83	27329000	388	A0A088AWN2	WD repeat-containing protein 20	RDRANSTQSRLSKRNSTDSRPVSVTYRFGSV	RNS(0.762)T(0.237)DS(0.001)RPVSVTYR	1
S	3	0.998103	0.000520397	115.04	22336000	465	A0A088AWN2	WD repeat-containing protein 20	TTPGNSVPPPLPRSNSLPHSAVSNAGSKSSV	S(0.002)NS(0.998)LPHSAVSNAGSK	1
S	3	0.99318	4.38509e-05	120.99	20530000	2508	E9PDC2	Protein prune homolog 2	HEDPTANKDSGQESESIPEYTAEEEREDNRL	DSGQESES(0.993)IPEY(0.004)T(0.003)AEEEREDNR	1
S	3	0.999999	0.0116494	70.167	22286000	217	E9PDC2	Protein prune homolog 2	DSLVEHDEEFVQRQDSPRDNSERNLSLTDFV	DSLVEHDEEFVQRQDS(1)PR	1
S	3	0.996699	5.3487e-28	220.91	8848600	905	E9PDC2	Protein prune homolog 2	PPEIPSHSANVKDTHSPDAPAASGTSESEAL	DT(0.003)HS(0.997)PDAPAASGTSESEALISHLDK	1
S	2	1	1.86199e-05	151.22	10008000	1852	E9PDC2	Protein prune homolog 2	NGDNSTGLQVSEKGASPDMAPILEPVDRRIP	GAS(1)PDMAPILEPVDR	1
S	3	0.566899	0.000178908	80.667	4742200	1822	E9PDC2	Protein prune homolog 2	TVLPPIGYQADIKGSSQPASHKGSPEPSEIN	GS(0.439)S(0.567)QPAS(0.992)HKGS(0.99)PEPS(0.011)EINGDNS(0.001)T(0.001)GLQVSEK	3
S	3	0.992161	0.000178908	80.667	4742200	1826	E9PDC2	Protein prune homolog 2	PIGYQADIKGSSQPASHKGSPEPSEINGDNS	GS(0.439)S(0.567)QPAS(0.992)HKGS(0.99)PEPS(0.011)EINGDNS(0.001)T(0.001)GLQVSEK	3
S	3	0.989741	0.000178908	80.667	4742200	1830	E9PDC2	Protein prune homolog 2	QADIKGSSQPASHKGSPEPSEINGDNSTGLQ	GS(0.439)S(0.567)QPAS(0.992)HKGS(0.99)PEPS(0.011)EINGDNS(0.001)T(0.001)GLQVSEK	3
S	3	0.670313	0.0105907	48.655	2001000	666	E9PDC2	Protein prune homolog 2	IPPQSLQQSSRNRISSGPGNLDMWASPHTDN	IS(0.326)S(0.67)GPGNLDMWAS(0.001)PHT(0.001)DNSSEINTTHNLDENELK	1
S	2	1	0.0160244	77.192	4135300	1483	E9PDC2	Protein prune homolog 2	TEWWKASPQEGRLIESPFERELSDSSGVLEI	LIES(1)PFER	1
S	2	0.996462	1.12947e-09	177.44	4001500	1311	E9PDC2	Protein prune homolog 2	SNLIASYQEKNEHDISATVQPEDARVISTSS	NEHDIS(0.996)AT(0.004)VQPEDAR	1
S	2	0.954632	3.36568e-30	243.16	14643000	238	E9PDC2	Protein prune homolog 2	ERNLSLTDFVGDESPSPERLKNTGKRIPPTP	NLSLTDFVGDES(0.045)PS(0.955)PER	1
S	2	0.994211	0.00442213	107.09	11138000	340	E9PDC2	Protein prune homolog 2	ESWKEHKPSSIDRRASDSVFQPKSLEFTKSG	RAS(0.994)DS(0.006)VFQPK	1
S	2	0.497845	0.000719037	113.28	0	1429	E9PDC2	Protein prune homolog 2	TETEMQITAVEKEKRSSPETGTTGDVAWQIS	S(0.498)S(0.498)PET(0.004)GTTGDVAWQISPK
S	3	0.678916	2.87186e-12	176.46	8023700	1430	E9PDC2	Protein prune homolog 2	ETEMQITAVEKEKRSSPETGTTGDVAWQISP	RS(0.29)S(0.679)PET(0.03)GTTGDVAWQISPK	1
S	2	0.999353	0.00285606	107.39	5758200	1444	E9PDC2	Protein prune homolog 2	SSPETGTTGDVAWQISPKASFPKNEDNSQLE	RS(0.093)S(0.074)PET(0.084)GT(0.128)T(0.621)GDVAWQIS(0.999)PK	2
S	2	0.903726	0.0344021	59.884	557890	864	A0A090HNM7	DNA repair protein complementing XP-G cells	RAVTCMLRKEKEAAASEIEAVSVAMEKEFEL	EAAAS(0.904)EIEAVS(0.096)VAMEK	1
S	2	0.922095	0.000350383	127.52	15177000	358	A0A090HNM7	DNA repair protein complementing XP-G cells	SDAPGLPNGRELTPASPTCTNSVSKNETHAE	ELTPAS(0.922)PT(0.059)CT(0.019)NSVSK	1
S	2	0.999166	0.0144596	77.74	5725200	173	A0A090HNM7	DNA repair protein complementing XP-G cells	CEKLKTEKEPDATPPSPRTLLAMQAALLGSS	EPDAT(0.001)PPS(0.999)PR	1
S	2	0.93982	7.82851e-05	138.98	54820000	216	A0A090HNM7	DNA repair protein complementing XP-G cells	ARGRNAPAAVDEGSISPRTLSAIKRALDDDE	NAPAAVDEGS(0.06)IS(0.94)PR	1
S	2	1	0.00026827	117.7	6251300	1764	A0A096LNH6	Dedicator of cytokinesis protein 1	ILSETISPLRPQRPKSQVMNVIGSERRFSVS	S(1)QVMNVIGSER	1
S	2	1	5.13678e-05	78.401	4486100	100	A0A096LNM2	F-box/WD repeat-containing protein 5	AGDPATSPCRIFDLGSDNEEVVAGPAPAHAK	IFDLGS(1)DNEEVVAGPAPAHAK	1
S	2	0.499978	0.00284813	79.004	1454500	484	A0A096LNU0	Colorectal mutant cancer protein	EQSLILGQFRAAGVGSSPGDQSGDENITQML	AAGVGS(0.5)S(0.5)PGDQSGDENITQMLK	1
S	2	0.499978	0.00284813	79.004	1454500	485	A0A096LNU0	Colorectal mutant cancer protein	QSLILGQFRAAGVGSSPGDQSGDENITQMLK	AAGVGS(0.5)S(0.5)PGDQSGDENITQMLK	1
S	2	0.990805	4.52821e-13	195.6	15289000	294	A0A096LNU0	Colorectal mutant cancer protein	ELQTRLQSVQATGPSSPGRLTSTNRPINPST	LQSVQATGPS(0.009)S(0.991)PGR	1
S	2	0.999988	8.54661e-05	138.28	28134000	9	B4DEP1	Adenylosuccinate lyase	_______MAAGGDHGSPDSYRSPLASRYASP	AAGGDHGS(1)PDSYR	1
S	2	0.993401	0.000140905	119.5	69116000	448	C9JFE4	COP9 signalosome complex subunit 1	MMLRAAVLRNQIHVKSPPREGSQGELTPANS	S(0.993)PPREGS(0.007)QGELTPANSQSR	1
S	3	0.99973	0.000671843	107.56	25592000	454	C9JFE4	COP9 signalosome complex subunit 1	VLRNQIHVKSPPREGSQGELTPANSQSRMST	SPPREGS(1)QGELTPANSQSR	1
S	3	0.769231	1.50575e-05	99.311	3634500	14	A0A096LP25	AP2-associated protein kinase 1	__MKKFFDSRREQGGSGLGSGSSGGGGSTSG	EQGGS(0.769)GLGS(0.008)GS(0.111)S(0.111)GGGGS(0.001)TSGLGSGYIGR	1
S	2	0.639414	2.24934e-10	152.62	5401000	18	A0A096LP25	AP2-associated protein kinase 1	KFFDSRREQGGSGLGSGSSGGGGSTSGLGSG	EQGGS(0.345)GLGS(0.639)GS(0.011)S(0.004)GGGGS(0.001)TSGLGSGYIGR	1
S	3	0.413863	5.59733e-06	106.44	0	20	A0A096LP25	AP2-associated protein kinase 1	FDSRREQGGSGLGSGSSGGGGSTSGLGSGYI	REQGGS(0.001)GLGS(0.171)GS(0.414)S(0.414)GGGGSTSGLGSGYIGR
S	2	0.509602	4.41546e-39	228.29	29723000	21	A0A096LP25	AP2-associated protein kinase 1	DSRREQGGSGLGSGSSGGGGSTSGLGSGYIG	EQGGSGLGS(0.011)GS(0.143)S(0.51)GGGGS(0.22)T(0.058)S(0.058)GLGSGYIGR	1
S	3	0.969089	0.00205008	81.696	3565000	1108	A0A096LP25	Uncharacterized protein FLJ45252	SLSKYSRHYSPEDEPSPEAQPIAAYKIVSQT	HYS(0.031)PEDEPS(0.969)PEAQPIAAYK	1
S	3	0.959268	0.00148893	89.043	25426000	637	A0A096LP25	AP2-associated protein kinase 1	PSSPKTQRAGHRRILSDVTHSAVFGVPASKS	RILS(0.959)DVT(0.041)HSAVFGVPASK	1
S	2	1	0.00115767	103.01	17644000	901	A0A096LP25	Uncharacterized protein FLJ45252	PGKLGGAVPFAPPEVSPEQAKTVQGGRKNQF	LGGAVPFAPPEVS(1)PEQAK	1
S	3	0.997949	0.0427019	45.618	10652000	623	A0A096LP25	AP2-associated protein kinase 1	PPAVQGQKVGSLTPPSSPKTQRAGHRRILSD	VGS(0.368)LT(0.637)PPS(0.998)S(0.998)PKT(0.998)QR	4
S	3	0.997949	0.00128557	45.618	31266000	624	A0A096LP25	AP2-associated protein kinase 1	PAVQGQKVGSLTPPSSPKTQRAGHRRILSDV	VGS(0.368)LT(0.637)PPS(0.998)S(0.998)PKT(0.998)QR	2;4
S	3	0.999737	0.0143817	61.03	1071800	1081	F8W7U3	WASH complex subunit FAM21C;WASH complex subunit FAM21A	IAENPANPPVGGKAKSPMFPALGEASSDDDL	AKS(1)PMFPALGEASSDDDLFQSAK	1
S	2	0.495798	0.00362793	97.384	0	1091	F8W7U3	WASH complex subunit FAM21C;WASH complex subunit FAM21A	GGKAKSPMFPALGEASSDDDLFQSAKPKPAK	SPMFPALGEAS(0.496)S(0.496)DDDLFQS(0.008)AK
S	2	0.980319	3.17738e-05	134.52	1387900	1092	F8W7U3	WASH complex subunit FAM21C;WASH complex subunit FAM21A	GKAKSPMFPALGEASSDDDLFQSAKPKPAKK	SPMFPALGEAS(0.016)S(0.98)DDDLFQS(0.003)AK	1
S	3	0.499311	0.000443874	78.206	0	531	F8W7U3	WASH complex subunit FAM21C;WASH complex subunit FAM21A	KASELSKKKASALLFSSDEEDQWNIPASQTH	AS(0.001)ALLFS(0.499)S(0.499)DEEDQWNIPASQTHLASDSR
S	3	0.499311	0.000443874	78.206	0	532	F8W7U3	WASH complex subunit FAM21C;WASH complex subunit FAM21A	ASELSKKKASALLFSSDEEDQWNIPASQTHL	AS(0.001)ALLFS(0.499)S(0.499)DEEDQWNIPASQTHLASDSR
S	2	1	2.03683e-23	227.41	15920000	410	F8W7U3	WASH complex subunit FAM21C;WASH complex subunit FAM21A	FGDEEGDLFKEKAVASPEATVSQTDENKARA	AVAS(1)PEATVSQTDENK	1
S	2	1	0.000570384	119.51	5587100	640	F8W7U3	WASH complex subunit FAM21C;WASH complex subunit FAM21A	TKKKETVSEAPPLLFSDEEEKEAQLGVKSVD	ETVSEAPPLLFS(1)DEEEK	1
S	2	0.903276	9.3255e-08	151.2	1621800	1056	F8W7U3	WASH complex subunit FAM21C;WASH complex subunit FAM21A	LFDSGDIFSTGTGSQSVERTKPKAKIAENPA	GEADLFDSGDIFSTGTGS(0.097)QS(0.903)VER	1
S	2	0.999425	0.00013407	115.63	3191100	539	A0A096LPC5	WASH complex subunit FAM21C	NLKPSSETKTQKGLFSDEEDSEDLFSSQSAS	GLFS(0.999)DEEDS(0.001)EDLFSSQSASNLK	1
S	3	1	0.0413141	50.178	1877600	987	F8W7U3	WASH complex subunit FAM21C;WASH complex subunit FAM21A	SVPRGPIAQWADGAISPNGHRPQLRAASGED	GPIAQWADGAIS(1)PNGHRPQLR	1
S	2	0.695916	1.08509e-05	159.52	4704500	696	F8W7U3	WASH complex subunit FAM21C;WASH complex subunit FAM21A	LTRSAQETVKHSDLFSSSSPWDKGTKPRTKT	HSDLFS(0.696)S(0.039)S(0.039)S(0.227)PWDK	1
S	2	0.933473	0.0282311	89.232	0	1054	A0A096LPC5	WASH complex subunit FAM21C	RPQTRAARRLAAQESSEAEDMSVPRGPIAQW	LAAQES(0.051)S(0.933)EAEDMS(0.016)VPR	1
S	2	0.982835	0.00858741	72.932	1432600	264	F8W7U3	WASH complex subunit FAM21C;WASH complex subunit FAM21A	EDNLFAPPKLTDEDFSPFGSGGGLFSGGKGL	LT(0.001)DEDFS(0.983)PFGS(0.017)GGGLFSGGK	1
S	3	0.897489	0.0125057	77.42	7242000	196	F8W7U3	WASH complex subunit FAM21C;WASH complex subunit FAM21A	EEDIEDIEENTRPKRSRPTSFADELAARIKG	RS(0.897)RPT(0.084)S(0.018)FADELAAR	1
S	2	0.999843	1.32367e-37	248.46	52814000	245	F8W7U3	WASH complex subunit FAM21C;WASH complex subunit FAM21A	KPRKTLKEKKERRTPSDDEEDNLFAPPKLTD	RTPS(1)DDEEDNLFAPPK	1
S	3	0.999104	2.1444e-06	95.245	3608200	908	F8W7U3	WASH complex subunit FAM21C;WASH complex subunit FAM21A	PVLPELAFPSSEHRRSHGLESVPVLPGSGEA	S(0.999)HGLES(0.001)VPVLPGSGEAGVSFDLPAQADTLHSANK	1
S	4	0.739161	0.0021783	61.504	2760100	913	F8W7U3	WASH complex subunit FAM21C;WASH complex subunit FAM21A	LAFPSSEHRRSHGLESVPVLPGSGEAGVSFD	S(0.261)HGLES(0.739)VPVLPGSGEAGVSFDLPAQADTLHSANK	1
S	4	0.533329	1.71806e-05	102.27	3272700	101	F5H0Q6	CLK4-associating serine/arginine rich protein	LDHIPDYTPPLLTTISPEQESDERKCNYERY	AHLDHIPDYTPPLLT(0.086)T(0.259)IS(0.533)PEQES(0.121)DERK	1
S	2	0.251946	0.0158295	75.91	0	492	F5H0Q6	CLK4-associating serine/arginine rich protein	DRYRRGGRGLRHHSSSRSRSSWSLSPSRSRS	HHS(0.096)S(0.197)S(0.252)RS(0.037)RS(0.192)S(0.236)WS(0.19)LS(0.912)PS(0.888)R
S	2	0.912244	0.0158295	75.91	0	501	F5H0Q6	CLK4-associating serine/arginine rich protein	LRHHSSSRSRSSWSLSPSRSRSLTRSRSHSP	HHS(0.096)S(0.197)S(0.252)RS(0.037)RS(0.192)S(0.236)WS(0.19)LS(0.912)PS(0.888)R	3
S	2	0.888067	0.0158295	75.91	0	503	F5H0Q6	CLK4-associating serine/arginine rich protein	HHSSSRSRSSWSLSPSRSRSLTRSRSHSPSP	HHS(0.096)S(0.197)S(0.252)RS(0.037)RS(0.192)S(0.236)WS(0.19)LS(0.912)PS(0.888)R	3
S	4	0.310044	0.000132282	66.791	0	331	F5H0Q6	CLK4-associating serine/arginine rich protein	RSPTPGREEKITFITSFGGSDEEAAAAAAAA	IT(0.273)FIT(0.31)S(0.31)FGGS(0.107)DEEAAAAAAAAAASGVTTGKPPAPPQPGGPAPGR
S	3	0.995053	1.65545e-06	70.808	17533000	335	F5H0Q6	CLK4-associating serine/arginine rich protein	PGREEKITFITSFGGSDEEAAAAAAAAAASG	ITFIT(0.001)S(0.003)FGGS(0.995)DEEAAAAAAAAAASGVTTGKPPAPPQPGGPAPGR	1
S	2	0.997742	0.0204379	91.701	31553000	285	F5H0Q6	CLK4-associating serine/arginine rich protein	QRREFREKRLRGRKISPPSYARRDSPTYDPY	KIS(0.998)PPS(0.002)YAR	1
S	3	1	0.0001531	128.99	74265000	547	F5H0Q6	CLK4-associating serine/arginine rich protein	PSPSPAREKLTRPAASPAVGEKLKKTEPAAG	LTRPAAS(1)PAVGEK	1
S	3	0.430283	1.3573e-05	102.8	0	1149	Q27J81	Inverted formin-2	PTSLLGVLQAEADSTSEGLEDAVHSRGARPP	DPTSLLGVLQAEADS(0.185)T(0.371)S(0.43)EGLEDAVHS(0.013)R
S	3	0.71076	0.00082378	77.401	2155500	589	Q27J81	Inverted formin-2	SNVAREHNSMWASLSSPDAEAVEPDFSSIER	EHNS(0.001)MWAS(0.026)LS(0.261)S(0.711)PDAEAVEPDFSSIER	1
S	3	0.702564	0.00100418	64.594	5322800	1188	Q27J81	Inverted formin-2	DEDEEDTAPESALDTSLDKSFSEDAVTDSSG	GARPPAAGPGGDEDEDEEDTAPES(0.025)ALDT(0.272)S(0.703)LDK	1
S	2	0.999581	1.7417e-23	225.7	5185100	1192	Q27J81	Inverted formin-2	EDTAPESALDTSLDKSFSEDAVTDSSGSGTL	S(1)FSEDAVTDSSGSGTLPR	1
S	3	0.999638	0.0283063	71.933	9325300	69	A8MY87	Kinase suppressor of Ras 1	RIDDVSSMRFDLSHGSPQMVRRDIGLSVTHR	FDLSHGS(1)PQMVR	1
S	2	0.999776	2.25992e-09	184.2	54868000	141	A8MY87	Kinase suppressor of Ras 1	CRISFLPLTRLRRTESVPSDINNPVDRAAEP	RTES(1)VPSDINNPVDR	1
S	2	0.920608	0.0155284	80.455	13174000	62	A0A0A0MQZ8	Ankyrin repeat and KH domain-containing protein 1	VSLPLSSPNIKLNLTSPKRGQKREEGWKEVV	LNLT(0.079)S(0.921)PK	1
S	2	0.499994	0.000192234	118.87	7614200	52	A0A0A0MQZ8	Ankyrin repeat and KH domain-containing protein 1	PNSLSTSYKTVSLPLSSPNIKLNLTSPKRGQ	TVSLPLS(0.5)S(0.5)PNIK	1
S	2	0.499994	0.000192234	118.87	7614200	53	A0A0A0MQZ8	Ankyrin repeat and KH domain-containing protein 1	NSLSTSYKTVSLPLSSPNIKLNLTSPKRGQK	TVSLPLS(0.5)S(0.5)PNIK	1
S	3	0.851229	7.69601e-09	117.07	41539000	115	A0A0A0MR02	Voltage-dependent anion-selective channel protein 2	DQICQGLKLTFDTTFSPNTGKKSGKIKSSYK	LTFDT(0.012)T(0.137)FS(0.851)PNTGKK	1
S	2	0.317907	0.0292441	43.532	0	4	H3BQ74	Target of rapamycin complex subunit LST8	____________MNTSPGTVGSDPVILATAG	MNT(0.318)S(0.318)PGT(0.318)VGS(0.045)DPVILAT(0.001)AGYDHTVR
S	3	0.486195	0.0154633	50.556	0	305	E7ESU0	Ubiquitin carboxyl-terminal hydrolase;Ubiquitin carboxyl-terminal hydrolase 19	GGAKVAVPTGPTPLDSTPPGGAPHPLTGQEE	VAVPT(0.014)GPT(0.013)PLDS(0.486)T(0.486)PPGGAPHPLTGQEEAR
S	4	0.761227	0.000192797	68.664	5931100	181	A0A0A0MR84	Zinc finger protein 446	VKEEPNVDGQEVAPSSPPLAAQSPEGNHGHQ	EEPNVDGQEVAPS(0.246)S(0.761)PPLAAQS(0.991)PEGNHGHQEPAS(0.001)T(0.001)SFHPPR	2
S	4	0.991035	0.000192797	68.664	5931100	188	A0A0A0MR84	Zinc finger protein 446	DGQEVAPSSPPLAAQSPEGNHGHQEPASTSF	EEPNVDGQEVAPS(0.246)S(0.761)PPLAAQS(0.991)PEGNHGHQEPAS(0.001)T(0.001)SFHPPR	2
S	3	0.929691	0.000193812	86.557	6906500	137	A0A0A0MR84	Zinc finger protein 446	QEVLPAAQKTEEPLGSPHPSGTVESPGEGPQ	TEEPLGS(0.93)PHPS(0.035)GT(0.035)VESPGEGPQDTR	1
S	3	1	0.0369062	51.841	0	540	A0A0A0MRA3	Titin	VVISAAKAKEQETRISEEITKKQKQVTQEAI	EQET(1)RIS(1)EEIT(1)K	3
S	3	0.997143	0.0272593	64.275	2585900	7150	A0A0A0MRA3	Titin	RVKMKTLSAYAELVISPSERSDKGIYTLKLE	VKMKTLSAY(0.005)AELVIS(0.997)PS(0.997)ER
S	3	0.997143	0.0272593	64.275	2585900	7152	A0A0A0MRA3	Titin	KMKTLSAYAELVISPSERSDKGIYTLKLENR	VKMKTLSAY(0.005)AELVIS(0.997)PS(0.997)ER
S	3	0.472991	4.15658e-09	136.22	0	567	M0R3F1	Heterogeneous nuclear ribonucleoprotein U-like protein 1	PPQPPPQQPPPPPSYSPARNPPGASTYNKNS	APQQQPPPQQPPPPQPPPQQPPPPPS(0.165)Y(0.362)S(0.473)PAR
S	2	1	7.90968e-08	171.78	13338000	361	M0R3F1	Heterogeneous nuclear ribonucleoprotein U-like protein 1	RKKRNYILDQTNVYGSAQRRKMRPFEGFQRK	NYILDQTNVYGS(1)AQR	1
S	3	0.999928	0.0428101	54.171	6344100	88	A0A0A0MRA8	Band 4.1-like protein 3;Band 4.1-like protein 3, N-terminally processed	AAKQLEYQQLEDDKLSQKSSSSKLSRSPLKI	QLEYQQLEDDKLS(1)QK	1
S	3	0.998328	0.0103778	70.26	2155500	448	A0A0A0MRA8		SSSKRYTMSRSLDGASVNENHEIYMKDSMSA	S(0.001)LDGAS(0.998)VNENHEIY(0.001)MK	1
S	2	0.961093	0.000123612	135.72	1780900	793	A0A0A0MRA8	Band 4.1-like protein 3;Band 4.1-like protein 3, N-terminally processed	ESSTVKTETISFGSVSPGGVKLEISTKEVPV	TETISFGS(0.039)VS(0.961)PGGVK	1
S	3	0.742812	1.29233e-05	107.95	4886600	7	A0A0A0MRA8	Band 4.1-like protein 3;Band 4.1-like protein 3, N-terminally processed	_________MTTESGSDSESKPDQEAEPQEA	T(0.002)T(0.002)ES(0.14)GS(0.743)DS(0.057)ES(0.057)KPDQEAEPQEAAGAQGR	1
S	3	0.998403	2.91658e-09	108.01	20567000	156	Q8WXG6	MAP kinase-activating death domain protein	SLQPLSADSTPDVNQSPRGKRRAKAGSRSRN	EGTHATCASEEGGTESSESGSSLQPLSADS(0.001)T(0.001)PDVNQS(0.998)PR	1
S	2	0.585825	1.806e-18	205.06	10553000	1239	Q8WXG6	MAP kinase-activating death domain protein	GGEGSVHLASSRGTLSDSEIETNSATSTIFG	GT(0.414)LS(0.586)DSEIETNSATSTIFGK	1
S	3	0.561218	1.11076e-06	102.82	5412300	702	Q8WXG6	MAP kinase-activating death domain protein	PDSENSQENPPLRSSSSTTASSSPSTVIHGA	S(0.139)S(0.139)S(0.561)S(0.139)T(0.011)T(0.003)AS(0.002)S(0.002)S(0.002)PS(0.001)T(0.001)VIHGANSEPADSTEMDDK	1
S	3	0.984591	0.0184465	60.093	8219800	660	H0YBF7	Arf-GAP with SH3 domain, ANK repeat and PH domain-containing protein 1	KKRPPPPPPGHKRTLSDPPSPLPHGPPNKGA	T(0.013)LS(0.985)DPPS(0.003)PLPHGPPNK	1
S	3	0.796167	0.0250199	58.49	9834700	1659	A0A0A0MRG9	CDK5 regulatory subunit-associated protein 2	LELRPGGAHPGTCSPSRPGS___________	GNLELRPGGAHPGT(0.091)CS(0.091)PS(0.796)RPGS(0.021)	1
S	4	0.770273	0.0116731	47.175	2034500	1120	A0A0A0MRG9	CDK5 regulatory subunit-associated protein 2	RIEEDNLTYQHLLPESPEPSASHALSDYETS	IEEDNLT(0.092)Y(0.084)QHLLPES(0.77)PEPS(0.019)AS(0.022)HALS(0.009)DY(0.003)ET(0.001)SEK	1
S	2	0.959528	1.05867e-09	190.24	4459000	547	A0A0A0MRG9	CDK5 regulatory subunit-associated protein 2	QPPGSKTIFSKEKKQSSDYEELIQVLKKEQD	KQS(0.96)S(0.04)DYEELIQVLK	1
S	3	1	0.000301391	56.25	18939000	103	A0A0A0MRI1	GPALPP motifs-containing protein 1	FFGPALPPGFKKQDDSPPRPIIGPALPPGFI	QDDS(1)PPRPIIGPALPPGFIK	1
S	2	0.496601	0.00314908	109.84	0	976	H0Y7V8	Non-specific serine/threonine protein kinase;Serine/threonine-protein kinase MRCK alpha	PSPASPRKTKSLSLESTDRGSWDP_______	SLS(0.003)LES(0.497)T(0.497)DRGS(0.004)WDP
S	2	0.998815	0.00700616	85.672	8209800	695	A0A0A0MRM9	Nucleolar and coiled-body phosphoprotein 1	RHEKTKKKRGSYRGGSISVQVNSIKFDSE__	GGS(0.999)IS(0.001)VQVNSIK	1
S	2	1	1.74364e-74	303.45	82048000	707	A0A0A0MRM9	Nucleolar and coiled-body phosphoprotein 1	RGGSISVQVNSIKFDSE______________	GGSISVQVNSIKFDS(1)E	1
S	3	1	0.00447302	85.554	8817500	652	A0A0A0MRM9	Nucleolar and coiled-body phosphoprotein 1	VREEEIEVDSRVADNSFDAKRGAAGDWGERA	VADNS(1)FDAKR	1
S	3	0.984071	0.0391803	54.943	3431400	646	A0A0A0MRM9	Nucleolar and coiled-body phosphoprotein 1	SSPFRRVREEEIEVDSRVADNSFDAKRGAAG	VREEEIEVDS(0.984)RVADNS(0.016)FDAK	1
S	3	0.981797	2.09158e-17	166.13	7804100	465	A0A0A0MRN5	Opioid growth factor receptor	EDTEGRTGPKEGTPGSPSETPGPSPAGPAGD	EGT(0.003)PGS(0.982)PS(0.015)ETPGPSPAGPAGDEPAESPSETPGPR	1
S	2	0.825844	1.26886e-10	172.99	0	485	A0A0A0MRN5	Opioid growth factor receptor	PGPSPAGPAGDEPAESPSETPGPRPAGPAGD	PAGPAGDEPAES(0.826)PS(0.173)ET(0.001)PGPR	1
S	4	0.985628	1.66518e-10	92.552	67687000	432	A0A0A0MRN5	Opioid growth factor receptor	AAVASGGAQTLALAGSPAPSGHPKAGHSENG	KVDEGAGDSAAVASGGAQT(0.002)LALAGS(0.986)PAPS(0.013)GHPK	1
S	3	1	0.000368985	108.47	48309000	263	A0A0A0MRN5	Opioid growth factor receptor	LPHPLEGSRKVEEEGSPGDPDHEASTQGRTC	KVEEEGS(1)PGDPDHEASTQGR	1
S	2	0.997918	5.79152e-28	212.39	13998000	525	A0A0A0MRN5	Opioid growth factor receptor	PGPRPAGPAGDEPAESPSETPGPSPAGPTRD	PAGPAGDEPAES(0.998)PS(0.002)ETPGPSPAGPTR	1
S	2	1	0.00222527	104.49	146970000	326	A0A0A0MRN5	Opioid growth factor receptor	GDEAGGHGEDRPEPLSPKESKKRKLELSRRE	SQGDEAGGHGEDRPEPLS(1)PK	1
S	2	0.999999	0.000150839	122.66	2919900	400	A0A0A0MRP0	MAP7 domain-containing protein 3	PKESVKGSPKESMEASPEAMVKASPKTSLEA	ESMEAS(1)PEAMVK	1
S	3	0.685662	0.0139811	65.765	2807500	165	A0A0A0MRP0	MAP7 domain-containing protein 3	LERRRLADDYQQKRWSWGGSAMANSESKTAN	RWS(0.686)WGGS(0.314)AMANSESK	1
S	2	0.634255	8.68485e-05	146.67	10458000	420	A0A0A0MRP0	MAP7 domain-containing protein 3	VKASPKTSLEASMEASPKAKARDAPKKSEMD	TSLEAS(0.366)MEAS(0.634)PK	1
S	2	0.99809	0.00305238	98.523	9015900	119	B7ZLQ5	Probable global transcription activator SNF2L1	LFAHFIQPSAQKSPTSPLNMKLGRPRIKKDE	SPT(0.002)S(0.998)PLNMK	1
S	2	1	0.00353128	90.259	6862000	39	Q5VV51	Zinc finger protein 691	CVHSQGSEMGSEKEQSPEPHLPEEGEGGKPW	EQS(1)PEPHLPEEGEGGK	1
S	3	0.891781	0.000114993	107.85	27572000	424	A0A0A0MRS6	Ubiquitin carboxyl-terminal hydrolase 48	DNKKVMKDSAPELNVSSSETEEDKEEAKPDG	DSAPELNVS(0.892)S(0.53)S(0.53)ET(0.049)EEDKEEAKPDGEK	1;2
S	3	0.529644	0.000151705	107.85	16986000	425	A0A0A0MRS6	Ubiquitin carboxyl-terminal hydrolase 48	NKKVMKDSAPELNVSSSETEEDKEEAKPDGE	DSAPELNVS(0.892)S(0.53)S(0.53)ET(0.049)EEDKEEAKPDGEK	2
S	3	0.529644	0.000151705	107.85	16986000	426	A0A0A0MRS6	Ubiquitin carboxyl-terminal hydrolase 48	KKVMKDSAPELNVSSSETEEDKEEAKPDGEK	DSAPELNVS(0.892)S(0.53)S(0.53)ET(0.049)EEDKEEAKPDGEK	2
S	5	0.353741	0.0116611	44.178	0	51	A0A0A0MRT2	WW domain-containing adapter protein with coiled-coil	VHTHRVRERDGGTSYSPQENSHNHSALHSSN	DGGT(0.068)S(0.037)Y(0.324)S(0.354)PQENS(0.126)HNHS(0.023)ALHS(0.019)S(0.019)NS(0.019)HS(0.005)S(0.006)NPS(0.001)NNPS(0.001)K
S	3	0.950196	1.30644e-05	93.6	40427000	373	A0A0A0MRT2	WW domain-containing adapter protein with coiled-coil	VSPRSLQRSSSQRSPSPGPNHTSNSSNASNA	S(0.064)S(0.343)S(0.343)QRS(0.281)PS(0.95)PGPNHT(0.011)S(0.004)NS(0.001)S(0.001)NAS(0.001)NAT(0.001)VVPQNSSAR	2
S	3	0.343095	1.30644e-05	93.6	0	367	A0A0A0MRT2	WW domain-containing adapter protein with coiled-coil	QQGHEPVSPRSLQRSSSQRSPSPGPNHTSNS	S(0.064)S(0.343)S(0.343)QRS(0.281)PS(0.95)PGPNHT(0.011)S(0.004)NS(0.001)S(0.001)NAS(0.001)NAT(0.001)VVPQNSSAR
S	3	0.343388	1.30644e-05	93.6	0	368	A0A0A0MRT2	WW domain-containing adapter protein with coiled-coil	QGHEPVSPRSLQRSSSQRSPSPGPNHTSNSS	S(0.064)S(0.343)S(0.343)QRS(0.281)PS(0.95)PGPNHT(0.011)S(0.004)NS(0.001)S(0.001)NAS(0.001)NAT(0.001)VVPQNSSAR
S	3	0.958965	0.000907957	89.049	2685400	216	B6VEX4	Abl interactor 1	LEPVKPPTVPNDYMTSPARLGSQHSPGRTAS	TLEPVKPPT(0.001)VPNDY(0.015)MT(0.024)S(0.959)PAR	1
S	2	0.999913	0.00176941	122.97	35354000	183	B6VEX4	Abl interactor 1	TGTLSRTNPPTQKPPSPPMSGRGTLGRNTPY	TNPPTQKPPS(1)PPMSGR	1;2
S	3	0.369892	1.91019e-05	134.69	0	564	A0A7I2YQR3	Serine/threonine-protein kinase MARK2	QVRDQQNLPYGVTPASPSGHSQGRRGASGSI	DQQNLPYGVT(0.198)PAS(0.37)PS(0.37)GHS(0.062)QGR
S	3	0.369892	1.91019e-05	134.69	0	566	A0A7I2YQR3	Serine/threonine-protein kinase MARK2	RDQQNLPYGVTPASPSGHSQGRRGASGSIFS	DQQNLPYGVT(0.198)PAS(0.37)PS(0.37)GHS(0.062)QGR
S	3	1	0.00121281	93.712	14016000	409	A0A7I2YQR3		KVQRSVSANPKQRRFSDQAGPAIPTSNSYSK	RFS(1)DQAGPAIPTSNSYSK	1
S	2	0.470118	1.59139e-05	149.74	0	421	A0A7I2YQR3		RRFSDQAGPAIPTSNSYSKKTQSNNAENKRP	FSDQAGPAIPT(0.003)S(0.038)NS(0.47)Y(0.019)S(0.47)K
S	2	0.470118	1.59139e-05	149.74	0	423	A0A7I2YQR3		FSDQAGPAIPTSNSYSKKTQSNNAENKRPEE	FSDQAGPAIPT(0.003)S(0.038)NS(0.47)Y(0.019)S(0.47)K
S	3	0.981271	0.00346335	81.713	19849000	40	A0A7I2YQR3	Serine/threonine-protein kinase MARK2	DSKPSSKSNMIRGRNSATSADEQPHIGNYRL	GRNS(0.981)AT(0.009)S(0.009)ADEQPHIGNYR	1
S	3	0.725945	0.00263829	82.877	9366700	390	A0A7I2YQR3	Serine/threonine-protein kinase MARK2	LKPRPSADLTNSSAPSPSHKVQRSVSANPKQ	PRPSADLTNS(0.003)S(0.004)APS(0.726)PS(0.267)HK	1
S	3	0.975179	0.0156655	74.537	17943000	482	A0A7I2YQR3	Serine/threonine-protein kinase MARK2	PTPSTNSVLSTSTNRSRNSPLLERASLGQAS	S(0.975)RNS(0.025)PLLER	1
S	2	0.5	0.0426033	60.102	12296000	540	A0A7I2YQR3	Serine/threonine-protein kinase MARK2	GAPDRTNFPRGVSSRSTFHAGQLRQVRDQQN	S(0.5)T(0.5)FHAGQLR	1
S	2	0.362871	0.0210432	89.344	0	478	A0A7I2YQR3	Serine/threonine-protein kinase MARK2	KKTTPTPSTNSVLSTSTNRSRNSPLLERASL	TTPTPS(0.006)T(0.014)NS(0.048)VLS(0.103)T(0.363)S(0.363)T(0.103)NR
S	2	1	0.00125468	104.59	13911000	455	A0A7I2YQR3	Serine/threonine-protein kinase MARK2	RESGRKASSTAKVPASPLPGLERKKTTPTPS	VPAS(1)PLPGLER	1
S	3	0.965977	0.000721559	94.856	31534000	516	A0A7I2YQR3	Serine/threonine-protein kinase MARK2	GKDSTAPQRVPVASPSAHNISSSGGAPDRTN	VPVAS(0.028)PS(0.966)AHNIS(0.002)S(0.002)S(0.002)GGAPDR	1
S	2	0.999893	0.0373627	93.649	10981000	283	A0A0A0MRW6	Nucleolar protein 6	LPTKNNVRSAWYRGQSPAGDGSPEPPTPRYN	GQS(1)PAGDGSPEPPTPR
S	3	0.911378	0.00134634	102.79	16314000	132	F8WDP1	TBC1 domain family member 22A	GPGLQQKPRPEAEPPSPPSGDLRLVKSVSES	PRPEAEPPS(0.911)PPS(0.089)GDLR	1
S	3	0.791057	2.45495e-10	148.02	11372000	167	F8WDP1	TBC1 domain family member 22A	PAESASDAAPLQRSQSLPHSATVTLGGTSDP	S(0.177)QS(0.791)LPHS(0.016)AT(0.016)VT(0.001)LGGTSDPSTLSSSALSER	1
S	2	0.967796	0.0051203	91.202	1277000	16	H0YC17	TNFAIP3-interacting protein 1	AKELRQKVKYLQDQLSPLTRQREYQEKEIQR	Y(0.001)LQDQLS(0.968)PLT(0.031)R	1
S	3	0.899848	0.0126988	58.5	5231000	17	A0A0A0MS29	Mitochondrial fission factor	QVPERIVVAGNNEDVSFSRPADLDLIQSTPF	IVVAGNNEDVS(0.9)FS(0.098)RPADLDLIQS(0.001)T(0.001)PFK	1
S	2	1	0.0033568	95.854	9025700	96	A0A0A0MS29		SENAVRQNGQLVRNDSLVTPSPQQARVCPPH	NDS(1)LVTPSPQQAR	1
S	2	0.995348	0.00288146	109.44	15016000	81	A0A0A0MS29	Mitochondrial fission factor	EEIRAVGRLKRERSMSENAVRQNGQLVRNDS	S(0.005)MS(0.995)ENAVR	1
S	2	0.386563	0.000440207	95.227	0	2531	A0A0A0MS59	Helicase SRCAP	STLVPGVSETSASPGSPSVRSMSGPESSPPI	GAASTLVPGVS(0.042)ET(0.042)S(0.042)AS(0.179)PGS(0.387)PS(0.308)VR
S	3	0.988555	0.0245189	62.68	7920800	2757	A0A0A0MS59	Helicase SRCAP	SPPKRKRGRPPKNPPSPRPSQLPVLDRDSTS	NPPS(0.989)PRPS(0.011)QLPVLDR	1
S	2	0.99926	0.00231848	94.569	5716400	1600	A0A0A0MS59	Helicase SRCAP	SKDEPDTLTLRSGPPSPPSTATSFGGPRPRR	SGPPS(0.999)PPSTATSFGGPR	1
S	3	0.772403	0.00712301	61.963	1791000	151	A0A0A0MS59	Helicase SRCAP	EELLRSLPPQLLEGPSSPSQTPSSHDSDTRD	SLPPQLLEGPS(0.772)S(0.209)PS(0.013)QT(0.004)PSSHDSDTR	1
S	2	0.596273	0.0163031	68.83	1567700	51	A0A0A0MS59	Helicase SRCAP	LDFIVGQTEKYSDLLSQSLNQPLTSSKAGSS	YSDLLS(0.596)QS(0.402)LNQPLT(0.001)SSK	1
S	2	0.895461	0.00138153	102.58	1865500	61	A0A0A0MS59	Helicase SRCAP	YSDLLSQSLNQPLTSSKAGSSPCLGSSSAAS	YSDLLSQSLNQPLT(0.002)S(0.102)S(0.895)K	1
S	4	0.621571	0.000209941	99.846	22307000	198	K7EPZ6	Methyl-CpG-binding domain protein 1	RRPGAQPLPPPPPSQSPEPTEPHPRALAPSP	RRPGAQPLPPPPPS(0.378)QS(0.622)PEPTEPHPR	1
S	2	0.999722	5.59312e-05	152.11	9036600	599	A0A0A0MS99	Multidrug resistance-associated protein 1	MLVTDSAGKQLQRQLSSSSSYSGDISRHHNS	QLS(1)S(0.007)S(0.293)S(0.621)S(0.077)YS(0.002)GDISR	2
S	2	0.944485	0.000352352	136.14	10943000	600	A0A0A0MS99	Multidrug resistance-associated protein 1	LVTDSAGKQLQRQLSSSSSYSGDISRHHNST	QLSS(0.944)S(0.078)S(0.691)S(0.215)Y(0.022)S(0.048)GDISR	2
S	2	0.690958	5.59312e-05	136.14	62243000	602	A0A0A0MS99	Multidrug resistance-associated protein 1	TDSAGKQLQRQLSSSSSYSGDISRHHNSTAE	QLSS(0.944)S(0.078)S(0.691)S(0.215)Y(0.022)S(0.048)GDISR	1;2
S	2	0.943703	0.00078337	128.73	6210200	603	A0A0A0MS99	Multidrug resistance-associated protein 1	DSAGKQLQRQLSSSSSYSGDISRHHNSTAEL	QLS(0.148)S(0.798)S(0.045)S(0.059)S(0.944)Y(0.005)S(0.001)GDISR	2
S	2	0.994939	5.89682e-12	189.87	2222200	1445	A0A0A0MSA7	Eukaryotic translation initiation factor 4 gamma 3	HNFLLEQKLDFIESDSPCSSEALSKKELSAE	LDFIESDS(0.995)PCS(0.004)S(0.001)EALSK	1
S	3	1	0.00272471	91.789	90649000	494	A0A0A0MSA7	Eukaryotic translation initiation factor 4 gamma 3	QTEEILDSQNLNSRRSPVPAQIAITVPKTWK	RS(1)PVPAQIAITVPK	1
S	3	0.788793	0.000146405	106.23	13837000	593	A0A0A0MSI2	Polyhomeotic-like protein 2	LPEKLPQQDHTTTTDSEMEEPYLQESKEEGA	LPQQDHT(0.049)T(0.049)T(0.03)T(0.083)DS(0.789)EMEEPYLQESK	1
S	2	0.980057	0.00414366	106.58	9626700	141	D6R9B0	Cyclin-dependent kinase 18	SPDLPKPLSRMSRRASLSDIGFGKLETYVKL	RAS(0.98)LS(0.02)DIGFGK	1
S	2	1	0.007512	103.08	1814200	107	D6R9B0	Cyclin-dependent kinase 18	RAAALQPDFDVSKRLSLPMDIRLPQEFLQKL	RLS(1)LPMDIR	1
S	2	0.770521	5.13712e-09	170.37	28906000	33	A0A0A0MSK5	Torsin-1A-interacting protein 1	PLQPSPVMTRRGLRDSHSSEEDEASSQTDLS	DS(0.771)HS(0.282)S(0.948)EEDEASSQTDLSQTISK	2
S	3	0.978819	1.30058e-44	145.14	94253000	35	A0A0A0MSK5	Torsin-1A-interacting protein 1	QPSPVMTRRGLRDSHSSEEDEASSQTDLSQT	GLRDS(0.025)HS(0.979)S(0.996)EEDEASSQTDLSQTISK	1;2
S	3	0.995786	2.00092e-67	145.14	76963000	36	A0A0A0MSK5	Torsin-1A-interacting protein 1	PSPVMTRRGLRDSHSSEEDEASSQTDLSQTI	GLRDS(0.025)HS(0.979)S(0.996)EEDEASSQTDLSQTISK	1;2
S	3	0.433775	0.00780628	63.706	0	42	A0A0A0MSK5	Torsin-1A-interacting protein 1	RRGLRDSHSSEEDEASSQTDLSQTISKKTVR	DSHSSEEDEAS(0.434)S(0.434)QT(0.13)DLS(0.001)QT(0.001)ISK
S	3	0.433775	0.00780628	63.706	0	43	A0A0A0MSK5	Torsin-1A-interacting protein 1	RGLRDSHSSEEDEASSQTDLSQTISKKTVRS	DSHSSEEDEAS(0.434)S(0.434)QT(0.13)DLS(0.001)QT(0.001)ISK
S	2	0.997998	5.68623e-08	160.02	125130000	22	A0A0A0MSK5	Torsin-1A-interacting protein 1	TRLQQQHSEQPPLQPSPVMTRRGLRDSHSSE	LQQQHSEQPPLQPS(0.998)PVMT(0.002)R	1
S	2	0.479953	0.000255225	120.9	0	196	A0A0A0MSK5	Torsin-1A-interacting protein 1	QNDSILKSELGNQSPSTSSRQVTGQPQNASF	SELGNQS(0.06)PS(0.48)T(0.131)S(0.036)S(0.294)R
S	3	0.708682	0.0115703	58.627	2933500	106	A0A0A0MSK5	Torsin-1A-interacting protein 1	VNFSEEGETEEDDQDSSHSSVTTVKARSRDS	VNFSEEGET(0.011)EEDDQDS(0.709)S(0.081)HS(0.081)S(0.081)VT(0.017)T(0.021)VK	1
S	4	0.423508	0.0426836	46.319	0	1275	A0A804HJA6	FERM and PDZ domain-containing protein 3	YSISELDQGDRASLTSDVYPHPPLGMLPREA	AS(0.081)LT(0.424)S(0.424)DVY(0.072)PHPPLGMLPR
S	2	0.851873	0.00131727	107.82	5242800	185	A0A0A0MSQ2	DNA-binding protein RFX5	VSMPPLPGLDLKGSESPEMGPEVTPAPRDEL	GS(0.148)ES(0.852)PEMGPEVTPAPR	1
S	2	0.999999	9.0664e-05	135.09	1969900	99	A0A0A0MSQ9	Vacuolar fusion protein MON1 homolog A	GTRGPPPLPTDMRQISQDFSELSTQLTGVAR	QIS(1)QDFSELSTQLTGVAR	1
S	2	0.999898	4.45685e-08	163	13492000	64	A0A0A0MSQ9	Vacuolar fusion protein MON1 homolog A	EPGAGQEGAMFVHARSYEDLTESEDGAASGD	S(1)YEDLTESEDGAASGDSHK	1
S	4	0.782986	0.012859	53.615	2853700	106	S4R3Z2	Aldo-keto reductase family 1 member C3	YLIHSPMSLKPGEELSPTDENGKVIFDIVDL	AQLDY(0.001)VDLY(0.002)LIHS(0.032)PMS(0.032)LKPGEELS(0.783)PT(0.151)DENGK	1
S	2	0.999821	0.0328215	73.21	0	225	A0A0A0MSU3	RecQ-mediated genome instability protein 1	LIGEPDLVVSVIPNNSNENIPRVTDVLDPAL	LIGEPDLVVSVIPNNS(1)NENIPR	1
S	3	0.999996	0.00752766	79.88	2267800	292	A0A0A0MSU3	RecQ-mediated genome instability protein 1	TIPTRQSSFEPEFVISPRPKEEPSNLSIHVM	QSSFEPEFVIS(1)PRPK	1
S	2	0.959746	6.77979e-05	73.219	1828800	1442	Q9Y6N7	Roundabout homolog 1	AGRRHFHASQCPRPTSPVSTDSNMSAAVMQK	PT(0.038)S(0.96)PVS(0.001)TDS(0.001)NMSAAVMQK	1
S	2	0.998937	0.0153407	90.561	5548000	940	Q9Y6N7	Roundabout homolog 1	RNGLTSTYAGIRKVPSFTFTPTVTYQRGGEA	KVPS(0.999)FT(0.001)FTPTVTYQR	1
S	2	0.999994	0.00318701	103.26	8858400	1055	Q9Y6N7	Roundabout homolog 1	DVDLSNKINEMKTFNSPNLKDGRFVNPSGQP	TFNS(1)PNLK	1
S	2	0.999815	0.0353572	85.536	0	276	H7C0U5	ATP-binding cassette sub-family A member 13	RTVVLDEPTSGVDPCSRHSLWDILLKYREGR	TVVLDEPTSGVDPCS(1)R	1
S	2	0.632099	0.000143022	127.78	4006200	177	A0A0A0MT47	M-phase phosphoprotein 8	GRRLSGEERGLWSTDSAEEDKETKRNESKEK	GLWS(0.006)T(0.362)DS(0.632)AEEDK	1
S	2	0.998532	2.7263e-05	149.09	5524300	93	A0A0A0MT47	M-phase phosphoprotein 8	MGLEHGFEKPLDSAMSAEEDTDVRGRRKKKT	PLDSAMS(0.999)AEEDT(0.001)DVR	1
S	2	0.999246	0.00187588	105.4	9244100	287	C9JUH3	Cerebral cavernous malformations 2 protein	LETIGVKDGRGIITDSFGRHRRALSTTSSST	GIIT(0.001)DS(0.999)FGR	1
S	4	0.987733	0.0427943	48.131	3391500	520	A0A0A0MTB8	WD repeat-containing protein 36	GLLKFWNFKNKILIHSVSLSSSPNIMLLHRD	ILIHS(0.988)VS(0.918)LS(0.072)S(0.011)S(0.011)PNIMLLHR
S	4	0.917898	0.0427943	48.131	3391500	522	A0A0A0MTB8	WD repeat-containing protein 36	LKFWNFKNKILIHSVSLSSSPNIMLLHRDSG	ILIHS(0.988)VS(0.918)LS(0.072)S(0.011)S(0.011)PNIMLLHR
S	2	0.999979	3.71762e-05	145.04	9817200	2322	A0A0A0MTC1	E3 ubiquitin-protein ligase RNF213	MARDFATPSLHTSDQSPGKHMVTMDGVREED	DFATPSLHTSDQS(1)PGK	1
S	2	0.999989	4.72065e-23	221.37	6141400	1307	A0A0A0MTC1	E3 ubiquitin-protein ligase RNF213	PLSEPKEDQEAAELLSEPEEESERHILELEE	EDQEAAELLS(1)EPEEESER	1
S	2	0.995248	0.000234873	53.964	91381000	64	D6RHY6	S-phase kinase-associated protein 2	ENIPQELLSNLGHPESPPRKRLKSKGSDKDF	EEPDSENIPQELLS(0.005)NLGHPES(0.995)PPR	1
S	2	0.995382	1.80324e-19	224.55	15040000	310	H3BMG9	Protein FAM65A	NKASTVTKRFSTYSQSPPDTPSLREQAFYNM	FSTYS(0.005)QS(0.995)PPDTPSLR	1
S	2	0.891108	2.74452e-44	259.81	9990900	60	A0A0A0MTL7	Transcription factor 7-like 2	KSSLVNESETNQNSSSDSEAERRPPPRSESF	SSLVNESETNQNSS(0.079)S(0.891)DS(0.03)EAER	1
S	3	1	0.0432337	51.495	4239800	297	A0A0A0MTM5		YNSVKAILQGAKLIWSKYIAFSWPSLFQEKT	LIWS(1)KY(1)IAFS(1)WPS(1)LFQEK	4
S	3	1	0.0432337	51.495	4239800	303	A0A0A0MTM5		ILQGAKLIWSKYIAFSWPSLFQEKTLEYLEK	LIWS(1)KY(1)IAFS(1)WPS(1)LFQEK	4
S	3	1	0.0432337	51.495	4239800	306	A0A0A0MTM5		GAKLIWSKYIAFSWPSLFQEKTLEYLEKWMD	LIWS(1)KY(1)IAFS(1)WPS(1)LFQEK	4
S	2	0.861654	0.0141508	71.286	3360700	331	A0A0A6YYC0	Ribosomal protein S6 kinase;Ribosomal protein S6 kinase alpha-4	AEEFTRLEPVYSPPGSPPPGDPRIFQGYSFV	LEPVY(0.001)S(0.137)PPGS(0.862)PPPGDPR	1
S	3	0.347219	0.00109869	97.059	0	659	A0A0A6YYC0	Ribosomal protein S6 kinase;Ribosomal protein S6 kinase alpha-4	EGLRGSSWLQDGSARSSPPLRTPDVLESSGP	S(0.347)S(0.347)PPLRT(0.306)PDVLESSGPAVR
S	3	0.347219	0.00109869	97.059	0	660	A0A0A6YYC0	Ribosomal protein S6 kinase;Ribosomal protein S6 kinase alpha-4	GLRGSSWLQDGSARSSPPLRTPDVLESSGPA	S(0.347)S(0.347)PPLRT(0.306)PDVLESSGPAVR
S	3	0.497284	0.00122826	94.671	0	82	A0A0A6YYC7	E3 ubiquitin-protein ligase ZFP91	AVSRRRKAEYPRRRRSSPSARPPDVPGQQPQ	S(0.497)S(0.497)PS(0.005)ARPPDVPGQQPQAAK
S	3	0.497284	0.00122826	94.671	0	83	A0A0A6YYC7	E3 ubiquitin-protein ligase ZFP91	VSRRRKAEYPRRRRSSPSARPPDVPGQQPQA	S(0.497)S(0.497)PS(0.005)ARPPDVPGQQPQAAK
S	4	0.852383	0.0127399	71.402	23406000	85	A0A0A6YYC7	E3 ubiquitin-protein ligase ZFP91	RRRKAEYPRRRRSSPSARPPDVPGQQPQAAK	RS(0.033)S(0.115)PS(0.852)ARPPDVPGQQPQAAK	1
S	3	0.590323	0.00490676	88.803	53643000	248	E5RJN3	Condensin-2 complex subunit H2	LPEASAPKAALEPKESRSPQQSAALPRRYML	ES(0.59)RS(0.41)PQQSAALPR	1
S	2	0.996629	0.0013552	116.9	14783000	250	E5RJN3	Condensin-2 complex subunit H2	EASAPKAALEPKESRSPQQSAALPRRYMLRE	ES(0.003)RS(0.997)PQQSAALPR	1
S	3	1	0.000712554	116.69	203680000	306	A8MV53	Suppressor of SWI4 1 homolog	RKKSLEGMKKARVGGSDEEASGIPSRTASLE	ARVGGS(1)DEEASGIPSR	1
S	3	0.747678	3.22696e-09	111.24	15840000	185	A8MV53	Suppressor of SWI4 1 homolog	RLQDISELLATGAGLSESEAEPDGDHNITEL	LQDISELLAT(0.081)GAGLS(0.748)ES(0.171)EAEPDGDHNITELPQAVAGR	1
S	3	0.480207	0.000176327	73.968	0	187	A8MV53	Suppressor of SWI4 1 homolog	QDISELLATGAGLSESEAEPDGDHNITELPQ	LQDISELLAT(0.039)GAGLS(0.48)ES(0.48)EAEPDGDHNIT(0.001)ELPQAVAGR
S	2	0.995214	0.0295712	65.234	1081500	297	E7EP81	Coronin;Coronin-7	STSGIGTSPSLRSLQSLLGPSSKFRHAQGTV	S(0.004)LQS(0.995)LLGPS(0.001)SK	1
S	3	0.906725	0.00271982	81.379	3473600	278	A0A0B4J1S8	Phosphatidylinositol 4-kinase beta	KRELPSLSPAPDTGLSPSKRTHQRSKSDATA	ELPSLSPAPDT(0.084)GLS(0.907)PS(0.009)KR	1
S	3	0.999338	0.0193576	62.556	16427000	523	A0A0B4J1S8	Phosphatidylinositol 4-kinase beta	KEPVFIAAGDIRRRLSEQLAHTPTAFKRDPE	RLS(0.999)EQLAHT(0.001)PTAFK	1
S	2	0.93475	1.00938e-06	159.4	108680000	289	A0A0B4J1S8	Phosphatidylinositol 4-kinase beta	DTGLSPSKRTHQRSKSDATASISLSSNLKRT	S(0.065)KS(0.935)DATASISLSSNLK	1
S	2	1	5.60278e-19	216.77	44188000	440	A0A0B4J1S8	Phosphatidylinositol 4-kinase beta	SVPARIPENRIRSTRSVENLPECGITHEQRA	S(1)VENLPECGITHEQR	1
S	2	0.957318	0.000913962	108.71	15951000	38	H0YEG1	Mediator of RNA polymerase II transcription subunit 24	FPLDDVQPSKLMRLLSSNEDDANILSSPTDR	LLS(0.957)S(0.043)NEDDANILSSPTDR	1
S	2	0.760676	0.000565498	116.87	6116800	855	A0A0B4J1W3	N-alpha-acetyltransferase 15, NatA auxiliary subunit	PGYEEDMKITVNGDSSAEAEELANEI_____	IT(0.014)VNGDS(0.225)S(0.761)AEAEELANEI	1
S	2	0.995592	1.73322e-08	163.15	6526600	973	Q9Y2H0	Disks large-associated protein 4	KRLLAAKRAASVRQNSATESADSIEIYVPEA	QNS(0.996)AT(0.004)ESADSIEIYVPEAQTR	1
S	2	0.996923	0.0188338	65.943	1641500	435	A0A0B4J2F2	Serine/threonine-protein kinase SIK1	PVDASCSGVFRPRPVSPSSLLDTAISEEARQ	PVS(0.997)PS(0.002)S(0.001)LLDTAISEEAR	1
S	2	0.999999	0.000194731	140.3	5920500	436	E7EUL6	MDS1 and EVI1 complex locus protein EVI1	KEKFKENGKMFKDKVSPLQNLASINNKKEYS	DKVS(1)PLQNLASINNK	1
S	3	0.787251	0.0125304	70.134	8375500	845	E7EUL6	MDS1 and EVI1 complex locus protein EVI1	KEDAYFTEIRNFIGNSNHGSQSPRNVEERMN	NFIGNS(0.787)NHGS(0.173)QS(0.04)PR	1
S	3	0.946311	0.00621112	71.002	1962800	338	E7EUL6	MDS1 and EVI1 complex locus protein EVI1	PVKGLSSTEQTNKSQSPLMTHPQILPATQDI	S(0.051)QS(0.946)PLMT(0.003)HPQILPATQDILK	1
S	2	1	0.000455165	107.65	938680	254	A0A0C4DFM2	Zinc finger protein 574	LRATPTKAPAPVVLGSPVVLGPPVGQARVAV	APAPVVLGS(1)PVVLGPPVGQAR	1
S	3	0.558309	7.97522e-09	151.02	45419000	705	A0A590UJD9		DQSEQETSDADQHVTSNASDSESSYRGQEEY	DQSEQETSDADQHVT(0.084)S(0.558)NAS(0.343)DS(0.014)ES(0.001)SYR	1
S	2	0.921595	2.77561e-16	197.51	3739500	571	A0A590UJD9	Disks large homolog 1	KIHDLREQMMNSSISSGSGSLRTSQKRSLYV	EQMMNSSIS(0.035)S(0.922)GS(0.035)GS(0.008)LR	1
S	2	0.798277	3.34418e-16	194.94	25205000	575	A0A590UJD9	Disks large homolog 1	LREQMMNSSISSGSGSLRTSQKRSLYVRALF	EQMMNSSIS(0.001)S(0.011)GS(0.19)GS(0.798)LR	1
S	3	0.950251	0.000480737	97.623	5995800	158	A0A590UJD9	Disks large homolog 1	SEIENVHGFVSHSHISPIKPTEAVLPSPPTV	NLSEIENVHGFVS(0.02)HS(0.029)HIS(0.95)PIK	1
S	3	0.510729	0.000476197	71.117	1499300	104	A0A0C4DFV2	Protein LSM14 homolog B	LPQDPAIVQSSLGSASASPFQPHVPYSPFRG	AQHTLPQDPAIVQS(0.277)S(0.277)LGS(0.297)AS(0.511)AS(0.511)PFQPHVPY(0.06)S(0.068)PFR	2
S	3	0.510729	0.000476197	71.117	1499300	106	A0A0C4DFV2	Protein LSM14 homolog B	QDPAIVQSSLGSASASPFQPHVPYSPFRGMA	AQHTLPQDPAIVQS(0.277)S(0.277)LGS(0.297)AS(0.511)AS(0.511)PFQPHVPY(0.06)S(0.068)PFR	2
S	3	0.518269	0.000442604	64.7	3731400	162	A0A0C4DFV2		SPPASAAASSPSSSPSPQPVSELDLSSEPQQ	LVSPPASAAASS(0.002)PS(0.009)S(0.009)S(0.027)PS(0.518)PQPVS(0.138)ELDLS(0.247)S(0.044)EPQQLT(0.006)AK	1
S	2	0.999975	0.000198695	127.03	3912000	148	A0A0C4DFV9	Protein SETSIP;Protein SET	YFENKVLSKEFHLNESGDPSSKSTEIKWKSG	EFHLNES(1)GDPSSK	1
S	5	0.333333	0.000539945	64.726	0	15	A0A0C4DFV9		_MSAPAAKVSKKELNSNHDGADETSEKEQQE	ELNS(0.333)NHDGADET(0.333)S(0.333)EKEQQEAIEHIDEVQNEIDR
S	2	0.995509	3.34826e-86	325.61	110200000	24	A0A0C4DFV9		SKKELNSNHDGADETSEKEQQEAIEHIDEVQ	ELNSNHDGADET(0.004)S(0.996)EK	1
S	4	1	0.0139216	52.707	5597100	50	A0A0C4DFV9	Protein SET	IDEVQNEIDRLNEQASEEILKVEQKYNKLRQ	EQQEAIEHIDEVQNEIDRLNEQAS(1)EEILK	1
S	3	0.998512	0.00677822	77.13	13025000	14	A0A0C4DFZ1	Syntaxin-1A	__MKDRTQELRTAKDSDDDDDVAVTVDRDRF	T(0.001)AKDS(0.999)DDDDDVAVTVDRDR	1
S	3	0.99125	0.000143625	93.633	1822200	427	A0A0C4DG07	Nibrin	QPATPSLWKNKEQHLSENEPVDTNSDNNLFT	EQHLS(0.991)ENEPVDT(0.008)NSDNNLFTDTDLK	1
S	2	0.970283	0.000440909	118.61	28094000	350	A0A0C4DG07	Nibrin	VSNTLAKMRIPNYQLSPTKLPSINKSKDRAS	IPNYQLS(0.97)PT(0.03)K	1
S	2	0.999996	0.00141254	103.46	3936100	315	A0A0C4DG07	Nibrin	KEIKVSKMEQKFRMLSQDAPTVKESCKTSSN	MLS(1)QDAPTVK	1
S	2	0.511428	0.0305677	86.179	0	261	A0A0C4DG07	Nibrin	HPSTGLKTTTPGPSLSQGVSVDEKLMPSAPV	TTTPGPS(0.065)LS(0.511)QGVS(0.424)VDEK	1
S	3	0.998607	0.00637983	66.022	13324000	172	H7C3Q7	Abl interactor 2	MNRPASRHTPPTIGGSLPYRRPPSITSQTSL	HTPPT(0.001)IGGS(0.999)LPYR	1
S	3	0.844998	0.00293163	94.188	0	82	H7C3Q7	Abl interactor 2	LEPVRPPVVPNDYVPSPTRNMAPSQQSPVRT	TLEPVRPPVVPNDY(0.079)VPS(0.845)PT(0.076)R	1
S	2	0.766901	0.0206253	67.648	756210	133	A0A0C4DG22	RNA exonuclease 4	EAAKIARKQLGQSEGSVSLSLVKEQAFGGLT	QLGQS(0.079)EGS(0.767)VS(0.152)LS(0.001)LVK	1
S	2	0.999904	3.60965e-38	248.1	9029000	1154	A0A0C4DG33	Peroxisome biogenesis factor 1	LRADISIIKGRYRSQSGEDESMNQPGPIKTR	SQS(1)GEDESMNQPGPIK	1
S	2	0.937487	0.00305554	88.951	6459800	119	A0A0U1RQY6	Rab GTPase-activating protein 1-like	ILDPSNTEISTPRPSSPGGLPEEDSVLFNKL	PS(0.063)S(0.937)PGGLPEEDSVLFNK	1
S	4	0.786048	0.000377948	66.902	3441100	133	F5GYV5	ADP-ribosylation factor-like protein 6-interacting protein 4	KEKAEAQQVEALPGPSLDQWHRSAGEEEDGP	AEAQQVEALPGPS(0.786)LDQWHRS(0.213)AGEEEDGPVLTDEQK	1
S	2	1	7.85964e-62	297.72	73435000	140	F5GYV5	ADP-ribosylation factor-like protein 6-interacting protein 4	QVEALPGPSLDQWHRSAGEEEDGPVLTDEQK	S(1)AGEEEDGPVLTDEQK	1
S	2	1	0.00425862	95.094	493840	243	A0A0C4DG88	POU domain protein;POU domain, class 2, transcription factor 1;POU domain, class 2, transcription factor 3;POU domain, class 2, transcription factor 2	DFSQTTISRFEALNLSFKNMCKLKPLLEKWL	FEALNLS(1)FK	1
S	2	0.46342	0.0126348	75.968	0	355	A0A0C4DG88	POU domain protein;POU domain, class 2, transcription factor 1	QKEKRINPPSSGGTSSSPIKAIFPSPTSLVA	INPPS(0.005)S(0.004)GGT(0.013)S(0.051)S(0.463)S(0.463)PIK
S	2	0.46342	0.0126348	75.968	0	356	A0A0C4DG88	POU domain protein;POU domain, class 2, transcription factor 1	KEKRINPPSSGGTSSSPIKAIFPSPTSLVAT	INPPS(0.005)S(0.004)GGT(0.013)S(0.051)S(0.463)S(0.463)PIK
S	3	0.499977	0.0118813	78.975	2428600	186	A0A0C4DG88	POU domain protein;POU domain, class 2, transcription factor 1	TLPQSQSTPKRIDTPSLEEPSDLEELEQFAK	RIDT(0.5)PS(0.5)LEEPSDLEELEQFAK	1
S	2	0.747866	0.00013866	133.04	6970600	177	A0A0C4DG88	POU domain protein;POU domain, class 2, transcription factor 1	RTIAATPIQTLPQSQSTPKRIDTPSLEEPSD	TIAATPIQT(0.002)LPQS(0.223)QS(0.748)T(0.028)PK	1
S	2	0.568952	0.0342058	78.249	0	1275	A0A0C4DG98	THO complex subunit 2	SKENVKGGEKTPVSGSLKSPVPRSDIPEPER	GGEKT(0.005)PVS(0.195)GS(0.569)LKS(0.231)PVPR	1
S	4	0.995901	0.00216524	96.135	79819000	1302	A0A0C4DG98	THO complex subunit 2	EPEREQKRRKIDTHPSPSHSSTVKDSLIELK	KIDT(0.002)HPS(0.996)PS(0.002)HSSTVK	1
S	3	0.693688	1.02668e-17	169.68	13542000	1104	A0A0C4DG98	THO complex subunit 2	PGGGPSSSSIGSASKSDESSTEETDKSRERS	NAVASVQNGPGGGPSSSSIGS(0.022)AS(0.121)KS(0.694)DES(0.093)S(0.027)T(0.043)EET(0.001)DK	1
S	2	0.953378	0.00114556	106.55	2868900	1401	A0A0C4DG98	THO complex subunit 2	KEENGTMGVSKHKSESPCESPYPNEKDKEKN	S(0.047)ES(0.953)PCESPYPNEK	1
S	2	0.892593	0.0137511	76.311	11706000	373	O94929	Actin-binding LIM protein 3	QDIYENLDLRQRRASSPGYIDSPTYSRQGMS	AS(0.107)S(0.893)PGYIDSPTYSR	1
S	3	0.999863	0.00016213	130.27	2599900	567	O94929	Actin-binding LIM protein 3	REALHTAGYEMSLNGSPRSHYLADSDPLISK	EALHTAGYEMSLNGS(1)PR	1
S	2	0.989289	0.000316987	141.1	18035000	503	O94929	Actin-binding LIM protein 3	WTYHGSPKVPRARRFSSGGEEDDFDRSMHKL	RFS(0.989)S(0.011)GGEEDDFDR	1
S	2	0.595289	2.07798e-07	176.08	0	280	O94929	Actin-binding LIM protein 3	ARAEKKLKHRRTSETSISPPGSSIGSPNRVI	TSET(0.005)S(0.595)IS(0.4)PPGSSIGSPNR	1
S	3	0.965979	0.0348574	47.485	2527600	140	A0A0C4DGC7	Regulator of telomere elongation helicase 1	RGLLAALEHSEQRAGSPGEEQAHSCSTLSLL	AGS(0.966)PGEEQAHS(0.022)CS(0.002)T(0.003)LS(0.004)LLS(0.002)EK	1
S	2	0.993902	0.0229789	74.376	8852400	338	A0A0C4DGF9	Phosphatidylinositol 4-phosphate 3-kinase C2 domain-containing subunit alpha	VNGKSLSVATVTRSQSLNIRTTQLAKAQGHI	S(0.006)QS(0.994)LNIR	1
S	3	0.763575	0.00188011	64.856	9409000	344	A0A0C4DGG1	Protein kinase C and casein kinase substrate in neurons protein 3	VPTRDGTAPPPQSPGSPGTGQDEEWSDEESP	DGTAPPPQS(0.135)PGS(0.764)PGT(0.21)GQDEEWS(0.044)DEES(0.847)PRK	2
S	3	0.985633	8.18265e-06	106.38	157860000	354	A0A0C4DGG1	Protein kinase C and casein kinase substrate in neurons protein 3	PQSPGSPGTGQDEEWSDEESPRKAATGVRVR	DGTAPPPQSPGSPGTGQDEEWS(0.986)DEES(0.014)PR	1
S	3	0.846698	0.00188011	64.856	9409000	358	A0A0C4DGG1	Protein kinase C and casein kinase substrate in neurons protein 3	GSPGTGQDEEWSDEESPRKAATGVRVRALYD	DGTAPPPQS(0.135)PGS(0.764)PGT(0.21)GQDEEWS(0.044)DEES(0.847)PRK	2
S	3	1	3.6153e-05	109.12	12184000	276	A0A0C4DGG1	Protein kinase C and casein kinase substrate in neurons protein 3	FHELHRDLHQGIEAASDEEDLRWWRSTHGPG	DLHQGIEAAS(1)DEEDLR	1
S	2	1	5.10908e-05	149.52	40594000	319	A0A0C4DGG1	Protein kinase C and casein kinase substrate in neurons protein 3	LDTQRTISRKEKGGRSPDEVTLTSIVPTRDG	GGRS(1)PDEVTLTSIVPTR	1
S	3	1	1.95372e-07	148.27	19219000	343	A0A0C4DGG3	Lysine-specific demethylase 2B	RTENSLANENQQPIKSEPESEGEEPKRPPGI	TENSLANENQQPIKS(1)EPES(1)EGEEPK	2
S	3	1	1.95372e-07	148.27	19219000	347	A0A0C4DGG3	Lysine-specific demethylase 2B	SLANENQQPIKSEPESEGEEPKRPPGICERP	TENSLANENQQPIKS(1)EPES(1)EGEEPK	2
S	3	0.751886	0.00409158	91.592	4913000	397	A0A0C4DGG3	Lysine-specific demethylase 2B	PSLRSPPRVISRPPPSVSPPKCIQMERHVIR	VISRPPPS(0.752)VS(0.248)PPK	1
S	3	0.497702	0.0316134	57.174	0	431	F5H1H2	Cell division cycle and apoptosis regulator protein 1	EQDEEEKDDGEAKEISTPTHWSKLDPKTMKV	EIS(0.498)T(0.498)PT(0.004)HWSK
S	2	1	6.60961e-38	254.82	12344000	1576	Q14839	Chromodomain-helicase-DNA-binding protein 4	EDGIKIEENSLKEEESIEGEKEVKSTAPETA	IEENSLKEEES(1)IEGEK	1
S	2	1	0.00472821	152.34	0	1531	Q14839	Chromodomain-helicase-DNA-binding protein 4	WSMPELAEVEENKKMSQPGSPSPKTPTPSTP	KMS(1)QPGS(0.995)PS(0.005)PK	2
S	2	0.994967	0.000222838	152.34	23750000	1535	Q14839	Chromodomain-helicase-DNA-binding protein 4	ELAEVEENKKMSQPGSPSPKTPTPSTPGDTQ	KMS(1)QPGS(0.995)PS(0.005)PK	1;2
S	2	0.401687	0.00106866	84.646	0	1544	Q14839	Chromodomain-helicase-DNA-binding protein 4	KMSQPGSPSPKTPTPSTPGDTQPNTPAPVPP	T(0.177)PT(0.265)PS(0.402)T(0.155)PGDT(0.008)QPNT(0.993)PAPVPPAEDGIK
S	2	0.999981	0.00138097	103.11	1613600	1648	Q14839	Chromodomain-helicase-DNA-binding protein 4	TEPKGAADVEKVEEKSAIDLTPIVVEDKEEK	S(1)AIDLTPIVVEDK	1
S	2	1	2.09869e-26	219.21	8889600	1602	Q14839	Chromodomain-helicase-DNA-binding protein 4	APETAIECTQAPAPASEDEKVVVEPPEGEEK	STAPETAIECTQAPAPAS(1)EDEK	1
S	3	0.96048	0.00147911	85.737	49670000	515	Q14839	Chromodomain-helicase-DNA-binding protein 4	GKVQKILIWKWGQPPSPTPVPRPPDADPNTP	WGQPPS(0.96)PT(0.039)PVPRPPDADPNT(0.252)PS(0.748)PK	1;2
S	3	0.747682	0.00147911	85.737	14012000	531	Q14839	Chromodomain-helicase-DNA-binding protein 4	PTPVPRPPDADPNTPSPKPLEGRPERQFFVK	WGQPPS(0.96)PT(0.039)PVPRPPDADPNT(0.252)PS(0.748)PK	2
S	3	0.770142	2.90567e-13	123.71	6067400	222	A0A0C4DGH3	Numb-like protein	AAPTVAPGPAQPGHVSPTPATTSPGEKGEAG	AEAAAAPTVAPGPAQPGHVS(0.77)PT(0.205)PAT(0.015)T(0.004)S(0.006)PGEK	1
S	3	0.999958	0.0305718	59.864	3986500	283	A0A0C4DGH3	Numb-like protein	FPALSQKNSPFKRQLSLRLNELPSTLQRRTD	QLS(1)LRLNELPSTLQR	1
S	4	0.998018	0.00224142	77.469	17980000	414	A0JNW5	UHRF1-binding protein 1-like	NVEMLKQAVKDHNVGSPPKSPTHASPQHTQT	DHNVGS(0.998)PPKS(0.539)PT(0.461)HAS(0.002)PQHTQTEK	2
S	4	0.539367	0.00224142	77.469	17980000	418	A0JNW5	UHRF1-binding protein 1-like	LKQAVKDHNVGSPPKSPTHASPQHTQTEKDY	DHNVGS(0.998)PPKS(0.539)PT(0.461)HAS(0.002)PQHTQTEK	2
S	2	0.673233	0.000827206	110.31	1507200	933	A0JNW5	UHRF1-binding protein 1-like	NRIRSVTVNHMSDNRSMSVDLSHIPLKDPLL	S(0.673)MS(0.327)VDLSHIPLK	1
S	2	0.734235	0.0193029	96.435	0	120	A0A0C4DGI9	Bromodomain adjacent to zinc finger domain protein 2A	FSMKMELAGSNTTASSPARARGRPRKTKPGS	MELAGS(0.006)NT(0.015)T(0.004)AS(0.241)S(0.734)PAR	1
S	2	0.676156	0.0232555	70.412	3344200	717	A0A0C4DGI9	Bromodomain adjacent to zinc finger domain protein 2A	SPAAGPRYSEEGLSPSKRRRLSMRNHHSDLT	YSEEGLS(0.324)PS(0.676)K	1
S	2	0.545577	6.35405e-07	162.67	11888000	24	G3V457	Poly(A) polymerase alpha	GSQQTQPPQKHYGITSPISLAAPKETDCVLT	HYGIT(0.454)S(0.546)PISLAAPK	1
S	2	0.361555	0.000334059	94.544	0	152	A0A0C4DGQ6	Regulation of nuclear pre-mRNA domain-containing protein 1A	KRTYEQIKVDENENCSSLGSPSEPPQTLDLV	VDENENCS(0.362)S(0.252)LGS(0.133)PS(0.254)EPPQTLDLVR
S	2	0.998735	4.48778e-18	197.6	5626200	23	A0A0C4DGT1	Acetyl-CoA carboxylase 1;Biotin carboxylase	AQPLELNQHSRFIIGSVSEDNSEDEISNLVK	FIIGS(0.999)VS(0.001)EDNSEDEISNLVK	1
S	2	0.594924	0.0363555	56.205	1541700	25	A0A0C4DGT1	Acetyl-CoA carboxylase 1;Biotin carboxylase	PLELNQHSRFIIGSVSEDNSEDEISNLVKLD	FIIGS(0.019)VS(0.595)EDNS(0.258)EDEIS(0.128)NLVK	1
S	2	0.99991	6.37777e-14	191.63	19302000	29	A0A0C4DGT1	Acetyl-CoA carboxylase 1;Biotin carboxylase	NQHSRFIIGSVSEDNSEDEISNLVKLDLLEE	FIIGSVSEDNS(1)EDEISNLVK	1
S	2	0.999997	0.000982548	103.66	5559400	5	A0A0C4DGT1	Acetyl-CoA carboxylase 1;Biotin carboxylase	___________MDEPSPLAQPLELNQHSRFI	MDEPS(1)PLAQPLELNQHSR	1
S	2	0.999198	0.00103229	109.39	30364000	80	A0A0C4DGT1	Acetyl-CoA carboxylase 1;Biotin carboxylase	SSLQDGLALHIRSSMSGLHLVKQGRDRKKID	SS(0.001)MS(0.999)GLHLVK	1
S	2	0.999952	0.000321304	124.5	4711200	513	A0A2R8Y7T6	IQ motif and SEC7 domain-containing protein 1	EQTLSKQTYHKEARNSWDSPAFSNDVIRKRH	NS(1)WDSPAFSNDVIR	1
S	2	1	0.00571428	89.629	1185400	181	A0A2R8Y7T6	IQ motif and SEC7 domain-containing protein 1	RMSRRIVLSNMRMQFSFEGPEKVHSSYFEGK	MQFS(1)FEGPEK	1
S	3	0.489948	0.0104371	73.386	0	802	A0A0C4DGT3		DSYASGEGLKRSALSSSLRDLSEAGVHH___	SALS(0.015)S(0.49)S(0.49)LRDLS(0.005)EAGVHH
S	3	0.489948	0.0104371	73.386	0	803	A0A0C4DGT3		SYASGEGLKRSALSSSLRDLSEAGVHH____	SALS(0.015)S(0.49)S(0.49)LRDLS(0.005)EAGVHH
S	3	0.333533	1.28698e-05	104.09	0	187	A0A0C4DGU2	Methylmalonic aciduria and homocystinuria type C protein	QRLALLGLAQPSEKPSSPSPDLPFTTPAPKK	LALLGLAQPSEKPS(0.334)S(0.334)PS(0.321)PDLPFT(0.009)T(0.003)PAPK
S	2	0.93155	2.78386e-07	161.49	1500700	188	A0A0C4DGU2	Methylmalonic aciduria and homocystinuria type C protein	RLALLGLAQPSEKPSSPSPDLPFTTPAPKKP	PS(0.068)S(0.932)PSPDLPFTTPAPK	1
S	2	0.839965	0.0107544	93.258	1275900	214	A0A0C4DGU2	Methylmalonic aciduria and homocystinuria type C protein	APKKPGNPSRARSWLSPRVSPPASPGP____	S(0.061)WLS(0.84)PRVS(0.096)PPAS(0.003)PGP	1
S	2	0.97842	0.0358839	70.816	0	43	A0A0C4DGU4	Interleukin-31 receptor subunit alpha	ISCVYYYRKNLTCTWSPGKETSYTQYTVKRT	KNLT(0.017)CT(0.005)WS(0.978)PGK	1
S	2	0.509019	0.0276138	70.488	22173000	500	A0A0C4DGV9	DNA ligase;DNA ligase 4	CNSVIVQIKAAEIVPSDMYKTGCTLRFPRIE	AAEIVPS(0.509)DMY(0.421)KT(0.491)GCT(0.579)LR	2
S	2	0.919374	3.91653e-54	272.51	6071300	125	A0A0C4DH01	DNA-directed RNA polymerase III subunit RPC5	DAKHREREAANEAGDSSQDEAEDDVKQITVR	EAANEAGDS(0.919)S(0.081)QDEAEDDVK	1
S	3	1	1.26786e-08	114.68	12015000	467	A0A0C4DH01	DNA-directed RNA polymerase III subunit RPC5	VPAVPPGVRIKEEPVSEEGEEDEEQEAEEEP	IKEEPVS(1)EEGEEDEEQEAEEEPMDTSPSGLHSK	1
S	3	1	0.000214319	97.223	11325000	9	H7BXT7	BET1-like protein	_______MADWARAQSPGAVEEILDRENKRM	AQS(1)PGAVEEILDRENK	1
S	2	0.998911	0.00236094	97.713	14368000	578	A0A0C4DH22	Band 4.1-like protein 1	GSEEKVKPPRPRAPESDTGDEDQDQERDTVF	APES(0.999)DT(0.001)GDEDQDQERDTVFLK	1
S	2	0.655952	1.81795e-05	153.75	19216000	75	A0A0C4DH22	Band 4.1-like protein 1	SLDMEEKDYSEADGLSERTTPSKAQKSPQKI	DYSEADGLS(0.656)ERT(0.416)T(0.925)PS(0.003)K	2
S	3	1	0.000887129	68.972	23802000	510	A0A0C4DH22	Band 4.1-like protein 1	EFLDKPEDVLLKHQASINELKRTLKEPNSKL	HQAS(1)INELKR	1
S	3	0.760989	0.0100363	81.379	3756700	541	A0A0C4DH22	Band 4.1-like protein 1	IHRDRDWERERRLPSSPASPSPKGTPEKANE	RLPS(0.228)S(0.761)PAS(0.015)PS(0.996)PKGT(1)PEK	3
S	2	0.999848	0.000174598	94.781	127720000	546	A0A0C4DH22	Band 4.1-like protein 1	DWERERRLPSSPASPSPKGTPEKANERAGLR	RLPSSPASPS(1)PK	1;2;3
S	2	0.961951	5.08102e-05	154.67	6263000	650	A0A0C4DH22	Band 4.1-like protein 1	DFSRSLPELDRDKSDSDTEGLLFSRDLNKGA	S(0.038)DS(0.962)DTEGLLFSR	1
S	3	0.997365	0.000448184	83.727	12137000	437	A0A0C4DH22	Band 4.1-like protein 1	SKRYTMSRSLDGAEFSRPASVSENHDAGPDG	S(0.001)LDGAEFS(0.997)RPAS(0.805)VS(0.197)ENHDAGPDGDK	2
S	3	0.804813	1.33066e-07	83.727	17084000	441	A0A0C4DH22	Band 4.1-like protein 1	TMSRSLDGAEFSRPASVSENHDAGPDGDKRD	S(0.001)LDGAEFS(0.997)RPAS(0.805)VS(0.197)ENHDAGPDGDK	1;2
S	3	0.508491	0.000448184	92.29	7493200	443	A0A0C4DH22	Band 4.1-like protein 1	SRSLDGAEFSRPASVSENHDAGPDGDKRDED	S(0.001)LDGAEFS(0.982)RPAS(0.508)VS(0.508)ENHDAGPDGDKR	2
S	2	1	0.00248186	117.53	29956000	783	A0A0C4DH22	Band 4.1-like protein 1	MIPGPQTVATEIRSLSPIIGKDVLTSTYGAT	SLS(1)PIIGK	1
S	2	0.499904	0.00455385	114.87	0	703	A0A0C4DH22	Band 4.1-like protein 1	DMPQFEPVKTETMTVSSLAIRKKIEPEAVLQ	TETMTVS(0.5)S(0.5)LAIR	1
S	2	0.499904	0.00455385	114.87	0	704	A0A0C4DH22	Band 4.1-like protein 1	MPQFEPVKTETMTVSSLAIRKKIEPEAVLQT	TETMTVS(0.5)S(0.5)LAIR	1
S	3	1	0.0426183	48.391	30975000	12	A0A0D9SEH3		____MEAAEELDAWQSGRELCDGQLRGVQYS	EAAEELDAWQS(1)GR	1
S	2	0.904942	0.00422873	92.269	2117300	260	A0A0D9SEI3	Cyclin-dependent kinase 11B;Cyclin-dependent kinase 11A	EKMEERDLLSDLQDISDSERKTSSAESSSAE	DLLSDLQDIS(0.905)DS(0.095)ER	1
S	3	0.5	2.29967e-05	131.82	76292000	729	A0A0D9SEI3	Cyclin-dependent kinase 11B;Cyclin-dependent kinase 11A	TWPAKSEQQRVKRGTSPRPPEGGLGYSQLGD	GT(0.5)S(0.5)PRPPEGGLGYSQLGDDDLK	1
S	3	0.937771	0.0174022	72.731	69616000	65	A0A0D9SEI3	Cyclin-dependent kinase 11B	EGELRDHRMEITIRNSPYRREDSMEDRTGKD	MEIT(0.01)IRNS(0.938)PY(0.052)R	1
S	3	0.938781	2.39572e-09	77.324	16651000	12	A0A1B0GWH8	Battenin	____MGGCAGSRRRFSDSEGEETVPEPRLPL	RRFS(0.939)DS(0.061)EGEETVPEPR	1
S	2	0.999826	5.55535e-13	192.32	11719000	14	A0A1B0GWH8	Battenin	__MGGCAGSRRRFSDSEGEETVPEPRLPLLD	FSDS(1)EGEETVPEPR	1
S	3	1	4.55535e-18	142.32	42998000	77	A0A0D9SF09	Protein AF-9	PPLLKTNNNQILEVKSPIKQSKSDKQIKNGE	TNNNQILEVKS(1)PIK	1
S	2	0.937658	9.61324e-07	178.22	3402200	236	E5RIQ4	R3H and coiled-coil domain-containing protein 1	QSGKGDMVEMATRFGSTLQLDLEKGKESLLE	FGS(0.938)T(0.062)LQLDLEK	1
S	2	0.658912	0.0021382	119.51	2425500	222	E7EXA6	Chromosome transmission fidelity protein 18 homolog	HVPWRGGGQLDLLGVSLASLKKQVDGERRER	GGGQLDLLGVS(0.659)LAS(0.341)LKK	1
S	2	1	1.90643e-10	170.49	14154000	871	E7EXA6	Chromosome transmission fidelity protein 18 homolog	AEASARVENSPQVDGSPPGLEGLLGGIGEKG	VENSPQVDGS(1)PPGLEGLLGGIGEK	1
S	2	0.999484	0.000620187	123.26	7379200	770	A0A0D9SFE4	Dynamin-1	DDSWLQVQSVPAGRRSPTSSPTPQRRAPAVP	RS(0.999)PT(0.567)S(0.082)S(0.202)PT(0.15)PQR	2
S	4	0.474092	0.00170971	92.096	0	155	A0A0D9SFT8	Nuclear receptor coactivator 6	PKEIVEKSKIPGRRNSRTEEPTVASESVENG	RNS(0.474)RT(0.474)EEPT(0.052)VASESVENGHR
S	2	0.997376	0.00191869	87.323	1354800	75	A0A0D9SFX4	Histone-lysine N-methyltransferase EHMT1	TELLGEETPMAADEGSAEKQAGEAHMAADGE	TELLGEET(0.003)PMAADEGS(0.997)AEK	1
S	2	0.999919	0.00945695	84.03	9086300	390	A0A0X1KG75	Cordon-bleu protein-like 1	ETDKSPCEAGRVRAGSLQLSSMSAGNSSLRR	AGS(1)LQLS(0.001)S(0.009)MS(0.114)AGNS(0.26)S(0.617)LRR	2
S	3	0.324206	0.00798721	71.354	0	401	A0A0X1KG75	Cordon-bleu protein-like 1	VRAGSLQLSSMSAGNSSLRRTKRKAPSPPSK	AGSLQLS(0.023)S(0.2)MS(0.128)AGNS(0.324)S(0.324)LRR
S	2	0.61678	0.00798721	84.03	9086300	402	A0A0X1KG75	Cordon-bleu protein-like 1	RAGSLQLSSMSAGNSSLRRTKRKAPSPPSKI	AGS(1)LQLS(0.001)S(0.009)MS(0.114)AGNS(0.26)S(0.617)LRR	2
S	2	0.993779	3.08538e-05	149.22	2923300	302	A0A0X1KG75	Cordon-bleu protein-like 1	FSFFQRSKKKRDQTASAPATPLVNKHRPTFT	DQT(0.006)AS(0.994)APATPLVNK	1
S	2	0.997758	0.000316576	128.74	5981500	1116	A0A0X1KG75	Cordon-bleu protein-like 1	PTPTDGPSFTVMRQSSLTFQSSDPEQMRQSL	QS(0.002)S(0.998)LTFQSSDPEQMR	1
S	2	1	5.71213e-06	143.52	5086600	993	A0A0X1KG75	Cordon-bleu protein-like 1	EKTDDDVIGQAPAEASPPPIAPKPVTIPASQ	TDDDVIGQAPAEAS(1)PPPIAPK	1
S	2	1	0.00988183	82.645	3236000	172	A0A0D9SG79	Ubiquitin-associated protein 1	TPTRVSSSATKQKVLSPPHIKADFNLADFEC	VLS(1)PPHIK	1
S	5	0.491582	0.014419	59.342	0	193	Q5JRC6	PHD finger protein 6	EDTRSTSSHGTDEMESSSYRDRSPHRSSPSD	STSSHGTDEMES(0.492)S(0.062)S(0.062)Y(0.071)RDRS(0.312)PHR
S	4	0.459309	0.0057113	65.924	0	195	Q5JRC6	PHD finger protein 6	TRSTSSHGTDEMESSSYRDRSPHRSSPSDTR	STSSHGTDEMES(0.028)S(0.101)S(0.459)Y(0.379)RDRS(0.033)PHR
S	4	0.932994	0.00105206	88.471	41826000	200	Q5JRC6	PHD finger protein 6	SHGTDEMESSSYRDRSPHRSSPSDTRPKCGF	STSSHGTDEMES(0.027)S(0.004)S(0.015)Y(0.021)RDRS(0.933)PHR	1
S	3	0.49984	0.000169937	89.923	0	155	Q5JRC6		AADLEESFNEHELEPSSPKSKKKSRKGRPRK	TAHNSEAADLEESFNEHELEPS(0.5)S(0.5)PK
S	3	0.49984	0.000169937	89.923	0	156	Q5JRC6		ADLEESFNEHELEPSSPKSKKKSRKGRPRKT	TAHNSEAADLEESFNEHELEPS(0.5)S(0.5)PK
S	3	0.795725	0.00589571	69.581	5707400	1031	A0A0D9SGF6	Spectrin alpha chain, non-erythrocytic 1	VPAAYVKKLDPAQSASRENLLEEQGSIALRQ	KLDPAQS(0.204)AS(0.796)RENLLEEQGSIALR	1
S	2	1	0.0138452	93.011	5810500	1217	A0A0D9SGF6	Spectrin alpha chain, non-erythrocytic 1	VATFNSIKELNERWRSLQQLAEERSQLLGSA	WRS(1)LQQLAEER	1
S	4	0.984244	0.0296139	53.981	8412900	105	C9J1Z6	Synaptojanin-1	IQESEVFRVTSTEFISLRIDSSDEDRISEVR	VT(0.001)S(0.008)T(0.008)EFIS(0.984)LRIDS(1)S(1)DEDR	3
S	4	0.999504	0.0296139	53.981	8412900	110	C9J1Z6	Synaptojanin-1	VFRVTSTEFISLRIDSSDEDRISEVRKVLNS	VT(0.001)S(0.008)T(0.008)EFIS(0.984)LRIDS(1)S(1)DEDR	3
S	4	0.999503	0.0296139	53.981	8412900	111	C9J1Z6	Synaptojanin-1	FRVTSTEFISLRIDSSDEDRISEVRKVLNSG	VT(0.001)S(0.008)T(0.008)EFIS(0.984)LRIDS(1)S(1)DEDR	3
S	3	1	0.00366807	93.237	4487500	175	A0A0G2JHC2	Phostensin	QELSLRPLEARDWRQSPGEVGDRSSRLSEAW	DWRQS(1)PGEVGDR	1
S	2	0.999231	1.85242e-18	216	43962000	224	A0A0G2JHC2	Phostensin	SREQSPRRKEVESRLSPGESAYQKLGLTEAH	EVES(0.001)RLS(0.999)PGESAYQK	1
S	2	1	3.42615e-12	191.15	25977000	368	A0A0G2JHC2	Phostensin	TQKPEPPESAEKLLESPGVEAGEGEAEKEEA	LLES(1)PGVEAGEGEAEK	1
S	3	1	0.000417196	117.13	8541600	133	A0A0G2JHC2	Phostensin	EARERRPSPGEMRDQSPKGRESREERLSPRE	RPSPGEMRDQS(1)PK	1
S	2	0.997176	0.030569	81.565	7425900	195	A0A0G2JHC2	Phostensin	GDRSSRLSEAWKWRLSPGETPERSLRLAESR	WRLS(0.997)PGET(0.003)PER	1
S	3	0.831727	0.0429056	51.888	3682800	379	A0A140T930		KPETAACVGLRCRISSHLSFVTSRASGISFC	IS(0.006)S(0.832)HLS(0.119)FVT(0.022)S(0.018)RAS(0.003)GIS(0.001)FCK	1
S	2	0.978703	4.3902e-14	146.28	0	173	A0A0G2JIS2	Histone-lysine N-methyltransferase EHMT2	QGAAAAGSEPPPATTSPEGQPKVHRARKTMS	LLSMPGAQGAAAAGSEPPPAT(0.005)T(0.016)S(0.979)PEGQPK	1
S	2	1	0.00224918	98.552	6413900	232	A0A0G2JIS2	Histone-lysine N-methyltransferase EHMT2	LGKVTSDLAKRRKLNSGGGLSEELGSARRSG	LNS(1)GGGLSEELGSAR	1
S	2	0.999298	0.00425987	78.964	9995700	140	A0A0G2JIS2	Histone-lysine N-methyltransferase EHMT2	SCPSRAKMSMTGAGKSPPSVQSLAMRLLSMP	S(0.999)PPS(0.001)VQSLAMR	1
S	1	0.497019	0.0271944	96.334	0	632	A0A0G2JIW1	Heat shock 70 kDa protein 1B;Heat shock 70 kDa protein 1A	GPGPGGFGAQGPKGGSGSGPTIEEVD_____	GGS(0.497)GS(0.497)GPT(0.006)IEEVD
S	1	0.497019	0.0271944	96.334	0	634	A0A0G2JIW1	Heat shock 70 kDa protein 1B;Heat shock 70 kDa protein 1A	GPGGFGAQGPKGGSGSGPTIEEVD_______	GGS(0.497)GS(0.497)GPT(0.006)IEEVD
S	2	0.987788	4.57166e-05	84.829	12347000	304	H0Y6K2	Bromodomain-containing protein 2	ADTTTPTPTAILAPGSPASPPGSLEPKAARL	ADTTTPTPTAILAPGS(0.988)PAS(0.009)PPGS(0.004)LEPK	1
S	2	0.875849	0.0129319	78.236	0	307	H0Y6K2	Bromodomain-containing protein 2	TTPTPTAILAPGSPASPPGSLEPKAARLPPM	ADTTTPTPTAILAPGS(0.081)PAS(0.876)PPGS(0.044)LEPK	1
S	3	0.880443	3.04769e-06	115.06	6644200	311	H0Y6K2	Bromodomain-containing protein 2	PTAILAPGSPASPPGSLEPKAARLPPMRRES	KADTTTPTPTAILAPGSPAS(0.119)PPGS(0.88)LEPK	1
S	2	0.645203	1.31737e-10	169.88	4159700	614	H0Y6K2	Bromodomain-containing protein 2	SGGGSAALGPSGFGPSGGSGTKLPKKATKTA	ASGSGGGSAALGPS(0.004)GFGPS(0.645)GGS(0.336)GT(0.014)K	1
S	3	0.920601	0.0354018	64.522	3862000	296	I3L170	Microtubule-associated protein;Microtubule-associated protein tau	NAKAKTDHGAEIVYKSPVVSGDTSPRHLSNV	T(0.014)DHGAEIVY(0.064)KS(0.921)PVVS(0.056)GDT(0.473)S(0.473)PR	2
S	3	0.472565	0.0354018	64.522	0	304	I3L170	Microtubule-associated protein;Microtubule-associated protein tau	GAEIVYKSPVVSGDTSPRHLSNVSSTGSIDM	T(0.014)DHGAEIVY(0.064)KS(0.921)PVVS(0.056)GDT(0.473)S(0.473)PR
S	3	0.688448	0.0300218	71.073	7801800	168	I3L170	Microtubule-associated protein;Microtubule-associated protein tau	EPKKVAVVRTPPKSPSSAKSRLQTAPVPMPD	VAVVRT(0.998)PPKS(0.191)PS(0.688)S(0.123)AK	2
S	2	0.773984	0.0290415	87.863	11370000	434	A0A7I2V4D7	Nodal modulator 1;Nodal modulator 3;Nodal modulator 2	FPDTVKQMNKYKVVLSSQDKDKSLVTVETDA	QMNKYKVVLS(0.774)S(0.226)QDK	1
S	3	0.566062	0.00409025	79.942	739960	30	A0A1W2PRR3	KAT8 regulatory NSL complex subunit 1	NLGGVKLEGKKSPLSSILFSALDSDTRITAL	KS(0.041)PLS(0.393)S(0.566)ILFSALDSDTR	1
S	3	0.99991	0.0198705	64.842	21955000	900	A0A0G2JNH2		PYSPQAQPQPIHRIDSPGFKPASQQVYRKDP	IDS(1)PGFKPASQQVYR	1
S	2	1	0.000320658	118.61	9037600	483	H7C5U4	Transcription factor TFIIIB component B'' homolog	TGPCTLGLDRGLGENSVEEPQIKDSKGDSVL	GLGENS(1)VEEPQIK	1
S	2	1	6.40982e-18	192.25	1650800	62	A0A0G2JNW7	Solute carrier family 12 member 7	RENSPFLNNVEVEQESFFEGKNMALFEEEMD	ENSPFLNNVEVEQES(1)FFEGK	1
S	3	0.984117	3.00305e-08	102.91	9543100	1348	A0A0G2JNZ2	Protein scribble homolog	PEDAPAQPPTPGPAASPEQLSFRERQKYFEL	AFAAVPTSHPPEDAPAQPPT(0.001)PGPAAS(0.984)PEQLS(0.015)FR	1
S	2	0.932368	0.0203144	90.861	0	1279	A0A0G2JNZ2	Protein scribble homolog	LKLDYRALAAVPSAGSVQRVPSGAAGGKMAE	ALAAVPS(0.068)AGS(0.932)VQR	1
S	2	1	0.0295802	65.157	6915000	1486	A0A0G2JNZ2	Protein scribble homolog	LRVQSPEPPAPERALSPAELRALEAEKRALW	ALS(1)PAELR	1
S	3	0.496802	0.00976672	75.703	0	748	A0A0G2JNZ2	Protein scribble homolog	RQTGGLGISIAGGKGSTPYKGDDEGIFISRV	GS(0.497)T(0.497)PY(0.006)KGDDEGIFISR
S	3	0.996218	0.00939771	76.176	6121200	35	A0A0G2JNZ2	Protein scribble homolog	RHCSLQAVPEEIYRYSRSLEELLLDANQLRE	HCSLQAVPEEIY(0.002)RY(0.002)S(0.996)R	1
S	3	0.931119	1.00728e-05	93.807	4500600	1547	A0A0G2JNZ2	Protein scribble homolog	PLERLAEAPSPAPTPSPTPVEDLGPQTSTSP	LAEAPSPAPT(0.004)PS(0.931)PT(0.085)PVEDLGPQT(0.087)S(0.087)T(0.267)S(0.267)PGRLS(0.272)PDFAEELR	2
S	3	0.344042	1.00728e-05	46.958	0	1561	A0A0G2JNZ2	Protein scribble homolog	PSPTPVEDLGPQTSTSPGRLSPDFAEELRSL	LAEAPSPAPTPSPTPVEDLGPQT(0.156)S(0.156)T(0.344)S(0.344)PGR
S	4	0.815504	2.16708e-13	68.948	35648000	1566	A0A0G2JNZ2	Protein scribble homolog	VEDLGPQTSTSPGRLSPDFAEELRSLEPSPS	LAEAPSPAPTPSPTPVEDLGPQT(0.006)S(0.018)T(0.018)S(0.143)PGRLS(0.816)PDFAEELR	1
S	2	1	5.74423e-05	146.67	8397900	853	A0A0G2JNZ2	Protein scribble homolog	ERRGGGLRLPLLPPESPGPLRQRHVACLARS	LPLLPPES(1)PGPLR	1
S	2	1	0.00575962	89.43	13022000	1475	A0A0G2JNZ2	Protein scribble homolog	TAKAERRHQERLRVQSPEPPAPERALSPAEL	VQS(1)PEPPAPER	1
S	3	0.682576	0.0115478	65.47	1732500	1226	A0A0G2JNZ2	Protein scribble homolog	FAAGIGHRNSLESISSIDRELSPEGPGKEKE	NSLES(0.083)IS(0.108)S(0.683)IDRELS(0.126)PEGPGK	1
S	3	0.424312	0.0117163	65.175	0	1232	A0A0G2JNZ2	Protein scribble homolog	HRNSLESISSIDRELSPEGPGKEKELPGQTL	NSLES(0.015)IS(0.28)S(0.28)IDRELS(0.424)PEGPGK
S	2	0.999805	0.00108628	112.12	14288000	1448	A0A0G2JNZ2	Protein scribble homolog	PPWASPSPTSRQSPASPPPLGGGAPVRTAKA	QSPAS(1)PPPLGGGAPVR	1
S	3	1	0.000759708	111.11	141060000	1378	A0A0G2JNZ2	Protein scribble homolog	LEVRVPQAEGPPKRVSLVGADDLRKMQEEEA	RVS(1)LVGADDLRK	1
S	3	0.739449	0.033225	44.863	625360	1579	A0A0G2JNZ2	Protein scribble homolog	RLSPDFAEELRSLEPSPSPGPQEEDGEVALV	S(0.008)LEPS(0.739)PS(0.253)PGPQEEDGEVALVLLGR	1
S	2	0.953084	0.00380591	72.916	1780200	1581	A0A0G2JNZ2	Protein scribble homolog	SPDFAEELRSLEPSPSPGPQEEDGEVALVLL	S(0.022)LEPS(0.025)PS(0.953)PGPQEEDGEVALVLLGR	1
S	2	1	0.000778731	138.08	12453000	1508	A0A0G2JNZ2	Protein scribble homolog	LEAEKRALWRAARMKSLEQDALRAQMVLSRS	S(1)LEQDALR	1
S	3	0.979124	0.0375949	58.479	10428000	172	A0A0G2JQD0	Lanosterol synthase	KTINMLVRWYVDGPASTAFQEHVSRIPDYLW	WYVDGPAS(0.979)T(0.031)AFQEHVS(0.99)R	2
S	3	0.989716	0.0375949	58.479	10428000	180	A0A0G2JQD0	Lanosterol synthase	WYVDGPASTAFQEHVSRIPDYLWMGLDGMKM	WYVDGPAS(0.979)T(0.031)AFQEHVS(0.99)R	2
S	4	0.474454	0.0129963	53.481	0	53	H0Y6V4	Protein-tyrosine-phosphatase;Receptor-type tyrosine-protein phosphatase kappa	MTHMVNAMDRSYADQSTLHAEDPLSITFMDQ	S(0.011)Y(0.01)ADQS(0.474)T(0.474)LHAEDPLS(0.026)IT(0.004)FMDQHNFSPR
S	3	0.990813	0.0405437	48.625	8996200	490	A0A0J9YW54	Ral GTPase-activating protein subunit beta	EFQTARLFLSHFGFLSLEALKEPANSRLPPH	LFLS(0.009)HFGFLS(0.991)LEALK	1
S	3	0.946292	1.73798e-07	131.25	22949000	88	A0A0J9YW54	Ral GTPase-activating protein subunit beta	MGGGENNLKSHSRTNSGISSASGGSTEPTTP	T(0.054)NS(0.946)GISSASGGSTEPTTPDSERPAQALLR	1
S	3	0.509613	1.25094e-05	102.92	0	97	A0A0J9YW54	Ral GTPase-activating protein subunit beta	SHSRTNSGISSASGGSTEPTTPDSERPAQAL	TNSGIS(0.001)S(0.004)AS(0.108)GGS(0.51)T(0.108)EPT(0.132)T(0.132)PDS(0.007)ERPAQALLR	1
S	3	0.866185	3.01303e-06	121.3	17301000	1069	A0A0J9YW64	Dedicator of cytokinesis protein 11	SFQNGHGIKREDSRGSLIPEGATGFPDQGNT	EDS(0.134)RGS(0.866)LIPEGATGFPDQGNTGENTR	1
S	2	0.896008	1.16735e-29	235.21	13417000	256	A0A0J9YW64	Dedicator of cytokinesis protein 11	REMLWGSSTQLASDGSPKGSSPESYIHGIAE	EMLWGSSTQLAS(0.104)DGS(0.896)PK	1
S	2	1	0.0048226	86.944	42798000	1202	A0A0J9YX88	PHD and RING finger domain-containing protein 1	TRSHSPERKGAVREASPAPLAQGEPGREDLP	EAS(1)PAPLAQGEPGREDLPTR	1
S	2	0.557332	1.62964e-07	147.83	3788900	845	A0A0J9YX88	PHD and RING finger domain-containing protein 1	YDPSDPTGSDSSAPGSSPERSGPGLLPSEIT	SEVYDPSDPTGS(0.001)DS(0.227)S(0.062)APGS(0.557)S(0.152)PER	1
S	4	0.598284	0.0343022	41.296	4109500	1095	A0A0J9YX88	PHD and RING finger domain-containing protein 1	GPWGHSRRTSRSRSGSPGSSSYEHYESRKKK	S(0.353)RS(0.312)GS(0.598)PGS(0.797)S(0.77)S(0.751)Y(0.454)EHY(0.599)ES(0.366)R	5
S	4	0.797455	0.0343022	41.296	4109500	1098	A0A0J9YX88	PHD and RING finger domain-containing protein 1	GHSRRTSRSRSGSPGSSSYEHYESRKKKKRR	S(0.353)RS(0.312)GS(0.598)PGS(0.797)S(0.77)S(0.751)Y(0.454)EHY(0.599)ES(0.366)R	5
S	4	0.769744	0.0343022	41.296	4109500	1099	A0A0J9YX88	PHD and RING finger domain-containing protein 1	HSRRTSRSRSGSPGSSSYEHYESRKKKKRRS	S(0.353)RS(0.312)GS(0.598)PGS(0.797)S(0.77)S(0.751)Y(0.454)EHY(0.599)ES(0.366)R	5
S	4	0.750503	0.0343022	41.296	4109500	1100	A0A0J9YX88	PHD and RING finger domain-containing protein 1	SRRTSRSRSGSPGSSSYEHYESRKKKKRRSA	S(0.353)RS(0.312)GS(0.598)PGS(0.797)S(0.77)S(0.751)Y(0.454)EHY(0.599)ES(0.366)R	5
S	3	1	0.0169213	64.83	5933300	162	E9PH18	DnaJ homolog subfamily B member 6	PPRPASLLRHAPHCLSEEEGEQDRPRAPGPW	HAPHCLS(1)EEEGEQDRPR	1
S	3	0.315085	0.0174817	50.189	0	4	A0A0J9YXL1	Uncharacterized protein KIAA0355	____________XKHSSGEQDTSTLPSPPLL	HS(0.315)S(0.279)GEQDT(0.279)S(0.063)T(0.063)LPSPPLLTTVEDVNQDNK
S	3	0.605024	0.0374876	60.33	0	31	I3L2R3	Nuclear distribution protein nudE homolog 1	SVEAERTDTAVQATGSVPSTPIAHRGPSSSL	TDT(0.001)AVQAT(0.444)GS(0.605)VPS(0.315)T(0.635)PIAHR	2
S	2	0.875034	0.0105864	80.746	2185500	408	A0A0J9YYE2	Zinc finger CCCH domain-containing protein 3	RWQSEASSKDHASQLSPVLSRSPSGDRPAVG	DHAS(0.105)QLS(0.875)PVLS(0.019)R	1
S	3	0.977977	0.000164339	114.1	48583000	188	D6REM6	Matrin-3	VPRDDWEEKRHFRRDSFDDRGPSLNPVLDYD	RDS(0.978)FDDRGPS(0.022)LNPVLDYDHGSR	1
S	4	0.946237	0.00071442	88.574	361650000	195	D6REM6	Matrin-3	EKRHFRRDSFDDRGPSLNPVLDYDHGSRSQE	RDS(0.054)FDDRGPS(0.946)LNPVLDYDHGSR	1
S	3	0.999994	0.00066796	82.859	7870000	206	D6REM6	Matrin-3	DRGPSLNPVLDYDHGSRSQESGYYDRMDYED	GPSLNPVLDYDHGS(1)R	1
S	3	0.26984	0.000255266	96.591	0	208	D6REM6	Matrin-3	GPSLNPVLDYDHGSRSQESGYYDRMDYEDDR	GPSLNPVLDY(0.006)DHGS(0.173)RS(0.27)QES(0.27)GY(0.216)Y(0.065)DR
S	3	0.26984	0.000255266	96.591	0	211	D6REM6	Matrin-3	LNPVLDYDHGSRSQESGYYDRMDYEDDRLRD	GPSLNPVLDY(0.006)DHGS(0.173)RS(0.27)QES(0.27)GY(0.216)Y(0.065)DR
S	3	0.999795	0.000120476	108.5	54603000	766	D6REM6	Matrin-3	ADDPNKDTSENADGQSDENKDDYTIPDEYRI	DTSENADGQS(1)DENKDDYTIPDEYR	1
S	3	0.480427	1.35786e-12	141.12	0	747	D6REM6	Matrin-3	ENGIKNEENTEPGAESSENADDPNKDTSENA	NEENTEPGAES(0.48)S(0.48)ENADDPNKDT(0.019)S(0.019)ENADGQSDENK
S	3	0.480427	1.35786e-12	141.12	0	748	D6REM6	Matrin-3	NGIKNEENTEPGAESSENADDPNKDTSENAD	NEENTEPGAES(0.48)S(0.48)ENADDPNKDT(0.019)S(0.019)ENADGQSDENK
S	2	0.998507	0.000165759	136.35	263200000	598	D6REM6	Matrin-3	GIDLLKKDKSRKRSYSPDGKESPSDKKSKTD	S(0.001)Y(0.001)S(0.999)PDGKES(0.978)PS(0.022)DK	2
S	2	0.993553	0.000165759	147.53	290930000	604	D6REM6	Matrin-3	KDKSRKRSYSPDGKESPSDKKSKTDGSQKTE	S(0.02)Y(0.006)S(0.974)PDGKES(0.994)PS(0.006)DKK	1;2
S	2	0.997426	0.00207116	115.34	4690500	315	A0A0S2Z3T4	Fibroblast growth factor receptor;Fibroblast growth factor receptor 1	VGSVIVYKMKSGTKKSDFHSQMAVHKLAKSI	S(0.997)DFHS(0.003)QMAVHKLAK	1
S	2	0.979403	0.0225835	71.03	15236000	582	P10398	RAF proto-oncogene serine/threonine-protein kinase;Serine/threonine-protein kinase A-Raf	IELLQHSLPKINRSASEPSLHRAAHTEDINA;IELLQRSLPKIERSASEPSLHRTQADELPAC	SAS(0.979)EPS(0.02)LHR	1
S	3	0.309214	0.0261448	52.97	0	285	P04049	RAF proto-oncogene serine/threonine-protein kinase	LPVDSRMIEDAIRSHSESASPSALSSSPNNL	S(0.085)HS(0.309)ES(0.281)AS(0.258)PS(0.076)ALS(0.111)S(0.392)S(0.392)PNNLS(0.087)PT(0.007)GWS(0.001)QPK
S	3	0.484545	8.91794e-05	85.777	0	295	P04049	RAF proto-oncogene serine/threonine-protein kinase	AIRSHSESASPSALSSSPNNLSPTGWSQPKT	SHSESASPS(0.001)ALS(0.03)S(0.485)S(0.485)PNNLS(0.729)PT(0.234)GWS(0.036)QPK
S	3	0.809738	6.21319e-17	175.71	35832000	296	P04049	RAF proto-oncogene serine/threonine-protein kinase	IRSHSESASPSALSSSPNNLSPTGWSQPKTP	SHSESASPSALSS(0.19)S(0.81)PNNLSPTGWSQPK	1
S	3	0.72927	8.91794e-05	85.777	4542000	301	P04049	RAF proto-oncogene serine/threonine-protein kinase	ESASPSALSSSPNNLSPTGWSQPKTPVPAQR	SHSESASPS(0.001)ALS(0.03)S(0.485)S(0.485)PNNLS(0.729)PT(0.234)GWS(0.036)QPK	2
S	2	0.396697	7.04332e-08	156.73	0	257	P04049	RAF proto-oncogene serine/threonine-protein kinase	TSSPSSEGSLSQRQRSTSTPNVHMVSTTLPV	S(0.397)T(0.397)S(0.075)T(0.132)PNVHMVSTTLPVDSR
S	3	0.858069	0.00049454	109.54	100630000	259	P04049	RAF proto-oncogene serine/threonine-protein kinase	SPSSEGSLSQRQRSTSTPNVHMVSTTLPVDS	S(0.001)T(0.005)S(0.858)T(0.136)PNVHMVSTTLPVDSR	1
S	2	0.407024	0.0301814	64.827	0	49	A0A0U1RQE4		HSAADRNERNKPEHRSSSQGPLSSIRAVIKR	S(0.407)S(0.407)S(0.186)QGPLSSIR
S	2	0.407024	0.0301814	64.827	0	50	A0A0U1RQE4		SAADRNERNKPEHRSSSQGPLSSIRAVIKRS	S(0.407)S(0.407)S(0.186)QGPLSSIR
S	4	0.386748	0.0415622	42.958	0	158	A0A0U1RQG9		HINRNNVLEMKPGGRSSYTCKRSLIGSTLTR	S(0.387)S(0.387)Y(0.292)T(0.913)CKRS(0.025)LIGS(0.22)T(0.727)LT(0.049)R
S	4	0.386751	0.0415622	42.958	0	159	A0A0U1RQG9		INRNNVLEMKPGGRSSYTCKRSLIGSTLTR_	S(0.387)S(0.387)Y(0.292)T(0.913)CKRS(0.025)LIGS(0.22)T(0.727)LT(0.049)R
S	3	0.784904	0.00015449	60.209	52935000	131	A0A0U1RRM7	ATR-interacting protein	SERANKLAAPSVSHVSPRKNPSVVIKPEACS	LAAPS(0.004)VS(0.211)HVS(0.785)PRK	1
S	2	1	0.014102	92.781	2353000	45	H0YKX3	PCNA-associated factor	PTPKWQKGIGEFFRLSPKDSEKENQIPEEAG	GIGEFFRLS(1)PK	1
S	2	0.914813	0.000107429	142.1	9825600	80	H7C3K3	Arf-GAP with coiled-coil, ANK repeat and PH domain-containing protein 2	KYVERKFVDKYSISLSPPEQQKKFVSKSSEE	YSIS(0.085)LS(0.915)PPEQQK	1
S	3	1	1.09524e-07	147.28	4767200	136	H0YHH6	Calcium-transporting ATPase;Plasma membrane calcium-transporting ATPase 1	SIHNFMTHPEFRIEDSEPHIPLIDDTDAEDD	IEDS(1)EPHIPLIDDTDAEDDAPTK	1
S	3	0.828743	0.0376555	51.591	11969000	120	H0YHH6	Calcium-transporting ATPase;Plasma membrane calcium-transporting ATPase 1	FRSSLYEGLEKPESRSSIHNFMTHPEFRIED	S(0.829)S(0.171)IHNFMTHPEFR	1
S	3	0.681457	0.0142227	69.986	5516900	70	E7EPU2	Disco-interacting protein 2 homolog C	YHRRRSSGSRDERYRSDVHTEAVQAALAKHK	Y(0.31)RS(0.681)DVHT(0.008)EAVQAALAK	1
S	3	1	0.000276583	126.8	30269000	1377	P51531	Probable global transcription activator SNF2L2	EKAKKRRGRPPAEKLSPNPPKLTKQMNAIID	GRPPAEKLS(1)PNPPK	1
S	3	1	0.0080511	73.76	2389400	329	P51531	Probable global transcription activator SNF2L2	QPSPVLQLQQKQSRISPIQKPQGLDPVEILQ	IS(1)PIQKPQGLDPVEILQER	1
S	3	0.371701	1.41516e-09	120.42	0	587	P51531	Probable global transcription activator SNF2L2	GGESALGPDGEPIDESSQMSDLPVKVTHTET	KAEENAEGGESALGPDGEPIDES(0.372)S(0.372)QMS(0.257)DLPVK
S	3	0.632604	1.41516e-09	65.731	8319000	588	P51531	Probable global transcription activator SNF2L2	GESALGPDGEPIDESSQMSDLPVKVTHTETG	KAEENAEGGESALGPDGEPIDES(0.276)S(0.633)QMS(0.091)DLPVK	1
S	2	0.888327	1.2659e-25	213.48	4885300	338	A0A0U1RR22	Protein kinase C and casein kinase substrate in neurons protein 2	TDGVTLTGINQTGDQSLPSKPSSTLNVPSNP	ATDGVTLTGINQTGDQS(0.888)LPS(0.112)K	1
S	3	0.993902	3.23698e-30	238.12	28679000	1058	A0A0U1RR27	C-myc promoter-binding protein	ETRNIQSRCFRKRHKSDNETNLQQQVVWGNR	HKS(0.994)DNET(0.006)NLQQQVVWGNR	1
S	2	0.810514	0.00174459	100.69	5173600	1632	A0A0U1RR27	C-myc promoter-binding protein	TAMSKCPIFPMARSISTSGPLDKEDTGRQKL	S(0.189)IS(0.811)T(0.001)SGPLDK	1
S	3	0.76788	0.00874397	68.123	12695000	1554	A0A0U1RR27	C-myc promoter-binding protein	RDLRRPGRYFLKSSPSTENMHFPSSISSQTR	S(0.012)S(0.012)PS(0.768)T(0.207)ENMHFPSSISSQTR	1
S	2	1	0.0100396	97.823	3490400	645	A0A0U1RR46	InaD-like protein	PFTLVCCRRLFDDEASVDEPRRTETSLPETE	RLFDDEAS(1)VDEPR	1
S	2	0.997437	0.0241748	69.672	5676300	97	A0A0U1RR71	Pleckstrin homology domain-containing family G member 3	SNNNSSSWLNVKGPLSPFNSRAAAGPAHHKL	GPLS(0.997)PFNS(0.003)R	1
S	2	0.998414	0.000115055	135.86	3737600	848	A0A0U1RR71	Pleckstrin homology domain-containing family G member 3	SEIVKIWEGMESSGGSPGKGPGQGQANGFDL	IWEGMES(0.001)SGGS(0.998)PGK	1
S	3	0.987169	0.00206555	99.732	22121000	762	A0A0U1RR71	Pleckstrin homology domain-containing family G member 3	NAEHHDAGFSVRRRESLSYIPKGLVRNSISR	RRES(0.987)LS(0.013)YIPK	1
S	2	0.98814	0.0164535	70.335	4582800	1102	A0A0U1RR71	Pleckstrin homology domain-containing family G member 3	AGGGRPRGPPVNRSHSVPENMVEPPLSGRVG	S(0.012)HS(0.988)VPENMVEPPLSGR	1
S	2	0.996681	0.0129223	75.669	839240	1058	A0A0U1RR71	Pleckstrin homology domain-containing family G member 3	VSQRTTSPGGRPSARSPLSPTETFSWPDVRE	S(0.997)PLS(0.003)PTETFSWPDVR	1
S	2	0.738098	0.0185439	69.815	489940	1061	A0A0U1RR71	Pleckstrin homology domain-containing family G member 3	RTTSPGGRPSARSPLSPTETFSWPDVRELCS	S(0.017)PLS(0.738)PT(0.191)ET(0.05)FS(0.004)WPDVR	1
S	2	0.938881	0.0406088	60.157	2504500	661	A0A0U1RR71	Pleckstrin homology domain-containing family G member 3	KSSGFGSPRLVSRSSSVLSLEGSEKGLARHG	S(0.031)S(0.031)S(0.939)VLSLEGSEK	1
S	2	0.958523	0.0138561	77.894	2991800	219	H0YIX9	R3H domain-containing protein 2	DGSVRSMRPPVTKASSFSGISILTRGDSIGS	AS(0.041)S(0.959)FSGISILTR	1
S	3	1	0.00561272	89.747	10415000	835	O94880	PHD finger protein 14	KKIPIRNTRTRGRKRSFVPEEEKHEERVPRE	KRS(1)FVPEEEK	1
S	3	0.637315	8.00717e-08	131.33	0	277	O94880	PHD finger protein 14	PASEGGCKKKKSKVLSRNSADDEELTNDSLT	VLS(0.637)RNS(0.363)ADDEELTNDSLTLSQSK	1
S	3	0.96714	0.00228574	89.877	41478000	187	A0A0U1RRL5	ETS-related transcription factor Elf-1	PKRKKGRKTKPPRPDSPATTPNISVKKKNKD	TKPPRPDS(0.967)PAT(0.01)T(0.023)PNISVK	1
S	2	0.988757	0.0102491	72.801	1753200	129	A0A0U1RRM1	Transcriptional repressor p66-beta	PERGRLTPSPDIIVLSDNEASSPRSSSRMEE	LT(0.001)PS(0.001)PDIIVLS(0.989)DNEAS(0.004)S(0.005)PR	1
S	3	0.848712	8.64253e-05	86.793	5240100	135	A0A0U1RRM1	Transcriptional repressor p66-beta	TPSPDIIVLSDNEASSPRSSSRMEERLKAAN	GRLT(0.66)PS(0.34)PDIIVLS(0.029)DNEAS(0.123)S(0.849)PR	1;2
S	2	0.890734	0.00657888	75.911	26048000	470	A0A0U1RRM1	Transcriptional repressor p66-beta	QEQEIEQRLQQQAALSPTTAPAVSSVSKQET	LQQQAALS(0.891)PT(0.044)T(0.065)APAVSSVSK	1
S	3	0.988717	7.33648e-05	104.79	3151300	213	A0A0U1RRM1	Transcriptional repressor p66-beta	QKTPVVQNAASIVQPSPAHVGQQGLSKLPSR	TPVVQNAAS(0.005)IVQPS(0.989)PAHVGQQGLS(0.007)K	1
S	2	0.49994	0.00311577	93.029	7048600	317	A0A0U1RRM1	Transcriptional repressor p66-beta	MNLASHIQPGTVNRVSSPLPSPSAMTDAANS	VS(0.5)S(0.5)PLPSPSAMTDAANSQAAAK	1
S	2	0.882411	2.35356e-13	185.23	28312000	318	A0A0U1RRM1	Transcriptional repressor p66-beta	NLASHIQPGTVNRVSSPLPSPSAMTDAANSQ	VS(0.118)S(0.882)PLPSPSAMTDAANSQAAAK	1
S	2	0.591944	8.59414e-14	174.81	9597900	154	A0A0U1RRM4		DSSPNQAVRGPAADPSSPGTSGVGPAAGAGD	GPAADPS(0.592)S(0.408)PGTSGVGPAAGAGDSR	1
S	2	0.996097	0.00513016	127.53	17241000	365	A0A0U1RRM6		VLPHYATVPRPLNKNSRPSSPVNTPSSQPPA	NS(0.996)RPS(0.228)S(0.565)PVNT(0.201)PS(0.009)S(0.002)QPPATK	2
S	3	0.427273	0.0013499	92.428	8917700	368	A0A0U1RRM6		HYATVPRPLNKNSRPSSPVNTPSSQPPATKP	NS(0.145)RPS(0.427)S(0.427)PVNTPSSQPPATK	2
S	3	0.793938	0.0013499	91.503	17241000	369	A0A0U1RRM6		YATVPRPLNKNSRPSSPVNTPSSQPPATKPC	NS(0.688)RPS(0.518)S(0.794)PVNTPSSQPPATK	2
S	2	1	1.97144e-44	250.45	43841000	129	A0A0U1RRM6	Protein enabled homolog	QETVFYLGPTLPRQNSQLPAQVQNGPSQEEL	QNS(1)QLPAQVQNGPSQEELEIQR	1
S	3	0.498453	0.000453052	90.78	0	748	A0A0U1RRM6	Protein enabled homolog	NTMNGSKSPVISRPKSTPLSQPSANGVQTEG	S(0.498)T(0.498)PLS(0.002)QPS(0.001)ANGVQTEGLDYDRLK
S	3	0.955312	0.000734685	118.52	22188000	740	A0A0U1RRM6		TRKPWERTNTMNGSKSPVISRPKSTPLSQPS	TNTMNGS(0.044)KS(0.955)PVISRPK	1;2
S	2	0.999988	0.042731	68.41	7599100	220	A0A8I5KR87	Mast/stem cell growth factor receptor Kit	RPAFKAVPVVSVSKASYLLREGEEFTVTCTI	AS(1)Y(1)LLREGEEFT(1)VTCTIK	3
S	3	0.815788	0.0264038	56.327	2936800	177	A0A0X1KG68	Non-canonical poly(A) RNA polymerase PAPD7	TANGHPGPRGPAPAGSPSQHQFHPGRRKREN	GPAPAGS(0.816)PS(0.184)QHQFHPGR	1
S	2	0.999998	0.000129032	136.93	9612700	319	A0A140LJL2	Protein Dos	AGTVLQFLTRLRRHASLDGASPYFKVKKWKL	HAS(1)LDGASPYFK	1
S	2	0.999837	1.72525e-10	170.8	6159300	352	Q53Z42		SDRKGGSYSQAASSDSAQGSDVSLTACKV__	GGSYSQAASSDS(1)AQGSDVSLTACK	1
S	2	1	2.99155e-13	203.53	7542900	43	A2AB15	Putative pre-mRNA-splicing factor ATP-dependent RNA helicase DHX16	RALLEKNRSYRLLEDSEESSEETVSRAGSSL	LLEDS(1)EES(0.871)S(0.129)EETVSR	1;2
S	2	0.928643	1.43458e-35	261.61	29605000	46	A2AB15	Putative pre-mRNA-splicing factor ATP-dependent RNA helicase DHX16	LEKNRSYRLLEDSEESSEETVSRAGSSLQKK	LLEDSEES(0.929)S(0.071)EETVSR	1;2
S	2	1	9.05601e-10	190.18	257780000	100	A2AB15	Putative pre-mRNA-splicing factor ATP-dependent RNA helicase DHX16	KKKTGGSKQQTEKPESEDEWERTERERLQDL	QQTEKPES(1)EDEWER	1
S	3	0.764062	0.0390715	58.781	11011000	36	A0A5S8K7D1		TFHLCLKKNKYPDSRSTFIKHAGSYLKRGEF	Y(0.004)PDS(0.086)RS(0.764)T(0.147)FIK	1
S	2	0.945058	0.0183446	74.537	4003500	33	A0A140T9E6	Kinesin-like protein KIFC1	KRPLIKAPSQLPLSGSRLKRRPDQMEDGLEP	APSQLPLS(0.055)GS(0.945)R	1
S	2	0.267472	0.000702747	91.712	0	228	A0A140T9S9		FLPTGGKGGSYSQAASSDSAQGSDVSLTA__	GGS(0.048)YS(0.048)QAAS(0.267)S(0.26)DS(0.26)AQGS(0.116)DVSLTA
S	2	0.982107	1.11645e-55	108.66	12982000	235	A0A140T9S9		GGSYSQAASSDSAQGSDVSLTA_________	GGSYSQAASS(0.001)DS(0.001)AQGS(0.982)DVS(0.016)LTA	1
S	2	0.998352	4.25626e-09	164.69	30986000	238	A0A140T9S9		YSQAASSDSAQGSDVSLTA____________	GGSYSQAASSDSAQGSDVS(0.998)LT(0.002)A	1
S	2	0.999969	0.00799574	87.258	1454000	679	A0A1B0GV63	AT-rich interactive domain-containing protein 1B	ASFQRSLENRMSPSKSPFLPSMKMQKVMPTV	S(1)PFLPSMK	1
S	2	0.967133	3.31103e-06	148.64	5277900	866	A0A1B0GTL5		FRGESDEPAPQVQPESPETVSPKGSEGLPPP	GESDEPAPQVQPES(0.967)PET(0.033)VSPK	1
S	2	0.954443	6.7025e-06	132.65	0	938	A0A1B0GTL5		VGLSNRGPETEGEDASPSALVVGPPETKEEG	GPET(0.001)EGEDAS(0.954)PS(0.045)ALVVGPPETK	1
S	2	0.436808	0.000206945	81.643	0	356	A0A1B0GTL5	Rab11 family-interacting protein 5	SHIYNEEPQGPVRHRSSISGSLPSSGSLQAV	S(0.437)S(0.271)IS(0.291)GS(0.001)LPSSGSLQAVSSR
S	3	0.302386	0.000206945	115.74	0	357	A0A1B0GTL5	Rab11 family-interacting protein 5	HIYNEEPQGPVRHRSSISGSLPSSGSLQAVS	HRS(0.302)S(0.302)IS(0.302)GS(0.093)LPSSGSLQAVSSR
S	3	0.302386	0.000206945	115.74	0	359	A0A1B0GTL5	Rab11 family-interacting protein 5	YNEEPQGPVRHRSSISGSLPSSGSLQAVSSR	HRS(0.302)S(0.302)IS(0.302)GS(0.093)LPSSGSLQAVSSR
S	3	0.734097	0.00183034	69.244	5978700	207	A0A1B0GTL5	Rab11 family-interacting protein 5	KIRDKMKGKKKYDLESASAILPSSAIEDPDL	KY(0.079)DLES(0.734)AS(0.187)AILPSSAIEDPDLGSLGK	1
S	2	0.954213	0.000194979	104.57	2262000	209	A0A1B0GTL5	Rab11 family-interacting protein 5	RDKMKGKKKYDLESASAILPSSAIEDPDLGS	KYDLES(0.046)AS(0.954)AILPSSAIEDPDLGSLGK	1
S	2	0.998603	0.0143391	96.707	1517800	176	A0A1B0GTL5	Rab11 family-interacting protein 5	EIEVTIQFTRNNLSASMFDLSMKDKPRSPFS	NNLS(0.001)AS(0.999)MFDLSMK	1
S	2	0.999997	0.000837745	154.6	0	1209	A0A1B0GTL5	Rab11 family-interacting protein 5	SPHPVKPLSAAPVEGSPDRKQSRSSLSIALS	PLSAAPVEGS(1)PDRK	1
S	2	0.995723	2.33897e-43	249.26	14209000	395	A0A1B0GTL5	Rab11 family-interacting protein 5	PRSTDDTWPRGSRSNSSSEAVLGQEELSAQA	S(0.001)NS(0.996)S(0.003)SEAVLGQEELSAQAK	1
S	2	0.929818	0.00561706	89.9	7202900	307	A0A1B0GTL5	Rab11 family-interacting protein 5	DSAQSPKLFTHKRTYSDEANQMRVAPPRALL	T(0.068)Y(0.003)S(0.93)DEANQMR	1
S	2	0.998012	0.00196761	114.01	4403900	401	G3V3R5	Brain-enriched guanylate kinase-associated protein	GGAGGSPGKKADGRASPLYASYKADSFSEGD	ADGRAS(0.998)PLY(0.002)ASYK	1
S	3	1	0.000843145	113.59	19022000	182	G3V3R5	Brain-enriched guanylate kinase-associated protein	TALYCPEERRRDRRPSVDAPVTDVGFLRAQN	DRRPS(1)VDAPVTDVGFLR	1
S	2	1	0.0250612	68.915	4638400	499	G3V3R5	Brain-enriched guanylate kinase-associated protein	SSMEASPEMHPAARLSPQQAFPRTGGSGLSR	LS(1)PQQAFPR	1
S	2	0.5	0.000247542	132.23	21379000	300	F5GZ78	Paxillin	GERCWAAGWPRDGGRSSPGGQDEGGFMAQGK	S(0.5)S(0.5)PGGQDEGGFMAQGK	1
S	2	0.867889	3.55481e-08	169.77	67370000	301	F5GZ78	Paxillin	ERCWAAGWPRDGGRSSPGGQDEGGFMAQGKT	DGGRS(0.132)S(0.868)PGGQDEGGFMAQGK	1
S	2	0.638133	1.16288e-05	149.52	27983000	82	F5GZ78	Paxillin	WQPSSSRFIHQQPQSSSPVYGSSAKTSSVSN	FIHQQPQS(0.017)S(0.638)S(0.341)PVY(0.003)GSSAK	1
S	3	0.743258	0.00111025	95.591	74752000	83	F5GZ78	Paxillin	QPSSSRFIHQQPQSSSPVYGSSAKTSSVSNP	FIHQQPQS(0.012)S(0.244)S(0.743)PVYGSSAK	1
S	2	0.997465	0.0186722	74.841	4560700	256	F5GZ78	Paxillin	SSPQRVTSTQQQTRISASSATRELDELMASL	IS(0.997)AS(0.001)S(0.001)ATR	1
S	2	0.570526	0.00431027	108.56	2313100	334	F5GZ78	Paxillin	SSPPGGPPKPGSQLDSMLGSLQSDLNKLGVA	PGSQLDS(0.571)MLGS(0.394)LQS(0.036)DLNK	1
S	2	0.932032	0.000494798	118.52	5970600	338	F5GZ78	Paxillin	GGPPKPGSQLDSMLGSLQSDLNKLGVATVAK	PGSQLDS(0.065)MLGS(0.932)LQS(0.003)DLNK	1
S	2	0.609983	7.24826e-06	143.95	2293000	135	F5GZ78	Paxillin	NKQKSAEPSPTVMSTSLGSNLSELDRLLLEL	SAEPSPTVMS(0.019)T(0.126)S(0.61)LGS(0.245)NLS(0.001)ELDR	1
S	2	0.739556	0.0419085	77.279	0	320	F5GZ78	Paxillin	QDEGGFMAQGKTGSSSPPGGPPKPGSQLDSM	TGS(0.001)S(0.26)S(0.74)PPGGPPK	1
S	2	0.615221	1.19413e-11	187.75	5480800	104	F5GZ78	Paxillin	SAKTSSVSNPQDSVGSPCSRVGEEEHVYSFP	TSSVSNPQDSVGS(0.615)PCS(0.385)R	1
S	3	0.972144	0.000730155	95.205	41260000	1016	A0A3B3IU51	Tight junction protein ZO-2	KAPSRPYQDTRGSYGSDAEEEEYRQQLSEHS	GS(0.024)Y(0.004)GS(0.972)DAEEEEYRQQLSEHSK	1
S	2	0.953897	0.00460787	102.39	6122800	706	A0A3B3IU51	Tight junction protein ZO-2	RMRGQRSGVKKNLRKSREDLTAVVSVSTKFP	S(0.954)REDLT(0.046)AVVSVSTK	1
S	2	0.999989	0.00881935	84.817	5159500	178	A0A3B3IU51	Tight junction protein ZO-2	SRLNSHGGRSRSWEDSPERGRPHERARSRER	SWEDS(1)PER	1
S	3	1	0.019597	52.926	1084800	134	A0A3B3IU51	Tight junction protein ZO-2	VVKRPRKVQVAALQASPPLDQDDRAFEVMDE	VQVAALQAS(1)PPLDQDDRAFEVMDEFDGR	1
S	3	1	0.00210632	96.016	2700100	533	H0Y9Z7	Kinesin-like protein KIF13A	SMPVEHNSKREKKIDSEEEENELEAINRKLI	KIDS(1)EEEENELEAINRK	1
S	2	0.916672	0.0197986	73.841	6119100	291	H0Y9Z7	Kinesin-like protein KIF13A	KRIAANIYNKQSFTQSLKRRISLKNIFYSCG	QSFT(0.083)QS(0.917)LK	1
S	3	0.932545	0.000199281	76.818	53797000	388	H0Y9Z7	Kinesin-like protein KIF13A	KEALSTKARHIRRSLSTPNVHNVSSSRPDLS	S(0.023)LS(0.933)T(0.045)PNVHNVSSSRPDLSGFDEDDK	1
S	3	1	0.00609589	84.734	3213300	212	A0A2R8YHB3	Parafibromin	IKTDLDDDITALKQRSFVDAEVDVTRDIVSR	QRS(1)FVDAEVDVTR	1
S	2	0.999532	4.83577e-12	175.7	108270000	291	G3V144	SH3 and PX domain-containing protein 2B	KKNSGEPLPPKPGPGSPSHPGALDLDGVSRQ	PGPGS(1)PSHPGALDLDGVSR	1
S	2	0.926216	9.29863e-05	104.78	5449000	773	A0A1B0GUI1	Ral GTPase-activating protein subunit alpha-1	DDAQILPRSTRVRHFSQSEETGNEVFGALNE	HFS(0.926)QS(0.073)EET(0.001)GNEVFGALNEEQPLPR	1
S	3	0.477994	9.29863e-05	107.98	0	775	A0A1B0GUI1	Ral GTPase-activating protein subunit alpha-1	AQILPRSTRVRHFSQSEETGNEVFGALNEEQ	HFS(0.478)QS(0.478)EET(0.044)GNEVFGALNEEQPLPR
S	2	0.330808	0.00413709	90.367	0	795	A0A1B0GUI1	Ral GTPase-activating protein subunit alpha-1	NEVFGALNEEQPLPRSSSTSDILEPFTVERA	S(0.331)S(0.331)S(0.331)T(0.007)SDILEPFTVER
S	2	0.330808	0.00413709	90.367	0	796	A0A1B0GUI1	Ral GTPase-activating protein subunit alpha-1	EVFGALNEEQPLPRSSSTSDILEPFTVERAK	S(0.331)S(0.331)S(0.331)T(0.007)SDILEPFTVER
S	2	0.330808	0.00413709	90.367	0	797	A0A1B0GUI1	Ral GTPase-activating protein subunit alpha-1	VFGALNEEQPLPRSSSTSDILEPFTVERAKG	S(0.331)S(0.331)S(0.331)T(0.007)SDILEPFTVER
S	3	0.842716	0.0125494	65.836	5692600	862	A0A1B0GUL6	Uncharacterized protein KIAA1107	QRTKSTPSNLTKTQGSQGESPNSVKSSVSSR	T(0.157)QGS(0.843)QGES(0.004)PNS(0.102)VKS(0.101)S(0.098)VS(0.819)S(0.875)R	3
S	3	0.81851	0.0125494	65.836	5692600	875	A0A1B0GUL6	Uncharacterized protein KIAA1107	QGSQGESPNSVKSSVSSRQSDENVAKLDHNT	T(0.157)QGS(0.843)QGES(0.004)PNS(0.102)VKS(0.101)S(0.098)VS(0.819)S(0.875)R	3
S	3	0.87516	0.0125494	65.836	5692600	876	A0A1B0GUL6	Uncharacterized protein KIAA1107	GSQGESPNSVKSSVSSRQSDENVAKLDHNTT	T(0.157)QGS(0.843)QGES(0.004)PNS(0.102)VKS(0.101)S(0.098)VS(0.819)S(0.875)R	3
S	2	0.943445	0.00523276	99.371	5004000	721	A0A1B0GUZ7	Protein EFR3 homolog A	LSVPYVPQVTDEDRLSRRKSIVDTVSIQVDI	LSVPYVPQVT(0.057)DEDRLS(0.943)R	1
S	2	0.445468	9.32943e-18	192.18	0	515	A0A1B0GV47	Kinesin-like protein KIF21A	RATARAPYFSGSSTFSPTILSSDKETIEIID	APYFSGS(0.003)S(0.256)T(0.284)FS(0.445)PT(0.011)ILSSDK
S	2	1	0.000183557	124.6	14987000	1190	A0A1B0GV47	Kinesin-like protein KIF21A	MNTETSGTSAREKELSPPPGLPSKIGSISRQ	ELS(1)PPPGLPSK	1
S	3	0.889973	0.00920567	78.758	14644000	1249	A0A1B0GV47	Kinesin-like protein KIF21A	KEQKHSDSGTSEASLSPPSSPPSRPRNELNV	HS(0.007)DS(0.044)GT(0.017)S(0.018)EAS(0.028)LS(0.89)PPS(0.414)S(0.581)PPSRPR	2
S	3	0.58089	0.00920567	78.758	14644000	1253	A0A1B0GV47	Kinesin-like protein KIF21A	HSDSGTSEASLSPPSSPPSRPRNELNVFNRL	HS(0.007)DS(0.044)GT(0.017)S(0.018)EAS(0.028)LS(0.89)PPS(0.414)S(0.581)PPSRPR	2
S	2	0.994209	0.00884272	100.02	68597000	1217	A0A1B0GV47	Kinesin-like protein KIF21A	ISRQSSLSEKKIPEPSPVTRRKAYEKAEKSK	KIPEPS(0.994)PVT(0.006)R	1
S	2	0.987904	6.03697e-60	277.62	54870000	831	A0A1B0GV47	Kinesin-like protein KIF21A	RPMSDKVAGKVTRKLSSSDAPAQDTGSSAAA	KLS(0.988)S(0.012)SDAPAQDTGSSAAAVETDASR	1
S	3	0.405406	2.72235e-05	114.76	0	833	A0A1B0GV47	Kinesin-like protein KIF21A	MSDKVAGKVTRKLSSSDAPAQDTGSSAAAVE	KLS(0.297)S(0.297)S(0.405)DAPAQDTGSSAAAVETDASR
S	2	0.499732	0.0176614	86.803	0	1641	A0A1B0GV47	Kinesin-like protein KIF21A	TVRIWKARNLQDGQISDTGDLGEDIASN___	NLQDGQIS(0.5)DT(0.5)GDLGEDIAS(0.001)N
S	3	0.994049	0.00112953	104.84	25594000	309	A0A1B0GV48	Zinc finger and BTB domain-containing protein 38	QERSPQPAAVLTRSKSPNNEGDVHFSREDEN	S(0.006)KS(0.994)PNNEGDVHFSR	1
S	2	0.602483	0.000693054	114.46	0	88	A0A1B0GV57	TGF-beta-activated kinase 1 and MAP3K7-binding protein 2	SQTLNRNQPTVYIAASPPNTDELMSRSQPKV	NQPTVYIAAS(0.602)PPNT(0.391)DELMS(0.007)R	1
S	2	0.969201	3.15053e-11	180.88	3034400	298	A0A1B0GV57	TGF-beta-activated kinase 1 and MAP3K7-binding protein 2	EMENNLTRRRLKRSNSISQIPSLEEMQQLRS	S(0.031)NS(0.969)ISQIPSLEEMQQLR	1
S	2	0.906661	1.28913e-06	184.44	3247000	583	A0A1B0GV68		ITFDMSGSPRLPRHSSLIDEMFKGSAGHSPL	HS(0.093)S(0.907)LIDEMFK	1
S	3	0.650108	0.00468306	54.26	1985600	403	Q9Y4F1	FERM, RhoGEF and pleckstrin domain-containing protein 1	QSQQSTSLTFGEGAESPGGQSCRRGKEPKVS	SLASQPT(0.002)ELNS(0.027)EVLEQS(0.021)QQS(0.081)T(0.081)S(0.071)LT(0.063)FGEGAES(0.65)PGGQS(0.005)CR	1
S	3	0.84541	7.63618e-06	139.88	29042000	424	Q9Y4F1	FERM, RhoGEF and pleckstrin domain-containing protein 1	CRRGKEPKVSAGEPGSHPSPAPRRSPAGNKQ	VSAGEPGS(0.845)HPS(0.155)PAPRRS(1)PAGNK	2
S	4	0.999986	1.94158e-13	99.371	119570000	427	Q9Y4F1	FERM, RhoGEF and pleckstrin domain-containing protein 1	GKEPKVSAGEPGSHPSPAPRRSPAGNKQADG	VSAGEPGSHPS(1)PAPRRS(1)PAGNK	1;2
S	4	1	7.63618e-06	99.371	46070000	433	Q9Y4F1	FERM, RhoGEF and pleckstrin domain-containing protein 1	SAGEPGSHPSPAPRRSPAGNKQADGAASAPT	VSAGEPGSHPS(1)PAPRRS(1)PAGNK	2
S	2	0.997148	2.30287e-05	150.9	7075600	177	A0A1B0GV70		TLQGFGYSKEHGRTGSAGEAFLSTIQKAAEV	T(0.003)GS(0.997)AGEAFLSTIQK	1
S	3	0.99915	0.000772701	104.38	1377100	401	A0A1B0GV70	AP-4 complex accessory subunit tepsin	ILLRTRPWLQELSMGSPGPVTNKATKILRHF	TRPWLQELSMGS(0.999)PGPVT(0.001)NK	1
S	3	0.808775	0.0215126	60.255	3113900	110	A0A1B0GVB7		GKSRSLNNIVGAAGTSLGLSPLASRYSLPYP	GCGKSRSLNNIVGAAGT(0.239)S(0.809)LGLS(0.954)PLAS(0.999)R	3
S	3	0.953556	0.0215126	60.255	3113900	114	A0A1B0GVB7		SLNNIVGAAGTSLGLSPLASRYSLPYPLKKF	GCGKSRSLNNIVGAAGT(0.239)S(0.809)LGLS(0.954)PLAS(0.999)R	3
S	3	0.998533	0.0215126	60.255	3113900	118	A0A1B0GVB7		IVGAAGTSLGLSPLASRYSLPYPLKKFLLTP	GCGKSRSLNNIVGAAGT(0.239)S(0.809)LGLS(0.954)PLAS(0.999)R	3
S	3	0.197296	1.02027e-05	88.191	0	836	E7EUR8	Protein FAM193A	NIHNGSLEQTEEPETSSHSPSRHMNHSEPRP	NFQAAT(0.001)ES(0.027)VPNS(0.178)GNIHNGS(0.006)LEQT(0.002)EEPET(0.197)S(0.197)S(0.197)HS(0.159)PS(0.036)R
S	3	0.197296	1.02027e-05	88.191	0	837	E7EUR8	Protein FAM193A	IHNGSLEQTEEPETSSHSPSRHMNHSEPRPG	NFQAAT(0.001)ES(0.027)VPNS(0.178)GNIHNGS(0.006)LEQT(0.002)EEPET(0.197)S(0.197)S(0.197)HS(0.159)PS(0.036)R
S	3	0.968004	9.65142e-05	115.77	4229300	104	A0A7P0Z498	E3 ubiquitin-protein ligase NEDD4-like	SPVRRAVKDTLSNPQSPQPSPYNSPKPQHKV	DTLS(0.032)NPQS(0.968)PQPS(0.983)PY(0.568)NS(0.45)PKPQHK	3
S	3	0.982618	9.65142e-05	115.77	4229300	108	A0A7P0Z498	E3 ubiquitin-protein ligase NEDD4-like	RAVKDTLSNPQSPQPSPYNSPKPQHKVTQSF	DTLS(0.032)NPQS(0.968)PQPS(0.983)PY(0.568)NS(0.45)PKPQHK	3
S	2	0.680154	3.53141e-05	142.4	66973000	71	A0A7P0Z498	E3 ubiquitin-protein ligase NEDD4-like	NSNNHLIEPQIRRPRSLSSPTVTLSAPLEGA	S(0.68)LS(0.31)S(0.01)PTVTLSAPLEGAK	1
S	2	0.371196	0.0103919	75.574	0	73	A0A7P0Z498	E3 ubiquitin-protein ligase NEDD4-like	NNHLIEPQIRRPRSLSSPTVTLSAPLEGAKD	S(0.257)LS(0.371)S(0.371)PTVTLSAPLEGAK
S	2	0.371196	0.0103919	75.574	0	74	A0A7P0Z498	E3 ubiquitin-protein ligase NEDD4-like	NHLIEPQIRRPRSLSSPTVTLSAPLEGAKDS	S(0.257)LS(0.371)S(0.371)PTVTLSAPLEGAK
S	3	0.721479	0.0264361	57.156	11348000	31	A0A1B0GW05		PPQPPRASQSPLRGASDVGAGEPGPERAPLS	AS(0.066)QS(0.213)PLRGAS(0.721)DVGAGEPGPER	1
S	3	0.9999	0.00133806	103.3	12017000	252	A0A1B0GW84	cAMP-specific 3',5'-cyclic phosphodiesterase 4D	PSPTQKEKEKKKRPMSQISGVKKLMHSSSLT	KRPMS(1)QISGVK	1
S	2	0.87595	0.0057305	106.55	4773600	264	A0A1B0GW84	cAMP-specific 3',5'-cyclic phosphodiesterase 4D	RPMSQISGVKKLMHSSSLTNSSIPRFGVKTE	LMHS(0.002)S(0.876)S(0.091)LT(0.029)NS(0.002)S(0.001)IPR	1
S	2	0.999979	7.3237e-69	302.85	103160000	238	A0A1B0GW84	cAMP-specific 3',5'-cyclic phosphodiesterase 4D	ISNTFLDKQHEVEIPSPTQKEKEKKKRPMSQ	QHEVEIPS(1)PTQK	1
S	2	0.822106	0.000549212	127.52	10281000	92	A0A1B0GW84	cAMP-specific 3',5'-cyclic phosphodiesterase 4D;cAMP-specific 3',5'-cyclic phosphodiesterase 4B	RRESFLYRSDSDYDLSPKSMSRNSSIASDIH	SDSDY(0.178)DLS(0.822)PK	1
S	2	0.999996	0.0062557	81.428	484850	215	A0A1B0GW84	cAMP-specific 3',5'-cyclic phosphodiesterase 4D	RMLNRELTHLSEMSRSGNQVSEFISNTFLDK	S(1)GNQVSEFISNTFLDK	1
S	3	0.730068	0.000111336	105.46	3469600	61	A0A1B0GW84	cAMP-specific 3',5'-cyclic phosphodiesterase 4D	DNGTSAGRSPLDPMTSPGSGLILQANFVHSQ	SPLDPMT(0.151)S(0.73)PGS(0.119)GLILQANFVHSQR	1
S	2	0.997177	4.19096e-05	118.15	16137000	65	A0A7P0T984	Alkyldihydroxyacetonephosphate synthase, peroxisomal	REALSTNECKARRAASAATAAPTATPAAQES	AAS(0.997)AAT(0.003)AAPTATPAAQESGTIPK	1
S	2	0.749272	0.00147248	88.57	3908900	946	Q96N67	Dedicator of cytokinesis protein 7	VNTGGPKAAPWGSNPSPSAESTQAMDRSCNR	AAPWGS(0.001)NPS(0.749)PS(0.166)AES(0.061)T(0.023)QAMDR	1
S	3	0.975616	0.00706636	81.709	3737200	2129	Q96N67	Dedicator of cytokinesis protein 7	PQLYKAVLPVTCHRDSFSRMSLRKMDL____	AVLPVT(0.001)CHRDS(0.976)FS(0.024)R	1
S	2	0.963856	0.000937965	94.538	0	523	A0A1B0GWE0		QEMVRRSRGQLERSPSGSAFGSQENLRWRKD	S(0.009)PS(0.964)GS(0.027)AFGSQENLR	1
S	2	0.999999	6.63808e-05	141.55	7984100	529	A0A1B0GWE0		SRGQLERSPSGSAFGSQENLRWRKDMTHWRQ	SPSGSAFGS(1)QENLR	1
S	2	0.76704	0.0369951	72.096	0	1383	Q96N67	Dedicator of cytokinesis protein 7	SCFEYKGKKVFERMNSLTFKKSKDMRAKLEE	MNS(0.767)LT(0.233)FKK	1
S	3	0.554752	2.39079e-11	85.473	5434900	963	Q96N67	Dedicator of cytokinesis protein 7	SAESTQAMDRSCNRMSSHTETSSFLQTLTGR	MS(0.555)S(0.413)HT(0.021)ET(0.007)S(0.002)S(0.002)FLQTLTGR	1
S	3	0.588953	2.39079e-11	173.34	6204500	964	Q96N67	Dedicator of cytokinesis protein 7	AESTQAMDRSCNRMSSHTETSSFLQTLTGRL	MS(0.387)S(0.589)HT(0.024)ETSSFLQTLTGR	1
S	3	0.205513	0.0211851	69.763	0	970	Q96N67	Dedicator of cytokinesis protein 7	MDRSCNRMSSHTETSSFLQTLTGRLPTKKGK;MDRSCNRMSSHTETSSFLQTLTGRLPTKKLF	MS(0.186)S(0.153)HT(0.101)ET(0.177)S(0.177)S(0.206)FLQTLTGR
S	2	0.989141	0.029488	82.069	0	929	Q96N67	Dedicator of cytokinesis protein 7	EVRSIIGSKGLDRSNSWVNTGGPKAAPWGSN	S(0.011)NS(0.989)WVNTGGPK	1
S	3	1	0.0408285	51.76	0	369	A0A1B0GWF6		ITHLQALDMFLPAQPSP______________	NIT(1)HLQALDMFLPAQPS(1)P	2
S	2	0.5	0.0303402	64.73	4216400	475	A0A1B0GWK2	Kazrin	EDQKRKKKKEKMGFGSISRVFARGKQRKSLD	MGFGS(0.5)IS(0.5)R	1
S	2	0.5	0.0303402	64.73	4216400	477	A0A1B0GWK2	Kazrin	QKRKKKKEKMGFGSISRVFARGKQRKSLDPG	MGFGS(0.5)IS(0.5)R	1
S	3	0.999365	5.99651e-09	73.753	168340000	8	R4GMM6	Ubiquitin-conjugating enzyme E2 E3	________MSSDRQRSDDESPSTSSGSSDAD	QRS(0.999)DDESPSTSSGSSDADQRDPAAPEPEEQEER	1;2
S	4	0.488768	5.99651e-09	118.42	0	12	R4GMM6	Ubiquitin-conjugating enzyme E2 E3	____MSSDRQRSDDESPSTSSGSSDADQRDP	QRS(0.489)DDES(0.489)PS(0.018)T(0.004)S(0.001)SGSSDADQRDPAAPEPEEQEER
S	3	0.195337	0.0381981	56.048	0	14	R4GMM6	Ubiquitin-conjugating enzyme E2 E3	__MSSDRQRSDDESPSTSSGSSDADQRDPAA	QRS(0.62)DDES(0.208)PS(0.195)T(0.195)S(0.195)S(0.195)GS(0.195)S(0.195)DADQRDPAAPEPEEQEER
S	3	0.195337	0.0381981	56.048	0	16	R4GMM6	Ubiquitin-conjugating enzyme E2 E3	MSSDRQRSDDESPSTSSGSSDADQRDPAAPE	QRS(0.62)DDES(0.208)PS(0.195)T(0.195)S(0.195)S(0.195)GS(0.195)S(0.195)DADQRDPAAPEPEEQEER
S	3	0.195337	0.0381981	56.048	0	17	R4GMM6	Ubiquitin-conjugating enzyme E2 E3	SSDRQRSDDESPSTSSGSSDADQRDPAAPEP	QRS(0.62)DDES(0.208)PS(0.195)T(0.195)S(0.195)S(0.195)GS(0.195)S(0.195)DADQRDPAAPEPEEQEER
S	3	0.195337	0.0381981	56.048	0	19	R4GMM6	Ubiquitin-conjugating enzyme E2 E3	DRQRSDDESPSTSSGSSDADQRDPAAPEPEE	QRS(0.62)DDES(0.208)PS(0.195)T(0.195)S(0.195)S(0.195)GS(0.195)S(0.195)DADQRDPAAPEPEEQEER
S	3	0.195337	0.0381981	56.048	0	20	R4GMM6	Ubiquitin-conjugating enzyme E2 E3	RQRSDDESPSTSSGSSDADQRDPAAPEPEEQ	QRS(0.62)DDES(0.208)PS(0.195)T(0.195)S(0.195)S(0.195)GS(0.195)S(0.195)DADQRDPAAPEPEEQEER
S	2	0.742851	0.0204179	72.879	5431000	76	F8WCF7	Inactive rhomboid protein 1	SPHHELRRPVLQRQTSITQTIRRPWSLE___	QT(0.241)S(0.743)IT(0.015)QT(0.001)IR	1
S	3	1	0.0424967	53.775	1050600	214	A0A1C7CYW9	Protein monoglycylase TTLL8	SEQQEFLEDFRRTMASSILKWVVSHQSCSRS	RT(1)MAS(1)S(1)ILK
S	3	1	0.0424967	53.775	1050600	215	A0A1C7CYW9	Protein monoglycylase TTLL8	EQQEFLEDFRRTMASSILKWVVSHQSCSRSS	RT(1)MAS(1)S(1)ILK
S	3	0.409245	0.00639902	75.611	0	632	Q6PJG2	ELM2 and SANT domain-containing protein 1	TFIAPPVYSNITPYQSHLRSPVRLADHPSER	AGTFIAPPVY(0.196)S(0.066)NIT(0.573)PY(0.346)QS(0.409)HLRS(0.409)PVR
S	3	0.409245	0.00639902	75.611	0	636	Q6PJG2	ELM2 and SANT domain-containing protein 1	PPVYSNITPYQSHLRSPVRLADHPSERSFEL	AGTFIAPPVY(0.196)S(0.066)NIT(0.573)PY(0.346)QS(0.409)HLRS(0.409)PVR
S	3	0.999991	0.000951399	87.748	6946200	148	Q6PJG2	ELM2 and SANT domain-containing protein 1	TWNCHSLSLYSATKGSPHPGVGVPTYYNHPE	GS(1)PHPGVGVPTYYNHPEALK	1
S	3	1	6.27499e-07	156.13	105950000	461	Q6PJG2	ELM2 and SANT domain-containing protein 1	LRGGVIQSTRRRRRASQEANLLTLAQKAVEL	RAS(1)QEANLLTLAQK	1
S	3	0.99922	0.0164324	86.114	20590000	923	Q6PJG2	ELM2 and SANT domain-containing protein 1	KTSQKFPRVPLPRRESPSEERLEPKREVKEP	RES(0.999)PS(0.001)EERLEPK
S	2	0.998075	0.033443	82.877	813020	661	Q6PJG2	ELM2 and SANT domain-containing protein 1	ERSFELPPYTPPPILSPVREGSGLYFNAIIS	SFELPPY(0.431)T(0.571)PPPILS(0.998)PVR	2
S	3	1	0.000189033	118.73	2249700	78	X6RET8	Protein FAM107B	DQVIKQKEEEAQKKKSDLEIELLKRQQK___	KKS(1)DLEIELLK	1
S	3	0.766429	0.000343542	109.89	5150200	642	A0A1C7CYX9	Dihydropyrimidinase-related protein 2	SPAKQQAPPVRNLHQSGFSLSGAQIDDNIPR	NLHQS(0.766)GFS(0.199)LS(0.035)GAQIDDNIPR	1
S	2	0.704614	0.00038414	115.04	2226700	645	A0A1C7CYX9	Dihydropyrimidinase-related protein 2	KQQAPPVRNLHQSGFSLSGAQIDDNIPRRTT	NLHQS(0.239)GFS(0.705)LS(0.057)GAQIDDNIPR	1
S	2	0.851209	9.03193e-07	171.87	10949000	623	A0A1C7CYX9	Dihydropyrimidinase-related protein 2	VCEVSVTPKTVTPASSAKTSPAKQQAPPVRN	T(0.001)VT(0.999)PAS(0.002)S(0.851)AKT(0.252)S(0.895)PAK	3
S	2	0.894829	9.03193e-07	171.87	10949000	627	A0A1C7CYX9	Dihydropyrimidinase-related protein 2	SVTPKTVTPASSAKTSPAKQQAPPVRNLHQS	T(0.001)VT(0.999)PAS(0.002)S(0.851)AKT(0.252)S(0.895)PAK	3
S	2	1	0.00912169	94.114	2031300	170	C9JEY1	Actin-related protein 2/3 complex subunit 1B	VLLAAGSCDFKCRIFSAYIKEVEERPAPTPW	IFS(1)AYIK	1
S	2	0.988453	0.0240935	70.028	1112200	8	Q5FBW6	Signal transducer and activator of transcription 6	________MSLWGLVSKMPPEKVQRLYVDFP	S(0.012)LWGLVS(0.988)K	1
S	4	0.320979	0.00126279	80.975	0	308	J3KTD2	Rotatin	HEARGTHHSQNPSPGSSSPRPSVVGRTGQRP	GTHHSQNPSPGS(0.321)S(0.321)S(0.321)PRPS(0.037)VVGR
S	4	0.320979	0.00126279	80.975	0	309	J3KTD2	Rotatin	EARGTHHSQNPSPGSSSPRPSVVGRTGQRPR	GTHHSQNPSPGS(0.321)S(0.321)S(0.321)PRPS(0.037)VVGR
S	4	0.320979	0.00126279	80.975	0	310	J3KTD2	Rotatin	ARGTHHSQNPSPGSSSPRPSVVGRTGQRPRG	GTHHSQNPSPGS(0.321)S(0.321)S(0.321)PRPS(0.037)VVGR
S	3	0.999596	9.92348e-08	114.06	67588000	59	A0A1W2PPS1	Heterogeneous nuclear ribonucleoprotein U	DEEAGGRPAMEPGNGSLDLGGDSAGRSGAGL	LQAALDDEEAGGRPAMEPGNGS(1)LDLGGDSAGR	1
S	2	0.925083	0.0200242	64.103	61934000	4	A0A1W2PPS1	Heterogeneous nuclear ribonucleoprotein U	____________MSSSPVNVKKLKVSELKEE	S(0.001)S(0.074)S(0.925)PVNVKK	1
S	2	0.835275	0.000422829	108.89	2261000	1810	A0A8I5KV15	Histone-lysine N-methyltransferase SETD2	PKKLMFRRLKIISENSMDSAISDATSELEGK	IIS(0.147)ENS(0.835)MDS(0.017)AISDATSELEGK	1
S	3	0.978404	0.00407489	99.943	71086000	711	A0A8I5KV15	Histone-lysine N-methyltransferase SETD2	EKDLDDTCMLHKKSESPFRETEPLVSPHQDK	KS(0.018)ES(0.978)PFRET(0.004)EPLVS(1)PHQDK	1;2
S	3	1	0.00407489	99.943	16772000	721	A0A8I5KV15	Histone-lysine N-methyltransferase SETD2	HKKSESPFRETEPLVSPHQDKLMSMPVMTVD	KS(0.018)ES(0.978)PFRET(0.004)EPLVS(1)PHQDK	2
S	2	0.805479	4.21948e-12	190.46	11473000	98	A0A8I5KV15	Histone-lysine N-methyltransferase SETD2	MKMEIGDTLSTAEESSPPKSRVELGKIHFKK	MEIGDTLS(0.001)T(0.002)AEES(0.192)S(0.805)PPK	1
S	2	0.378772	0.000151251	132.5	0	1173	A0A8I5KV15	Histone-lysine N-methyltransferase SETD2	KAKIPSRQQEELPIYSSDFEDVPNKSWQQTT	QQEELPIY(0.242)S(0.379)S(0.379)DFEDVPNK
S	2	0.378772	0.000151251	132.5	0	1174	A0A8I5KV15	Histone-lysine N-methyltransferase SETD2	AKIPSRQQEELPIYSSDFEDVPNKSWQQTTF	QQEELPIY(0.242)S(0.379)S(0.379)DFEDVPNK
S	2	0.979987	0.0314991	65.528	5179800	2002	A0A8I5KV15	Histone-lysine N-methyltransferase SETD2	PDKQTQNKEKRKRRSSLSPPSSAYERGTKRP	RS(0.019)S(0.98)LS(0.71)PPS(0.124)S(0.102)AY(0.065)ER
S	2	0.709578	0.0314991	65.528	5179800	2004	A0A8I5KV15	Histone-lysine N-methyltransferase SETD2	KQTQNKEKRKRRSSLSPPSSAYERGTKRPDD	RS(0.019)S(0.98)LS(0.71)PPS(0.124)S(0.102)AY(0.065)ER
S	2	0.759215	2.88549e-08	188.09	64838000	76	A0A1W2PRL9	Transcription elongation factor A protein 1	TEKDLDEKKKEPAITSQNSPEAREESTSSGN	EPAIT(0.064)S(0.759)QNS(0.177)PEAR	1
S	3	0.999785	1.93136e-19	83.229	368550000	79	A0A1W2PRL9	Transcription elongation factor A protein 1	DLDEKKKEPAITSQNSPEAREESTSSGNVSN	KEPAITSQNS(1)PEAR	1
S	2	0.991498	0.00120201	106.31	2640200	715	A0A6Q8PH19	RE1-silencing transcription factor	WLLKESVSTEDLSPPSPPLPKENLREEASGD	ESVSTEDLS(0.008)PPS(0.991)PPLPK	1
S	2	0.993011	0.02103	79.317	14803000	30	Q9H178	6-phosphofructo-2-kinase/fructose-2,6-bisphosphatase 3;6-phosphofructo-2-kinase;Fructose-2,6-bisphosphatase	SEDAKKGPNPLMRRNSVTPLASPEPTKKPRI	RNS(0.993)VT(0.007)PLASPEPTK	1
S	3	0.499973	0.000393587	94.403	5878700	465	E7ER60	Synaptojanin-2	PPQRPPPPTGLMVKKSASDASISSGTHGQYS	S(0.5)AS(0.5)DASISSGTHGQYSILQTAR	1
S	2	0.685126	0.000393587	102.66	5878700	467	E7ER60	Synaptojanin-2	QRPPPPTGLMVKKSASDASISSGTHGQYSIL	S(0.303)AS(0.685)DAS(0.012)ISSGTHGQYSILQTAR	1
S	2	0.797274	0.00109335	103.73	2033600	4	B4DP61	Survival motor neuron protein	____________MAMSSGGSGGGVPEQEDSV	AMS(0.797)S(0.203)GGSGGGVPEQEDSVLFR	1
S	2	0.4802	0.00109335	85.203	0	5	B4DP61	Survival motor neuron protein	___________MAMSSGGSGGGVPEQEDSVL	AMS(0.48)S(0.48)GGS(0.04)GGGVPEQEDSVLFR
S	2	0.864967	0.000170844	131.67	2788700	28	B4DP61	Survival motor neuron protein	PEQEDSVLFRRGTGQSDDSDIWDDTALIKAY	GT(0.134)GQS(0.865)DDS(0.001)DIWDDTALIK	1
S	2	0.998942	0.000215225	129.77	6072300	31	B4DP61	Survival motor neuron protein	EDSVLFRRGTGQSDDSDIWDDTALIKAYDKA	GTGQS(0.001)DDS(0.999)DIWDDTALIK	1
S	2	0.99996	0.0381992	60.334	0	1369	A0A1W2PS94	Testis-expressed sequence 15 protein	FSQSEKHIKSVLNILSDEASLCKSKCLSRKL	SVLNILS(1)DEAS(1)LCKS(1)K	3
S	2	0.999976	0.0381992	60.334	0	1373	A0A1W2PS94	Testis-expressed sequence 15 protein	EKHIKSVLNILSDEASLCKSKCLSRKLDKAV	SVLNILS(1)DEAS(1)LCKS(1)K	3
S	2	0.999994	0.0381992	60.334	0	1377	A0A1W2PS94	Testis-expressed sequence 15 protein	KSVLNILSDEASLCKSKCLSRKLDKAVVHLK	SVLNILS(1)DEAS(1)LCKS(1)K	3
S	2	0.990389	0.000165289	122.18	11183000	231	H7C5K2	Stromal interaction molecule 2	RSSSLCRSRRSIVPSSPQPQRAQLAPHAPHP	SIVPS(0.01)S(0.99)PQPQR	1
S	3	0.998782	2.37347e-08	110.01	25946000	64	A0A5H1ZRQ2	Probable ATP-dependent RNA helicase DDX17	PPPSVVTRPEPQALPSPAIRAPLPDLYPFGT	ESAAPAAAPTAEAPPPS(0.001)VVT(0.001)RPEPQALPS(0.999)PAIR	1
S	2	0.719343	0.00132791	104.9	2478300	678	A0A5H1ZRQ2	Probable ATP-dependent RNA helicase DDX17	GASSTTSTGRSSQSSSQQFSGIGRSGQQPQP	SSQS(0.01)S(0.263)S(0.719)QQFS(0.007)GIGR	1
S	3	0.911138	0.0377203	42.947	3516400	282	A0A286YES5	Ig epsilon chain C region	TRKEEKQRNGTLTVTSTLPVGTRDWIEGETY	QRNGT(0.124)LT(0.314)VT(0.763)S(0.911)T(0.893)LPVGT(0.995)R	4
S	2	1	8.15755e-08	161.49	84509000	355	A0A286YEX4	Nuclear factor 1 C-type	EGGISSPVKKTEMDKSPFNSPSPQDSPRLSS	S(1)PFNSPSPQDSPR	1;2
S	2	0.967708	8.15755e-08	91.592	99619000	361	A0A286YEX4	Nuclear factor 1 C-type	PVKKTEMDKSPFNSPSPQDSPRLSSFTQHHR	S(1)PFNS(0.012)PS(0.968)PQDS(0.02)PR	1;2
S	3	0.599886	6.13038e-12	83.435	23414000	365	A0A286YEX4	Nuclear factor 1 C-type	TEMDKSPFNSPSPQDSPRLSSFTQHHRPVIA	KT(0.123)EMDKS(0.876)PFNS(0.001)PS(0.4)PQDS(0.6)PR	1;2
S	2	0.533534	2.49341e-07	167.37	126080000	344	A0A286YEX4	Nuclear factor 1 C-type	TSSSRNWTEDMEGGISSPVKKTEMDKSPFNS	NWTEDMEGGIS(0.534)S(0.466)PVK	1
S	2	0.92176	8.57495e-45	265.43	46297000	345	A0A286YEX4	Nuclear factor 1 C-type	SSSRNWTEDMEGGISSPVKKTEMDKSPFNSP	NWTEDMEGGIS(0.078)S(0.922)PVK	1
S	3	0.506289	3.71341e-07	124.99	9673400	326	A0A286YEX4	Nuclear factor 1 C-type	EDVDTSPGGDYYTSPSSPTSSSRNWTEDMEG	SGSMEEDVDTSPGGDYYTSPS(0.506)S(0.352)PT(0.101)S(0.029)S(0.009)S(0.002)R	1
S	3	0.411376	1.37885e-05	109.52	0	327	A0A286YEX4	Nuclear factor 1 C-type	DVDTSPGGDYYTSPSSPTSSSRNWTEDMEGG	SGSMEEDVDTSPGGDYYT(0.001)S(0.008)PS(0.158)S(0.411)PT(0.279)S(0.106)S(0.028)S(0.008)R
S	2	0.90503	4.64694e-11	181.49	48138000	9	A0A286YEX5	MICOS complex subunit MIC19	_______XSSPSGSKSQRYSGAYGASVSDEE	S(0.905)QRY(0.002)S(0.093)GAYGASVSDEELK	1
S	2	1	1.83876e-13	197.17	233710000	13	A0A286YEX5	MICOS complex subunit MIC19	___XSSPSGSKSQRYSGAYGASVSDEELKRR	YS(1)GAYGASVSDEELK	1
S	3	0.591859	0.0368583	47.507	703280	326	A0A286YF22	D-3-phosphoglycerate dehydrogenase	SLTGVVNAQALTSAFSPHTKPWIGLAEALGT	S(0.001)LT(0.003)GVVNAQALT(0.122)S(0.235)AFS(0.592)PHT(0.048)K	1
S	3	1	5.39419e-06	93.804	30441000	20	A0A286YFD6	Ribonucleoside-diphosphate reductase subunit M2	RVPLAPITDPQQLQLSPLKGLSLVDKENTPP	VPLAPITDPQQLQLS(1)PLK	1
S	3	0.663719	0.0248801	45.489	1448200	3	A0A2C9F2M4		_____________MFSMTTEALNNFALGCTN	FS(0.664)MT(0.664)T(0.666)EALNNFALGCT(0.006)NLLMTMIPQIDLK	2
S	4	0.352115	0.00420637	45.211	0	38	A0A2R8Y4W0	CCR4-NOT transcription complex subunit 3	SGGPSLLVPLPVNPPSSPTPSFSDAKAAGAL	EPSAAAPTGAGGVAPGSGNNSGGPSLLVPLPVNPPS(0.352)S(0.352)PT(0.188)PS(0.051)FS(0.056)DAK
S	4	0.352115	0.00420637	45.211	0	39	A0A2R8Y4W0	CCR4-NOT transcription complex subunit 3	GGPSLLVPLPVNPPSSPTPSFSDAKAAGALL	EPSAAAPTGAGGVAPGSGNNSGGPSLLVPLPVNPPS(0.352)S(0.352)PT(0.188)PS(0.051)FS(0.056)DAK
S	2	0.943921	0.0273527	79.283	3214100	2548	E7EVM7	Piezo-type mechanosensitive ion channel component;Piezo-type mechanosensitive ion channel component 2	TIEKIYPYYVKAPSDSNSKPIKQLLSENNFM	APS(0.077)DS(0.944)NS(0.979)KPIK
S	2	0.979255	0.0273527	79.283	3214100	2550	E7EVM7	Piezo-type mechanosensitive ion channel component;Piezo-type mechanosensitive ion channel component 2	EKIYPYYVKAPSDSNSKPIKQLLSENNFMDI	APS(0.077)DS(0.944)NS(0.979)KPIK
S	3	0.9844	0.00963011	68.261	1327000	1787	E7EVM7	Piezo-type mechanosensitive ion channel component;Piezo-type mechanosensitive ion channel component 2	LDGDVEAPPSYSKAVSFEHLSFGSQDDSAGK	AVS(0.984)FEHLS(0.016)FGSQDDSAGK	1
S	2	1	0.000552413	115	175430000	211	A0A7P0T9Z6	Arginine/serine-rich protein PNISR	QNRRERPSSFRDRQRSPIALPVKQEPPQIDA	QRS(1)PIALPVK	1
S	2	0.997947	1.30155e-34	234.03	18007000	290	A0A7P0T9Z6	Arginine/serine-rich protein PNISR	EGGDGPRLPQRSKFDSDEEEEDTENVEAASS	S(0.002)KFDS(0.998)DEEEEDTENVEAASSGK	1
S	3	1	0.00590809	81.95	5414500	67	D6RB22	Probable histidine--tRNA ligase, mitochondrial	KPNFIIKTPKGTRDLSPQHMVVREKILDLVI	DLS(1)PQHMVVR	1
S	2	1	0.00552274	107.09	3169200	253	H7C4H4	X-linked retinitis pigmentosa GTPase regulator	THIMSLNSNEKSLKLSPVQKQKKQQTIGELT	SLKLS(1)PVQK	1
S	3	0.456574	1.73403e-11	152.16	0	610	P51532	Transcription activator BRG1	QTPAIGPDGEPLDETSQMSDLPVKVIHVESG	KAENAEGQTPAIGPDGEPLDET(0.087)S(0.457)QMS(0.457)DLPVK
S	3	0.456574	1.73403e-11	152.16	0	613	P51532	Transcription activator BRG1	AIGPDGEPLDETSQMSDLPVKVIHVESGKIL	KAENAEGQTPAIGPDGEPLDET(0.087)S(0.457)QMS(0.457)DLPVK
S	3	0.999996	0.00259018	92.289	53371000	1452	P51532	Transcription activator BRG1	SKKQKKRGRPPAEKLSPNPPNLTKKMKKIVD	GRPPAEKLS(1)PNPPNLTK	1
S	3	0.999636	4.03641e-05	94.176	18510000	695	P51532	Transcription activator BRG1	PTLPVEEKKKIPDPDSDDVSEVDARHIIENA	KIPDPDS(1)DDVSEVDAR	1
S	2	0.999889	5.82933e-05	151.28	11236000	699	P51532	Transcription activator BRG1	VEEKKKIPDPDSDDVSEVDARHIIENAKQDV	KIPDPDSDDVS(1)EVDAR	1
S	2	0.99963	0.000952613	110.84	17582000	51	A0A2R8Y7K2	Spastin	MKTGSAGLSGHHRAPSYSGLSMVSGVKQGSG	APS(1)YSGLSMVSGVK	1
S	3	0.825094	0.000148077	92.269	52241000	28	A0A2R8Y7K2	Spastin	GAVPKRKDPLTHTSNSLPRSKTVMKTGSAGL	DPLTHT(0.014)S(0.161)NS(0.825)LPR	1
S	3	0.445497	0.000297495	90.762	0	44	A0A2R8Y679	Serine/threonine-protein kinase B-raf	PADEDHRNQFGQRDRSSSAPNVHINTIEPVN	S(0.445)S(0.445)S(0.109)APNVHINTIEPVNIDDLIR
S	3	0.445497	0.000297495	90.762	0	45	A0A2R8Y679	Serine/threonine-protein kinase B-raf	ADEDHRNQFGQRDRSSSAPNVHINTIEPVNI	S(0.445)S(0.445)S(0.109)APNVHINTIEPVNIDDLIR
S	2	0.945377	0.0010701	122.93	5244700	127	A0A2R8Y679	Serine/threonine-protein kinase B-raf	SSEDRNRMKTLGRRDSSDDWEIPDGQITVGQ	RDS(0.945)S(0.055)DDWEIPDGQITVGQR	1
S	3	0.5	0.00190185	81.967	2883400	128	A0A2R8Y679	Serine/threonine-protein kinase B-raf	SEDRNRMKTLGRRDSSDDWEIPDGQITVGQR	RDS(0.5)S(0.5)DDWEIPDGQITVGQR	1
S	3	0.760885	0.0130601	84.66	0	605	A0A2R8Y4A4	ATP-dependent RNA helicase DDX3X	SRFSGGFGARDYRQSSGASSSSFSSSRASSS	DY(0.004)RQS(0.23)S(0.761)GAS(0.005)SSSFSSSR	1
S	2	1	0.0352324	83.647	0	593	A0A2R8Y4A4	ATP-dependent RNA helicase DDX3X;ATP-dependent RNA helicase DDX3Y	HHYKGSSRGRSKSRFSGGFGARDYRQSSGAS	FS(1)GGFGAR	1
S	2	0.99996	0.000538257	123.29	3844800	102	A0A2R8Y4A4	ATP-dependent RNA helicase DDX3X	DRGSGSRGRFDDRGRSDYDGIGSRGDRSGFG	GRS(1)DYDGIGSR	1
S	2	0.517402	0.00477339	77.031	2096700	137	A0A2R8YFK2	Breast cancer anti-estrogen resistance protein 1	QQGLYQVPGPSPQFQSPPAKQTSTFSKQTPH	AQQGLYQVPGPS(0.483)PQFQS(0.517)PPAK	1
S	2	1	0.0139721	80.219	12364000	637	A0A2R8YFK2	Breast cancer anti-estrogen resistance protein 1	NPTDKTSSIQSRPLPSPPKFTSQDSPDGQYE	PLPS(1)PPK	1
S	2	0.996246	7.80948e-05	148.62	8814200	322	A0A2R8Y4E6	High affinity cAMP-specific and IBMX-insensitive 3',5'-cyclic phosphodiesterase 8B;High affinity cAMP-specific and IBMX-insensitive 3',5'-cyclic phosphodiesterase 8A	PSLQNRRYPSMARIHSMTIEAPITKVINIIN	IHS(0.996)MT(0.004)IEAPITK	1
S	2	0.675659	0.000997936	139.21	16035000	393	A0A2R8Y4E6	High affinity cAMP-specific and IBMX-insensitive 3',5'-cyclic phosphodiesterase 8B	SDLVGGLMTDGLRRLSGNEYVFTKNVHQSHS	RLS(0.676)GNEY(0.324)VFTK	1
S	3	0.999046	0.022308	58.164	1844900	721	A0A2R8Y4F5	Trifunctional enzyme subunit alpha, mitochondrial;Long-chain enoyl-CoA hydratase;Long chain 3-hydroxyacyl-CoA dehydrogenase	GKQFTPCQLLADHANSPNKKFYQ________	QFT(0.001)PCQLLADHANS(0.999)PNKK	1
S	2	1	0.000196723	126.34	3832900	131	F5H777	Coiled-coil domain-containing protein 82	IKHRNIDLQDQEKHLSQEDNDLNKQTGQIIE	HLS(1)QEDNDLNK	1
S	3	0.536487	0.0222786	69.47	7622900	220	F5H777	Coiled-coil domain-containing protein 82	VGVKRPRRVVEDEGSSVEMEQKTPEKTLAAQ	RVVEDEGS(0.464)S(0.536)VEMEQKT(1)PEK	2
S	2	1	4.18957e-08	171.15	15508000	167	A0A2R8Y534	DnaJ homolog subfamily C member 21	LQEMEARYEKEFGDGSDENEMEEHELKDEED	EFGDGS(1)DENEMEEHELK	1
S	3	1	2.53886e-12	152.12	22974000	254	A0A2R8Y534	DnaJ homolog subfamily C member 21	NFSRPQIDENPLDDNSEEEMEDAPKQKLSKK	QQLEEEEENFSRPQIDENPLDDNS(1)EEEMEDAPK	1
S	2	0.999998	0.00034094	123.42	12726000	307	A0A2R8Y534	DnaJ homolog subfamily C member 21	EGVKVDPEDTNLNQDSAKELEDSPQENVSVT	VDPEDTNLNQDS(1)AK	1
S	3	0.976153	0.0040177	90.561	4592100	1201	Q68CZ2	Tensin-1;Tensin-3	LKDKEPGSFIVRDSHSFRGAYGLAMKVATPP;LKDQEPGAFIIRDSHSFRGAYGLAMKVSSPP	DS(0.024)HS(0.976)FRGAYGLAMK	1
S	2	0.99906	0.00633688	87.831	3467000	492	H0Y4U1	Tensin-1	PATSPSPDSAAFRQGSPTPALPEKRRMSVGD	QGS(0.999)PT(0.001)PALPEK	1
S	2	0.979911	3.26301e-08	165.89	4045100	819	A0A2R8Y4W2	Epidermal growth factor receptor kinase substrate 8	IMRRRQEKISAAASDSGVESFDEGSSH____	ISAAAS(0.011)DS(0.98)GVES(0.009)FDEGSSH	1
S	2	1	6.95593e-05	144.18	18619000	693	A0A2R8Y4W2	Epidermal growth factor receptor kinase substrate 8	RDSQRHKQLPVDRRKSQMEEVQDELIHRLTI	S(1)QMEEVQDELIHR	1
S	2	0.700802	1.92326e-18	200.73	17281000	386	A0A2R8Y4Z8	Coiled-coil domain-containing protein 9	KEGAASPAPETPQPTSPETSPKETPMQPPEI	EGAASPAPET(0.003)PQPT(0.212)S(0.701)PET(0.064)S(0.02)PK	1;2
S	3	0.867404	0.000174771	81.91	2964200	521	A0A2R8Y4Z8		VELNSPRTTHLAGALSPGGGQSAPAFPESGP	T(0.042)T(0.042)HLAGALS(0.867)PGGGQS(0.05)APAFPESGPSLR	1
S	3	0.878965	3.0062e-06	107.36	9997300	45	A0A2R8Y804	Catenin beta-1	YLDSGIHSGATTTAPSLSGKGNPEEEDVDTS	AAVSHWQQQSYLDSGIHSGATTTAPS(0.879)LS(0.121)GK	1
S	3	0.998196	0.019609	65.043	3929100	191	A0A2R8Y804	Catenin beta-1	HQLSKKEASRHAIMRSPQMVSAIVRTMQNTN	HAIMRS(0.998)PQMVS(0.002)AIVR	1
S	2	0.9996	0.000296807	92.935	40699000	675	A0A2R8Y804	Catenin beta-1	FRMSEDKPQDYKKRLSVELTSSLFRTEPMAW	RLS(1)VELTSSLFR	1
S	2	0.998204	3.75384e-16	205.55	190740000	552	A0A2R8Y804	Catenin beta-1	VQLLVRAHQDTQRRTSMGGTQQQFVEGVRME	RT(0.002)S(0.998)MGGTQQQFVEGVR	1
S	3	0.933576	3.61726e-25	124.45	117900000	612	H0YH87	Ataxin-2	NSPAGNKENIKPNETSPSFSKAENKGISPVV	ENIKPNET(0.016)S(0.934)PS(0.05)FSK	1
S	3	0.999999	0.00802388	79.07	29775000	624	H0YH87	Ataxin-2	NETSPSFSKAENKGISPVVSEHRKQIDDLKK	GIS(1)PVVSEHRK	1
S	3	0.993424	5.99782e-05	107.7	1555500	482	H0YH87	Ataxin-2	AQRHPRNHRVSAGRGSISSGLEFVSHNPPSE	GS(0.993)IS(0.006)S(0.001)GLEFVSHNPPSEAATPPVAR	1
S	2	0.999998	0.000914559	117.48	14164000	464	H0YH87	Ataxin-2	STMPKRMSSEGPPRMSPKAQRHPRNHRVSAG	MSSEGPPRMS(1)PK	1
S	3	0.94765	1.65414e-05	145.79	8875800	701	H0YH87	Ataxin-2	ENSSSNCTSGSSKPNSPSISPSILSNTEHKR	PNS(0.948)PS(0.052)ISPSILSNTEHK	1
S	3	0.616502	0.000673481	104.81	13919000	728	H0YH87	Ataxin-2	EHKRGPEVTSQGVQTSSPACKQEKDDKEEKK	RGPEVTSQGVQT(0.045)S(0.617)S(0.339)PACK	1
S	2	0.860034	9.46675e-05	142.23	8500800	729	H0YH87	Ataxin-2	HKRGPEVTSQGVQTSSPACKQEKDDKEEKKD	RGPEVTSQGVQT(0.001)S(0.139)S(0.86)PACK	1
S	2	0.499711	0.00406061	119.25	0	507	H0YH87	Ataxin-2	HNPPSEAATPPVARTSPSGGTWSSVVSGVPR	T(0.5)S(0.5)PS(0.001)GGTWSSVVSGVPR
S	3	0.401811	0.000290786	70.136	0	1425	Q3V6T2	Girdin	INRERQKSLTLTPTRSDSSEGFLQLPHQDSQ	S(0.402)DS(0.285)S(0.314)EGFLQLPHQDSQDSSSVGSNSLEDGQTLGTK
S	2	0.988009	5.78632e-05	146.59	5616300	1702	Q3V6T2	Girdin	LEESNKLTSVQIKSSSQENLLDEVMKSLSVS	S(0.006)S(0.006)S(0.988)QENLLDEVMK	1
S	2	0.50872	7.92533e-07	154.75	5739500	1675	Q3V6T2	Girdin	ISETLESRHHKIKTGSPGSEVVTLQQFLEES	T(0.37)GS(0.509)PGS(0.121)EVVTLQQFLEESNK	1
S	2	0.999996	0.0218553	86.772	0	222	A0A2R8Y6Y2	DEP domain-containing protein 5	WKEKNCSHEVTVVLFSRTFYDAKSVDEFPEI	WKEKNCSHEVTVVLFS(1)R	1
S	3	1	0.00292256	85.969	2213500	674	P11171	Protein 4.1	IYIRHSNLMLEDLDKSQEEIKKHHASISELK	HSNLMLEDLDKS(1)QEEIK	1
S	3	0.96509	0.000744439	109.6	3632300	188	P11171	Protein 4.1	GEGLEECSKIEVKEESPQSKAETELKASQKP	IEVKEES(0.965)PQS(0.035)K	1
S	2	1	0.00174091	100.54	3888400	542	P11171	Protein 4.1	PAPHFERTASKRASRSLDGAAAVDSADRSPR	S(1)LDGAAAVDSADR	1
S	4	0.390263	1.82025e-06	98.394	0	551	P11171	Protein 4.1	SKRASRSLDGAAAVDSADRSPRPTSAPAITQ	SLDGAAAVDS(0.39)ADRS(0.39)PRPT(0.109)S(0.109)APAITQGQVAEGGVLDASAK
S	3	0.936144	2.37692e-13	120.69	14231000	555	P11171	Protein 4.1	SRSLDGAAAVDSADRSPRPTSAPAITQGQVA	SLDGAAAVDS(0.04)ADRS(0.936)PRPT(0.012)S(0.012)APAITQGQVAEGGVLDASAK	1
S	3	0.468912	0.000745876	80.832	0	560	P11171	Protein 4.1	GAAAVDSADRSPRPTSAPAITQGQVAEGGVL	S(0.062)PRPT(0.469)S(0.469)APAITQGQVAEGGVLDASAK
S	3	0.999997	0.0149374	69.07	4376100	22	O60610	Protein diaphanous homolog 1	SLGPGRGTRDKKKGRSPDELPSAGGDGGKSK	GRS(1)PDELPSAGGDGGK	1
S	3	0.568554	0.000307008	84.948	9934100	30	A0A2R8YEH9	Hamartin	RDSLPGSQRKTHSAASSSQGASVNPEPLHSS	T(0.026)HS(0.087)AAS(0.569)S(0.159)S(0.159)QGAS(0.001)VNPEPLHSSLDK	1
S	3	0.910506	0.00315588	83.871	4015700	829	A0A2R8Y5P9	Protein Shroom3	SSEPEREPEWRDRPGSPESPLLDAPFSRAYR	DRPGS(0.911)PES(0.089)PLLDAPFSR	1
S	3	0.860002	0.000566088	81.904	151920000	4368	Q14204	Cytoplasmic dynein 1 heavy chain 1	DDLAYAETEKKTRTDSTSDGRPAWMRTLHTT	T(0.001)DS(0.86)T(0.121)S(0.018)DGRPAWMR	1
S	2	0.819757	0.0106464	79.383	2369100	501	A0A494C1R1	Putative Polycomb group protein ASXL1	VASRIQAEPDNLARASASPDRIPSLPQETVD	AS(0.82)AS(0.18)PDRIPSLPQETVDQEPK	1
S	3	0.831338	5.99e-05	129.52	7268000	503	A0A494C1R1	Putative Polycomb group protein ASXL1	SRIQAEPDNLARASASPDRIPSLPQETVDQE	AS(0.168)AS(0.831)PDRIPSLPQETVDQEPK	1
S	3	1	0.00287494	95.755	9300000	400	A0A2R8Y611	AP-3 complex subunit delta-1	AVFHEEEQRRPKHRPSEADEEELARRREARK	HRPS(1)EADEEELAR	1
S	3	1	1.50917e-05	151.38	13489000	817	A0A2R8YDN7	Probable cation-transporting ATPase 13A3	SAIDPEAIPVKLVHDSLEDLQMTRYHFAMNG	LVHDS(1)LEDLQMTR	1
S	3	0.793408	0.0290787	58.699	3239400	536	A0A2R8Y6C9	Tuberin	ESSAAEAFRCRSISVSEHVVRRIQTSLTSAS	S(0.006)IS(0.2)VS(0.793)EHVVR	1
S	2	1	0.00150327	102.05	6515600	898	A0A2R8Y6C9	Tuberin	DAYSRSSSVSSQEEKSLHAEELVGRGIPIER	S(1)LHAEELVGR	1
S	3	0.393397	4.22032e-05	111.55	0	648	A0A2R8Y6C9	Tuberin	LGLDSGELQSGPESSSSPGVHVRQTKEAPAK	SLLGLDSGELQS(0.024)GPES(0.024)S(0.165)S(0.393)S(0.393)PGVHVR
S	3	0.393397	4.22032e-05	111.55	0	649	A0A2R8Y6C9	Tuberin	GLDSGELQSGPESSSSPGVHVRQTKEAPAKL	SLLGLDSGELQS(0.024)GPES(0.024)S(0.165)S(0.393)S(0.393)PGVHVR
S	2	0.973865	3.14791e-147	375.29	24268000	972	A0A2R8Y6C9	Tuberin	ADVGRLSPEVKARSQSGTLDGESAAWSASGE	S(0.026)QS(0.974)GTLDGESAAWSASGEDSR	1
S	2	0.461956	7.82883e-06	146.18	0	937	A0A2R8Y6C9	Tuberin	PSVDLSFQPSQPLSKSSSSPELQTLQDILGD	S(0.462)S(0.462)S(0.07)S(0.006)PELQTLQDILGDPGDK
S	2	0.461956	7.82883e-06	146.18	0	938	A0A2R8Y6C9	Tuberin	SVDLSFQPSQPLSKSSSSPELQTLQDILGDP	S(0.462)S(0.462)S(0.07)S(0.006)PELQTLQDILGDPGDK
S	3	0.81226	0.000295926	99.536	2824700	916	A0A2R8Y6C9	Tuberin	AEELVGRGIPIERVVSSEGGRPSVDLSFQPS	VVS(0.812)S(0.186)EGGRPS(0.002)VDLSFQPSQPLSK	1
S	3	1	5.09406e-07	180.27	9494000	105	A0A2R8Y6E3	G-protein-signaling modulator 2	DSSLNGVRPKLGRRHSMENMELMKLTPEKVQ	RHS(1)MENMELMK	1
S	2	0.999996	0.00266658	138.55	0	60	E5RHZ7	Eyes absent homolog;Eyes absent homolog 1	SDGKSRGRGRRNNNPSPPPDSDLERVFIWDL	NNNPS(1)PPPDSDLER	1
S	2	0.997717	0.00651106	84.62	2216600	655	O15439	Multidrug resistance-associated protein 4	QPPVPGTPTLRNRTFSESSVWSQQSSRPSLK	T(0.001)FS(0.998)ES(0.001)SVWSQQSSR	1
S	2	0.413557	0.00487106	87.184	0	362	F8WF45	TATA element modulatory factor	ELSGKGYALVPIIVNSSTPKSKTVESAEGKS	GYALVPIIVNS(0.414)S(0.414)T(0.173)PK
S	2	0.413557	0.00487106	87.184	0	363	F8WF45	TATA element modulatory factor	LSGKGYALVPIIVNSSTPKSKTVESAEGKSE	GYALVPIIVNS(0.414)S(0.414)T(0.173)PK
S	2	0.875909	0.000871887	112.12	27878000	344	F8WF45	TATA element modulatory factor	FSVQSLDSRSVSEINSDDELSGKGYALVPII	SVS(0.096)EINS(0.876)DDELS(0.028)GK	1
S	2	0.887709	3.06947e-05	160.78	18945000	1234	F5GXF5	Nucleosome-remodeling factor subunit BPTF	TTNKLYPKDRVLDDVSIRSPETKCPKQNSIE	VLDDVS(0.888)IRS(0.112)PETK	1
S	3	0.604201	0.00528184	87.519	5225900	1237	F5GXF5	Nucleosome-remodeling factor subunit BPTF	KLYPKDRVLDDVSIRSPETKCPKQNSIENDI	VLDDVS(0.379)IRS(0.604)PET(0.017)K	1
S	3	0.972515	0.0272012	69.024	21128000	572	F5GXF5	Nucleosome-remodeling factor subunit BPTF	LESIRAKKGDIDNVKSPEETEKDKNETENDS	KGDIDNVKS(0.973)PEET(0.027)EK
S	3	0.355198	2.68782e-09	137.4	0	1610	F5GXF5	Nucleosome-remodeling factor subunit BPTF	EDMEIETSEVKKVTSSPITSEEESNLSNDFI	KVT(0.091)S(0.124)S(0.355)PIT(0.355)S(0.073)EEES(0.002)NLSNDFIDENGLPINK
S	3	1	0.00549533	82.489	4008200	2307	F5GXF5	Nucleosome-remodeling factor subunit BPTF	STTAAGTGEQRQSKLSPQMQVHQDKTLPPAQ	LS(1)PQMQVHQDK	1
S	2	1	1.76801e-80	310.96	64936000	2402	F5GXF5	Nucleosome-remodeling factor subunit BPTF	QVAAQSQPQSNVQGQSPVRVQSPSQTRIRPS	PQVAAQSQPQSNVQGQS(1)PVR	1;2
S	3	0.771949	1.06389e-06	130.27	30488000	2408	F5GXF5	Nucleosome-remodeling factor subunit BPTF	QPQSNVQGQSPVRVQSPSQTRIRPSTPSQLS	PQVAAQSQPQS(0.059)NVQGQS(0.94)PVRVQS(0.772)PS(0.089)QT(0.14)R	2
S	3	0.432071	0.0154967	59.614	0	1553	F5GXF5	Nucleosome-remodeling factor subunit BPTF	FNERNSSETKSHLLSSSDAEGNYRDSLETLP	SHLLS(0.118)S(0.432)S(0.432)DAEGNY(0.009)RDS(0.008)LET(0.001)LPSTK
S	3	0.432071	0.0154967	59.614	0	1554	F5GXF5	Nucleosome-remodeling factor subunit BPTF	NERNSSETKSHLLSSSDAEGNYRDSLETLPS	SHLLS(0.118)S(0.432)S(0.432)DAEGNY(0.009)RDS(0.008)LET(0.001)LPSTK
S	2	0.980467	0.00261716	98	4476500	2035	F5GXF5	Nucleosome-remodeling factor subunit BPTF	SVTTGTKMVLTTKVGSPATVTFQQNKNFHQT	VGS(0.98)PAT(0.019)VTFQQNK	1
S	3	1	0.00665566	86.463	37818000	216	F5GXF5	Nucleosome-remodeling factor subunit BPTF	SSTPGRRKPRVHRPRSPILEEKDIPPLEFPK	VHRPRS(1)PILEEK	1
S	3	0.892644	0.0188972	64.374	110100000	755	A0A2R8Y7R9	Liprin-alpha-1	ALRLDRLHKGALHTVSHEDIRDIRNSTGSQD	GALHT(0.107)VS(0.893)HEDIR	1
S	3	0.585021	0.0131499	67.153	5299500	220	A0A2R8Y7R9	Liprin-alpha-1	INHEQENTPSTSGKRSSDGSLSHEEDLAKVI	RS(0.585)S(0.379)DGS(0.026)LS(0.01)HEEDLAK	1
S	2	0.999838	7.18648e-10	189.15	170510000	221	A0A2R8Y7R9	Liprin-alpha-1	NHEQENTPSTSGKRSSDGSLSHEEDLAKVIE	RSS(1)DGS(0.928)LS(0.072)HEEDLAK	1;2
S	2	0.999755	7.18648e-10	179.65	130350000	224	A0A2R8Y7R9	Liprin-alpha-1	QENTPSTSGKRSSDGSLSHEEDLAKVIELQE	SSDGS(1)LSHEEDLAK	1;2
S	2	0.939587	0.00155681	123.14	8514600	226	A0A2R8Y7R9	Liprin-alpha-1	NTPSTSGKRSSDGSLSHEEDLAKVIELQEII	RS(0.002)S(0.997)DGS(0.061)LS(0.94)HEEDLAK	2
S	2	0.26914	0.000451012	94.717	0	673	A0A2R8Y7R9	Liprin-alpha-1	RSMSSIPPYPASSLASSSPPGSGRSTPRRIP	SMSSIPPY(0.002)PAS(0.153)S(0.153)LAS(0.269)S(0.269)S(0.153)PPGS(0.001)GR
S	2	0.26914	0.000451012	94.717	0	674	A0A2R8Y7R9	Liprin-alpha-1	SMSSIPPYPASSLASSSPPGSGRSTPRRIPH	SMSSIPPY(0.002)PAS(0.153)S(0.153)LAS(0.269)S(0.269)S(0.153)PPGS(0.001)GR
S	2	0.614915	0.000367211	98.676	4189700	675	A0A2R8Y7R9	Liprin-alpha-1	MSSIPPYPASSLASSSPPGSGRSTPRRIPHS	SMSSIPPY(0.141)PAS(0.045)S(0.008)LAS(0.141)S(0.045)S(0.615)PPGS(0.005)GR	1
S	2	0.343169	0.012012	63.125	0	679	A0A2R8Y7R9	Liprin-alpha-1	PPYPASSLASSSPPGSGRSTPRRIPHSPARE	SMS(0.006)SIPPY(0.004)PAS(0.049)S(0.057)LAS(0.18)S(0.18)S(0.18)PPGS(0.343)GR
S	2	0.451925	7.62718e-17	212.1	0	1193	A0A2R8Y7R9	Liprin-alpha-1	SAETLPANFRVTSSMSSPSMQPKKMQMDGNV	VTSSMS(0.452)S(0.425)PS(0.123)MQPK
S	2	0.998828	0.00367413	96.756	11121000	90	A0A2R8Y7T6	IQ motif and SEC7 domain-containing protein 1	GQQQRTRRPKLQHSTSILRKQAEEEAIKRSR	LQHS(0.001)T(0.001)S(0.999)ILR	1
S	2	0.907615	0.000539027	133.9	4382400	926	A0A2R8Y7T6	IQ motif and SEC7 domain-containing protein 1	SYASGEGLKRSALSSSLRDLSEAGKRGRRSS	SALS(0.004)S(0.088)S(0.908)LRDLSEAGK	1
S	3	0.417277	0.000925312	72.302	0	196	Q5VW30	Nuclear factor 1;Nuclear factor 1 B-type	AYYVQEQDSGQSGSPSHNDPAKNPPGYLEDS	ELDLFLAYY(0.001)VQEQDS(0.032)GQS(0.237)GS(0.313)PS(0.417)HNDPAK
S	2	0.601803	7.98731e-05	109.83	3298500	409	Q5VW30	Nuclear factor 1	NPQDTLKNYVPSYDPSSPQTSQPNGSGQVVG	NYVPSY(0.001)DPS(0.602)S(0.358)PQT(0.037)S(0.002)QPNGSGQVVGK	1
S	2	0.999988	1.05901e-34	254.72	32551000	328	Q5VW30	Nuclear factor 1;Nuclear factor 1 B-type	PTTMKKPEKPLFSSASPQDSSPRLSTFPQHH	PLFSSAS(1)PQDSSPR	1;2
S	2	0.755904	8.31423e-26	135.57	18654000	332	Q5VW30	Nuclear factor 1;Nuclear factor 1 B-type	KKPEKPLFSSASPQDSSPRLSTFPQHHHPGI	PLFS(0.063)S(0.001)AS(0.936)PQDS(0.756)S(0.244)PR	1;2
S	3	0.700269	0.00276594	91.845	29446000	312	Q5VW30	Nuclear factor 1;Nuclear factor 1 B-type	AAGSRTWHERDQDMSSPTTMKKPEKPLFSSA	TWHERDQDMS(0.035)S(0.7)PT(0.204)T(0.06)MK	1
S	2	0.39164	0.0305851	54.12	0	1174	A0A2R8YDI1	Homeobox protein cut-like 1	EEIQAGSQGQAGASDSPSARSGRAAPSSEGD	ELFIEEIQAGS(0.099)QGQAGAS(0.118)DS(0.392)PS(0.392)AR
S	2	0.39164	0.0305851	54.12	0	1176	A0A2R8YDI1	Homeobox protein cut-like 1	IQAGSQGQAGASDSPSARSGRAAPSSEGDSC	ELFIEEIQAGS(0.099)QGQAGAS(0.118)DS(0.392)PS(0.392)AR
S	3	0.476547	0.0346788	72.916	0	1307	A0A2R8YDI1	Homeobox protein cut-like 1	PPPSNSSSSSAPRRPSSLQSLFGLPEAAGAR	RPS(0.477)S(0.477)LQS(0.047)LFGLPEAAGAR
S	3	0.476547	0.0346788	72.916	0	1308	A0A2R8YDI1	Homeobox protein cut-like 1	PPSNSSSSSAPRRPSSLQSLFGLPEAAGARD	RPS(0.477)S(0.477)LQS(0.047)LFGLPEAAGAR
S	2	0.573194	6.24845e-08	158.65	5668700	767	A0A2R8YDI1	Homeobox protein cut-like 1	GASRSETPQNSPLPSSPIVPMSKPTKPSVPP	SETPQNSPLPS(0.427)S(0.573)PIVPMSK	1
S	2	0.424334	2.321e-37	235.92	0	1272	Q7Z6E9	E3 ubiquitin-protein ligase RBBP6	GTEGSSSTLVDYTSTSSTGGSPVRKSEEKTD	VTGTEGSSSTLVDY(0.013)T(0.077)S(0.297)T(0.04)S(0.424)S(0.058)T(0.004)GGS(0.087)PVR
S	2	0.983251	1.80905e-11	155.61	20967000	1277	Q7Z6E9	E3 ubiquitin-protein ligase RBBP6	SSTLVDYTSTSSTGGSPVRKSEEKTDTKRTV	VTGTEGSSSTLVDYTSTSS(0.004)T(0.013)GGS(0.983)PVRK	1
S	3	0.999998	0.00101768	105.28	74288000	1179	Q7Z6E9	E3 ubiquitin-protein ligase RBBP6	SMKISKLEVTEIVKPSPKRKMEPDTEKMDRT	LEVTEIVKPS(1)PK	1
S	2	0.988525	0.000419086	132.88	7772300	360	Q7Z6E9	E3 ubiquitin-protein ligase RBBP6	PPRPLIQRNLQPLMRSPISRQQDPLMIPVTS	NLQPLMRS(0.989)PIS(0.011)R	1
S	3	0.646808	0.0392366	57.885	8272300	363	Q7Z6E9	E3 ubiquitin-protein ligase RBBP6	PLIQRNLQPLMRSPISRQQDPLMIPVTSSST	NLQPLMRS(0.353)PIS(0.647)R	1
S	3	0.92974	0.00355102	80.98	4525800	581	F8VZI0	ATP-dependent 6-phosphofructokinase, muscle type	FDSRKNVLGHMQQGGSPTPFDRNFATKMGAK	NVLGHMQQGGS(0.93)PT(0.07)PFDR	1
S	4	0.505179	0.0371849	53.444	1039900	512	A0A2R8YCL1	Growth factor receptor-bound protein 10	GHAWRKRSTRMNILGSQSPLHPSTLSTVIHR	MNILGS(0.505)QS(0.437)PLHPS(0.014)T(0.014)LS(0.014)T(0.014)VIHR
S	3	0.966365	0.00809779	75.017	4512800	514	A0A2R8YCL1	Growth factor receptor-bound protein 10	AWRKRSTRMNILGSQSPLHPSTLSTVIHRTQ	MNILGS(0.031)QS(0.966)PLHPS(0.001)T(0.001)LSTVIHR	1
S	2	1	0.00297111	98.754	10697000	142	A0A2R8YCL1	Growth factor receptor-bound protein 10	QPRASGPPRSIQPQVSPRQRVQRSQPVHILA	SIQPQVS(1)PR	1
S	2	0.96113	2.64408e-05	113.86	1986500	466	A0A2R8YCL1	Growth factor receptor-bound protein 10	RKALLSPFSTPVRSVSENSLVAMDFSGQTGR	S(0.035)VS(0.961)ENS(0.004)LVAMDFSGQTGR	1
S	2	0.999275	0.00457063	104.89	1660500	848	A0A2R8YD63	DNA topoisomerase 2-binding protein 1	DVKDALAALETPGRPSQQKRKPSTPLSEVIV	DALAALET(0.001)PGRPS(0.999)QQK	1
S	2	1	0.000132574	134.61	756990	997	A0A2R8YD63	DNA topoisomerase 2-binding protein 1	SLYPHTYNPKMSLDISAVQDGRLCNSRLLSA	MSLDIS(1)AVQDGR	1
S	2	0.99916	8.68485e-05	146.67	14957000	883	A0A2R8YD63	DNA topoisomerase 2-binding protein 1	LALANSSRNAVALSASPQLKEAQSEKEEAPK	NAVALS(0.001)AS(0.999)PQLK	1
S	2	1	0.0172271	72.848	3310900	800	A0A2R8YD63	DNA topoisomerase 2-binding protein 1	AFRAVVSQHARQVAASPAVGQPLQKEPSLHL	QVAAS(1)PAVGQPLQK	1
S	3	0.985121	0.027501	63.158	0	675	A0A2R8YDB8		LIPPQPPDVASPRVESSMRSTSGSPRPAGAK	TLIPPQPPDVAS(0.001)PRVES(0.985)S(0.985)MRS(0.876)T(0.545)S(0.545)GS(0.064)PR	4
S	3	0.985121	0.027501	63.158	0	676	A0A2R8YDB8		IPPQPPDVASPRVESSMRSTSGSPRPAGAKP	TLIPPQPPDVAS(0.001)PRVES(0.985)S(0.985)MRS(0.876)T(0.545)S(0.545)GS(0.064)PR	4
S	3	0.875597	0.027501	63.158	0	679	A0A2R8YDB8		QPPDVASPRVESSMRSTSGSPRPAGAKPKSE	TLIPPQPPDVAS(0.001)PRVES(0.985)S(0.985)MRS(0.876)T(0.545)S(0.545)GS(0.064)PR	4
S	3	0.54459	0.027501	63.158	0	681	A0A2R8YDB8		PDVASPRVESSMRSTSGSPRPAGAKPKSEIH	TLIPPQPPDVAS(0.001)PRVES(0.985)S(0.985)MRS(0.876)T(0.545)S(0.545)GS(0.064)PR	4
S	3	0.373358	0.00788928	88.768	0	416	A0A2R8YDB8	Histone deacetylase complex subunit SAP130	NIPVAKVVPQQITHTSPRIQPDYPAERSSLI	VVPQQIT(0.253)HT(0.373)S(0.373)PR
S	3	0.350141	0.0369288	52.731	0	772	A0A2R8YEA1	Tripartite motif-containing protein 66	DSTIQHSSPNVVRKHSTSLSIMGFSNTLEME	HS(0.35)T(0.294)S(0.294)LS(0.099)IMGFS(0.404)NT(0.277)LEMELS(0.278)S(0.003)TR
S	3	0.404011	0.0369288	52.731	0	781	A0A2R8YEA1	Tripartite motif-containing protein 66	NVVRKHSTSLSIMGFSNTLEMELSSTRLERP	HS(0.35)T(0.294)S(0.294)LS(0.099)IMGFS(0.404)NT(0.277)LEMELS(0.278)S(0.003)TR
S	3	0.862772	0.0311533	52.522	9092500	471	A0A2R8YEQ5	Protein KIAA2022	IKDCSRYMARDTNSGSSSSQQNYGLRAKRKV	DT(0.148)NS(0.148)GS(0.863)S(0.93)S(0.929)S(0.974)QQNY(0.008)GLR	4
S	3	0.929844	0.0311533	52.522	9092500	472	A0A2R8YEQ5	Protein KIAA2022	KDCSRYMARDTNSGSSSSQQNYGLRAKRKVR	DT(0.148)NS(0.148)GS(0.863)S(0.93)S(0.929)S(0.974)QQNY(0.008)GLR	4
S	3	0.929161	0.0311533	52.522	9092500	473	A0A2R8YEQ5	Protein KIAA2022	DCSRYMARDTNSGSSSSQQNYGLRAKRKVRY	DT(0.148)NS(0.148)GS(0.863)S(0.93)S(0.929)S(0.974)QQNY(0.008)GLR	4
S	3	0.97388	0.0311533	52.522	9092500	474	A0A2R8YEQ5	Protein KIAA2022	CSRYMARDTNSGSSSSQQNYGLRAKRKVRYS	DT(0.148)NS(0.148)GS(0.863)S(0.93)S(0.929)S(0.974)QQNY(0.008)GLR	4
S	2	0.918524	0.0270129	89.136	0	136	C9J591	Rho guanine nucleotide exchange factor 5	SQQRLESLSETPGPSSPRQPRKALVSSESYL	LESLSETPGPS(0.081)S(0.919)PR	1
S	2	0.729735	0.00711084	79.317	14460000	58	A0A2R8YFI4	Pantothenate kinase 2, mitochondrial	GDPEGRRQEPLRRRASSASVPAVGASAEGTR	AS(0.73)S(0.263)AS(0.007)VPAVGASAEGTR	1
S	2	0.951748	0.000264459	135.95	6478000	59	A0A2R8YFI4	Pantothenate kinase 2, mitochondrial	DPEGRRQEPLRRRASSASVPAVGASAEGTRR	RAS(0.048)S(0.952)ASVPAVGASAEGTR	1
S	2	0.937952	6.13701e-05	138.05	20753000	140	Q5JS72		SITFKIVPSYRTQSSSCEDLPSTTQPKGRQI	TQSS(0.062)S(0.938)CEDLPSTTQPK	1
S	2	0.5	0.00741885	84.507	6448000	163	B9EGQ5	Protein Wiz	KSPPGFSAKGLGHPPSSPLLKKTPLALAGSP	GLGHPPS(0.5)S(0.5)PLLK	1
S	3	0.63268	0.00741885	59.796	11697000	164	B9EGQ5	Protein Wiz	SPPGFSAKGLGHPPSSPLLKKTPLALAGSPT	GLGHPPS(0.367)S(0.633)PLLK	1
S	3	0.892875	0.0197444	73.839	0	187	B9EGQ5	Protein Wiz	LALAGSPTPKNPEDKSPQLSLSPRPASPKAQ	NPEDKS(0.893)PQLS(0.216)LS(0.891)PRPAS(1)PK	3
S	3	0.890857	0.0118402	73.839	12857000	193	B9EGQ5	Protein Wiz	PTPKNPEDKSPQLSLSPRPASPKAQWPQSED	NPEDKS(0.893)PQLS(0.216)LS(0.891)PRPAS(1)PK	3
S	3	0.999909	0.000780873	73.839	36764000	198	B9EGQ5	Protein Wiz	PEDKSPQLSLSPRPASPKAQWPQSEDEGPLN	NPEDKS(0.893)PQLS(0.216)LS(0.891)PRPAS(1)PK	1;3
S	3	1	0.00812708	74.047	992130	661	B9EGQ5	Protein Wiz	KFRSAGHGRDSDKRPSLGLAPGGLAVVGRSA	RPS(1)LGLAPGGLAVVGR	1
S	2	0.999999	9.26754e-05	139.48	9103500	315	B9EGQ5	Protein Wiz	PGSSLEARSPSDLHISPLAKKLPPPPGSPLG	SPSDLHIS(1)PLAK	1
S	2	0.904	0.000148333	124.3	19084000	177	B9EGQ5	Protein Wiz	PSSPLLKKTPLALAGSPTPKNPEDKSPQLSL	TPLALAGS(0.904)PT(0.096)PK	1
S	2	1	0.000760816	154.31	0	619	B1ALK7		AHSYRMGSTSRSRKESAPQVLLPEEEKIIVE	KES(1)APQVLLPEEEK	1
S	2	0.920373	8.12192e-12	203.74	38585000	525	B1ALK7	Rho guanine nucleotide exchange factor 7;Rho guanine nucleotide exchange factor 6	KPERKPSDEEFASRKSTAALEEDAQILKVIE	S(0.92)T(0.08)AALEEDAQILK	1
S	2	1	0.00209809	101.38	88190000	340	B1ALK7	Rho guanine nucleotide exchange factor 7;Rho guanine nucleotide exchange factor 6	LFPNVLLMLSASPRMSGFIYQGKLPTTGMTI	MS(1)GFIYQGK	1
S	4	0.745779	0.000130855	92.136	17785000	744	A0A8I5KZ40	Rap guanine nucleotide exchange factor 2	QTKHIPTALPVSGTLSSSNPDLLQSHHRILD	HIPTALPVS(0.006)GT(0.006)LS(0.746)S(0.135)S(0.108)NPDLLQSHHR	1
S	2	0.781908	0.0201436	87.468	0	1277	A0A8I5KZ40	Rap guanine nucleotide exchange factor 2	KQAEDTISNASSQLSSPPTSPQSSPRKGYTL	QAEDTIS(0.001)NAS(0.024)S(0.05)QLS(0.148)S(0.782)PPT(0.532)S(0.439)PQS(0.02)S(0.005)PR	2
S	3	0.990362	5.12894e-08	150.06	5011900	1094	A0A8I5KZ40	Rap guanine nucleotide exchange factor 2	ALMFRTRKKKWRSLGSLSQGSTNATVLDVAQ	S(0.009)LGS(0.99)LS(0.001)QGSTNATVLDVAQTGGHK	1
S	3	0.840388	0.00691961	80.371	3484300	489	A0A2R8YGT1	Inositol hexakisphosphate and diphosphoinositol-pentakisphosphate kinase 1	SQASDNPFSPPRTLHSPPLQLQQRSE_____	T(0.16)LHS(0.84)PPLQLQQR	1
S	2	0.999908	2.22024e-06	117.02	29194000	605	A0A2R8YGX0	Transcriptional activator GLI3;Transcriptional repressor GLI3R	RPPPPRDSGSHSQSRSPGRPTQGALGEQQDL	S(1)PGRPTQGALGEQQDLSNTTSK	1
S	3	0.952746	0.035686	58.672	8926300	2252	A0A2R8YH03	Protein FAM208B	KISEAPFLHPAPRSRSPLLVTVVESDPRPQG	S(0.037)RS(0.953)PLLVT(0.009)VVES(0.001)DPRPQGQPR
S	3	0.580172	0.0269546	59.038	2960400	66	A0A2U3TZL3	Collagen type IV alpha-3-binding protein	GYGSESSLRRHGSMVSLVSGASGYSATSTSS	HGS(0.409)MVS(0.58)LVS(0.009)GAS(0.004)GY(0.001)S(0.015)AT(0.085)S(0.265)T(0.299)S(0.265)S(0.068)FKK
S	3	0.368823	0.00454945	69.47	0	80	A0A2U3TZL3	Collagen type IV alpha-3-binding protein	VSLVSGASGYSATSTSSFKKGHSLREKLAEM	HGSMVSLVSGAS(0.019)GY(0.108)S(0.063)AT(0.067)S(0.312)T(0.345)S(0.369)S(0.717)FKK
S	3	0.716639	0.00454945	69.47	2983600	81	A0A2U3TZL3	Collagen type IV alpha-3-binding protein	SLVSGASGYSATSTSSFKKGHSLREKLAEME	HGSMVSLVSGAS(0.019)GY(0.108)S(0.063)AT(0.067)S(0.312)T(0.345)S(0.369)S(0.717)FKK	2
S	2	0.476951	0.000933542	108.25	0	275	A0A2U3TZL3	Collagen type IV alpha-3-binding protein	SSVGTHRFVQKPYSRSSSMSSIDLVSASDDV	S(0.477)S(0.477)S(0.046)MSSIDLVSASDDVHR
S	2	0.476951	0.000933542	108.25	0	276	A0A2U3TZL3	Collagen type IV alpha-3-binding protein	SVGTHRFVQKPYSRSSSMSSIDLVSASDDVH	S(0.477)S(0.477)S(0.046)MSSIDLVSASDDVHR
S	2	0.864837	0.000414671	133.81	3038900	107	P06744	Glucose-6-phosphate isomerase	YTEGRAVLHVALRNRSNTPILVDGKDVMPEV	NRS(0.865)NT(0.135)PILVDGK	1
S	3	0.756866	0.0361131	40.544	8675500	123	E5RH28	Glycoprotein Xg	STYGNPEGNMVAKIVSPIVSVVVVTLLGAAA	IVS(0.757)PIVS(0.249)VVVVT(0.994)LLGAAAS(1)Y(1)FK	4
S	3	0.999824	0.0361131	40.544	8675500	139	E5RH28	Glycoprotein Xg	PIVSVVVVTLLGAAASYFKLNNRRNCFRTHE	IVS(0.757)PIVS(0.249)VVVVT(0.994)LLGAAAS(1)Y(1)FK	4
S	2	0.787971	0.0134556	90.755	0	12	J3QLL6	BTB/POZ domain-containing protein KCTD1	____MSRPLITRSPASPLNNQGIPTPAQLTK	S(0.212)PAS(0.788)PLNNQGIPTPAQLTK	1
S	2	0.968582	4.71192e-05	144.18	2805600	844	A0A3B3ITL0	Phosphatidylinositide phosphatase SAC2	HGSGLGKGQESPLKKSPSAGDVHILTGFAKP	S(0.969)PS(0.031)AGDVHILTGFAK	1
S	2	0.997406	0.00121877	108.36	5570100	846	A0A3B3ITL0	Phosphatidylinositide phosphatase SAC2	SGLGKGQESPLKKSPSAGDVHILTGFAKPMD	S(0.003)PS(0.997)AGDVHILTGFAK	1
S	2	0.970766	0.00700712	85.973	6065200	74	A0A3B3IRN2	Male-specific lethal 3 homolog	FLHLEKKTPVHSRSSSPIPLTPSKEGSAVFA	S(0.015)S(0.015)S(0.971)PIPLTPSK	1
S	2	0.736528	0.00209835	96.247	3145100	1483	A0A3B3IRP0	Inositol 1,4,5-trisphosphate receptor type 1	RNLDWFPRMRAMSLVSSDSEGEQNELRNLQE	AMSLVS(0.737)S(0.256)DS(0.008)EGEQNELR	1
S	2	0.941119	1.20893e-05	71.969	23235000	543	A0A3B3IRP0	Inositol 1,4,5-trisphosphate receptor type 1	VNRYYGNVRPSGRRESLTSFGNGPLSAGGPG	RES(0.941)LT(0.033)S(0.026)FGNGPLSAGGPGK	1
S	3	0.897482	0.0287728	54.875	5327000	747	A0A7P0Z485	Fibrosin-1-like protein	QERDLLEKTRLLSRASPATPAGHPVSGLLLR	AS(0.897)PAT(0.102)PAGHPVSGLLLR	1
S	3	0.998269	0.00335169	74.81	2559600	268	A0A3B3IRT8	Translocon-associated protein subunit alpha	MSWIPQETLNQINKASPRRLPRKRAQKRSVG	VEMGTSSQNDVDMSWIPQET(0.002)LNQINKAS(0.998)PR	1
S	3	0.523261	0.00442228	75.225	11080000	72	A0A3B3IRW6		GSCSSGSSPSLKASLSYEEGHPSHSETDLLQ	AS(0.424)LS(0.523)Y(0.053)EEGHPSHSETDLLQR	1
S	2	0.929956	1.82127e-26	226.11	77905000	1340	A0A3B3IRW6	Glutamine and serine-rich protein 1	SSTTPTPLVSETGGNSPSDKVDNELKNLEHL	PSSTTPTPLVSETGGNS(0.93)PS(0.07)DK	1
S	2	0.990697	5.45854e-05	116.04	8544500	1116	A0A3B3IRW6	Glutamine and serine-rich protein 1	QSSGPFKKQSATNLESEEDSEAPVDSTLNNN	QS(0.002)AT(0.006)NLES(0.991)EEDS(0.002)EAPVDSTLNNNR	1
S	2	0.643947	0.0012097	122.3	5627100	742	A0A3B3IRW6	Glutamine and serine-rich protein 1	KVSKADDRYSQSVIRSNSRLEDQVIGVALQA	S(0.644)NS(0.356)RLEDQVIGVALQASK	1
S	3	0.5	0.00225607	86.18	2662000	744	A0A3B3IRW6	Glutamine and serine-rich protein 1	SKADDRYSQSVIRSNSRLEDQVIGVALQASK	S(0.5)NS(0.5)RLEDQVIGVALQASK	1
S	3	0.723038	0.023836	57.788	2253200	1320	A0A3B3IS46	Mediator of RNA polymerase II transcription subunit 13-like	KDWSILLGECSLQTISKKLKDVCRMCGISAA	DWSILLGECS(0.014)LQT(0.263)IS(0.723)KK	1
S	3	1	0.00225941	95.365	13926000	318	A0A3B3IS46	Mediator of RNA polymerase II transcription subunit 13-like	TQLTEFKMEVEDGLGSPKPEEIKDFSYVHKV	MEVEDGLGS(1)PKPEEIK	1
S	3	0.997009	4.52652e-11	166.93	18973000	190	B1AKC8	Zinc finger and BTB domain-containing protein 40	TEEAAHSVSQEMSVNSPTAQESQRNAETPAE	AETEEAAHSVSQEMSVNS(0.997)PT(0.003)AQESQR	1
S	2	1	0.00756376	103.7	0	242	A0A3B3ITS3	Aspartate--tRNA ligase, mitochondrial	LVPSREPGKFYSLPQSPQQFKQLLMVGGLDR	FYSLPQS(1)PQQFK	1
S	2	1	0.00674511	86.699	1740300	646	F8W8M4	Actin-binding LIM protein 1	LPDGHMPAMRMDRGVSMPNMLEPKIFPYEML	GVS(1)MPNMLEPK	1
S	3	0.866382	0.000184402	124.99	3416900	526	F8W8M4	Actin-binding LIM protein 1	GPPSFAVVGPDMKRRSSGREEDDEELLRRRQ	S(0.866)S(0.134)GREEDDEELLR	1
S	2	0.909524	0.00137936	104.09	3404400	398	F8W8M4	Actin-binding LIM protein 1	RDRMIHRSTSQGSINSPVYSRHSYTPTTSRS	STSQGS(0.002)INS(0.91)PVY(0.016)S(0.073)R	1
S	2	0.998848	0.00260751	99.788	13814000	595	F8W8M4	Actin-binding LIM protein 1	SPINSASHIPSSKTASLPGYGRNGLHRPVST	T(0.001)AS(0.999)LPGYGR	1
S	3	0.988302	0.000403337	66.246	65644000	371	F8W8M4	Actin-binding LIM protein 1	DKQERQSLGESPRTLSPTPSAEGYQDVRDRM	T(0.006)LS(0.988)PT(0.005)PSAEGYQDVRDR	1
S	2	0.999982	0.00029922	82.482	7196600	131	A0A3B3ITP6	DNA replication licensing factor MCM4	PDLGSAQKGLQVDLQSDGAAAEDIVASEQSL	GLQVDLQS(1)DGAAAEDIVASEQSLGQK	1
S	2	1	0.00755666	98.754	5692300	120	A0A3B3ITP6	DNA replication licensing factor MCM4	SGVRGTPVRQRPDLGSAQKGLQVDLQSDGAA	QRPDLGS(1)AQK	1
S	3	0.690406	0.0413433	73.758	1536500	807	A0A3B3IS71	Retinoblastoma-associated protein	FPSSPLRIPGGNIYISPLKSPYKISEGLPTP	IPGGNIY(0.31)IS(0.69)PLKS(0.98)PY(0.02)K	2
S	3	0.980199	0.0413433	73.758	1536500	811	A0A3B3IS71	Retinoblastoma-associated protein	PLRIPGGNIYISPLKSPYKISEGLPTPTKMT	IPGGNIY(0.31)IS(0.69)PLKS(0.98)PY(0.02)K	2
S	3	0.815892	0.0426014	53.168	16118000	350	A0A3B3IS71	Retinoblastoma-associated protein	LFLDHDKTLQTDSIDSFETQRTPRKSNLDEE	TLQT(0.004)DS(0.015)IDS(0.816)FET(0.048)QRT(0.117)PR	1
S	2	1	2.29455e-05	164.92	36689000	173	A0A3B3ITV3	Coatomer subunit alpha;Xenin;Proxenin	TVRVWDISGLRKKNLSPGAVESDVRGITGVD	NLS(1)PGAVESDVR	1
S	2	0.999996	3.88445e-25	210.61	23216000	261	A0A3B3ISF0	La-related protein 1B	KENRETKLNGPGENVSEDEAQSSNQRKRANK	LNGPGENVS(1)EDEAQSSNQR	1
S	3	0.82318	2.97753e-06	107.49	3925000	17	E9PN99	Endothelin-converting enzyme 1	STYKRATLDEEDLVDSLSEGDAYPNGLQVNF	ATLDEEDLVDS(0.823)LS(0.177)EGDAYPNGLQVNFHSPR	1
S	4	0.999108	6.91841e-08	119.8	26849000	19	E9PN99	Endothelin-converting enzyme 1	YKRATLDEEDLVDSLSEGDAYPNGLQVNFHS	RATLDEEDLVDS(0.001)LS(0.999)EGDAYPNGLQVNFHSPR	1
S	2	0.999304	0.000587618	114.7	1661700	663	Q92625	Ankyrin repeat and SAM domain-containing protein 1A	LSNCSIGKKRLEKSPSFASEWDEIEKIMSSI	S(0.001)PS(0.999)FASEWDEIEK	1
S	3	0.74285	2.77156e-05	116.94	13791000	463	A0A3B3ISQ4	Epidermal growth factor receptor kinase substrate 8-like protein 2	VSPVSRQSIRNSQKHSPTSEPTPPGDALPPV	HS(0.743)PT(0.128)S(0.128)EPTPPGDALPPVSSPHTHR	1;2
S	4	0.568085	0.000117409	101.75	29656000	466	A0A3B3ISQ4	Epidermal growth factor receptor kinase substrate 8-like protein 2	VSRQSIRNSQKHSPTSEPTPPGDALPPVSSP	HS(0.257)PT(0.171)S(0.568)EPT(0.004)PPGDALPPVSSPHTHR	1
S	4	0.546986	0.0149359	55.26	7258400	479	A0A3B3ISQ4	Epidermal growth factor receptor kinase substrate 8-like protein 2	PTSEPTPPGDALPPVSSPHTHRGYQPTPAMA	HSPTSEPTPPGDALPPVS(0.547)S(0.226)PHT(0.226)HR	1
S	3	0.721172	0.00208687	78.419	9941600	480	A0A3B3ISQ4	Epidermal growth factor receptor kinase substrate 8-like protein 2	TSEPTPPGDALPPVSSPHTHRGYQPTPAMAK	HS(0.64)PT(0.161)S(0.165)EPT(0.034)PPGDALPPVS(0.138)S(0.721)PHT(0.141)HR	2
S	2	0.996378	0.00141457	103.43	13939000	570	A0A3B3ISQ4	Epidermal growth factor receptor kinase substrate 8-like protein 2	GAPFEQAGQKYWGPASPTHKLPPSFPGNKDE	YWGPAS(0.996)PT(0.004)HK	1
S	2	0.796411	0.00277101	127.71	9003600	509	A0A7P0Z4F9	Double-stranded RNA-specific adenosine deaminase	TPVTGASLRRTMLLLSRSPEAQPKTLPLTGS	TMLLLS(0.796)RS(0.204)PEAQPK	1
S	3	0.994685	0.00112741	117.27	105920000	511	A0A7P0Z4F9	Double-stranded RNA-specific adenosine deaminase	VTGASLRRTMLLLSRSPEAQPKTLPLTGSTF	TMLLLS(0.005)RS(0.995)PEAQPK	1
S	3	1	0.000427055	92.518	7820800	87	A0A3B3ITC2	Beta-1-syntrophin	AGAGHPGAGGAQPPDSPAGVRTAFTDLPEQV	GAGAGHPGAGGAQPPDS(1)PAGVR	1
S	2	0.996303	2.64327e-05	141.6	2667300	219	A0A3B3ITC2	Beta-1-syntrophin	GSPVSEIGWETPPPESPRLGGSTSDPPSSQS	GSPVSEIGWET(0.004)PPPES(0.996)PR	1
S	2	0.5	0.00673514	83.869	1102600	305	A0A3B3ITD2	Macoilin	ENHINSKRLNNDLVGSTENLLKEDSCTASSK	LNNDLVGS(0.5)T(0.5)ENLLK	1
S	2	0.999982	2.46489e-22	212.35	87467000	606	A0A3B3ITD8	Nuclear pore complex protein Nup98-Nup96;Nuclear pore complex protein Nup98;Nuclear pore complex protein Nup96	SNLFSPVNRDSENLASPSEYPENGERFSFLS	DSENLAS(1)PSEYPENGER	1
S	3	0.825022	0.000101983	136.81	0	662	A0A3B3ITD8	Nuclear pore complex protein Nup98-Nup96;Nuclear pore complex protein Nup98;Nuclear pore complex protein Nup96	AKPIPQTPESAGNKHSNSNSVDDTIVALNMR	HS(0.825)NS(0.11)NS(0.065)VDDTIVALNMR	1
S	2	0.993469	1.53387e-05	149.95	7218600	664	A0A3B3ITD8	Nuclear pore complex protein Nup98-Nup96;Nuclear pore complex protein Nup98;Nuclear pore complex protein Nup96	PIPQTPESAGNKHSNSNSVDDTIVALNMRAA	HS(0.002)NS(0.993)NS(0.004)VDDTIVALNMR	1
S	2	0.89704	0.00284481	59.155	5586600	666	A0A3B3ITD8	Nuclear pore complex protein Nup98-Nup96;Nuclear pore complex protein Nup98;Nuclear pore complex protein Nup96	PQTPESAGNKHSNSNSVDDTIVALNMRAALR	HS(0.002)NS(0.097)NS(0.897)VDDT(0.004)IVALNMR	1
S	2	1	3.82112e-06	168.89	8454800	591	A0A3B3ITD8	Nuclear pore complex protein Nup98-Nup96;Nuclear pore complex protein Nup98;Nuclear pore complex protein Nup96	PKKSIKKLVLKNLNNSNLFSPVNRDSENLAS	NLNNS(1)NLFSPVNR	1
S	2	0.999946	5.37187e-08	184.76	7847100	595	A0A3B3ITD8	Nuclear pore complex protein Nup98-Nup96;Nuclear pore complex protein Nup98;Nuclear pore complex protein Nup96	IKKLVLKNLNNSNLFSPVNRDSENLASPSEY	NLNNSNLFS(1)PVNR	1
S	2	0.98794	4.76909e-11	175.19	74081000	917	A0A3B3ITD8	Nuclear pore complex protein Nup98-Nup96;Nuclear pore complex protein Nup98;Nuclear pore complex protein Nup96	QMALNGKPAPPPQSQSPEVEQLGRVVELDSD	PAPPPQS(0.012)QS(0.988)PEVEQLGR	1
S	4	0.963322	0.0150475	52.754	1954000	636	A0A3B3ITD8	Nuclear pore complex protein Nup98-Nup96;Nuclear pore complex protein Nup98;Nuclear pore complex protein Nup96	SKPVDENHQQDGDEDSLVSHFYTNPIAKPIP	PVDENHQQDGDEDS(0.963)LVS(0.03)HFY(0.003)T(0.003)NPIAK	1
S	2	1	0.00075608	122.12	32116000	822	A0A3B3ITD8	Nuclear pore complex protein Nup98-Nup96;Nuclear pore complex protein Nup98;Nuclear pore complex protein Nup96	DGVWPTDKTSRCLIKSPDRLADINYEGRLEA	S(1)PDRLADINYEGR	1
S	2	0.499987	0.00798183	105.58	4354800	1026	A0A3B3ITD8	Nuclear pore complex protein Nup98-Nup96;Nuclear pore complex protein Nup98;Nuclear pore complex protein Nup96	SPRLPISASHSSKTRSLVGGLLQSKFTSGAF	T(0.5)RS(0.5)LVGGLLQSK	1
S	2	1	7.40964e-49	269.34	361900000	871	A0A3B3ITD8	Nuclear pore complex protein Nup98-Nup96;Nuclear pore complex protein Nup98;Nuclear pore complex protein Nup96	WVFKVSHFSKYGLQDSDEEEEEHPSKTSTKK	YGLQDS(1)DEEEEEHPSK	1
S	2	0.998878	0.000342791	116.71	3548700	686	A0A3B3ITG3	Disabled homolog 2-interacting protein	ANEPDLQMANGGKSLSMVDLQDARTLDGEAG	S(0.001)LS(0.999)MVDLQDAR	1
S	2	0.315631	0.00156468	92.856	0	665	A0A3B3ITG3	Disabled homolog 2-interacting protein	FFVTRSSGVQPSPARSSSYSEANEPDLQMAN	S(0.316)S(0.316)S(0.237)Y(0.105)S(0.026)EANEPDLQMANGGK
S	2	0.315631	0.00156468	92.856	0	666	A0A3B3ITG3	Disabled homolog 2-interacting protein	FVTRSSGVQPSPARSSSYSEANEPDLQMANG	S(0.316)S(0.316)S(0.237)Y(0.105)S(0.026)EANEPDLQMANGGK
S	2	0.999602	2.1992e-08	154.66	115760000	117	A0A3B3ITK7	Phosphoglucomutase-1	IIRKIKAIGGIILTASHNPGGPNGDFGIKFN	AIGGIILTAS(1)HNPGGPNGDFGIK	1
S	2	0.999931	0.00219844	82.406	12121000	101	E9PIQ6	DNA polymerase alpha subunit B	STPETPLTKRSVSTRSPHQLLSPSSFSPSAT	S(1)PHQLLSPSSFSPSATPSQK	1
S	3	0.971271	1.39246e-08	166.01	17772000	107	E9PIQ6	DNA polymerase alpha subunit B	LTKRSVSTRSPHQLLSPSSFSPSATPSQKYN	S(0.003)PHQLLS(0.971)PS(0.025)SFSPSATPSQK	1;2
S	3	0.884467	4.54284e-06	146.91	8368900	112	E9PIQ6	DNA polymerase alpha subunit B	VSTRSPHQLLSPSSFSPSATPSQKYNSRSNR	SPHQLLSPSSFS(0.884)PS(0.103)AT(0.012)PSQK	1;2
S	3	0.999148	0.00179612	80.355	14295000	117	A0A3B3ITT1	Ras-related protein Rab-12	ALQRRAGGGGGLGAGSPALSGGQGRRRKQPP	RAGGGGGLGAGS(0.999)PALS(0.001)GGQGR	1
S	2	1	0.000752002	116.35	4230800	150	A0A3B3ITT5	60S ribosomal protein L29	AKAKDQTKAQAAAPASVPAQAPKRTQAPTKA	AQAAAPAS(1)VPAQAPK	1
S	2	0.999731	0.000153296	120.59	19803000	50	A0A3B3IU16	BET1 homolog	LTESLRSKVTAIKSLSIEIGHEVKTQNKLLA	SLS(1)IEIGHEVK	1
S	3	0.99964	3.15315e-25	129.26	15158000	426	A0A3B3IUB9	Baculoviral IAP repeat-containing protein 6	DIPKLEGDSDDLLEDSDSEEHSRSDSVTGHT	LEGDSDDLLEDS(1)DSEEHSR	1
S	2	0.5	0.0340449	63.306	16211000	451	A0A3B3IUF8	Rho guanine nucleotide exchange factor 15	TQRLRFHKVKALPLVSWSRRLEFQGELTELG	ALPLVS(0.5)WS(0.5)R	1
S	2	0.5	0.0340449	63.306	16211000	453	A0A3B3IUF8	Rho guanine nucleotide exchange factor 15	RLRFHKVKALPLVSWSRRLEFQGELTELGCR	ALPLVS(0.5)WS(0.5)R	1
S	3	0.699637	0.0111021	51.073	18563000	421	A0A452Q6Z9	Chordin-like protein 1	TLSQWKIFTEGEAQISQMCSSRVCRTELEDL	IFT(0.036)EGEAQIS(0.7)QMCS(0.239)S(0.025)R	1
S	2	1	2.12115e-08	166.34	5230300	413	A0A494BYR6	Kinesin-like protein KIF18B	VYEGGGQPPPQDLPGSPKSGPPPEHLPSSPL	LQVYEGGGQPPPQDLPGS(1)PK	1
S	2	0.997807	2.65267e-25	99.407	9135300	317	A0A494BZT8	Transforming acidic coiled-coil-containing protein 3	TAPTNHLVAGRAMTLSPQEEVAAGQMASSSR	AMT(0.002)LS(0.998)PQEEVAAGQMASSSR	1
S	2	0.998052	0.00297111	98.754	5039700	71	A0A494BZT8	Transforming acidic coiled-coil-containing protein 3	TFQTPLRDPQTHRILSPSMASKLEAPFTQDD	ILS(0.998)PS(0.002)MASK	1
S	3	0.981643	9.66609e-05	61.361	4768800	177	A0A494BZT8	Transforming acidic coiled-coil-containing protein 3	GSSENQMVSPGKVSGSPEQAVEENLSSYSLD	VS(0.018)GS(0.982)PEQAVEENLSSYSLDRR	1
S	3	0.988936	0.000147855	129.07	5181000	17	G3V238	Protein-lysine N-methyltransferase METTL10	SSGADGGGGAAVAARSDKGSPGEDGFVPSAL	S(0.989)DKGS(0.011)PGEDGFVPSALGTR	1
S	2	1	6.84104e-07	156.11	4622000	149	A0A494C050	NF-kappa-B-activating protein	RERIGELGAPEVWGLSPKNPEPDSDEHTPVE	IGELGAPEVWGLS(1)PK	1
S	3	0.942185	0.0343305	50.178	3514900	157	A0A494C050	NF-kappa-B-activating protein	APEVWGLSPKNPEPDSDEHTPVEDEEPKKST	NPEPDS(0.942)DEHT(0.058)PVEDEEPKK	1
S	3	0.971409	0.000364144	107.88	134960000	92	D6RC77	Phosphoacetylglucosamine mutase	RSKQTKSTIGVMVTASHNPEEDNGVKLVDPL	STIGVMVT(0.029)AS(0.971)HNPEEDNGVK	1
S	2	0.910724	1.53867e-22	196.78	4491900	125	A0A494C0B4	UV excision repair protein RAD23 homolog A	GMSHPPPAAREDKSPSEESAPTTSPESVSGS	S(0.089)PS(0.911)EESAPTTSPESVSGSVPSSGSSGR	1
S	2	0.994686	2.37742e-30	223.07	124430000	133	A0A494C0B4	UV excision repair protein RAD23 homolog A	AREDKSPSEESAPTTSPESVSGSVPSSGSSG	SPSEESAPTT(0.005)S(0.995)PESVSGSVPSSGSSGR	1
S	3	0.604639	5.38474e-06	85.596	3856300	66	A0A494C0H4	Zinc finger protein 827	NYKLSLEDRIQEQSTSPDTSLGSTTPSSHTL	IQEQS(0.015)T(0.189)S(0.605)PDT(0.141)S(0.039)LGS(0.005)T(0.005)T(0.001)PSSHTLELVALDSEVLR	1
S	2	0.999974	0.00343743	94.922	1920800	518	A0A494C0H4	Zinc finger protein 827	TSNTPERTSQGGAGVSPLLVKEEPKEDNGLP	TSQGGAGVS(1)PLLVK	1
S	2	0.726147	0.0100585	80.905	2206800	760	A0A494C0H4	Zinc finger protein 827	KEHNHTKENTIRTTTSPFFSEDTFRQSPFTS	T(0.009)T(0.009)T(0.255)S(0.726)PFFSEDTFR	1
S	2	0.995397	0.0165622	71.879	5598600	898	A0A494C0I1	General transcription factor II-I repeat domain-containing protein 2A;General transcription factor II-I repeat domain-containing protein 2B	KRFFESLEEIDSFMSSRGKPLPQLSSIDWIR	FFESLEEIDSFMS(0.005)S(0.995)R	1
S	2	0.999996	0.00049196	117.81	46270000	561	A0A494C0Q6	Poly(A)-specific ribonuclease PARN	GRKKAKKLKRMKKELSPAGSISKNSPATLFE	ELS(1)PAGSISK	1
S	2	0.997661	0.0207533	71.879	10625000	499	A0A494C0Q6	Poly(A)-specific ribonuclease PARN	QCIPYTLQNHYYRNNSFTAPSTVGKRNLSPS	NNS(0.998)FT(0.002)APSTVGK	1
S	2	0.757579	5.1972e-12	188.32	10480000	163	A0A494C0Q6	Poly(A)-specific ribonuclease PARN	EKRSQANGAGALSYVSPNTSKCPVTIPEDQK	SQANGAGALSYVS(0.758)PNT(0.237)S(0.006)K	1
S	2	0.667237	6.64965e-11	174.35	9510700	10	A0A494C0L2	Squamous cell carcinoma antigen recognized by T-cells 3	______MATAAETSASEPEAESKAGPKADGE	ATAAET(0.002)S(0.328)AS(0.667)EPEAES(0.002)K	1
S	3	0.954455	0.0173987	69.878	3265200	272	H0Y5D5	Cip1-interacting zinc finger protein	TQVQPKLQKQAQTQTSPEHLVLQQKQVQPQL	QAQT(0.007)QT(0.038)S(0.954)PEHLVLQQK
S	2	1	3.48603e-75	309.35	49916000	128	C9J7Y7	DNA mismatch repair protein Msh6	TTYVTDKSEEDNEIESEEEVQPKTQGSRRSS	SEEDNEIES(1)EEEVQPK	1
S	3	0.991126	5.21917e-05	147.51	27904000	38	C9J7Y7	DNA mismatch repair protein Msh6	EKGKSVRVHVQFFDDSPTRGWVSKRLLKPYT	VHVQFFDDS(0.991)PT(0.009)R	1
S	2	0.98145	1.42019e-25	221.79	5398400	267	A0A494C0P1	Glucocorticoid receptor	DTKPKIKDNGDLVLSSPSNVTLPQVKTEKED	DNGDLVLS(0.013)S(0.981)PS(0.006)NVTLPQVK	1
S	3	0.622807	0.000276105	75.301	2287900	404	A0A494C0P1	Glucocorticoid receptor	FSNGYSSPSMRPDVSSPPSSSSTATTGPPPK	TVFS(0.017)NGY(0.026)S(0.027)S(0.024)PS(0.024)MRPDVS(0.24)S(0.623)PPS(0.008)S(0.003)S(0.003)S(0.003)T(0.003)AT(0.001)T(0.001)GPPPK	1
S	2	0.466967	0.00298881	89.46	0	44	A0A494C0P1	Glucocorticoid receptor	FYKTLRGGATVKVSASSPSLAVASQSDSKQR	VS(0.035)AS(0.467)S(0.467)PS(0.031)LAVASQSDSK
S	2	0.466967	0.00298881	89.46	0	45	A0A494C0P1	Glucocorticoid receptor	YKTLRGGATVKVSASSPSLAVASQSDSKQRR	VS(0.035)AS(0.467)S(0.467)PS(0.031)LAVASQSDSK
S	2	0.99995	5.63451e-47	262.33	26144000	605	K7EIG1	Clustered mitochondria protein homolog	SLESKSEDPPGQEAGSEEEGSSASGLAKVKE	SEDPPGQEAGS(1)EEEGSSASGLAK	1
S	2	0.997987	0.0220691	71.451	1889400	59	K7EP07	Tubulin-folding cofactor B	LGEYEDVSRVEKYTISQEAYDQRQDTVRSFL	YT(0.001)IS(0.998)QEAY(0.001)DQR	1
S	2	0.995523	2.18042e-05	149.72	14689000	37	H3BRL9	Endonuclease III-like protein 1	KRPRKAQRLRVAYEGSDSEKGEGAEPLKVPV	VAYEGS(0.996)DS(0.004)EKGEGAEPLK	1
S	2	1	1.48134e-26	221.86	19937000	177	A0A494C108	Protein KRI1 homolog	EQKQLKESFRAFVEDSEDEDGAGEGGSSLLQ	AFVEDS(1)EDEDGAGEGGSSLLQK	1
S	3	0.999865	4.02344e-05	92.499	31209000	634	A0A494C108	Protein KRI1 homolog	QRQLPALDGSLMGPESPPAQEEEAPVSPHKK	QLPALDGSLMGPES(1)PPAQEEEAPVSPHK	1;2
S	3	0.999999	4.02344e-05	94.629	7330500	645	A0A494C108	Protein KRI1 homolog	MGPESPPAQEEEAPVSPHKKPAPQKRRRAKK	QLPALDGS(0.092)LMGPES(0.908)PPAQEEEAPVS(1)PHK	2
S	2	0.999998	7.36715e-35	249.54	31616000	142	A0A494C108	Protein KRI1 homolog	KVILEKAGKYVDEENSDGETSNHRLQETSSQ	YVDEENS(1)DGETSNHR	1
S	2	1	3.42468e-07	159.69	21733000	2	A0A494C130		______________MSDNDDIEVESDADKRA	S(1)DNDDIEVESDADKR	1
S	2	1	6.80142e-10	178.02	6093300	11	A0A494C130		_____MSDNDDIEVESDADKRAHHNALERKR	SDNDDIEVES(1)DADKR	1
S	3	1	4.08701e-11	180.85	17663000	94	A0A494C143	Disco-interacting protein 2 homolog A	QQKSRPTASRDERFRSDVHTEAVQAALAKYK	FRS(1)DVHTEAVQAALAK	1
S	3	1	8.22925e-13	155.91	8759100	32	D6R9L5	Protein DEK	PASEKEPEMPGPREESEEEEDEDDEEEEEEE	EPEMPGPREES(1)EEEEDEDDEEEEEEEK	1
S	2	0.5	1.92461e-18	203.93	6748800	2	D6R9L5	Protein DEK	______________MSASAPAAEGEGTPTQP	S(0.5)AS(0.5)APAAEGEGTPTQPASEK	1
S	2	0.5	1.92461e-18	203.93	6748800	4	D6R9L5	Protein DEK	____________MSASAPAAEGEGTPTQPAS	S(0.5)AS(0.5)APAAEGEGTPTQPASEK	1
S	3	0.997776	0.00497182	81.854	3720400	26	A0A494C1A5	U5 small nuclear ribonucleoprotein 200 kDa helicase	YEYKANSNLVLQADRSLIDRTRRDEPTGEVL	ANS(0.002)NLVLQADRS(0.998)LIDR	1
S	2	1	2.33367e-22	218.78	13628000	225	A0A494C1A5	U5 small nuclear ribonucleoprotein 200 kDa helicase	EEGDEDVYGEVREEASDDDMEGDEAVVRCTL	EEAS(1)DDDMEGDEAVVR	1
S	2	0.995277	0.0115879	79.466	7123400	184	A0A494C1D7		TFQEKTDVFSFRKAASLSSIPSGIERSLEKS	AAS(0.995)LS(0.005)SIPSGIER	1
S	2	0.985922	2.42593e-10	202.31	66915000	4179	A0A7P0T890	Dystonin	ADDINGLMTKLKRQKSFSEDVISHKGDLRYI	S(0.986)FS(0.014)EDVISHK	1
S	3	0.76916	0.0205093	68.625	0	1069	A0A494C1F2	Nuclear pore complex protein Nup214	DSTMLATKTVKHGAPSPSHPISAPQAAAAAA	HGAPS(0.769)PS(0.231)HPISAPQAAAAAALR	1
S	3	1	0.0036708	91.932	49334000	666	A0A494C1F2	Nuclear pore complex protein Nup214	VQKSPRITPPAAKPGSPQAKSLQPAVAEKQG	ITPPAAKPGS(1)PQAK	1;2
S	2	0.959287	2.94945e-14	186.06	4878600	1951	A0A494C1F2	Nuclear pore complex protein Nup214	SSGGGSVASQGFGFSSPNKTGGFGAAPVFGS	PTGTFSSGGGSVASQGFGFS(0.041)S(0.959)PNK	1
S	2	0.931159	3.01025e-07	154.69	62614000	645	A0A494C1F2	Nuclear pore complex protein Nup214	SVLPSPSGRSAQGSSSPVPSMVQKSPRITPP	SAQGSS(0.069)S(0.931)PVPSMVQK	1
S	2	0.936832	4.15119e-29	241.64	36679000	433	A0A494C1F2	Nuclear pore complex protein Nup214	ERLSLEGERQPKSPGSTPTTPTSSQAPQKLD	SPGS(0.937)T(0.063)PTT(0.903)PT(0.082)S(0.013)S(0.002)QAPQK	1;2
S	2	0.994075	0.000360816	117.2	8701800	1011	A0A494C1F2	Nuclear pore complex protein Nup214	AVVQAPRHAPVVRTPSIQPSLLPHAAPFAKS	T(0.006)PS(0.994)IQPSLLPHAAPFAK	1
S	3	1	0.00632721	71.153	14584000	928	A0A494C1F2	Nuclear pore complex protein Nup214	IESHTKSLPKVPAKLSPMKQAQLRNFLAKRK	VPAKLS(1)PMK	1
S	2	1	5.43299e-05	142.4	29822000	220	F8WAN1	Cytospin-A	ELRDMRAQLGINEDHSEGDEKSEKETIMAHQ	AQLGINEDHS(1)EGDEK	1
S	2	0.989833	3.35974e-16	196.36	5942400	384	F8WAN1	Cytospin-A	SESEGIPSIERSRKGSSGNASEVSVACLTER	KGS(0.99)S(0.01)GNASEVSVACLTER	1
S	3	0.49873	0.000242586	122.34	0	385	F8WAN1	Cytospin-A	ESEGIPSIERSRKGSSGNASEVSVACLTERI	KGS(0.499)S(0.499)GNAS(0.003)EVSVACLTER
S	2	0.535546	0.0174866	86.699	0	832	F8WAN1	Cytospin-A	DLAALRQGMGLSRRSSTSSEPTPTVKTLIKS	RS(0.308)S(0.536)T(0.123)S(0.016)S(0.016)EPT(0.001)PTVK	1
S	3	0.955619	8.10358e-06	96.707	25214000	10	E9PEM5	Lipopolysaccharide-responsive and beige-like anchor protein	______MASEDNRVPSPPPTGDDGGGGGREE	AS(0.004)EDNRVPS(0.956)PPPT(0.041)GDDGGGGGREETPTEGGALSLK	1
S	3	0.89849	7.0609e-14	103.37	12068000	1767	E9PEM5	Lipopolysaccharide-responsive and beige-like anchor protein	VSSVDSAQASDMGGESPGSRSSNAKLPSVPT	SAVSPSTFNTSIPTNAVSVVSS(0.001)VDS(0.051)AQAS(0.026)DMGGES(0.898)PGS(0.023)R	1
S	3	0.49082	0.000848258	73.247	0	2054	E9PEM5	Lipopolysaccharide-responsive and beige-like anchor protein	SENEILLEGDDDTLSSVDEKDLENLAGPVSL	SQALGNQNSENEILLEGDDDT(0.139)LS(0.37)S(0.491)VDEK
S	3	0.499587	0.00622058	59.05	0	1118	E9PEM5	Lipopolysaccharide-responsive and beige-like anchor protein	EEEEDDDYVELKVEGSPTEEANLPTELQDNS	VEGS(0.5)PT(0.5)EEANLPT(0.001)ELQDNSLSPAASEAGEK
S	2	1	1.47872e-59	273.94	121930000	43	A0A494C1S7	General transcription factor 3C polypeptide 3	RKTREKKSLQEKGKLSAEENPDDSEVPSSSG	GKLS(1)AEENPDDSEVPSSSGINSTK	1
S	2	0.744455	2.32515e-06	138.04	3110300	51	A0A494C1S7	General transcription factor 3C polypeptide 3	LQEKGKLSAEENPDDSEVPSSSGINSTKSQD	LSAEENPDDS(0.744)EVPS(0.04)S(0.04)S(0.014)GINS(0.081)T(0.081)K	1
S	4	0.243803	0.00538913	55.442	0	567	J3KPS2	Protein FAM83H	RSGSDRLPSRFLSAQSHSTSPQGLDSPLPLE	FLS(0.02)AQS(0.244)HS(0.244)T(0.244)S(0.244)PQGLDS(0.005)PLPLEGSGAHQVLHNESK
S	4	0.243803	0.00538913	55.442	0	569	J3KPS2	Protein FAM83H	GSDRLPSRFLSAQSHSTSPQGLDSPLPLEGS	FLS(0.02)AQS(0.244)HS(0.244)T(0.244)S(0.244)PQGLDS(0.005)PLPLEGSGAHQVLHNESK
S	4	0.243803	0.00538913	55.442	0	571	J3KPS2	Protein FAM83H	DRLPSRFLSAQSHSTSPQGLDSPLPLEGSGA	FLS(0.02)AQS(0.244)HS(0.244)T(0.244)S(0.244)PQGLDS(0.005)PLPLEGSGAHQVLHNESK
S	2	1	4.35052e-07	175.48	11637000	250	J3KPS2	Protein FAM83H	LDYVPSSASREVRHGSDPAFAPGPRGLEPSG	HGS(1)DPAFAPGPR	1
S	2	0.999898	0.0252085	86.756	6937500	608	J3KPS2	Protein FAM83H	ESKGSPTSAYPERKGSPTPGFSTRRGSPTTG	KGS(1)PTPGFSTR	1
S	3	0.387369	0.00389489	92.265	0	240	J3KPS2	Protein FAM83H	PELGPDGHQRLDYVPSSASREVRHGSDPAFA	LDYVPS(0.387)S(0.387)AS(0.225)REVR
S	3	0.387369	0.00389489	92.265	0	241	J3KPS2	Protein FAM83H	ELGPDGHQRLDYVPSSASREVRHGSDPAFAP	LDYVPS(0.387)S(0.387)AS(0.225)REVR
S	2	0.989405	0.0184902	89.911	7774200	663	J3KPS2	Protein FAM83H	ERRSSPVPPVPERRGSLTLTISGESPKAGPA	RGS(0.989)LT(0.005)LT(0.005)IS(0.001)GESPK	1
S	2	0.991274	0.00265581	128.85	0	619	J3KPS2	Protein FAM83H	ERKGSPTPGFSTRRGSPTTGFIEQKGSPTSA	RGS(0.991)PT(0.009)TGFIEQK	1
S	3	1	0.0162914	60.631	11806000	641	J3KPS2	Protein FAM83H	EQKGSPTSAYPERRGSPVPPVPERRSSPVPP	RGS(1)PVPPVPERR	1
S	2	0.999997	0.000635623	127.49	12305000	730	J3KPS2	Protein FAM83H	PVPQENGQPESPRRLSLGQGDSTEAATEERG	RLS(1)LGQGDSTEAATEER	1
S	2	0.999999	3.54129e-08	172.66	20399000	2027	H0Y764	Neurobeachin-like protein 2	SSQFARKLWRSSRRISQVSSGETEYNPTEAR	RIS(1)QVS(0.985)S(0.014)GETEYNPTEAR	1;2
S	2	0.985462	3.54129e-08	172.66	4407800	2030	H0Y764	Neurobeachin-like protein 2	FARKLWRSSRRISQVSSGETEYNPTEAR___	RIS(1)QVS(0.985)S(0.014)GETEYNPTEAR	2
S	3	0.387441	0.00671426	52.451	0	229	H0Y764	Neurobeachin-like protein 2	PVPATLAYTHPALTRSQSVPASTGLGWGSGL	S(0.387)QS(0.343)VPAS(0.117)T(0.117)GLGWGS(0.033)GLVAPLQEGS(0.001)IDSTLAGTQDTR
S	2	0.968075	0.000774577	107.57	6560900	114	J3KQ69	DNA replication licensing factor MCM3	VHYCPATKKTIERRYSDLTTLVAFPSSSVYP	RY(0.01)S(0.968)DLT(0.01)T(0.01)LVAFPS(0.001)S(0.001)SVYPTK	1
S	2	0.650874	0.0002029	122.83	3912700	682	A0A499FIX8	Extended synaptotagmin-2	SPGHISVKEPTPSIASDISLPIATQELRQRL	EPT(0.004)PS(0.345)IAS(0.651)DISLPIATQELR	1
S	2	0.602649	0.000372907	115.39	3424600	685	A0A499FIX8	Extended synaptotagmin-2	HISVKEPTPSIASDISLPIATQELRQRLRQL	EPT(0.259)PS(0.137)IAS(0.001)DIS(0.603)LPIATQELR	1
S	3	0.943936	2.84293e-08	110.13	22840000	615	A0A499FIX8	Extended synaptotagmin-2	SVSKEGRKTSIKSHMSGSPGPGGSNTAPSTP	S(0.014)HMS(0.944)GS(0.042)PGPGGSNTAPSTPVIGGSDKPGMEEK	1
S	3	0.938702	1.78929e-12	144.23	26273000	617	A0A499FIX8	Extended synaptotagmin-2	SKEGRKTSIKSHMSGSPGPGGSNTAPSTPVI	SHMS(0.06)GS(0.939)PGPGGS(0.001)NTAPSTPVIGGSDKPGMEEK	1
S	3	0.496516	0.000280533	80.984	0	628	A0A499FIX8	Extended synaptotagmin-2	HMSGSPGPGGSNTAPSTPVIGGSDKPGMEEK	SHMSGSPGPGGS(0.397)NT(0.604)APS(0.497)T(0.497)PVIGGS(0.005)DKPGMEEK
S	2	0.512254	0.000407158	125.47	4240800	661	A0A499FIX8	Extended synaptotagmin-2	PPEAGPQGLHDLGRSSSSLLASPGHISVKEP	S(0.191)S(0.512)S(0.297)SLLASPGHISVK	1
S	2	0.816457	1.83036e-05	151.3	48862000	662	A0A499FIX8	Extended synaptotagmin-2	PEAGPQGLHDLGRSSSSLLASPGHISVKEPT	S(0.088)S(0.088)S(0.816)S(0.007)LLASPGHISVK	1
S	3	0.971453	0.00226765	92.65	14976000	663	A0A499FIX8	Extended synaptotagmin-2	EAGPQGLHDLGRSSSSLLASPGHISVKEPTP	SSS(0.028)S(0.971)LLAS(0.001)PGHISVK	1
S	2	0.990611	4.0736e-06	176.43	62984000	113	H0Y917	WD repeat-containing protein 26	ATPELGSSLKKKKRLSQSDEDVIRLIGQHLN	RLS(0.991)QS(0.009)DEDVIR	1
S	2	0.624626	0.010051	92.112	0	3891	A0A804HJ25	E3 ubiquitin-protein ligase MYCBP2	DAEPTPEQEEKALLSSPEGEEKATSDADLKE	ALLS(0.375)S(0.625)PEGEEK	1
S	2	1	8.92631e-07	158.14	83956000	3464	A0A804HJ25	E3 ubiquitin-protein ligase MYCBP2	ILPARVKAIPRRRVNSGDTEVGSSLLRHPSP	VNS(1)GDTEVGSSLLR	1
S	3	0.977009	3.57676e-08	95.755	146300000	2748	A0A804HJ25	E3 ubiquitin-protein ligase MYCBP2	SDAAKLRSDSHSRSLSPNHNTLQTLKSDGRM	S(0.023)LS(0.977)PNHNTLQTLK	1
S	2	0.998906	2.79016e-13	207.21	65904000	2830	A0A804HJ25	E3 ubiquitin-protein ligase MYCBP2	APVKTKLDPPRERSKSDSYTLDPDTLRKKKM	SKS(0.999)DS(0.001)YTLDPDTLR	1
S	3	0.420635	0.0119275	76.573	0	2832	A0A804HJ25	E3 ubiquitin-protein ligase MYCBP2	VKTKLDPPRERSKSDSYTLDPDTLRKKKMPL	S(0.033)KS(0.421)DS(0.421)Y(0.102)T(0.024)LDPDTLRK
S	2	0.997665	0.00655854	87.216	6528300	3437	A0A804HJ25	E3 ubiquitin-protein ligase MYCBP2	TDTDLAKRTVFQRSYSVVASEYDKQHSILPA	S(0.002)YS(0.998)VVASEYDK	1
S	2	0.979649	0.00379697	93.716	9691700	608	A0A499FJS7	Inhibitor of nuclear factor kappa-B kinase subunit beta	LLKIACSKVRGPVSGSPDSMNASRLSQPGQL	GPVSGS(0.98)PDS(0.018)MNAS(0.002)R	1
S	5	0.499895	0.000251808	64.903	0	66	D6RGI7	Probable ATP-dependent RNA helicase DDX41	LQRRRKGAAEEEQQDSGSEPRGDEDDIPLGP	GAAEEEQQDS(0.5)GS(0.5)EPRGDEDDIPLGPQSNVSLLDQHQHLK
S	4	0.772394	9.79495e-05	77.119	21657000	68	D6RGI7	Probable ATP-dependent RNA helicase DDX41	RRRKGAAEEEQQDSGSEPRGDEDDIPLGPQS	GAAEEEQQDS(0.228)GS(0.772)EPRGDEDDIPLGPQSNVSLLDQHQHLK	1
S	3	0.547989	0.000657656	77.675	1065700	21	D6RGI7	Probable ATP-dependent RNA helicase DDX41	PERKRARTDEVPAGGSRSEAEDEDDEDYVPY	TDEVPAGGS(0.548)RS(0.448)EAEDEDDEDY(0.004)VPYVPLR	1
S	2	0.497552	0.00150333	101.32	0	24	R4GNJ5	Adrenocortical dysplasia protein homolog	LRPWIRELILGSETPSSPRAGQLLEDAEAAV	ELILGS(0.002)ET(0.003)PS(0.498)S(0.498)PR
S	2	0.497552	0.00150333	101.32	0	25	R4GNJ5	Adrenocortical dysplasia protein homolog	RPWIRELILGSETPSSPRAGQLLEDAEAAVA	ELILGS(0.002)ET(0.003)PS(0.498)S(0.498)PR
S	2	0.997191	0.0108151	88.155	0	1419	A0A590UJ01	Serine/threonine-protein kinase ATR	LLLSAKKRDITAFYDSLKLVRAEQIVPLSAA	RDIT(0.003)AFYDS(0.997)LK	1
S	3	0.999992	0.0083902	77.469	7303100	369	K7EKN5	Paralemmin-3	GSEEKPGTGRDEAEMSPVVERKGGEKKLELE	PGTGRDEAEMS(1)PVVER	1
S	3	0.999402	0.0283885	77.192	3876900	747	A0A590UJ51	Dedicator of cytokinesis protein 4	PARHTTSVSPSPAGRSPLKGSVQSFTPSPVE	HT(0.03)T(0.444)S(0.338)VS(0.186)PS(0.003)PAGRS(0.999)PLK	2
S	2	0.998136	0.00610773	94.325	6238900	14	D6RA28	Arginine-glutamic acid dipeptide repeats protein	__MSTLRSGRKKQPASPDGRTSPINEDIRSS	QPAS(0.998)PDGRT(0.57)S(0.432)PINEDIR	2
S	2	1	0.0362289	47.894	2209600	357	H0Y6T3	85/88 kDa calcium-independent phospholipase A2	MTDVRKPKVMLTGTLSDRQPAELHLFRNYDA	KPKVMLT(1)GT(1)LS(1)DR	3
S	2	0.620468	0.00271075	97.797	3868200	108	A0A590UJP6	Sarcolemmal membrane-associated protein	QTRAKESDFSDTLSPSKEKSSDDTT______	ESDFS(0.005)DT(0.002)LS(0.372)PS(0.62)K	1
S	2	0.999779	7.32545e-05	137.73	8648600	199	A0A590UK95	E3 ubiquitin-protein ligase Itchy homolog	EDAGAGENRRVSGNNSPSLSNGGFKPSRPPR	VSGNNS(1)PSLSNGGFK	1
S	2	0.618709	1.87597e-12	209.67	28604000	349	Q6KC79	Nipped-B-like protein	DEKEQSEKAAMYDIISSPSKDSTKLTLRLSR	AAMYDIIS(0.619)S(0.086)PS(0.295)K	1
S	2	0.831556	0.00269619	113.69	8337800	350	Q6KC79	Nipped-B-like protein	EKEQSEKAAMYDIISSPSKDSTKLTLRLSRV	AAMYDIIS(0.07)S(0.832)PS(0.098)K	1
S	2	0.998836	0.000154963	119.96	138300000	2658	Q6KC79	Nipped-B-like protein	TNARNKAITSLLGGGSPKNNTAAETEDDESD	AITS(0.001)LLGGGS(0.999)PK	1
S	2	1	0.000497577	75.877	15780000	318	Q6KC79	Nipped-B-like protein	PCSSPRDVPPDILLDSPERKQKKQKKMKLGK	DVPPDILLDS(1)PERK	1
S	3	0.499997	0.000591109	110.1	6991700	305	Q6KC79	Nipped-B-like protein	GSRPPLILQSQSLPCSSPRDVPPDILLDSPE	GSRPPLILQSQSLPCS(0.5)S(0.5)PR	1
S	3	0.499997	0.000591109	110.1	6991700	306	Q6KC79	Nipped-B-like protein	SRPPLILQSQSLPCSSPRDVPPDILLDSPER	GSRPPLILQSQSLPCS(0.5)S(0.5)PR	1
S	4	0.400912	0.00114754	68.694	0	150	Q6KC79	Nipped-B-like protein	SSPASSNYQQTTISHSPSSRFVPPQTSSGNR	LSQNSMHSSPAS(0.001)S(0.004)NY(0.001)QQT(0.001)T(0.002)IS(0.015)HS(0.401)PS(0.174)S(0.401)R
S	4	0.400912	0.00114754	68.694	0	153	Q6KC79	Nipped-B-like protein	ASSNYQQTTISHSPSSRFVPPQTSSGNRFMP	LSQNSMHSSPAS(0.001)S(0.004)NY(0.001)QQT(0.001)T(0.002)IS(0.015)HS(0.401)PS(0.174)S(0.401)R
S	3	0.998246	7.13907e-05	117.23	10705000	2623	A0A590UJS4		GSPKNNTAAETEDDESDGEDRGGGTSGVRRR	NNTAAET(1)EDDES(0.998)DGEDRGGGTS(0.001)GVR	2
S	3	0.93198	0.0411526	50.705	0	1762	Q6KC79	Nipped-B-like protein	TVDYDDACLIVRYLASMRPFAQSFDIYLTQI	Y(0.847)LAS(0.932)MRPFAQS(0.242)FDIY(0.485)LT(0.494)QILR	3
S	2	0.999861	0.00014348	142.4	12722000	36	Q9NYB0	Telomeric repeat-binding factor 2-interacting protein 1	FVRDDGSSMSFYVRPSPAKRRLSTLILHGGG	DDGSSMSFYVRPS(1)PAK	1
S	2	0.997535	0.000658653	133.23	8100100	154	Q9NYB0	Telomeric repeat-binding factor 2-interacting protein 1	ADDVAILTYVKENARSPSSVTGNALWKAMEK	ENARS(0.998)PSS(0.002)VTGNALWK	1
S	2	0.931387	4.91342e-06	154.81	93099000	203	Q9NYB0	Telomeric repeat-binding factor 2-interacting protein 1	LRGQEHKYLLGDAPVSPSSQKLKRKAEEDPE	YLLGDAPVS(0.931)PS(0.055)S(0.013)QK	1
S	3	0.321339	0.00803223	56.914	0	213	A0A590UJU2		PDTKPPTTSTEGGAASPTSPILVPGIKVAAS	PVPLPVPDT(0.001)KPPTT(0.003)S(0.012)T(0.019)EGGAAS(0.321)PT(0.321)S(0.321)PILVPGIK
S	3	0.321339	0.00803223	56.914	0	216	A0A590UJU2		KPPTTSTEGGAASPTSPILVPGIKVAASHHP	PVPLPVPDT(0.001)KPPTT(0.003)S(0.012)T(0.019)EGGAAS(0.321)PT(0.321)S(0.321)PILVPGIK
S	3	0.982612	2.47695e-05	115.34	40860000	278	B1AKN5	Nuclear factor 1;Nuclear factor 1 A-type	MDSPGEEPFYTGQGRSPGSGSQSSGWHEVEP	S(0.983)PGS(0.017)GSQSSGWHEVEPGMPSPTTLK	1;2
S	2	0.374011	0.0097141	72.755	0	281	B1AKN5	Nuclear factor 1;Nuclear factor 1 A-type	PGEEPFYTGQGRSPGSGSQSSGWHEVEPGMP	S(0.206)PGS(0.374)GS(0.135)QS(0.183)S(0.102)GWHEVEPGMPS(0.781)PT(0.18)T(0.039)LK
S	3	0.833895	0.000156447	99.708	5277400	297	B1AKN5	Nuclear factor 1;Nuclear factor 1 A-type	GSQSSGWHEVEPGMPSPTTLKKSEKSGFSSP	S(0.875)PGS(0.121)GS(0.003)QSS(0.001)GWHEVEPGMPS(0.834)PT(0.109)T(0.057)LK	2
S	2	1	1.77453e-18	202.16	7969100	265	B1AKN5	Nuclear factor 1;Nuclear factor 1 A-type	TSSTKRLKSVEDEMDSPGEEPFYTGQGRSPG	SVEDEMDS(1)PGEEPFYTGQGR	1
S	2	1	0.00079646	101.2	19460000	50	E9PIJ1	AMP deaminase 2	IEQLEERRQRLERQISQDVKLEPDILLRAKQ	QIS(1)QDVKLEPDILLR	1
S	3	0.92617	0.000360867	69.385	3871900	236	B1AKN5	Nuclear factor 1;Nuclear factor 1 A-type	NFSLSDLESSSYYSMSPGAMRRSLPSTSSTS	VSQTPIAAGTGPNFSLSDLES(0.001)S(0.001)S(0.001)Y(0.004)Y(0.008)S(0.058)MS(0.926)PGAMR	1
S	2	0.995814	0.0033723	94.234	4252300	352	A0A5E8	GAS2-like protein 1	RPRDQLPPHPRSRRYSGDSDSSASSAQSGPL	RYS(0.996)GDS(0.004)DSSASSAQSGPLGTR	1
S	2	0.826404	2.15179e-11	176.94	4312400	298	A0A5F9UY30	Trans-Golgi network integral membrane protein 2	LADKGKLSPHAFKTESGEETDLISPPQEEVK	T(0.174)ES(0.826)GEETDLISPPQEEVK	1
S	2	0.851712	0.0245001	63.727	5535900	12	A0A5F9ZHA5		____MPASTEGAYVSSESPIRISVSTEGANT	PAS(0.014)T(0.017)EGAY(0.005)VS(0.056)S(0.852)ES(0.056)PIR	1
S	2	0.775289	0.0182138	78.264	2991500	13	A0A5F9ZHD8	Merlin	___MAGAIASRMSFSSLKRKQPKTFTVRIVT	MSFS(0.224)S(0.775)LK	1
S	4	0.670942	0.0153309	54.711	3892700	960	D6RE77	Rap guanine nucleotide exchange factor 6	KHTEDTISVASSLHSSPPASPQGSPHKVGSI	HT(0.001)EDT(0.004)IS(0.006)VAS(0.056)S(0.063)LHS(0.202)S(0.671)PPAS(0.952)PQGS(0.046)PHK	2
S	4	0.952336	0.0153309	54.711	6700700	964	D6RE77	Rap guanine nucleotide exchange factor 6	DTISVASSLHSSPPASPQGSPHKVGSIISDH	HT(0.001)EDT(0.004)IS(0.006)VAS(0.056)S(0.063)LHS(0.202)S(0.671)PPAS(0.952)PQGS(0.046)PHK	2
S	3	0.998952	0.0231039	72.209	6219800	50	A0A5F9ZHN3		TFLNLHTSEKDKIQWSTLWTAALTKMKTSRN	DKIQWS(0.999)T(0.999)LWT(0.001)AALT(0.001)KMK	2
S	3	0.468371	0.0267503	47.241	0	736	V9GYM8	Rho guanine nucleotide exchange factor 2	LLLTPREPALPLEPDSGGNTSPGVTANGEAR	EPALPLEPDS(0.468)GGNT(0.36)S(0.169)PGVT(0.002)ANGEAR
S	3	0.499839	0.0196022	66.977	0	166	V9GYM8	Rho guanine nucleotide exchange factor 2	QSVSLRSKTTIRERPSSAIYPSDSFRQSLLG	ERPS(0.5)S(0.5)AIYPSDSFR
S	2	0.62998	5.26585e-09	181.69	23906000	167	V9GYM8	Rho guanine nucleotide exchange factor 2	SVSLRSKTTIRERPSSAIYPSDSFRQSLLGS	ERPS(0.056)S(0.63)AIYPS(0.314)DSFR	1
S	2	0.999974	8.45638e-05	147.18	3604000	217	V9GYM8	Rho guanine nucleotide exchange factor 2	GHFNDESPLGLRRILSQSTDSLNMRNRTLSV	ILS(1)QSTDSLNMR	1
S	2	0.961314	4.15772e-05	157.56	70169000	219	V9GYM8	Rho guanine nucleotide exchange factor 2	FNDESPLGLRRILSQSTDSLNMRNRTLSVES	ILSQS(0.961)T(0.037)DS(0.001)LNMR	1
S	4	0.458995	0.0396565	45.878	0	992	V9GYM8	Rho guanine nucleotide exchange factor 2	SPEERLQDSSDPDTGSEEEGSSRLSPPHSPR	LQDS(0.013)S(0.024)DPDT(0.459)GS(0.459)EEEGS(0.053)S(0.049)RLS(0.094)PPHS(0.709)PRDFT(0.141)R
S	3	0.496443	0.000369388	92.792	0	998	V9GYM8	Rho guanine nucleotide exchange factor 2	QDSSDPDTGSEEEGSSRLSPPHSPRDFTRMQ	LQDSSDPDT(0.32)GS(0.257)EEEGS(0.227)S(0.496)RLS(0.567)PPHS(0.133)PR
S	4	0.676767	0.000369388	77.543	17076000	1001	V9GYM8	Rho guanine nucleotide exchange factor 2	SDPDTGSEEEGSSRLSPPHSPRDFTRMQDIP	LQDSSDPDTGSEEEGS(0.155)S(0.155)RLS(0.677)PPHS(0.013)PR	1;2
S	4	0.708732	0.0396565	45.878	7463200	1005	V9GYM8	Rho guanine nucleotide exchange factor 2	TGSEEEGSSRLSPPHSPRDFTRMQDIPEETE	LQDS(0.013)S(0.024)DPDT(0.459)GS(0.459)EEEGS(0.053)S(0.049)RLS(0.094)PPHS(0.709)PRDFT(0.141)R
S	2	0.860772	0.00110518	115.91	6662600	1021	V9GYM8	Rho guanine nucleotide exchange factor 2	PRDFTRMQDIPEETESRDGEAVASES_____	MQDIPEET(0.139)ES(0.861)RDGEAVASES	1
S	2	1	1.79355e-25	220.1	6606800	931	V9GYM8	Rho guanine nucleotide exchange factor 2	AEAPWARRPVDPRRRSLPAGDALYLSFNPPQ	S(1)LPAGDALYLSFNPPQPSR	1
S	3	0.918178	3.12012e-08	78.352	26380000	196	V9GYM8	Rho guanine nucleotide exchange factor 2	GSRRGRSSLSLAKSVSTTNIAGHFNDESPLG	S(0.014)VS(0.918)T(0.063)T(0.004)NIAGHFNDESPLGLRR	1
S	3	0.975668	0.0195684	57.068	5248500	208	V9GYM8	Rho guanine nucleotide exchange factor 2	KSVSTTNIAGHFNDESPLGLRRILSQSTDSL	SVS(0.002)T(0.016)T(0.006)NIAGHFNDES(0.976)PLGLRR	1
S	3	0.990712	0.00687136	73.649	8575500	62	A0A5F9ZI63		PRPRRQEPGGRRRNMSEREVSTAPAGTDMPA	NMS(0.991)EREVS(0.005)T(0.005)APAGTDMPAAK	1
S	2	0.99999	2.44495e-11	164.46	114480000	605	A0A5H1ZRP4	Negative elongation factor B	SQLGEKLEQLDHRKPSPAQAAETPALELPLP	KPS(1)PAQAAETPALELPLPSVPAPAPL	1
S	2	0.81303	0.00586744	86.777	2435700	145	Q5T4Y8	Connector enhancer of kinase suppressor of ras 3	SSKCKQPLPGPKGSESPNSFLDQESRRRRFT	GS(0.187)ES(0.813)PNSFLDQESR	1
S	4	0.999999	0.00168888	77.584	23032000	1722	A0A5H1ZRS1	Pericentriolar material 1 protein	QSCAKEAKRILEDHGSPAGEIDDEDKDKDET	ILEDHGS(1)PAGEIDDEDKDKDETETVK	1
S	2	1	0.0211092	72.289	3317200	110	A0A5H1ZRS1	Pericentriolar material 1 protein	PEQAELEKLKQRINFSDLDQRSIGSDSQGRA	INFS(1)DLDQR	1
S	3	0.607584	0.00273494	71.117	4083000	537	A0A5H1ZRS1	Pericentriolar material 1 protein	NENRKDEETEESEYDSEHENSEPVTNIRNPQ	KDEET(0.048)EES(0.226)EY(0.117)DS(0.608)EHENSEPVTNIR	1
S	2	0.955552	0.000180429	129.01	2997400	1689	A0A5H1ZRS1	Pericentriolar material 1 protein	NELAFFKLMQDLDNNSITVKQRCKRKIEATG	LMQDLDNNS(0.956)IT(0.044)VK	1
S	2	0.463579	4.55114e-05	156	0	1187	A0A5H1ZRS1	Pericentriolar material 1 protein	GKTEYMAFPKPFESSSSIGAEKPRNKKLPEE	PFESS(0.073)S(0.464)S(0.464)IGAEK
S	2	0.463579	4.55114e-05	156	0	1188	A0A5H1ZRS1	Pericentriolar material 1 protein	KTEYMAFPKPFESSSSIGAEKPRNKKLPEEE	PFESS(0.073)S(0.464)S(0.464)IGAEK
S	2	0.497459	0.000339995	94.176	0	1262	A0A5H1ZRS1	Pericentriolar material 1 protein	NGRRRQFDEESLESFSSMPDPVDPTTVTKTF	QFDEES(0.002)LES(0.002)FS(0.497)S(0.497)MPDPVDPTTVTK
S	2	0.497459	0.000339995	94.176	0	1263	A0A5H1ZRS1	Pericentriolar material 1 protein	GRRRQFDEESLESFSSMPDPVDPTTVTKTFK	QFDEES(0.002)LES(0.002)FS(0.497)S(0.497)MPDPVDPTTVTK
S	2	0.999913	2.9684e-20	227.63	18914000	861	A0A5H1ZRS1	Pericentriolar material 1 protein	LMAEHQRRQGLAETASPVAVSLRSDGSENLC	QGLAETAS(1)PVAVSLR	1
S	2	1	8.03111e-19	223.11	42185000	65	A0A5H1ZRS1	Pericentriolar material 1 protein	KKFGVESDKRVTNDISPESSPGVGRRRTKTP	VTNDIS(1)PES(0.407)S(0.593)PGVGR	1;2
S	2	0.812136	9.33599e-14	203.53	11888000	68	A0A5H1ZRS1	Pericentriolar material 1 protein	GVESDKRVTNDISPESSPGVGRRRTKTPHTF	VTNDISPES(0.812)S(0.188)PGVGR	1;2
S	2	0.593072	8.03111e-19	223.11	25332000	69	A0A5H1ZRS1	Pericentriolar material 1 protein	VESDKRVTNDISPESSPGVGRRRTKTPHTFP	VTNDIS(1)PES(0.407)S(0.593)PGVGR	1;2
S	2	0.998566	0.00889676	96.23	0	991	A0A5H1ZRS1	Pericentriolar material 1 protein	ISMQRQENLRWVSELSYVEEKEQWQEQINQL	WVS(0.001)ELS(0.999)YVEEK	1
S	2	0.551675	7.74789e-06	146.28	3701000	806	A0A5H1ZRS1	Pericentriolar material 1 protein	AVTSTPTVNQHETSTSKSVFEPEDSSIVDNE	YMPAVTSTPTVNQHET(0.088)S(0.273)T(0.088)S(0.552)K	1
S	2	1	9.58838e-05	150.76	17416000	93	A0A5H1ZRS1	Pericentriolar material 1 protein	KTPHTFPHSRYMSQMSVPEQAELEKLKQRIN	YMSQMS(1)VPEQAELEK	1
S	2	0.999999	1.25636e-22	223.36	3431600	145	A0A5S6STF9	THO complex subunit 7 homolog	ENDEKLSEVEEAQEASMETDPKP________	LSEVEEAQEAS(1)METDPKP	1
S	3	0.341072	1.44853e-08	113.92	0	66	A0A669KAU9	Cullin-4B	SSNEREDFDSTSSSSSTPPLQPRDSASPSTS	LNSSSSSSSNSSNEREDFDS(0.012)T(0.012)S(0.016)S(0.011)S(0.159)S(0.107)S(0.341)T(0.341)PPLQPR
S	2	0.415379	2.22287e-07	147.51	0	123	A0A669KAU9	Cullin-4B	EFVGFDAKMAEESSSSSSSSSPTAATSQQQQ	MAEESS(0.009)S(0.009)S(0.415)S(0.415)S(0.112)S(0.032)S(0.013)S(0.782)PT(0.211)AATSQQQQLK
S	2	0.415379	2.22287e-07	147.51	0	124	A0A669KAU9	Cullin-4B	FVGFDAKMAEESSSSSSSSSPTAATSQQQQL	MAEESS(0.009)S(0.009)S(0.415)S(0.415)S(0.112)S(0.032)S(0.013)S(0.782)PT(0.211)AATSQQQQLK
S	2	0.78199	2.43528e-37	147.51	56139000	128	A0A669KAU9	Cullin-4B	DAKMAEESSSSSSSSSPTAATSQQQQLKNKS	MAEESS(0.009)S(0.009)S(0.415)S(0.415)S(0.112)S(0.032)S(0.013)S(0.782)PT(0.211)AATSQQQQLK	1;2
S	3	0.739179	0.0393877	63.869	0	175	A0A669KAU9	Cullin-4B	KSSTTVSSFANSKPGSAKKLVIKNFKAIQSI	SSTTVSSFANS(0.26)KPGS(0.739)AK	1
S	3	0.999927	0.0303554	60.272	7504100	534	H0Y9G5	Wolframin	AVCSVPLLLRWWTKASFSVVGMVKSLTRSSM	AS(1)FS(1)VVGMVKS(0.713)LT(0.126)RS(0.096)S(0.065)MVK
S	3	0.999955	0.0303554	60.272	7504100	536	H0Y9G5	Wolframin	CSVPLLLRWWTKASFSVVGMVKSLTRSSMVK	AS(1)FS(1)VVGMVKS(0.713)LT(0.126)RS(0.096)S(0.065)MVK
S	3	0.71256	0.0303554	60.272	7504100	543	H0Y9G5	Wolframin	RWWTKASFSVVGMVKSLTRSSMVKLILVWLT	AS(1)FS(1)VVGMVKS(0.713)LT(0.126)RS(0.096)S(0.065)MVK
S	3	0.998912	0.000901027	109.1	3080500	42	A0A669KAX8	Histone-lysine N-methyltransferase 2B	DESVEAKRERPSGPESPVQGPRIKHVCRHAA	ERPS(0.001)GPES(0.999)PVQGPR	1
S	3	0.997367	9.01195e-11	160.12	345410000	1298	Q92538	Golgi-specific brefeldin A-resistance guanine nucleotide exchange factor 1	LQATARADAPDAGAQSDSELPSYHQNDVSLD	ADAPDAGAQS(0.997)DS(0.003)ELPSYHQNDVSLDR	1
S	4	0.479419	0.0031021	53.266	0	314	Q92538	Golgi-specific brefeldin A-resistance guanine nucleotide exchange factor 1	QTTSKEDLTDLEQPGSPGYSTATEPGSSELG	EDLT(0.043)DLEQPGS(0.479)PGY(0.275)S(0.08)T(0.08)AT(0.026)EPGS(0.008)S(0.008)ELGVPEQPDLQEGTHVEK
S	2	0.996578	8.1431e-07	159.52	506370000	1318	Q92538	Golgi-specific brefeldin A-resistance guanine nucleotide exchange factor 1	PSYHQNDVSLDRGYTSDSEVYTDHGRPGKIH	GYT(0.003)S(0.997)DSEVYTDHGR	1
S	2	0.5	0.000302546	128.74	1011600	1335	Q92538	Golgi-specific brefeldin A-resistance guanine nucleotide exchange factor 1	SEVYTDHGRPGKIHRSATDADVVNSGWLVVG	S(0.5)AT(0.5)DADVVNSGWLVVGK	1
S	2	0.999336	6.84326e-28	224.8	9572000	1700	A0A669KB12	Histone acetyltransferase p300	GLDDESNNQQAAATQSPGDSRRLSIQRCIQS	LGLGLDDESNNQQAAATQS(0.999)PGDS(0.001)R	1
S	3	0.950125	2.41379e-14	182.21	110380000	1012	A0A669KB12	Histone acetyltransferase p300	IKEEEDQPSTSATQSSPAPGQSKKKIFKPEE	TEIKEEEDQPSTSATQS(0.049)S(0.95)PAPGQS(0.001)K	1
S	3	0.843584	0.0118073	80.082	4405800	143	K7EJR0	CXXC-type zinc finger protein 1	VGAMLARGSASPHKSSPQPLVATPSQHHQQQ	S(0.156)S(0.844)PQPLVAT(0.991)PS(0.009)QHHQQQQQQIK	2
S	2	0.995485	0.00128223	92.265	3854800	725	A0A669KB68	Signal transducer and activator of transcription 1-alpha/beta	VHPSRLQTTDNLLPMSPEEFDEVSRIVGSVE	LQTTDNLLPMS(0.995)PEEFDEVS(0.005)R	1
S	2	0.889255	5.9751e-06	155.94	3698600	1318	A0A669KB77	Microtubule-associated protein 2	LTMESLKADEGKKETSPESSLIQDEIAVKLS	KET(0.11)S(0.889)PESSLIQDEIAVK	1
S	2	0.999913	0.0173786	89.311	3169300	1816	A0A669KB77	Microtubule-associated protein 2	VPSEKKVAIIRTPPKSPATPKQLRLINQPLP	VAIIRT(1)PPKS(1)PATPK	2
S	2	0.999999	1.55958e-18	213.71	36869000	1945	A0A669KB77	Microtubule-associated protein 2	HAKARVDHGAEIITQSPGRSSVASPRRLSNV	VDHGAEIITQS(1)PGR	1
S	2	1	0.0192112	73.781	3420100	563	A0A669KBG0	Proprotein convertase subtilisin/kexin type 9	TAVAICCRSRHLAQASQELQ___________	HLAQAS(1)QELQ	1
S	3	0.999571	2.2469e-05	102.66	1628800	213	E7ETI4	AF4/FMR2 family member 1	DSAPERELSPLISLPSPVPPLSPIHSNQQTL	ELSPLISLPS(1)PVPPLS(0.904)PIHS(0.064)NQQT(0.032)LPR	2
S	3	0.904283	2.2469e-05	102.66	1628800	219	E7ETI4	AF4/FMR2 family member 1	ELSPLISLPSPVPPLSPIHSNQQTLPRTQGS	ELSPLISLPS(1)PVPPLS(0.904)PIHS(0.064)NQQT(0.032)LPR	2
S	2	0.996242	0.00056995	113.69	17466000	709	Q9H2P0	Activity-dependent neuroprotector homeobox protein	QNGQDKTNAPSRLNQSPSLAPVKRTYEQMEF	LNQS(0.996)PS(0.004)LAPVK	1
S	2	1	0.00529664	90.793	10599000	98	Q9H2P0	Activity-dependent neuroprotector homeobox protein	SKFFSAYKSHFRNVHSEDFENRILLNCPYCT	NVHS(1)EDFENR	1
S	2	0.544665	0.000499925	122.12	4814400	1003	Q9H2P0	Activity-dependent neuroprotector homeobox protein	TCEMKPGTWSDESSQSEDARSSKPAAKKKAT	PGTWS(0.001)DES(0.379)S(0.075)QS(0.545)EDAR	1
S	2	0.455356	0.00114655	99.392	0	86	A0A669KBK8	Transducin-like enhancer protein 1	RENGIDKNRLLKKDASSSPASTASSASSTSL	DAS(0.455)S(0.455)S(0.088)PAS(0.001)TASSASSTSLK
S	2	0.455356	0.00114655	99.392	0	87	A0A669KBK8	Transducin-like enhancer protein 1	ENGIDKNRLLKKDASSSPASTASSASSTSLK	DAS(0.455)S(0.455)S(0.088)PAS(0.001)TASSASSTSLK
S	3	0.741822	0.000439525	83.115	3978300	499	A0A6E1W9L1	Zinc finger and BTB domain-containing protein 3	DPEVGPLLGVQPLPGSPTADRQSSSGGGPPK	SKPDPEVGPLLGVQPLPGS(0.742)PT(0.258)ADR	1
S	3	0.332834	0.0103856	77.401	0	302	A0A6E1WJ75	LIM domain-binding protein 1	EPTRQQPSKRRKRKMSGGSTMSSGGGNTNNS	KMS(0.333)GGS(0.333)T(0.333)MS(0.001)SGGGNTNNSNSK
S	3	0.332834	0.0103856	77.401	0	305	A0A6E1WJ75	LIM domain-binding protein 1	RQQPSKRRKRKMSGGSTMSSGGGNTNNSNSK	KMS(0.333)GGS(0.333)T(0.333)MS(0.001)SGGGNTNNSNSK
S	3	1	0.00220303	88.708	4040000	90	A0A6E1YH78	Ankyrin repeat domain-containing protein 13D	LQESLQLSTEPRGPGSPPRTPPAPGPPSFEE	GPGS(1)PPRT(1)PPAPGPPSFEEQLR	2
S	2	0.999991	0.00468971	129.76	0	442	H0Y3V3	Latrophilin-2	AGHQLQMCYQISRGNSDGYIIPINKEGCIPE	GNS(1)DGYIIPINK	1
S	2	0.984821	0.0371262	62.166	3442800	346	H0Y3V3	Latrophilin-2	HHKELEAPLIPQRTHSLLYQPQKKVKSEGTD	T(0.004)HS(0.985)LLY(0.012)QPQK	1
S	2	0.921825	5.22286e-17	217.19	42320000	171	A0A6I8PRN4	Glutamine--fructose-6-phosphate aminotransferase [isomerizing] 1	TGKDKKGSCNLSRVDSTTCLFPVEEKAVEYY	VDS(0.922)T(0.078)TCLFPVEEK	1
S	4	0.401146	0.0131868	51.963	0	2867	Q9NYQ6	Cadherin EGF LAG seven-pass G-type receptor 1	GDAVANHVPAGWPDQSLAESDSEDPSGKPRL	GDAVANHVPAGWPDQS(0.401)LAES(0.33)DS(0.225)EDPS(0.044)GKPR
S	3	0.853129	1.01864e-06	117.03	4311700	2871	Q9NYQ6	Cadherin EGF LAG seven-pass G-type receptor 1	ANHVPAGWPDQSLAESDSEDPSGKPRLKVET	GDAVANHVPAGWPDQS(0.002)LAES(0.853)DS(0.142)EDPS(0.002)GKPR	1
S	2	0.999991	4.24572e-07	128.52	2916500	48	B4E1M0	Myb/SANT-like DNA-binding domain-containing protein 2	DGNPSLSDPSTPRGASPLGPGSAAGSGAAAS	GAS(1)PLGPGSAAGSGAAASGGLGLGLGGR	1
S	2	1	0.00521403	95.502	3025300	2914	A0A7P0T1I0	Protocadherin Fat 4	KQFRSHTPKFSIQRHSPLGFARQSPMPLGAS	HS(1)PLGFAR	1
S	2	1	2.07966e-123	365.02	59938000	3135	A0A7P0T1I0	Protocadherin Fat 4	MVYTSRMPKLSQVNESDADDEDNYGARLKPR	LSQVNES(1)DADDEDNYGAR	1
S	2	0.779691	0.0335545	54.008	1650400	3041	A0A7P0T1I0	Protocadherin Fat 4	GSRLKQPIGQIPLESSPPVGLSIEEVERLNT	QPIGQIPLES(0.185)S(0.78)PPVGLS(0.036)IEEVER	1
S	2	0.982819	0.000141429	108.55	3560300	121	A0A6Q8PHU1	Centrosomal protein of 41 kDa	TARTNGKGNPGEQSPSPEQFINNAGAGDSSR	GNPGEQS(0.017)PS(0.983)PEQFINNAGAGDSSR	1
S	3	0.588498	0.000181663	74.44	2701200	814	F5H2T0	Elongator complex protein 1	AQQAGLDDEVPHGQESDLFSETSSVVSGSEM	EQAQQAGLDDEVPHGQES(0.588)DLFS(0.054)ET(0.054)S(0.13)S(0.13)VVS(0.029)GS(0.013)EMS(0.001)GK	1
S	3	0.996349	0.0226812	54.096	2912200	518	F5H2T0	Elongator complex protein 1	EIVLQKVHELQGNAPSDPDAVSAEEALKYLL	VHELQGNAPS(0.996)DPDAVS(0.004)AEEALK	1
S	2	0.937967	6.03492e-34	229.23	6737200	389	A0A6Q8PFF7	Chloride channel CLIC-like protein 1	AKPVSGQDTSGNTEGSPAAEKAQLKSEAAGS	PVSGQDTS(0.001)GNT(0.061)EGS(0.938)PAAEK	1
S	2	0.91458	0.0126307	60.521	2208200	257	B4DHE8		VLNSYSAQPNFGAPASPAGSNPARPGGFPGA	GS(0.003)VLNS(0.012)Y(0.011)S(0.01)AQPNFGAPAS(0.915)PAGS(0.049)NPAR	1
S	2	0.933928	0.000334105	94.542	1549600	197	A0A6Q8PFC4	Protein TFG	MSAFGLTDDQVSGPPSAPAEDRSGTPDSIAS	NVMSAFGLTDDQVS(0.066)GPPS(0.934)APAEDR	1
S	2	0.999485	6.72401e-08	172.09	10469000	116	A0A6Q8PF87	Apoptosis-inducing factor 1, mitochondrial	GLGLTPEQKQKKAALSASEGEEVPQDKAPSH	AALS(0.999)AS(0.001)EGEEVPQDK	1
S	2	0.938539	0.0223084	65.895	4827200	92	H0YMX4	Glycine amidinotransferase, mitochondrial	SLKYKTPDFESTGLYSAMPRDILIVVGNEII	TPDFES(0.011)T(0.047)GLY(0.003)S(0.939)AMPR	1
S	3	0.90877	4.41444e-11	125.71	14397000	243	P20810	Calpastatin	PDDAIDALSSDFTCGSPTAAGKKTEKEESTE	EGITGPPADSSKPIGPDDAIDALS(0.001)S(0.004)DFT(0.056)CGS(0.909)PT(0.03)AAGK	1
S	2	0.950178	0.00149331	103.66	2094200	366	P20810	Calpastatin	PLLPEPEEKPKPRSESELIDELSEDFDRSEC	S(0.05)ES(0.95)ELIDELSEDFDR	1
S	2	0.825026	0.00212019	115.09	7009400	133	P20810	Calpastatin	TAISGKPGDKKKEKKSLTPAVPVESKPDKPS	S(0.825)LT(0.175)PAVPVESKPDK	1
S	2	0.462053	1.05235e-22	200.99	0	599	A0A6Q8PFJ0	Prelamin-A/C;Lamin-A/C	RTVLCGTCGQPADKASASGSGAQVGGPISSG	AS(0.462)AS(0.462)GS(0.076)GAQVGGPISSGSSASSVTVTR
S	2	0.523867	1.05235e-22	167.72	5742700	601	A0A6Q8PFJ0	Prelamin-A/C;Lamin-A/C	VLCGTCGQPADKASASGSGAQVGGPISSGSS	AS(0.383)AS(0.524)GS(0.093)GAQVGGPISSGSSASSVTVTR	1
S	2	0.864135	1.61277e-22	196.14	5312900	612	A0A6Q8PFJ0	Prelamin-A/C;Lamin-A/C	KASASGSGAQVGGPISSGSSASSVTVTRSYR	ASASGSGAQVGGPIS(0.864)S(0.124)GS(0.009)S(0.002)ASSVTVTR	1
S	2	0.7192	1.43211e-30	225.13	49904000	616	A0A6Q8PFJ0	Prelamin-A/C;Lamin-A/C	SGSGAQVGGPISSGSSASSVTVTRSYRSVGG	ASASGSGAQVGGPISSGS(0.204)S(0.719)AS(0.058)S(0.017)VT(0.002)VT(0.001)R	1
S	2	0.960676	2.23304e-77	299.27	15490000	619	A0A6Q8PFJ0	Prelamin-A/C;Lamin-A/C	GAQVGGPISSGSSASSVTVTRSYRSVGGSGG	ASASGSGAQVGGPISSGSSAS(0.012)S(0.961)VT(0.008)VT(0.019)R	1
S	2	0.602017	9.4443e-22	216.29	16982000	404	A0A6Q8PFJ0	Prelamin-A/C;Lamin-A/C	LSPSPTSQRSRGRASSHSSQTQGGGSVTKKR	AS(0.398)S(0.602)HS(0.057)S(0.94)QT(0.002)QGGGSVTK	2
S	2	0.940451	9.4443e-22	216.29	16982000	407	A0A6Q8PFJ0	Prelamin-A/C;Lamin-A/C	SPTSQRSRGRASSHSSQTQGGGSVTKKRKLE	AS(0.398)S(0.602)HS(0.057)S(0.94)QT(0.002)QGGGSVTK	2
S	4	0.551108	0.0369874	52.91	7973300	282	A0A6Q8PFJ0	Prelamin-A/C;Lamin-A/C	YSAKLDNARQSAERNSNLVGAAHEELQQSRI	LDNARQS(0.449)AERNS(0.551)NLVGAAHEELQQSR	1
S	2	1	0.02091	76.064	3933600	107	A0A6Q8PFJ0	Prelamin-A/C;Lamin-A/C	LDSVAKERARLQLELSKVREEFKELKARNTK	LQLELS(1)K	1
S	2	0.999768	0.00362589	159.58	4272600000	390	A0A6Q8PFJ0	Prelamin-A/C;Lamin-A/C	AYRKLLEGEEERLRLSPSPTSQRSRGRASSH	LRLS(1)PS(0.99)PT(0.009)S(0.001)QR	1;2
S	2	0.990284	0.00362589	159.58	3437100000	392	A0A6Q8PFJ0	Prelamin-A/C;Lamin-A/C	RKLLEGEEERLRLSPSPTSQRSRGRASSHSS	LRLS(1)PS(0.99)PT(0.009)S(0.001)QR	1;2
S	2	1	1.06613e-11	201.76	41175000	458	A0A6Q8PFJ0	Prelamin-A/C;Lamin-A/C	EEVDEEGKFVRLRNKSNEDQSMGNWQIKRQN	S(1)NEDQSMGNWQIK	1
S	2	1	5.09709e-05	144.88	19634000	12	A0A6Q8PFJ0	Prelamin-A/C;Lamin-A/C	____METPSQRRATRSGAQASSTPLSPTRIT	S(1)GAQASSTPLSPTR	1
S	2	0.96883	7.11357e-06	158.91	42535000	22	A0A6Q8PFJ0	Prelamin-A/C;Lamin-A/C	RRATRSGAQASSTPLSPTRITRLQEKEDLQE	SGAQASS(0.396)T(0.604)PLS(0.969)PT(0.031)R	1;2
S	2	0.999605	1.1862e-11	187.78	225160000	628	A0A6Q8PFJ0	Prelamin-A/C;Lamin-A/C	SGSSASSVTVTRSYRSVGGSGGGSFGDNLVT	S(1)VGGSGGGSFGDNLVTR	1
S	2	0.999915	2.2878e-05	147.1	55517000	636	A0A6Q8PFJ0	Prelamin-A/C;Lamin-A/C	TVTRSYRSVGGSGGGSFGDNLVTRSYLLGNS	SVGGSGGGS(1)FGDNLVTR	1
S	2	0.499999	0.0268023	67.456	6208300	651	A0A6Q8PFJ0	Prelamin-A/C;Lamin-A/C	SFGDNLVTRSYLLGNSSPRTQVSCLCFVSKS	SYLLGNS(0.5)S(0.5)PR	1
S	2	0.499999	0.0268023	67.456	6208300	652	A0A6Q8PFJ0	Prelamin-A/C;Lamin-A/C	FGDNLVTRSYLLGNSSPRTQVSCLCFVSKSC	SYLLGNS(0.5)S(0.5)PR	1
S	2	0.817566	0.00307499	110.22	5498800	555	A0A6Q8PH44	Alanine--tRNA ligase, cytoplasmic	GQIYDEGYLVKVDDSSEDKTEFTVKNAQVRG	VDDS(0.181)S(0.818)EDKT(0.002)EFTVK	1
S	3	0.250777	0.0387652	40.479	0	138	A0A6Q8PFK4	Biotin--protein ligase;Biotin--[methylmalonyl-CoA-carboxytransferase] ligase;Biotin--[propionyl-CoA-carboxylase [ATP-hydrolyzing]] ligase;Biotin--[methylcrotonoyl-CoA-carboxylase] ligase;Biotin--[acetyl-CoA-carboxylase] ligase	ASAENIPDLPYDYSSSLESVADETSPEREGR	FASAENIPDLPY(0.107)DY(0.036)S(0.097)S(0.097)S(0.251)LES(0.251)VADET(0.081)S(0.081)PEREGR
S	3	0.250777	0.0387652	40.479	0	141	A0A6Q8PFK4	Biotin--protein ligase;Biotin--[methylmalonyl-CoA-carboxytransferase] ligase;Biotin--[propionyl-CoA-carboxylase [ATP-hydrolyzing]] ligase;Biotin--[methylcrotonoyl-CoA-carboxylase] ligase;Biotin--[acetyl-CoA-carboxylase] ligase	ENIPDLPYDYSSSLESVADETSPEREGRRVN	FASAENIPDLPY(0.107)DY(0.036)S(0.097)S(0.097)S(0.251)LES(0.251)VADET(0.081)S(0.081)PEREGR
S	2	0.999965	0.00308676	144.15	0	78	A0A6Q8PFK8	Heat shock protein beta-1	IESPAVAAPAYSRALSRQLSSGVSEIRHTAD	ALS(1)RQLS(0.598)S(0.4)GVS(0.002)EIR	2
S	2	0.999829	2.39828e-18	116.84	4883400000	82	A0A6Q8PFK8	Heat shock protein beta-1	AVAAPAYSRALSRQLSSGVSEIRHTADRWRV	QLS(1)SGVSEIR	1;2
S	2	1	0.0108959	73.887	38398000	15	A0A6Q8PFK8	Heat shock protein beta-1	_MTERRVPFSLLRGPSWDPFRDWYPHSRLFD	GPS(1)WDPFR	1
S	2	0.916164	4.43646e-05	138.97	2629900	169	A0A6Q8PFK8	Heat shock protein beta-1	GTLTVEAPMPKLATQSNEITIPVTFESRAQL	LAT(0.084)QS(0.916)NEITIPVTFESR	1
S	2	0.99949	0.00109343	100.22	2719100	65	A0A6Q8PFK8	Heat shock protein beta-1	SWPGYVRPLPPAAIESPAVAAPAYSRALSRQ	PLPPAAIES(0.999)PAVAAPAYSR	1
S	2	0.949639	0.00016753	125.59	4276700	42	A0A6Q8PH28	Ligand-dependent corepressor	STKNQSLPKASPVTTSPTAATTQNPVLSKLL	ASPVTT(0.018)S(0.95)PT(0.03)AAT(0.001)TQNPVLSK	1
S	3	0.977991	1.27652e-06	101.08	4093800	162	A0A6Q8PGD5	Signal-induced proliferation-associated 1-like protein 2	HSPQRGLHPIRQRSNSDVTISDIDAEDVLDQ	S(0.022)NS(0.978)DVTISDIDAEDVLDQNAVNPNTGAALHR	1
S	3	0.999955	0.0238565	60.489	873510	148	A0A6Q8PGD5	Signal-induced proliferation-associated 1-like protein 2	DFVEAKYTIGDIFVHSPQRGLHPIRQRSNSD	YTIGDIFVHS(1)PQR	1
S	2	1	8.58414e-19	210.67	4246600	1435	Q9BXW9	Fanconi anemia group D2 protein	ASKSKATEDGEEDEVSAGEKEQDSDESYDDS	ATEDGEEDEVS(1)AGEK	1
S	2	0.987718	0.0164286	76.1	2631400	592	Q9BXW9	Fanconi anemia group D2 protein	GAVTMAGIMAADRSESPSLTQERANLSDEQC	SES(0.988)PS(0.012)LT(0.001)QER	1
S	2	0.999947	1.57369e-67	291.49	13738000	1412	Q9BXW9	Fanconi anemia group D2 protein	EEIKSQNSQESTADESEDDMSSQASKSKATE	SQNSQESTADES(1)EDDMSSQASK	1
S	3	0.973986	4.76824e-07	118.89	18663000	140	D6R9M0	Kinesin-like protein KIF2A	EQSSSAQQNGSVSDISPVQAAKKEFGPPSRR	ARPSQFPEQSSSAQQNGS(0.003)VS(0.023)DIS(0.974)PVQAAK	1
S	2	1	0.0159751	76.478	6201400	157	A0A6Q8PHI3	Isoprenoid synthase domain-containing protein	LALKYCCTKAKLVEGSPDLWKVTYKRDLYAA	LVEGS(1)PDLWK	1
S	2	0.999995	0.028523	66.023	2965900	72	C9J8S3	Ras-related protein Rab-7a	VTMQIWDTAGQERFQSLGVAFYRGADCCVLV	FQS(1)LGVAFYR	1
S	2	0.99712	6.21647e-10	188.19	51190000	1913	A0A6Q8PGB0	DNA-directed RNA polymerase II subunit RPB1	TSPVYTPTSPKYSPTSPTYSPTSPKYSPTSP	YSPTS(0.997)PT(0.003)YSPTSPK	1;2
S	2	0.839048	0.001979	149.32	0	1920	A0A6Q8PGB0	DNA-directed RNA polymerase II subunit RPB1	TSPKYSPTSPTYSPTSPKYSPTSPTYSPTSP	YSPTSPT(0.004)Y(0.01)S(0.074)PT(0.074)S(0.839)PK	1
S	2	0.487662	3.16559e-06	154.75	0	1899	A0A6Q8PGB0	DNA-directed RNA polymerase II subunit RPB1	TTPKYSPTSPTYSPTSPVYTPTSPKYSPTSP	YSPTSPTYS(0.024)PT(0.488)S(0.488)PVYT(0.001)PTSPK
S	2	0.856793	8.02657e-26	113.08	14734000	1906	A0A6Q8PGB0	DNA-directed RNA polymerase II subunit RPB1	TSPTYSPTSPVYTPTSPKYSPTSPTYSPTSP	YS(0.088)PT(0.713)S(0.188)PT(0.01)YSPTSPVY(0.022)T(0.002)PT(0.118)S(0.857)PK	1;2
S	2	0.494331	0.00293714	93.804	0	1843	A0A6Q8PGB0	DNA-directed RNA polymerase II subunit RPB1	SSPSYSPTSHKYTPTSPSYSPSSPEYTPTSP	Y(0.007)T(0.051)PT(0.403)S(0.494)PS(0.036)Y(0.004)S(0.005)PSSPEY(0.001)T(0.002)PT(0.242)S(0.755)PK
S	2	0.343698	0.0221078	73.294	0	1845	A0A6Q8PGB0	DNA-directed RNA polymerase II subunit RPB1	PSYSPTSHKYTPTSPSYSPSSPEYTPTSPKY	YT(0.003)PT(0.005)S(0.02)PS(0.344)Y(0.32)S(0.269)PS(0.072)S(0.628)PEY(0.067)T(0.083)PT(0.083)S(0.107)PK
S	2	0.852356	3.31096e-18	193.98	19787000	1850	A0A6Q8PGB0	DNA-directed RNA polymerase II subunit RPB1	TSHKYTPTSPSYSPSSPEYTPTSPKYSPTSP	YTPTSPSYS(0.002)PS(0.145)S(0.852)PEYTPTSPK	1;2
S	2	0.755407	0.00293714	93.804	3833400	1857	A0A6Q8PGB0	DNA-directed RNA polymerase II subunit RPB1	TSPSYSPSSPEYTPTSPKYSPTSPKYSPTSP	Y(0.007)T(0.051)PT(0.403)S(0.494)PS(0.036)Y(0.004)S(0.005)PSSPEY(0.001)T(0.002)PT(0.242)S(0.755)PK	2
S	2	0.976539	6.69648e-21	208.49	9277400	1106	A0A6Q8PGF4	Fanconi anemia group I protein	KLKGQVSQETLSEEASSQATLPNQPVEKAII	GQVSQETLSEEAS(0.977)S(0.023)QATLPNQPVEK	1
S	2	0.587054	0.000493279	124.6	23254000	407	A0A6Q8PGF4	Fanconi anemia group I protein	SYGPKKVLDGKTIETSPSLSRMPNQHACKLG	TIET(0.004)S(0.587)PS(0.407)LS(0.002)R	1
S	2	0.996212	0.00441685	101.67	1348100	1072	A0A6Q8PHK0	E3 ubiquitin-protein ligase TRIP12	HSRDDSLDLSPQGRLSDVLKRKRLPKRGPRR	DDSLDLS(0.004)PQGRLS(0.996)DVLK	1
S	2	0.97775	0.001529	101.72	9504100	1017	A0A6Q8PHK0	E3 ubiquitin-protein ligase TRIP12	MHQVKHLAESESLLTSPPKACTNGSGSMGST	HLAESESLLT(0.022)S(0.978)PPK	1
S	3	0.498932	0.00319607	77.037	0	1451	A0A6Q8PHK0	E3 ubiquitin-protein ligase TRIP12	QAVRQFSIQAEDERESTDDESNPLGRAGIWT	QFSIQAEDERES(0.499)T(0.499)DDES(0.002)NPLGR
S	2	0.997783	0.0056713	86.214	57446000	354	A0A6Q8PHK0	E3 ubiquitin-protein ligase TRIP12	AKLASLRKSTKKRSESPPAELPSLRRSTRQK	RS(0.002)ES(0.998)PPAELPSLR	1
S	3	0.996652	0.0365394	59.75	5110700	24	A0A6Q8PGM6	Heat shock protein beta-8	SCHYPSRLRRDPFRDSPLSSRLLDDGFGMDP	DPFRDS(0.997)PLS(0.002)S(0.001)R	1
S	2	0.801263	0.0106095	80.387	1519300	181	A0A6Q8PHP9	Phosphoinositide phospholipase C;1-phosphatidylinositol 4,5-bisphosphate phosphodiesterase epsilon-1	TSLGARSGLLSTFGGSTGRMMLKERQPGPSV	SGLLST(0.002)FGGS(0.801)T(0.197)GR	1
S	2	0.999992	9.24265e-05	122.34	0	13	A0A6Q8PGU6	Spermatogenesis-associated protein 5	___MSSKKNRKRLNQSAENGSSLPSAASSCA	LNQS(1)AENGSSLPSAASSCAEAR	1
S	3	0.499956	0.00493485	68.309	5054600	22	A0A6Q8PHD6	Ankyrin repeat domain-containing protein 26	KKGESPLGSFARRQRSSAGGGGEPGEGAYSQ	S(0.5)S(0.5)AGGGGEPGEGAYSQPGYHVR	1
S	3	0.499956	0.00493485	68.309	5054600	23	A0A6Q8PHD6	Ankyrin repeat domain-containing protein 26	KGESPLGSFARRQRSSAGGGGEPGEGAYSQP	S(0.5)S(0.5)AGGGGEPGEGAYSQPGYHVR	1
S	2	0.964013	1.45747e-06	136.62	3874900	1214	A0A6Q8PH87	Myotubularin-related protein 13	GFHGKGVVGLFKSQNSPQAAPTSSLESSSSI	S(0.036)QNS(0.964)PQAAPTSSLESSSSIEQEK	1
S	2	0.999786	1.26613e-05	148.97	3778700	844	B3KXX3	Solute carrier family 12 member 6	LVKDRNSMLRLTSIGSDEDEETETYQEKVHM	LTSIGS(1)DEDEETETYQEK	1
S	3	0.999973	5.28261e-05	91.706	19904000	966	A0A6Q8PH68	Transcription factor 20	CHPPSIKHESYRGNASPGAATHDSLSDYGPQ	GNAS(1)PGAATHDSLSDYGPQDSRPTPMR	1
S	3	0.891471	0.00182615	99.344	19463000	1005	A0A6Q8PH68	Transcription factor 20	RVPGRVGGREGMRGRSPSQYHDFAEKLKMSP	GRS(0.891)PS(0.087)QY(0.022)HDFAEK	1
S	3	0.602939	0.0345621	59.68	15872000	162	A0A6Q8PHH2	Histone acetyltransferase KAT7	VSHDESIAKDMSLKDSGSDLSHRPKRRRFHE	DMS(0.007)LKDS(0.603)GS(0.39)DLSHRPK	1
S	2	0.574725	2.34686e-07	183.06	5081800	57	A0A6Q8PHH2	Histone acetyltransferase KAT7	VTRSSARLSQSSQDSSPVRNLQSFGTEEPAY	LSQSSQDS(0.425)S(0.575)PVR	1
S	3	0.424435	0.00870495	55.049	0	10	A0A6Q8PHH2	Histone acetyltransferase KAT7	______MPRRKRNAGSSSDGTEDSDFSTDLE	NAGS(0.424)S(0.424)S(0.131)DGT(0.019)EDS(0.001)DFSTDLEHTDSSESDGTSR
S	3	0.424435	0.00870495	55.049	0	11	A0A6Q8PHH2	Histone acetyltransferase KAT7	_____MPRRKRNAGSSSDGTEDSDFSTDLEH	NAGS(0.424)S(0.424)S(0.131)DGT(0.019)EDS(0.001)DFSTDLEHTDSSESDGTSR
S	2	0.688893	6.13145e-05	140.68	18089000	102	A0A6Q8PHH2	Histone acetyltransferase KAT7	VTPKKYPLRQTRSSGSETEQVVDFSDRETKN	S(0.062)S(0.249)GS(0.689)ETEQVVDFSDR	1
S	3	0.995052	2.19035e-07	118.76	13324000	111	A0A6Q8PHH2	Histone acetyltransferase KAT7	QTRSSGSETEQVVDFSDRETKNTADHDESPP	SSGSETEQVVDFS(0.995)DRET(0.005)K	1
S	2	0.783759	0.0161682	72.289	12045000	569	A0A6Q8PHL9	Myotubularin-related protein 2	REISNRSTSSSERASSPAQCVTPVQTVV___	AS(0.215)S(0.784)PAQCVT(0.001)PVQTVV	1
S	2	0.999096	1.32326e-26	222.54	9927100	58	A0A6Q8PHL9	Myotubularin-related protein 2	SVVSSDSISTSADNFSPDLRVLRESNKLAEM	SASVVSSDSIST(0.001)SADNFS(0.999)PDLR	1
S	2	0.959051	2.91906e-18	201.96	22543000	637	A0A7I2SVS4	Histone deacetylase 4	IPVSFGGHRPLSRAQSSPASATFPVSVQEPP	AQS(0.959)S(0.041)PASATFPVSVQEPPTK	1
S	3	0.635413	0.0270515	53.589	4082800	638	A0A7I2SVS4	Histone deacetylase 4	PVSFGGHRPLSRAQSSPASATFPVSVQEPPT	AQS(0.253)S(0.635)PAS(0.095)AT(0.016)FPVSVQEPPTK	1
S	2	1	0.00895249	78.917	80486000	570	A0A7I2SVS4	Histone deacetylase 4	AHAQAGVQVKQEPIESDEEEAEPPREVEPGQ	QEPIES(1)DEEEAEPPREVEPGQR	1
S	4	0.418609	0.0336156	48.672	0	214	A0A7I2SVS4	Histone deacetylase 4	PRYWYGKTQHSSLDQSSPPQSGVSTSYNHPV	T(0.003)QHS(0.005)S(0.005)LDQS(0.419)S(0.419)PPQS(0.136)GVS(0.008)T(0.004)S(0.002)Y(0.001)NHPVLGMYDAK
S	4	0.418609	0.0336156	48.672	0	215	A0A7I2SVS4	Histone deacetylase 4	RYWYGKTQHSSLDQSSPPQSGVSTSYNHPVL	T(0.003)QHS(0.005)S(0.005)LDQS(0.419)S(0.419)PPQS(0.136)GVS(0.008)T(0.004)S(0.002)Y(0.001)NHPVLGMYDAK
S	3	0.3985	1.6975e-06	100.24	0	219	A0A7I2SVS4	Histone deacetylase 4	GKTQHSSLDQSSPPQSGVSTSYNHPVLGMYD	TQHSS(0.001)LDQS(0.289)S(0.289)PPQS(0.399)GVS(0.007)T(0.007)S(0.007)Y(0.002)NHPVLGMYDAK
S	3	0.798615	3.74512e-05	88.209	37774000	472	A0A7I2SVS4	Histone deacetylase 4	SIHKLRQHRPLGRTQSAPLPQNAQALQHLVI	T(0.201)QS(0.799)APLPQNAQALQHLVIQQQHQQFLEK	1
S	2	0.992558	5.26921e-20	203.06	1786300000	781	A0A7I2V258	Coatomer subunit beta'	PSRSTAQQELDGKPASPTPVIVASHTANKEE	PAS(0.993)PT(0.007)PVIVASHTANK	1
S	2	0.946907	0.0175139	89.805	5536400	19	A0A7I2V5W6	Hepatocyte growth factor-regulated tyrosine kinase substrate	RACGQIFCGKCSSKYSTIPKFGIEKEVRVCE	CS(0.005)S(0.005)KYS(0.947)T(0.043)IPK	1
S	2	1	1.73526e-05	149.19	23928000	221	H0YIY6	MAP/microtubule affinity-regulating kinase 3	KSSGSAVGGKGIAPASPMLGNASNPNKADIP	GIAPAS(1)PMLGNASNPNK	1
S	3	0.865584	0.00167575	85.884	12740000	171	H0YIY6	MAP/microtubule affinity-regulating kinase 3	KVQRSVSSSQKQRRYSDHAGPAIPSVVAYPK	RY(0.134)S(0.866)DHAGPAIPSVVAYPK	1
S	2	0.964174	0.00128496	151.26	7095300	353	H0YIY6	MAP/microtubule affinity-regulating kinase 3	LSHEATPLSQTRSRGSTNLFSKLTSKLTRRN	SRGS(0.964)T(0.036)NLFSK	1
S	3	0.582239	0.0133802	47.683	34506000	20	A0A7I2V553	Glycogen synthase kinase-3 alpha	GPSGGGPGGSGRARTSSFAEPGGGGGGGGGG	T(0.208)S(0.582)S(0.208)FAEPGGGGGGGGGGPGGS(0.001)ASGPGGTGGGK	1
S	2	0.722033	1.02931e-16	159.67	139490000	21	A0A7I2V553	Glycogen synthase kinase-3 alpha	PSGGGPGGSGRARTSSFAEPGGGGGGGGGGP	T(0.139)S(0.139)S(0.722)FAEPGGGGGGGGGGPGGSASGPGGTGGGK	1
S	3	0.994108	0.000347684	109.68	7868700	38	H0YAW4	Eukaryotic translation initiation factor 3 subunit E	IDSKLGHVVMGNNAVSPYQQVIEKTKSLSFR	LGHVVMGNNAVS(0.994)PY(0.006)QQVIEK	1
S	3	0.999602	3.43653e-18	146.37	564010000	87	F8VZJ2	Nascent polypeptide-associated complex subunit alpha;Nascent polypeptide-associated complex subunit alpha, muscle-specific form	SNIQENTQTPTVQEESEEEEVDETGVEVKDI	VQGEAVSNIQENTQTPTVQEES(1)EEEEVDETGVEVK	1
S	3	1	0.0245304	79.462	32040000	14	A0A7I2V2R3	Heterogeneous nuclear ribonucleoprotein A3	__MEVKPPPGRPQPDSGRRRRRRGEEGHDPK	MEVKPPPGRPQPDS(1)GR	1
S	2	0.768949	6.92853e-112	353.67	432730000	309	A0A7I2V2R3	Heterogeneous nuclear ribonucleoprotein A3	SNYGPMKGGSFGGRSSGSPYGGGYGSGGGSG	S(0.225)S(0.769)GS(0.006)PYGGGYGSGGGSGGYGSR	1
S	3	0.484994	0.000397612	94.176	0	311	A0A7I2V2R3	Heterogeneous nuclear ribonucleoprotein A3	YGPMKGGSFGGRSSGSPYGGGYGSGGGSGGY	S(0.112)S(0.112)GS(0.485)PY(0.291)GGGY(0.001)GSGGGSGGYGSR
S	2	1	0.00617805	88.338	2054800	424	A0A7I2V2T3	Inosine-5'-monophosphate dehydrogenase 2	FFSDGIRLKKYRGMGSLDAMDKHLSSQNRYF	GMGS(1)LDAMDK	1
S	3	1	0.000868011	106.42	1200800	134	A0A7I2V2T3	Inosine-5'-monophosphate dehydrogenase 2	VKKYEQGFITDPVVLSPKDRVRDVFEAKARH	KYEQGFITDPVVLS(1)PK	1
S	2	0.5	0.00441242	103.39	1906700	171	A0A7I2V2T3	Inosine-5'-monophosphate dehydrogenase 2	ITDTGRMGSRLVGIISSRDIDFLKEEEHDCF	LVGIIS(0.5)S(0.5)RDIDFLK	1
S	2	0.5	0.00441242	103.39	1906700	172	A0A7I2V2T3	Inosine-5'-monophosphate dehydrogenase 2	TDTGRMGSRLVGIISSRDIDFLKEEEHDCFL	LVGIIS(0.5)S(0.5)RDIDFLK	1
S	2	0.999999	5.88986e-25	219.61	122260000	236	A0A7I2V321	Sec1 family domain-containing protein 1	HLNRVNLEESSGVENSPAGARPKRKNKKSYD	VNLEESSGVENS(1)PAGARPK	1
S	3	0.999996	0.000300282	100.92	21800000	192	A0A7I2V2V3	DNA polymerase;DNA polymerase alpha catalytic subunit	PQITPPPVMILKKKRSIGASPNPFSVHTATA	S(1)IGASPNPFSVHTATAVPSGK	1
S	3	0.24501	0.0361715	44.441	0	220	A0A7I2V488	Exportin-1	YWNHLAAELYRESPFSTSASPLLSGSQHFDV	ES(0.001)PFS(0.245)T(0.245)S(0.245)AS(0.245)PLLS(0.016)GS(0.004)QHFDVPPR
S	3	0.24501	0.0361715	44.441	0	222	A0A7I2V488	Exportin-1	NHLAAELYRESPFSTSASPLLSGSQHFDVPP	ES(0.001)PFS(0.245)T(0.245)S(0.245)AS(0.245)PLLS(0.016)GS(0.004)QHFDVPPR
S	3	0.916637	0.00110003	80.362	2231100	224	A0A7I2V488	Exportin-1	LAAELYRESPFSTSASPLLSGSQHFDVPPRR	ESPFS(0.008)T(0.028)S(0.045)AS(0.917)PLLS(0.001)GSQHFDVPPR	1
S	2	0.499619	7.89326e-18	194.94	0	47	A0A7I2YQS1	Acyl-CoA-binding domain-containing protein 5	GRSSDITSDLGNVLTSTPNAKTVNGKAESSD	SSDITSDLGNVLT(0.001)S(0.5)T(0.5)PNAK
S	3	0.907357	0.00185951	68.123	63279000	18	A0A7I2V332	Interferon-inducible double-stranded RNA-dependent protein kinase activator A	QSRHRAEAPPLEREDSGTFSLGKMITAKPGK	HRAEAPPLEREDS(0.907)GT(0.069)FS(0.024)LGK	1
S	2	0.999958	0.00325031	101.97	1783800	490	A0A7I2V351	Importin subunit alpha-1	ALQNHENESVYKASLSLIEKYFSVEVSNGW_	ASLS(1)LIEK	1
S	3	0.976132	9.00416e-62	85.387	118200000	62	A0A7I2V351	Importin subunit alpha-1	MLKRRNVSSFPDDATSPLQENRNNQGTVNWS	RNVSSFPDDAT(0.024)S(0.976)PLQENR	1
S	2	0.76044	0.0162986	75.764	5488400	25	A0A7I2V5Y0	Presenilin;Presenilin-2;Presenilin-2 NTF subunit;Presenilin-2 CTF subunit	EEEVCDERTSLMSAESPTPRSCQEGRQGPED	TSLMS(0.08)AES(0.76)PT(0.159)PR	1
S	2	1	5.62618e-10	173.45	18671000	22	B4DEH8	Polyadenylate-binding protein 2	KLKELQNEVEKQMNMSPPPGNAGPVIMSIEE	QMNMS(1)PPPGNAGPVIMSIEEK	1
S	3	0.997407	0.0313713	66.289	0	964	A0A7I2V3A9	Kinesin-like protein KIF11	HGKDKENRGINTLERSKVEETTEHLVTKSRL	S(0.997)KVEET(0.002)TEHLVTK	1
S	3	0.999371	7.12299e-05	98.292	17359000	739	A0A7I2V3E1	Poly [ADP-ribose] polymerase 1	NLLDIEVAYSLLRGGSDDSSKDPIDVNYEKL	GGS(0.999)DDS(0.001)SKDPIDVNYEK	1
S	2	1	0.000125971	150.12	321270000	563	A0A7I2V428	Nucleolin	IEGRAIRLELQGPRGSPNARSQPSKTLFVKG	LELQGPRGS(1)PNAR	1
S	2	1	0.000275409	127.03	2169000	619	A0A7I2V428	Nucleolin	RETGSSKGFGFVDFNSEEDAKAAKEAMEDGE	GFGFVDFNS(1)EEDAK	1
S	2	0.999986	0.00122553	104.94	3463500	580	A0A7I2V428	Nucleolin	NARSQPSKTLFVKGLSEDTTEETLKESFDGS	GLS(1)EDTTEETLK	1
S	2	0.998404	0.00418048	129.42	155600000	67	A0A7I2V428	Nucleolin	KGKKAAATSAKKVVVSPTKKVAVATPAKKAA	VVVS(0.998)PT(0.002)K	1
S	2	1	0.00033791	116.9	40646000	46	K7EN42	Glycylpeptide N-tetradecanoyltransferase 1	DCENEEDNSYNRGGLSPANDTGAKKKKKKQK	GGLS(1)PANDTGAK	1
S	2	1	2.93064e-61	287.38	72831000	444	A0A7I2V4E5	Ribosomal biogenesis protein LAS1L	SFGSEAKAQQQEEQGSVNDVKEEEKEEKEVL	AQQQEEQGS(1)VNDVKEEEK	1
S	3	0.887857	0.00126183	77.584	3677000	122	A0A7I2V4E5	Ribosomal biogenesis protein LAS1L	TEQKPEPQDDGKSTESDVKADGDSKGSEEVD	NIVVDDITEQKPEPQDDGKS(0.024)T(0.088)ES(0.888)DVK	1
S	2	0.434193	2.96078e-23	223.93	0	363	P09651	Heterogeneous nuclear ribonucleoprotein A1;Heterogeneous nuclear ribonucleoprotein A1, N-terminally processed	FAKPRNQGGYGGSSSSSSYGSGRRF______	NQGGYGGSS(0.001)S(0.001)S(0.434)S(0.434)S(0.129)YGS(0.001)GR
S	2	0.434193	2.96078e-23	223.93	0	364	P09651	Heterogeneous nuclear ribonucleoprotein A1;Heterogeneous nuclear ribonucleoprotein A1, N-terminally processed	AKPRNQGGYGGSSSSSSYGSGRRF_______	NQGGYGGSS(0.001)S(0.001)S(0.434)S(0.434)S(0.129)YGS(0.001)GR
S	3	0.983579	0.0286359	55.291	24495000	4	P09651	Heterogeneous nuclear ribonucleoprotein A1;Heterogeneous nuclear ribonucleoprotein A1, N-terminally processed	____________MSKSESPKEPEQLRKLFIG	S(0.018)KS(0.984)ES(0.998)PKEPEQLR	2
S	3	0.999446	0.000133943	132.79	1879100000	6	P09651	Heterogeneous nuclear ribonucleoprotein A1;Heterogeneous nuclear ribonucleoprotein A1, N-terminally processed	__________MSKSESPKEPEQLRKLFIGGL	S(0.001)ES(0.999)PKEPEQLRK	1;2
S	2	0.846341	0.00154104	101.53	42874000	338	P09651	Heterogeneous nuclear ribonucleoprotein A1;Heterogeneous nuclear ribonucleoprotein A1, N-terminally processed;Heterogeneous nuclear ribonucleoprotein A1-like 2	SNFGPMKGGNFGGRSSGPYGGGGQYFAKPRN	S(0.154)S(0.846)GPYGGGGQYFAK	1
S	2	1	9.00646e-07	98.182	100380000	170	B1APP6	ATP-dependent 6-phosphofructokinase, platelet type	MDERRFQDAVRLRGRSFAGNLNTYKRLAIKL	S(1)FAGNLNTYK	1
S	3	0.597197	0.00389496	82.189	2928300	635	A0A7I2V4E6	Zinc finger FYVE domain-containing protein 26	FLRLLQEQLDEISSRSPPEKPKQESQSCSGS	LLQEQLDEIS(0.201)S(0.201)RS(0.597)PPEK	1
S	2	0.843381	0.000772021	89.261	1582800	361	A0A7I2V451	Cytospin-B	TSNPFKSSKCSTAGSSPNSVSELSLASLTEK	CS(0.003)T(0.003)AGS(0.116)S(0.843)PNS(0.012)VS(0.022)ELSLASLTEK	1
S	2	1	0.00623576	88.177	2212200	241	A0A7I2V451	Cytospin-B	IRALEEKNKNFQKELSDLEEENRVLKEKLIY	ELS(1)DLEEENR	1
S	3	0.995536	0.00232594	82.36	3241300	914	A0A7I2V451	Cytospin-B	RTETLKPDPHLRKSPSLESLSRPPSLGFGDT	S(0.004)PS(0.996)LESLSRPPSLGFGDTR	1
S	2	0.999438	1.02032e-13	202.92	16846000	131	A0A7I2V451	Cytospin-B	SRERSVPRGPSNPRKSVSSPTSSNTPTPTKH	S(0.999)VS(0.001)SPTSSNTPTPTK	1
S	3	0.755391	0.0119843	73.927	25785000	425	A0A7I2V451	Cytospin-B	AENEKLVDEKTILETSFHQHRERAEQLSQEN	TILET(0.245)S(0.755)FHQHR	1
S	3	0.981569	0.012385	77.24	3786000	847	A0A7I2V451	Cytospin-B	PGGAGQNISVHKTPRSPLSGIPVRTAPAAAV	T(0.016)PRS(0.982)PLS(0.002)GIPVR	1
S	2	0.499854	0.0390225	89.43	0	810	A0A7I2V451	Cytospin-B	VDAAGRWPGVCVSRTSPTPPESATTVKSLIK	T(0.5)S(0.5)PTPPESATTVK
S	2	0.43646	0.00434469	89.466	0	213	A0A7I2V454	Serine/threonine-protein kinase Nek9	EEKVTLLNAPTKRPRSSTVTEAPIAVVTSRT	S(0.436)S(0.282)T(0.282)VTEAPIAVVTSR
S	3	0.754178	0.00129202	93.495	62186000	750	A0A7I2V454	Serine/threonine-protein kinase Nek9	VASEAPLEHKPQVEASSPRLNPAVTCAGKGT	VASEAPLEHKPQVEAS(0.754)S(0.246)PR	1
S	2	1	1.43076e-66	232.6	83775000	714	A0A7I2V5F6	DNA (cytosine-5)-methyltransferase 1	ADDDEEVDDNIPEMPSPKKMHQGKKKKQNKN	EADDDEEVDDNIPEMPS(1)PKK	1
S	3	0.486983	0.004418	73.057	0	394	A0A7I2V5F6	DNA (cytosine-5)-methyltransferase 1	QMLTNEKLSIFDANESGFESYEALPQHKLTC	LSIFDANES(0.487)GFES(0.352)Y(0.161)EALPQHK
S	3	0.999961	8.25907e-05	108.34	73040000	127	A0A7I2V5F6	DNA (cytosine-5)-methyltransferase 1	QARSEARRVGMADANSPPKPLSKPRTPRRSK	VGMADANS(1)PPKPLSK	1
S	3	0.900269	0.000310942	118.02	27792000	669	A0A7I2V4F2	Peptidyl-prolyl cis-trans isomerase G	ENDHVHEKNKKFDHESSPGTDEDKSG_____	KFDHES(0.9)S(0.1)PGTDEDK	1
S	4	0.272257	0.00303669	75.43	0	116	A8K8J9	Dynactin subunit 2	KGGSGGKTTGTPPDSSLVTYELHSRPEQDKF	T(0.272)T(0.272)GT(0.083)PPDS(0.1)S(0.272)LVTYELHSRPEQDK
S	2	0.943637	0.00583237	89.301	1433300	884	A0A7I2YQU9	Histone-lysine N-methyltransferase ASH1L	QPEIEIPSFKQGLSVSPFPKKRGRPKRQMRS	QGLS(0.056)VS(0.944)PFPK	1
S	3	0.88241	0.0420394	50.294	1716100	1162	A0A7I2YQU9	Histone-lysine N-methyltransferase ASH1L	QTLAMKKASKGRRRLSPPTLLPNSPSHLSEL	RLS(0.882)PPT(0.118)LLPNS(0.689)PS(0.199)HLS(0.042)ELT(0.035)S(0.034)LK	2
S	3	0.688909	0.0420394	50.294	1716100	1170	A0A7I2YQU9	Histone-lysine N-methyltransferase ASH1L	SKGRRRLSPPTLLPNSPSHLSELTSLKEATP	RLS(0.882)PPT(0.118)LLPNS(0.689)PS(0.199)HLS(0.042)ELT(0.035)S(0.034)LK	2
S	2	0.447526	3.37438e-25	212.92	0	1747	A0A7I2YQU9	Histone-lysine N-methyltransferase ASH1L	KSIDAVIATASAPPSSSPGRSHSKDRTLGKP	SIDAVIATASAPPS(0.105)S(0.448)S(0.448)PGR
S	2	0.447526	3.37438e-25	212.92	0	1748	A0A7I2YQU9	Histone-lysine N-methyltransferase ASH1L	SIDAVIATASAPPSSSPGRSHSKDRTLGKPD	SIDAVIATASAPPS(0.105)S(0.448)S(0.448)PGR
S	2	1	0.00708669	105.13	23484000	198	Q5T200	Zinc finger CCCH domain-containing protein 13	ENMEKREEIIIKKEVSPEVVRSKLSPSPSLR	KEVS(1)PEVVR	1
S	2	0.999625	1.0825e-29	239.87	8176900	986	Q5T200	Zinc finger CCCH domain-containing protein 13	KEDDVGIERGNIETTSEDGQVFSPKKGQKKK	GNIETTS(1)EDGQVFSPK	1
S	3	1	0.00155307	99.078	13903000	265	Q5T200	Zinc finger CCCH domain-containing protein 13	NSKTNQSKKKGPRTPSPPPPIPEDIALGKKY	KGPRT(1)PS(1)PPPPIPEDIALGK	1;2
S	2	0.91391	0.0163928	87.99	4289700	238	Q5T200	Zinc finger CCCH domain-containing protein 13	SSPKSSSASKKDRKTSAVSSPLLDQQRNSKT	KT(0.086)S(0.914)AVSSPLLDQQR	1
S	2	0.947326	8.83289e-05	140.33	21891000	242	Q5T200	Zinc finger CCCH domain-containing protein 13	SSSASKKDRKTSAVSSPLLDQQRNSKTNQSK	TSAVS(0.053)S(0.947)PLLDQQR	1
S	2	0.997161	0.0223077	71.614	1747800	1364	Q5T200	Zinc finger CCCH domain-containing protein 13	RDKRRDLDRERERLISDSVERDRDRDRDRTF	LIS(0.997)DS(0.003)VER	1
S	2	0.689652	0.00563324	100.68	25516000	370	Q5T200	Zinc finger CCCH domain-containing protein 13	PSPSYQRTLTPPLRRSASPYPSHSLSSPQRK	S(0.69)AS(0.309)PY(0.001)PS(0.892)HS(0.036)LS(0.06)S(0.011)PQR	2
S	2	0.908597	6.35653e-05	150.92	10381000	372	Q5T200	Zinc finger CCCH domain-containing protein 13	PSYQRTLTPPLRRSASPYPSHSLSSPQRKQS	S(0.091)AS(0.909)PYPSHSLS(0.314)S(0.686)PQR	2
S	2	0.892305	0.00563324	100.68	25516000	376	Q5T200	Zinc finger CCCH domain-containing protein 13	RTLTPPLRRSASPYPSHSLSSPQRKQSPPRH	S(0.69)AS(0.309)PY(0.001)PS(0.892)HS(0.036)LS(0.06)S(0.011)PQR	2
S	3	0.719316	0.00362894	83.253	27204000	378	Q5T200	Zinc finger CCCH domain-containing protein 13	LTPPLRRSASPYPSHSLSSPQRKQSPPRHRS	SASPY(0.023)PS(0.03)HS(0.719)LS(0.114)S(0.114)PQR	1
S	2	0.769773	4.14562e-05	174.4	10381000	381	Q5T200	Zinc finger CCCH domain-containing protein 13	PLRRSASPYPSHSLSSPQRKQSPPRHRSPMR	SASPYPS(0.001)HSLS(0.23)S(0.77)PQR	1;2
S	2	0.995958	0.000305428	152.64	5159300	1010	Q5T200	Zinc finger CCCH domain-containing protein 13	KKGQKKKSIEKKRKKSKGDSDISDEEAAQQS	S(0.996)KGDS(0.004)DIS(1)DEEAAQQSK	2
S	2	0.999976	3.43008e-50	152.64	5159300	1017	Q5T200	Zinc finger CCCH domain-containing protein 13	SIEKKRKKSKGDSDISDEEAAQQSKKKRGPR	S(0.996)KGDS(0.004)DIS(1)DEEAAQQSK	1;2
S	2	0.999507	0.0245846	89.506	3278500	207	Q5T200	Zinc finger CCCH domain-containing protein 13	IIKKEVSPEVVRSKLSPSPSLRKSSKSPKRK	SKLS(1)PS(0.454)PS(0.546)LRK	2
S	2	0.546056	0.0245846	89.506	3278500	211	Q5T200	Zinc finger CCCH domain-containing protein 13	EVSPEVVRSKLSPSPSLRKSSKSPKRKSSPK	SKLS(1)PS(0.454)PS(0.546)LRK	2
S	2	0.983036	0.0216402	71.806	87766000	877	Q5T200	Zinc finger CCCH domain-containing protein 13	RLLSQVVRPQESRSLSPSHLTEDRQGRWKEE	S(0.012)LS(0.983)PS(0.004)HLTEDR	1
S	2	1	0.000577471	126.12	25292000	9	A0A7I2V5J1		_______MVTWEGTGSIRKKRFVSSHRYVET	VTWEGT(1)GS(1)IRKK	2
S	2	0.382427	0.00483879	109.04	0	230	A0A7I2YQN9	Ras GTPase-activating protein-binding protein 1	PEPVLEETAPEDAQKSSSPAPADIAQTVQED	S(0.382)S(0.382)S(0.235)PAPADIAQTVQEDLR
S	2	0.382427	0.00483879	109.04	0	231	A0A7I2YQN9	Ras GTPase-activating protein-binding protein 1	EPVLEETAPEDAQKSSSPAPADIAQTVQEDL	S(0.382)S(0.382)S(0.235)PAPADIAQTVQEDLR
S	2	0.333333	0.026072	86.367	0	232	A0A7I2YQN9	Ras GTPase-activating protein-binding protein 1	PVLEETAPEDAQKSSSPAPADIAQTVQEDLR	S(0.333)S(0.333)S(0.333)PAPADIAQTVQEDLR
S	2	0.562689	0.0207116	72.531	885400	250	A0A7I2YQN9	Ras GTPase-activating protein-binding protein 1	PADIAQTVQEDLRTFSWASVTSKNLPPSGAV	TFS(0.563)WAS(0.009)VT(0.378)S(0.049)K	1
S	3	1	0.0171961	72.29	2010300	7	A0A7I2YQN9	Ras GTPase-activating protein-binding protein 1;Ras GTPase-activating protein-binding protein 2	_________MVMEKPSPLLVGREFVRQYYTL	VMEKPS(1)PLLVGR	1
S	4	1	4.18888e-05	81.917	109160000	125	A0A7I2V5S2	Nucleophosmin	HISGQHLVAVEEDAESEDEEEEDVKLLSISG	CGSGPVHISGQHLVAVEEDAES(1)EDEEEEDVK	1
S	3	1	7.38468e-34	231.04	993280000	70	A0A7I2V5S2	Nucleophosmin	DELHIVEAEAMNYEGSPIKVTLATLKMSVQP	DELHIVEAEAMNYEGS(1)PIK	1
S	2	0.927548	0.00199125	103.31	7195300	243	A0A7I2V5S2	Nucleophosmin	FKKQEKTPKTPKGPSSVEDIKAKMQASIEKF	GPS(0.072)S(0.928)VEDIK	1
S	2	0.953844	0.0249047	91.265	33072000	139	A0A7I2V5S2	Nucleophosmin	ESEDEEEEDVKLLSISGKRSAPGGGSKVPQK	LLS(0.046)IS(0.954)GKR	1
S	2	1	0.0256096	72.23	25417000	254	A0A7I2V5S2	Nucleophosmin	KGPSSVEDIKAKMQASIEKFLACIHNLKEMG	MQAS(1)IEK	1
S	3	0.944626	3.0151e-05	95.123	3674100	144	A0A7I2V5T6	Anion exchange protein 2	DEASEAEGARALTQPSPVSTPSSVQFFLQED	ALT(0.001)QPS(0.945)PVS(0.015)T(0.015)PS(0.012)S(0.012)VQFFLQEDDSADRK	1
S	2	0.999685	0.000177109	132.44	3047300	243	A0A7I2V5T6	Anion exchange protein 2	PGHRSYNLQERRRIGSMTGAEQALLPRVPTD	IGS(1)MTGAEQALLPR	1
S	3	0.675138	9.09351e-06	92.07	14026000	113	A0A7I2V5T6	Anion exchange protein 2	TPQGPGRKPRRRPGASPTGETPTIEEGEEDE	RRPGAS(0.675)PT(0.245)GET(0.063)PT(0.017)IEEGEEDEDEASEAEGAR	1
S	3	1	9.6868e-09	135.6	13766000	132	A0A7I2V5T6	Anion exchange protein 2	ETPTIEEGEEDEDEASEAEGARALTQPSPVS	RRPGASPTGETPTIEEGEEDEDEAS(1)EAEGAR	1
S	3	0.489778	0.0363361	55.782	0	172	A0A7I2V5T6	Anion exchange protein 2	QEDDSADRKAERTSPSSPAPLPHQEATPRAS	T(0.01)S(0.01)PS(0.49)S(0.49)PAPLPHQEAT(1)PR
S	3	0.489778	0.0363361	55.782	0	173	A0A7I2V5T6	Anion exchange protein 2	EDDSADRKAERTSPSSPAPLPHQEATPRASK	T(0.01)S(0.01)PS(0.49)S(0.49)PAPLPHQEAT(1)PR
S	2	0.923448	2.32273e-07	63.606	17160000	916	A0A7I2V5Y5	Kinesin-like protein KIF23	GQSVQFTDIETLKQESPNGSRKRRSSTVAPA	GGGQSVQFTDIETLKQES(0.923)PNGS(0.076)R	1
S	3	0.764496	5.54873e-10	164.07	30333000	925	A0A7I2V5Y5	Kinesin-like protein KIF23;Kinesin-like protein	ETLKQESPNGSRKRRSSTVAPAQPDGAESEW	RRS(0.764)S(0.147)T(0.089)VAPAQPDGAESEWTDVETR	1;2
S	3	0.666667	7.78777e-09	125.31	5757900	926	A0A7I2V5Y5	Kinesin-like protein KIF23;Kinesin-like protein	TLKQESPNGSRKRRSSTVAPAQPDGAESEWT	RRS(0.667)S(0.667)T(0.667)VAPAQPDGAESEWTDVETR	2
S	3	0.590202	0.00170953	85.798	2303700	155	A0A7I2V5Y5	Kinesin-like protein KIF23;Kinesin-like protein	FNSIGSFQAKRYVFKSNDRNSMDIQCEVDAL	S(0.59)NDRNS(0.41)MDIQCEVDALLER	1
S	3	0.751783	0.0133954	82.367	4263100	160	A0A7I2V5Y5	Kinesin-like protein KIF23;Kinesin-like protein	SFQAKRYVFKSNDRNSMDIQCEVDALLERQK	S(0.248)NDRNS(0.752)MDIQCEVDALLER	1
S	3	0.770463	0.002974	62.052	2118400	700	A0A7I2V5Y5	Kinesin-like protein KIF23;Kinesin-like protein	RERDREKVTQRSVSPSPVPLSSNYIAQISNG	S(0.082)VS(0.141)PS(0.77)PVPLS(0.004)SNY(0.001)IAQISNGQQLMSQPQLHR	1
S	3	0.999383	0.000337211	120.66	50251000	881	A0A7I2V5Y5	Kinesin-like protein KIF23;Kinesin-like protein	LAKCEKYMLTHQELASDGEIETKLIKGDIYK	YMLTHQELAS(0.999)DGEIET(0.001)K	1
S	3	1	0.000771124	74.533	95210000	26	A0A7I2V697	Small glutamine-rich tetratricopeptide repeat-containing protein alpha	PMLRRAWKEMPQDLRSPARTPPSEEDSAEAE	EMPQDLRS(1)PAR	1;2
S	2	0.469324	5.25054e-12	183.71	0	131	A0A7I2V647		KPQVEEKNLEELEEKSTTPPPAEPVSLPQEP	S(0.469)T(0.469)T(0.061)PPPAEPVSLPQEPPKPR
S	2	0.930224	0.0395097	60.598	853040	269	A0A7I2V649	Polyadenylate-binding protein 1;Polyadenylate-binding protein	NLDDGIDDERLRKEFSPFGTITSAKVMMEGG	EFS(0.93)PFGT(0.064)IT(0.004)S(0.002)AK	1
S	3	1	0.0429718	58.487	0	57	A0A7I2V6B2	Intraflagellar transport protein 43 homolog	WAGDSVKASKFRRKASEEIEDFRLRPQSLNG	RKAS(1)EEIEDFR	1
S	2	0.998659	0.0140219	92.943	27111000	1046	E7EX73	Eukaryotic translation initiation factor 4 gamma 1	SRERPSQPEGLRKAASLTEDRDRGRDAVKRE	AAS(0.999)LT(0.001)EDRDR	1
S	2	1	0.00022948	130.69	31940000	1068	E7EX73	Eukaryotic translation initiation factor 4 gamma 1	RGRDAVKREAALPPVSPLKAALSEEELEKKS	EAALPPVS(1)PLK	1
S	2	0.970686	0.00397338	97.273	3721000	914	E7EX73	Eukaryotic translation initiation factor 4 gamma 1	RPIDTSRLTKITKPGSIDSNNQLFAPGGRLS	ITKPGS(0.971)IDS(0.029)NNQLFAPGGR	1
S	2	0.797349	0.00383862	85.672	2661200	917	E7EX73	Eukaryotic translation initiation factor 4 gamma 1	DTSRLTKITKPGSIDSNNQLFAPGGRLSWGK	PGS(0.001)IDS(0.797)NNQLFAPGGRLS(0.201)WGK	1
S	3	1	0.000119197	120.54	13198000	929	E7EX73	Eukaryotic translation initiation factor 4 gamma 1	SIDSNNQLFAPGGRLSWGKGSSGGSGAKPSD	PGSIDSNNQLFAPGGRLS(1)WGK	1
S	3	0.389764	0.0132803	67.866	0	955	E7EX73	Eukaryotic translation initiation factor 4 gamma 1	AKPSDAASEAARPATSTLNRFSALQQAVPTE	PSDAAS(0.015)EAARPAT(0.301)S(0.39)T(0.294)LNR
S	3	0.38414	2.13443e-08	108.69	0	40	E7EX73	Eukaryotic translation initiation factor 4 gamma 1	GKDITEEIMSGARTASTPTPPQTGGGLEPQA	T(0.114)AS(0.384)T(0.384)PT(0.114)PPQT(0.003)GGGLEPQANGETPQVAVIVRPDDR
S	3	1	0.000340375	97.059	5190700	1200	A0A7I2YQ75	Ubiquitin carboxyl-terminal hydrolase 40	TGKEKQKQRALGRRKSQEALHEQSSYILSSA	S(1)QEALHEQSSYILSSAETPARPR	1
S	4	0.973351	0.00028434	111.77	2988800	224	Q5SRQ6	Casein kinase II subunit beta	FKIHPMAYQLQLQAASNFKSPVKTIR_____	IHPMAYQLQLQAAS(0.973)NFKS(0.027)PVK	1
S	3	0.998484	1.97913e-08	158.91	36512000	228	Q5SRQ6	Casein kinase II subunit beta	PMAYQLQLQAASNFKSPVKTIR_________	IHPMAYQLQLQAAS(0.002)NFKS(0.998)PVK	1
S	3	0.712959	0.0412973	54.875	1912300	604	A0A7P0P278	Histone-lysine N-methyltransferase NSD2	NLSDACKPLKKRNRASTAASSALGFSKSSSP	NRAS(0.713)T(0.284)AAS(0.002)S(0.001)ALGFSK	1
S	2	0.980469	0.00811344	123	7689800	938	O75400	Pre-mRNA-processing factor 40 homolog A	TGKDSGNWDTSGSELSEGELEKRRRTLLEQL	DSGNWDTSGS(0.019)ELS(0.98)EGELEK
S	3	0.999999	0.00528238	87.863	4055700	888	O75400	Pre-mRNA-processing factor 40 homolog A	KKKSKKRRHKSDSPESDAEREKDKKEKDRES	SDSPES(1)DAEREK	1
S	4	0.180325	0.00113761	64.357	0	127	A0A7N4YH79	Non-canonical poly(A) RNA polymerase PAPD5	NNNHHQPGAWARRAGSSASSPPSASSSPHPS	RAGS(0.18)S(0.18)AS(0.15)S(0.18)PPS(0.075)AS(0.075)S(0.075)S(0.075)PHPS(0.01)AAVPAADPADSASGSSNKR
S	3	0.626589	0.00011985	77.49	9099800	128	A0A7N4YH79	Non-canonical poly(A) RNA polymerase PAPD5	NNHHQPGAWARRAGSSASSPPSASSSPHPSA	AGS(0.164)S(0.627)AS(0.162)S(0.042)PPS(0.002)AS(0.001)S(0.002)S(0.002)PHPSAAVPAADPADSASGSSNK	1
S	4	0.180325	0.00113761	64.357	0	131	A0A7N4YH79	Non-canonical poly(A) RNA polymerase PAPD5	HQPGAWARRAGSSASSPPSASSSPHPSAAVP	RAGS(0.18)S(0.18)AS(0.15)S(0.18)PPS(0.075)AS(0.075)S(0.075)S(0.075)PHPS(0.01)AAVPAADPADSASGSSNKR
S	3	0.175056	0.00668075	50.817	0	137	A0A7N4YH79	Non-canonical poly(A) RNA polymerase PAPD5	ARRAGSSASSPPSASSSPHPSAAVPAADPAD	RAGS(0.143)S(0.143)AS(0.143)S(0.143)PPS(0.019)AS(0.056)S(0.175)S(0.175)PHPS(0.004)AAVPAADPADSASGSSNK
S	3	0.175056	0.00668075	50.817	0	138	A0A7N4YH79	Non-canonical poly(A) RNA polymerase PAPD5	RRAGSSASSPPSASSSPHPSAAVPAADPADS	RAGS(0.143)S(0.143)AS(0.143)S(0.143)PPS(0.019)AS(0.056)S(0.175)S(0.175)PHPS(0.004)AAVPAADPADSASGSSNK
S	4	0.998774	0.00959772	48.07	3134000	1104	A0A7P0N7C4	Zinc finger protein 142	CPVLLRKNKGLPRPDSPIPLQPVLPGTQASE	GLPRPDS(0.999)PIPLQPVLPGTQASEDTESGKPPPASQEAELLLPK	1
S	2	0.740136	3.96836e-09	163.44	11144000	11	B5MCM0	Transcriptional enhancer factor TEF-5	_____MASNSWNASSSPGEAREDGPEGLDKG	ASNSWNAS(0.056)S(0.204)S(0.74)PGEAREDGPEGLDK	1
S	3	0.773865	0.000550024	114.92	23040000	276	A0A7P0T9L9	Brefeldin A-inhibited guanine nucleotide-exchange protein 2	GKVSTENGDAPRERGSSLSGTDDGAQEVVKD	ERGS(0.774)S(0.225)LS(0.001)GTDDGAQEVVK	1
S	2	0.920893	1.27743e-50	282.41	33219000	277	A0A7P0T9L9	Brefeldin A-inhibited guanine nucleotide-exchange protein 2	KVSTENGDAPRERGSSLSGTDDGAQEVVKDI	ERGS(0.079)S(0.921)LSGTDDGAQEVVK	1
S	3	0.586748	0.031916	58.626	7768500	1513	A0A7P0T9L9	Brefeldin A-inhibited guanine nucleotide-exchange protein 2	SSEKHLDVDLDRQSLSSIDKNPSERGQSQLS	HLDVDLDRQS(0.207)LS(0.587)S(0.207)IDK	1
S	2	1	4.59215e-05	123.61	47516000	218	A0A7P0T9L9	Brefeldin A-inhibited guanine nucleotide-exchange protein 2	QEARELEKPIQSKPQSPVIQAAAVSPKFVRL	PQS(1)PVIQAAAVS(1)PK	2
S	2	1	4.59215e-05	123.61	98913000	227	A0A7P0T9L9	Brefeldin A-inhibited guanine nucleotide-exchange protein 2	IQSKPQSPVIQAAAVSPKFVRLKHSQAQSKP	PQS(1)PVIQAAAVS(1)PK	1;2
S	3	0.606349	0.0132788	62.302	2875900	182	A0A7P0T887	UPF0688 protein C1orf174	LQTEDVQKPPLQMDNSVFLDDDSNQPMPVSR	QNEPGLQT(0.008)EDVQKPPLQMDNS(0.606)VFLDDDS(0.383)NQPMPVS(0.003)R	1
S	3	0.994911	0.00120607	75.766	6814200	189	A0A7P0T887	UPF0688 protein C1orf174	KPPLQMDNSVFLDDDSNQPMPVSRFFGNVEL	QNEPGLQTEDVQKPPLQMDNS(0.002)VFLDDDS(0.995)NQPMPVS(0.003)R	1
S	3	0.887244	0.00980941	65.423	50667000	106	A0A7P0T890		ARLEEVKPVVEVHHQSEQETSVRKRRIKKSS	PVVEVHHQS(0.887)EQET(0.056)S(0.056)VR	1
S	4	0.859709	6.7635e-08	104.93	3944900	7758	A0A7P0T890	Dystonin	RAGSKAGSRASSRRGSDASDFDISEIQSVCS	RGS(0.86)DAS(0.14)DFDISEIQSVCSDVETVPQTHRPTPR	1
S	2	0.410961	1.31928e-08	155.08	0	7633	A0A7P0T890	Dystonin	RSRPSSRGASPNRSTSVSSQAAQAASPQVPA	S(0.291)T(0.291)S(0.411)VS(0.008)SQAAQAASPQVPATTTPK
S	2	0.999996	2.29577e-06	142.45	2885800	7643	A0A7P0T890	Dystonin	PNRSTSVSSQAAQAASPQVPATTTPKILHPL	STSVSSQAAQAAS(1)PQVPAT(0.106)T(0.259)T(0.634)PK	2
S	2	1	3.36063e-17	204.94	9301800	328	M0QX51	A-kinase anchor protein 8	EPDTKLARVDSEGDFSENDDAAGDFRSGDEE	VDSEGDFS(1)ENDDAAGDFR	1
S	3	0.895938	0.0266495	58.688	14274000	486	A0A7P0T8A6	MICAL-like protein 1	SPKTKKRPAPRAPSASPLALHASRLSHSEPP	APS(0.104)AS(0.896)PLALHASR	1
S	3	0.994404	0.0241091	65.179	24515000	273	A0A7P0T8A6	MICAL-like protein 1	SSSAPAGAEADGPKASPEARPQIPTKPRVPG	AS(0.994)PEARPQIPT(0.006)K	1
S	3	0.688532	0.000877673	99.943	2131000	391	A0A7P0T8A6	MICAL-like protein 1	QAEPKKKPAPLPPSSSPGPPSQDSRQVENGG	KKPAPLPPS(0.079)S(0.232)S(0.689)PGPPSQDSR	1
S	3	0.92753	0.0131495	62.032	2028200	612	A0A7P0T8A6	MICAL-like protein 1	CSGATPTPLLLVGDRSPVPSPGSSSPQLQVK	PCS(0.001)GAT(0.006)PT(0.082)PLLLVGDRS(0.928)PVPS(0.736)PGS(0.174)S(0.036)S(0.036)PQLQVK	2
S	3	0.735979	0.0131495	62.032	2028200	616	A0A7P0T8A6	MICAL-like protein 1	TPTPLLLVGDRSPVPSPGSSSPQLQVKSSCK	PCS(0.001)GAT(0.006)PT(0.082)PLLLVGDRS(0.928)PVPS(0.736)PGS(0.174)S(0.036)S(0.036)PQLQVK	2
S	2	0.813621	1.19484e-16	204.67	15881000	619	A0A7P0T8A6	MICAL-like protein 1	PLLLVGDRSPVPSPGSSSPQLQVKSSCKENP	SPVPSPGS(0.814)S(0.138)S(0.048)PQLQVK	1
S	2	0.982251	3.03164e-67	282.85	25444000	414	A0A7P0T8A6	MICAL-like protein 1	SRQVENGGTEEVAQPSPTASLESKPYNPFEE	QVENGGTEEVAQPS(0.982)PT(0.018)ASLESK	1;2
S	2	0.904039	0.00204277	94.019	6458300	418	A0A7P0T8A6	MICAL-like protein 1	ENGGTEEVAQPSPTASLESKPYNPFEEEEED	QVENGGT(0.002)EEVAQPS(0.939)PT(0.115)AS(0.904)LES(0.039)K	2
S	3	0.333326	0.00657694	86.944	0	470	A0A7P0T8A6	MICAL-like protein 1	STPKSLHPWYGITPTSSPKTKKRPAPRAPSA	SLHPWYGITPT(0.333)S(0.333)S(0.333)PK
S	3	0.333326	0.00657694	86.944	0	471	A0A7P0T8A6	MICAL-like protein 1	TPKSLHPWYGITPTSSPKTKKRPAPRAPSAS	SLHPWYGITPT(0.333)S(0.333)S(0.333)PK
S	2	1	5.31632e-05	144.4	27691000	578	A0A7P0T8A6	MICAL-like protein 1	SGELVEPRVEQMPQASPGLAPRTRGSSGPQP	VEQMPQAS(1)PGLAPR	1
S	2	0.999997	8.58774e-05	135.29	1139300	112	A0A7P0T8C6	Zinc finger CCCH-type antiviral protein 1	AYRARSKSRDRFFQGSQEFLASASASAERSC	FFQGS(1)QEFLASASASAER	1
S	3	0.987608	4.61298e-07	113.02	4881600	190	A0A7P0T8C6	Zinc finger CCCH-type antiviral protein 1	GTSQAGTSQRFLENGSQEDLLHGNPGSTYLA	FLENGS(0.988)QEDLLHGNPGS(0.003)T(0.005)Y(0.004)LASNSTSAPNWK	1
S	2	0.998464	0.00389996	96.113	1480900	157	A0A7P0T8C6	Zinc finger CCCH-type antiviral protein 1	DAPVDDLTRKFTYLGSQDRARPPSGSSKATD	FTY(0.002)LGS(0.998)QDR	1
S	2	0.499999	4.31996e-07	162.64	21600000	241	A0A7P0T8C6	Zinc finger CCCH-type antiviral protein 1	ARRKTVFSPTLPAARSSLGSLQTPEAVTTRK	S(0.5)S(0.5)LGSLQTPEAVTTR	1
S	2	0.585796	4.31996e-07	119.04	28901000	242	A0A7P0T8C6	Zinc finger CCCH-type antiviral protein 1	RRKTVFSPTLPAARSSLGSLQTPEAVTTRKG	S(0.414)S(0.586)LGSLQT(0.96)PEAVT(0.032)T(0.008)R	1;2
S	2	0.978596	0.000955923	108.56	18603000	233	A0A7P0T8C6	Zinc finger CCCH-type antiviral protein 1	TSWTNDQGARRKTVFSPTLPAARSSLGSLQT	TVFS(0.979)PT(0.021)LPAAR	1
S	2	0.998187	0.0174473	62.617	1160200	892	A0A804HIK3	Histone-lysine N-methyltransferase 2C	PDLSLVKEEPPEPVPSPIIPILPSTAGKSSE	EEPPEPVPS(0.998)PIIPILPS(0.001)TAGK	1
S	2	0.999862	0.02872	67.153	1852200	483	Q96Q42	Alsin	VDIREEETEGGSRRLSLPGLLSQVSPRLLRK	RLS(1)LPGLLS(0.395)QVS(0.605)PR
S	2	0.963402	0.0247364	67.095	3556400	492	Q96Q42	Alsin	GGSRRLSLPGLLSQVSPRLLRKAARVKTRTV	LSLPGLLS(0.037)QVS(0.963)PR	1
S	2	0.960517	1.92485e-05	148.48	9014200	74	A0A7P0TBJ3	AMMECR1-like protein	SGRENVSDLTLGPGNSPITRMNPASGALSPL	ENVSDLTLGPGNS(0.961)PIT(0.039)R	1
S	2	1	0.000144467	126.83	1244900	271	A0A7P0T943	Hyccin	SCKDHFARKQTQRAQSENLELLSLKRLTLTT	AQS(1)ENLELLSLK	1
S	2	0.986799	0.000582842	113.52	1963400	289	A0A7P0T943	Hyccin	LELLSLKRLTLTTSQSLPKPSSHGLAKTAAT	LTLTT(0.005)S(0.008)QS(0.987)LPK	1
S	2	0.759354	0.00195978	103.88	5115400	177	A0A7P0T943	Hyccin	TPTSSRISRNAVTSMSIRGHRWKRHGNTELT	NAVT(0.049)S(0.192)MS(0.759)IR	1
S	3	0.947392	0.0357162	53.958	699050	531	A0A7P0T8L6	Long-chain-fatty-acid--CoA ligase 3	SASLEKFEIPVKIRLSPEPWTPETGLVTDAF	IRLS(0.947)PEPWT(0.033)PET(0.016)GLVT(0.004)DAFK	1
S	3	1	0.0252065	63.091	123280000	990	A0A7P0TA56	Neurogenic locus notch homolog protein 1;Notch 1 extracellular truncation;Notch 1 intracellular domain	SEASKKKRREPLGEDSVGLKPLKNASDGALM	EPLGEDS(1)VGLKPLK	1
S	2	0.995254	3.84862e-16	192.65	2901600	280	A0A7P0T8U9	Abnormal spindle-like microcephaly-associated protein	NVSKVSFNEKAVTETSFNSVNVNGQRGENSK	AVTETS(0.995)FNS(0.004)VNVNGQR	1
S	3	0.637664	0.000718127	107.82	4578800	480	A0A7P0T8U9	Abnormal spindle-like microcephaly-associated protein	IKQNNPKFSAVQDISSHSHNKQPKRRPILSA	FSAVQDIS(0.146)S(0.638)HS(0.216)HNK	1
S	2	1	0.0418854	54.834	0	883	A0A7P0T8U9	Abnormal spindle-like microcephaly-associated protein	PTVPHLYRDGHEEALSKFTLKKLLLLVCFLD	HPT(1)VPHLY(1)RDGHEEALS(1)K	3
S	2	0.940566	0.0253998	68.626	3703800	605	A0A7P0T8U9	Abnormal spindle-like microcephaly-associated protein	ITEHTEVREIKRIHFSPSEPKTSAVKKTKNV	IHFS(0.941)PS(0.059)EPK	1
S	2	0.998551	0.00599803	90.149	927890	367	A0A7P0T8U9	Abnormal spindle-like microcephaly-associated protein	HLESTIAHEIYQKILSPDSFIKDNYGLNQDL	ILS(0.999)PDS(0.001)FIK	1
S	2	0.998106	0.000666356	132.4	10732000	1103	A0A7P0T8U9	Abnormal spindle-like microcephaly-associated protein	CHSDDLINKKKGKRDSGSFEQYSENIKLLMD	RDS(0.998)GS(0.002)FEQYSENIK	1
S	3	0.499918	0.0320176	54.393	1858900	1105	A0A7P0T8U9	Abnormal spindle-like microcephaly-associated protein	SDDLINKKKGKRDSGSFEQYSENIKLLMDWV	RDS(0.5)GS(0.5)FEQYSENIK	1
S	3	0.5	0.00715439	79.652	7990600	4700	A0A7P0T938	Uncharacterized protein KIAA1109	VPYLPPKTMTSNLEKSSQEQLLDAAHHRHWP	S(0.5)S(0.5)QEQLLDAAHHR	1
S	3	0.5	0.00715439	79.652	7990600	4701	A0A7P0T938	Uncharacterized protein KIAA1109	PYLPPKTMTSNLEKSSQEQLLDAAHHRHWPG	S(0.5)S(0.5)QEQLLDAAHHR	1
S	2	0.826192	0.00422873	92.269	963190	93	A0A7P0TAP7	Breast cancer type 2 susceptibility protein	PIIFKEQGLTLPLYQSPVKELDKFKLDLGRN	EQGLT(0.166)LPLY(0.008)QS(0.826)PVK	1
S	2	1	0.0011281	107.9	10578000	1770	A0A7P0TAP7	Breast cancer type 2 susceptibility protein	EVYNDSGYLSKNKLDSGIEPVLKNVEDQKNT	LDS(1)GIEPVLK	1
S	2	0.713748	0.0266879	64.313	4239800	33	O43379	WD repeat-containing protein 62	LPSVMAGVPARRGQSSPPPAPPICLRRRTRL	GQS(0.286)S(0.714)PPPAPPICLR	1
S	2	0.806685	0.000941557	98.882	427240	1226	O43379	WD repeat-containing protein 62	SYMEATASSRARISRSISLGDSEGPIVATLA	S(0.807)IS(0.193)LGDSEGPIVATLAQPLR	1
S	2	0.992674	6.00043e-81	316.25	8639700	1228	O43379	WD repeat-containing protein 62	MEATASSRARISRSISLGDSEGPIVATLAQP	S(0.007)IS(0.993)LGDSEGPIVATLAQPLR	1
S	2	0.942253	0.00131046	100.41	2271300	129	P08195	4F2 cell-surface antigen heavy chain	ELNELEPEKQPMNAASGAAMSLAGAEKNGLV	QPMNAAS(0.942)GAAMS(0.058)LAGAEK	1
S	2	0.999961	5.01017e-06	153.06	39434000	134	P08195	4F2 cell-surface antigen heavy chain	EPEKQPMNAASGAAMSLAGAEKNGLVKIKVA	QPMNAASGAAMS(1)LAGAEK	1
S	2	0.984005	0.000182667	128.76	6755800	158	A0A7P0T9G4	DNA excision repair protein ERCC-6	CTTSLRQINKIIEQLSPQAATSRDINRKLDS	IIEQLS(0.984)PQAAT(0.01)S(0.006)R	1
S	3	0.526115	0.000221235	127.03	23964000	1292	A0A7P0T9G4	DNA excision repair protein ERCC-6	RFGKKRNSNFSVQHPSSTSPTEKCQDGIMKK	NSNFSVQHPS(0.526)S(0.145)T(0.145)S(0.145)PT(0.04)EK	1
S	2	0.994541	1.75048e-61	289.81	14901000	1295	A0A7P0T9G4	DNA excision repair protein ERCC-6	KKRNSNFSVQHPSSTSPTEKCQDGIMKKEGK	NSNFSVQHPSST(0.003)S(0.995)PT(0.003)EK	1
S	2	1	0.00312928	104.42	7941800	302	H7C0W5	Sphingomyelin phosphodiesterase 4	RYHLTEPGLASRHLLSPVGRRQVAGHT____	HLLS(1)PVGR	1
S	3	0.911613	7.61286e-05	133.74	6286100	481	A0A7P0T9K1	Inactive ubiquitin carboxyl-terminal hydrolase 54	RVRRKGDEPQASGYHSEGETLKEKQAPRNAS	KGDEPQASGYHS(0.912)EGET(0.088)LK	1
S	3	0.999866	0.0333325	56.139	2449200	1484	A0A7P0T9K1	Inactive ubiquitin carboxyl-terminal hydrolase 54	TSQGAKYTGRTLNYQSLPHRSRTDNSWAPWS	TLNYQS(1)LPHR	1
S	3	0.989859	0.00502397	75.868	3278500	2279	I3L2J0	Protein capicua homolog	RFAELPEFRPEEVLPSPTLQSLATSPRAILG	FAELPEFRPEEVLPS(0.99)PT(0.059)LQS(0.485)LAT(0.234)S(0.233)PR	2
S	3	0.676906	0.000135989	86.551	1629100	2284	I3L2J0	Protein capicua homolog	PEFRPEEVLPSPTLQSLATSPRAILGSYRKK	FAELPEFRPEEVLPS(0.005)PT(0.142)LQS(0.677)LAT(0.088)S(0.088)PR	1
S	3	0.794152	0.0072229	72.316	813700	2288	I3L2J0	Protein capicua homolog	PEEVLPSPTLQSLATSPRAILGSYRKKRKNS	FAELPEFRPEEVLPS(0.815)PT(0.022)LQS(0.194)LAT(0.176)S(0.794)PR	2
S	2	0.979644	1.05609e-07	171.78	9688600	2303	I3L2J0	Protein capicua homolog	SPRAILGSYRKKRKNSTDLDSAPEDPTSPKR	KNS(0.98)T(0.02)DLDS(0.001)APEDPT(0.043)S(0.956)PK	2
S	2	0.956367	1.05609e-07	171.78	9688600	2315	I3L2J0	Protein capicua homolog	RKNSTDLDSAPEDPTSPKRKMRRRSSCSSEP	KNS(0.98)T(0.02)DLDS(0.001)APEDPT(0.043)S(0.956)PK	2
S	2	0.811527	0.00291015	113.38	10196000	1082	I3L2J0	Protein capicua homolog	PEIQLPLPPGKRRTQSLSALPKERDSSSEKD	RT(0.188)QS(0.812)LS(0.001)ALPK	1
S	3	0.531743	0.0331178	47.371	3196600	442	I3L2J0		KSPAFVGPGRPGEQPSPCQEGSQGGSRSSSV	S(0.105)PAFVGPGRPGEQPS(0.532)PCQEGS(0.182)QGGS(0.182)R	1
S	3	0.468924	9.80981e-05	135.18	0	1186	I3L2J0	Protein capicua homolog	KAHPDWKWCNKDRKKSSSEAKPTSLGLAGGH	S(0.469)S(0.469)S(0.062)EAKPTSLGLAGGHK
S	3	0.468924	9.80981e-05	135.18	0	1187	I3L2J0	Protein capicua homolog	AHPDWKWCNKDRKKSSSEAKPTSLGLAGGHK	S(0.469)S(0.469)S(0.062)EAKPTSLGLAGGHK
S	2	1	0.0193044	77.374	3898200	1405	I3L2J0	Protein capicua homolog	GEDPEGNKGFGRKVFSPVIRSSFTHCRPPLD	VFS(1)PVIR	1
S	3	0.959703	0.0151825	63.392	3906500	55	A0A7P0T9P8	Sodium-dependent neutral amino acid transporter B(0)AT2	IVDGQEEKDTDVEEGSEVEDERPAWNSKLQY	DT(0.001)DVEEGS(0.96)EVEDERPAWNS(0.04)K	1
S	2	0.962586	0.000131473	135.55	18188000	580	A0A7P0T9P8	Sodium-dependent neutral amino acid transporter B(0)AT2	GRVLKEPVNLEGDDTSLIHGKIPSEMPSPNF	EPVNLEGDDT(0.037)S(0.963)LIHGK	1
S	2	1	0.00198906	99.834	9108400	592	A0A7P0T9P8	Sodium-dependent neutral amino acid transporter B(0)AT2	DDTSLIHGKIPSEMPSPNFGKNIYRKQSGSP	IPSEMPS(1)PNFGK	1
S	2	0.997677	0.00386802	93.478	4935900	606	A0A7P0T9P8	Sodium-dependent neutral amino acid transporter B(0)AT2	PSPNFGKNIYRKQSGSPTLDTAPNGRYGIGY	QS(0.002)GS(0.998)PTLDTAPNGR	1
S	3	0.5	0.000216761	99.407	5264100	111	A0A7P0T9R7	DNA topoisomerase 1	ASGDAKIKKEKENGFSSPPQIKDEPEDDGYF	ENGFS(0.5)S(0.5)PPQIKDEPEDDGYFVPPK	1
S	3	0.5	0.000216761	99.407	5264100	112	A0A7P0T9R7	DNA topoisomerase 1	SGDAKIKKEKENGFSSPPQIKDEPEDDGYFV	ENGFS(0.5)S(0.5)PPQIKDEPEDDGYFVPPK	1
S	3	1	1.70115e-16	178.84	107340000	10	A0A7P0T9R7	DNA topoisomerase 1	______MSGDHLHNDSQIEADFRLNDSHKHK	SGDHLHNDS(1)QIEADFR	1
S	3	0.768221	0.00157249	71.857	6376800	695	A0A7P0T9T8	Probable ATP-dependent RNA helicase DDX20	NQLKDSESTPVDDRISLEQPPNGSDTPNPEK	DS(0.089)ES(0.106)T(0.037)PVDDRIS(0.768)LEQPPNGSDTPNPEK	1
S	3	0.906017	7.53827e-06	113.08	16241000	703	A0A7P0T9T8	Probable ATP-dependent RNA helicase DDX20	TPVDDRISLEQPPNGSDTPNPEKYQESPGIQ	DSESTPVDDRISLEQPPNGS(0.906)DT(0.094)PNPEK	1
S	2	0.999754	0.0152732	77.062	2429800	500	A0A7P0T9T8	Probable ATP-dependent RNA helicase DDX20	IQKAHGDHMASSRNNSVSGLSVKSKNNTKQK	NNS(1)VSGLSVK	1
S	2	0.999834	3.98169e-05	158.25	7623500	672	A0A7P0T9T8	Probable ATP-dependent RNA helicase DDX20	DSYSSRTSSQSKGNKSYLEGSSDNQLKDSES	S(1)YLEGSSDNQLK	1
S	2	1	0.00068775	134.75	29433000	714	A0A7P0T9T8	Probable ATP-dependent RNA helicase DDX20	PPNGSDTPNPEKYQESPGIQMKTRLKEGASQ	YQES(1)PGIQMK	1
S	3	0.999478	0.000352693	93.6	53670000	80	Q15637	Splicing factor 1	LRTGDLGIPPNPEDRSPSPEPIYNSEGKRLN	TGDLGIPPNPEDRS(0.999)PS(0.925)PEPIY(0.057)NS(0.018)EGK	2
S	3	0.925484	0.000352693	93.6	53670000	82	Q15637	Splicing factor 1	TGDLGIPPNPEDRSPSPEPIYNSEGKRLNTR	TGDLGIPPNPEDRS(0.999)PS(0.925)PEPIY(0.057)NS(0.018)EGK	2
S	2	0.989557	0.000358038	116.51	1674300	45	A0A7P0TA48	Jouberin	KKKLKKKLVRSEENISPDTIRSNLHYMKETT	SEENIS(0.99)PDT(0.01)IR	1
S	2	0.861991	0.011492	68.625	1048200	162	E7EN92	tRNA-splicing endonuclease subunit Sen54	SSPMKGPGGPFQLLGSLGPSPGPAREGVGCS	GPGGPFQLLGS(0.862)LGPS(0.138)PGPAR	1
S	3	0.999901	0.00379452	46.873	15519000	1113	A0A7P0Z417	Huntingtin	KGKEKEPGEQASVPLSPKKGSEASAASRQSD	EPGEQASVPLS(1)PKK	1
S	2	0.827061	5.84364e-05	131.09	1454700	346	A0A7P0Z417	Huntingtin	SGSIVELIAGGGSSCSPVLSRKQKGKVLLGE	SGSIVELIAGGGS(0.032)S(0.118)CS(0.827)PVLS(0.022)R	1
S	3	1	5.77347e-05	54.471	15632000000	583	P27824	Calnexin	EDRKPKAEEDEILNRSPRNRKPRRE______	AEEDEILNRS(1)PR	1
S	2	1	2.0664e-109	253.52	704330000	554	P27824	Calnexin	DEEEEGEEKLEEKQKSDAEEDGGTVSQEEED	QKS(1)DAEEDGGT(0.946)VS(0.054)QEEEDR	1;2
S	2	0.999958	5.3042e-142	373.9	1573900000	564	P27824	Calnexin	EEKQKSDAEEDGGTVSQEEEDRKPKAEEDEI	SDAEEDGGTVS(1)QEEEDR	1;2
S	2	0.881206	0.00501753	82.774	1434700	1423	A0A805TBS0	Rho GTPase-activating protein 21	SRKRKKPKEKAQPSSSEDELDNVFFKKENVE	AQPS(0.012)S(0.106)S(0.881)EDELDNVFFK	1
S	2	0.804088	0.000230231	145.86	6731400	914	A0A805TBS0	Rho GTPase-activating protein 21	ADSQKSSEDSGSRKDSSSEVFSDAAKEGWLH	KDS(0.804)S(0.193)S(0.003)EVFSDAAK	1
S	3	0.996873	0.00287812	75.224	36361000	847	A0A805TBS0	Rho GTPase-activating protein 21	PPCLTTSAPLIRRQLSHDHESVGPPSLDAQP	RQLS(0.997)HDHES(0.003)VGPPSLDAQPNSK	1
S	3	0.496532	0.000991767	97.579	0	465	A0A805TBS0	Rho GTPase-activating protein 21	QERLEDSVLMKYCPRSASQGALTSPSVSFSN	S(0.497)AS(0.497)QGALT(0.007)SPSVSFSNHR
S	2	0.786408	6.01518e-12	187.75	9589100	467	A0A805TBS0	Rho GTPase-activating protein 21	RLEDSVLMKYCPRSASQGALTSPSVSFSNHR	S(0.214)AS(0.786)QGALTSPSVSFSNHR	1
S	3	0.73918	0.0230702	64.104	44040000	433	A0A805TBS0	Rho GTPase-activating protein 21	VVPNRTTLQGRRRSTSHDRVPQSVQIRQRSV	S(0.13)T(0.13)S(0.739)HDRVPQSVQIR	1
S	3	0.995436	0.0192281	67.416	5123800	449	A0A805TBS0	Rho GTPase-activating protein 21	HDRVPQSVQIRQRSVSQERLEDSVLMKYCPR	S(0.004)VS(0.995)QERLEDS(0.001)VLMK	1
S	2	0.533841	0.00847863	97.273	13762000	456	A0A805TBS0	Rho GTPase-activating protein 21	VQIRQRSVSQERLEDSVLMKYCPRSASQGAL	S(0.02)VS(0.446)QERLEDS(0.534)VLMK	1
S	2	0.868989	7.69241e-06	151.63	5976300	1373	A0A805TBS0	Rho GTPase-activating protein 21	LLTNIGRTGVSPGDVSDSATSDSTKSKGSWG	TGVSPGDVS(0.869)DS(0.057)AT(0.057)S(0.015)DST(0.001)K	1
S	3	0.72831	0.000749931	86.8	6734000	309	A0A805TBS0	Rho GTPase-activating protein 21	GVSEQTSLKTVSRTTSPPLSIPTTHLIHQPA	T(0.135)T(0.135)S(0.728)PPLS(0.001)IPTTHLIHQPAGSR	1
S	2	1	0.015904	92.611	4803900	944	A0A805TBS0	Rho GTPase-activating protein 21	HFRPLVTDKGKRVGGSIRPWKQMYVVLRGHS	VGGS(1)IRPWK	1
S	2	0.698896	0.00119794	110.04	2073300	137	A0A7P0TBN9	Wee1-like protein kinase	SSPVKSPAAPYFLGSSFSPVRCGGPGDASPR	SPAAPYFLGS(0.008)S(0.699)FS(0.293)PVR	1
S	2	0.499694	0.0401598	53.585	0	69	A0A804CJ50		LTTMLVSRNFSVGRQSSAPASPAASAAGLAG	QS(0.5)S(0.5)APAS(0.001)PAASAAGLAGQAAK
S	2	0.499694	0.0401598	53.585	0	70	A0A804CJ50		TTMLVSRNFSVGRQSSAPASPAASAAGLAGQ	QS(0.5)S(0.5)APAS(0.001)PAASAAGLAGQAAK
S	2	1	0.0193959	73.666	3694800	4737	A0A8I5KSG1	Histone-lysine N-methyltransferase 2D	PHLGSGRWEQEDRALSPVIPLIPRASIPVFP	ALS(1)PVIPLIPR	1
S	2	0.989613	0.0161428	72.315	1183000	2273	A0A8I5KSG1	Histone-lysine N-methyltransferase 2D	ESPGVGGGKASEPLLSPPPFGESRKALEVKK	AS(0.01)EPLLS(0.99)PPPFGESR	1
S	3	0.481187	1.86379e-09	112.11	0	46	A0A8I5KSG1	Histone-lysine N-methyltransferase 2D	SDLPNPHVGEVSVLSSGSPRLQETPQDCSGG	DSEPAADGPAASEDPSATESDLPNPHVGEVS(0.022)VLS(0.171)S(0.481)GS(0.326)PR
S	3	0.534844	0.000336228	70.145	1074100	2295	A0A8I5KSG1	Histone-lysine N-methyltransferase 2D	SRKALEVKKEELGASSPSYGPPNLGFVDSPS	EELGAS(0.405)S(0.535)PS(0.031)Y(0.028)GPPNLGFVDSPSSGTHLGGLELK	1
S	3	1	1.44318e-05	58.835	8085800	1833	A0A8I5KSG1	Histone-lysine N-methyltransferase 2D	TSQKGDDGPDIADEESRGLEGKADTPGPEDG	GDDGPDIADEES(1)RGLEGK	1
S	2	0.999802	0.000146424	144.15	9952900	4848	A0A8I5KSG1	Histone-lysine N-methyltransferase 2D	EAEGPGGKEKGLEGKSPDTGPDWLKQFDAVL	GLEGKS(1)PDTGPDWLK	1
S	2	0.999997	0.0105242	78.166	1304500	4821	A0A8I5KSG1	Histone-lysine N-methyltransferase 2D	LSMKIPNSYEVLFPESPARAGTEPKKGEAEG	IPNSYEVLFPES(1)PAR	1
S	3	1	7.72363e-05	131.56	10531000	1670	A0A8I5KSG1	Histone-lysine N-methyltransferase 2D	GVEHMECEIKLEGPVSPDVEPGKEETEESKK	LEGPVS(1)PDVEPGKEETEESK	1
S	3	0.999818	0.000182761	102.16	2961600	41	A0A804HJM4	Tetratricopeptide repeat protein 1	ASFEEEPGADKVENKSNEDVNSSELDEEYLI	VENKS(1)NEDVNSSELDEEYLIELEK	1
S	2	1	0.000227089	123.95	38795000	202	A0A804HL00	Eyes absent homolog;Eyes absent homolog 4	SSGSKSRGRGRKNNPSPPPDSDLERVFVWDL	NNPS(1)PPPDSDLER	1
S	2	0.672572	0.00137675	102.97	3071400	687	O00512	B-cell CLL/lymphoma 9 protein	GNNPIFPRIPVEGPLSPSRGDFPKGIPPQMG	IPVEGPLS(0.673)PS(0.327)R	1
S	3	1	0.00317148	82.765	13328000	278	O00512	B-cell CLL/lymphoma 9 protein	PAPKPAAPPRPLDRESPGVENKLIPSVGSPA	PAAPPRPLDRES(1)PGVENK	1
S	2	1	0.000829065	112.8	1539300	206	H0Y9I4	Peptidyl-glycine alpha-amidating monooxygenase;Peptidylglycine alpha-hydroxylating monooxygenase;Peptidyl-alpha-hydroxyglycine alpha-amidating lyase	GGKGSGGLNLGNFFASRKGYSRKGFDRLSTE	GSGGLNLGNFFAS(1)R	1
S	2	0.999707	9.20689e-05	131.48	3608500	88	A0A804HLL7	Nucleoporin GLE1	STSASALDQPSFVPKSPDASSAFSPASPATP	S(1)PDASSAFSPASPATPNGTK	1
S	2	1	0.0350961	80.688	0	341	H0YCR1	Forkhead-associated domain-containing protein 1	RGYEKDVEQLRRSKVSIEMYQSQVAKLEDDI	VS(1)IEMYQSQVAK	1
S	2	0.991913	0.0156186	76.357	7218600	73	H7C1X4	R3H domain-containing protein 1	DSSLRNLKPAVTKASSFSGISVLTRGDSSGS	AS(0.005)S(0.992)FS(0.003)GISVLTR	1
S	2	0.998759	0.00618632	110.98	611390000	9	A0A804HIB3	Dolichol-phosphate mannosyltransferase subunit 1	_______MASLEVSRSPRRSRRELEVRSPRQ	ASLEVS(0.001)RS(0.999)PR	1
S	2	0.995828	8.41199e-05	137.73	32665000	159	O43707	Alpha-actinin-1;Alpha-actinin-2;Alpha-actinin-3;Alpha-actinin-4	GMIWTIILRFAIQDISVEETSAKEGLLLWCQ	FAIQDIS(0.996)VEET(0.004)S(0.001)AK	1
S	3	0.999997	0.0280858	62.891	39023000	137	C9JUK8	Fibroblast growth factor;Fibroblast growth factor 12	YREPSLHEIGEKQGRSRKSS___________	EPSLHEIGEKQGRS(1)R	1
S	2	0.429818	0.00938542	96.371	0	4273	A0A804HIQ1	Sacsin	EESSQSRDSAPSTPTSPTEFLTPGLRSIPPL	DSAPSTPT(0.43)S(0.43)PT(0.134)EFLT(0.006)PGLR
S	2	1	3.66724e-05	159.5	3330000	486	A0A804HIT6	Protein FAM126B	LSVDSVELTPMKKHLSLPAGQVVPKINSLSL	HLS(1)LPAGQVVPK	1
S	2	0.549834	2.53773e-22	222.96	24060000	171	A0A804HIV7	Emerin	GRDSAYQSITHYRPVSASRSSLDLSYYPTSS	DSAYQSITHYRPVS(0.55)AS(0.45)R	1
S	2	0.999988	0.00190325	147.33	8908400	87	A0A804HIV7	Emerin	DMYDLPKKEDALLYQSKGYNDDYYEESYFTT	KEDALLYQS(1)K	1
S	2	0.787099	0.00857837	91.317	1103800	8	A0A804HIV7	Emerin	________MDNYADLSDTELTTLLRRYNIPH	MDNYADLS(0.787)DT(0.17)ELT(0.037)T(0.006)LLR	1
S	4	0.333066	0.00943853	53.622	0	141	A0A804HIV7	Emerin	DADAFHHQVHDDDLLSSSEEECKDRERPMYG	QSVT(0.001)SFPDADAFHHQVHDDDLLS(0.333)S(0.333)S(0.333)EEECK
S	4	0.333066	0.00943853	53.622	0	142	A0A804HIV7	Emerin	ADAFHHQVHDDDLLSSSEEECKDRERPMYGR	QSVT(0.001)SFPDADAFHHQVHDDDLLS(0.333)S(0.333)S(0.333)EEECK
S	4	0.333066	0.00943853	53.622	0	143	A0A804HIV7	Emerin	DAFHHQVHDDDLLSSSEEECKDRERPMYGRD	QSVT(0.001)SFPDADAFHHQVHDDDLLS(0.333)S(0.333)S(0.333)EEECK
S	3	0.68205	5.1622e-09	156.08	39859000	49	A0A804HIV7	Emerin	YEKKIFEYETQRRRLSPPSSSAASSYSFSDL	RLS(0.682)PPS(0.222)S(0.072)S(0.024)AASSYSFSDLNSTR	1
S	2	0.654595	3.17907e-05	135.47	12300000	52	A0A804HIV7	Emerin	KIFEYETQRRRLSPPSSSAASSYSFSDLNST	RLS(0.001)PPS(0.655)S(0.119)S(0.219)AAS(0.002)S(0.002)Y(0.002)SFSDLNSTR	1
S	3	0.766429	0.00624235	91.932	0	29	A0A804HIV7	Emerin	TLLRRYNIPHGPVVGSTRRLYEKKIFEYETQ	YNIPHGPVVGS(0.766)T(0.234)R	1
S	1	0.800484	0.0118603	96.143	1156500	1123	A0A804HIW2	Phospholipid-transporting ATPase IG	LSARPSVRPLLLRTFSDESNVL_________	T(0.199)FS(0.8)DESNVL
S	2	0.993927	0.000298842	122.19	4237400	1736	A8MQ02	Afadin	CRDAKEKRSKSQDADSPGSSGAPENLTFKER	SQDADS(0.994)PGS(0.004)S(0.001)GAPENLTFK	1
S	2	0.999119	0.029461	65.241	3129600	175	A8MQ02	Afadin	EVYKDMPETSFTRTISNPEVVMKRRRQQKLE	T(0.001)IS(0.999)NPEVVMK	1
S	2	0.999997	2.34848e-11	187.57	9810900	207	H7C3C8	Neurobeachin-like protein 1	SGQLSRKFWGSSKRLSQISAGETEYNTQDSK	RLS(1)QISAGETEYNTQDSK	1
S	2	0.999968	0.0385497	54.225	1662700	358	E7EQ61	Ubiquitin-like modifier-activating enzyme 5	IELVSEVSEEELKNFSGPVPDLPEGITVAYT	NFS(1)GPVPDLPEGITVAYTIPK	1
S	2	0.965924	0.0240813	85.163	0	830	R4GMY1	Proteasome-associated protein ECM29 homolog	TALGEIGRNGPLPIPSEGSGFTKLHLVESLL	NGPLPIPS(0.966)EGS(0.029)GFT(0.005)K	1
S	3	0.49827	0.00317463	89.502	0	1224	A0A804HJG7	CLIP-associating protein 2	ALDNKASLLHSMPTHSSPRSRDYNPYNYSDS	ASLLHS(0.002)MPT(0.002)HS(0.498)S(0.498)PR
S	3	0.49827	0.00317463	89.502	0	1225	A0A804HJG7	CLIP-associating protein 2	LDNKASLLHSMPTHSSPRSRDYNPYNYSDSI	ASLLHS(0.002)MPT(0.002)HS(0.498)S(0.498)PR
S	3	0.999996	1.84542e-05	122.59	27865000	241	A0A804HJG7	CLIP-associating protein 2	VQSSGGMILSVCKDKSFDDEESVDGNRPSSA	DKS(1)FDDEESVDGNRPSSAASAFK	1
S	2	0.998856	1.61493e-12	193.42	196140000	603	A0A804HJG7	CLIP-associating protein 2	SSKASSLPGSLQRSRSDIDVNAAAGAKAHHA	S(0.001)RS(0.999)DIDVNAAAGAK	1
S	3	0.574782	0.0337486	57.788	36675000	559	A0A804HJG7	CLIP-associating protein 2	SGSVASLPQSDRSSSSSQESLNRPFSSKWST	S(0.082)S(0.082)S(0.117)S(0.575)S(0.142)QES(0.001)LNRPFSS(0.002)K	1
S	2	0.925874	0.000160988	140.77	24004000	560	A0A804HJG7	CLIP-associating protein 2	GSVASLPQSDRSSSSSQESLNRPFSSKWSTA	S(0.002)S(0.002)S(0.012)S(0.058)S(0.926)QESLNRPFSSK	1
S	2	0.887771	1.98809e-16	195.96	12216000	808	A0A804HJG7	CLIP-associating protein 2	RLSSSVSAMRVLNTGSDVEEAVADALKKPAR	VLNT(0.112)GS(0.888)DVEEAVADALK	1
S	4	0.825465	0.0225944	65.924	5787000	253	A0A804HJH1	Histone-lysine N-methyltransferase EZH2	PKRPGGRRRGRLPNNSSRPSTPTINVLESKD	GRLPNNS(0.825)S(0.612)RPS(0.201)T(0.244)PT(0.118)INVLESK	2
S	4	0.611836	0.0225944	65.924	5787000	254	A0A804HJH1	Histone-lysine N-methyltransferase EZH2	KRPGGRRRGRLPNNSSRPSTPTINVLESKDT	GRLPNNS(0.825)S(0.612)RPS(0.201)T(0.244)PT(0.118)INVLESK	2
S	2	0.701745	1.06424e-29	248.94	0	122	A0A804HJM6	RAC-alpha serine/threonine-protein kinase	ADGLKKQEEEEMDFRSGSPSDNSGAEEMEVS	S(0.702)GS(0.298)PSDNSGAEEMEVSLAK	1
S	2	0.569303	6.73322e-05	131.31	0	124	A0A804HJM6	RAC-alpha serine/threonine-protein kinase	GLKKQEEEEMDFRSGSPSDNSGAEEMEVSLA	S(0.419)GS(0.569)PS(0.012)DNSGAEEMEVSLAK	1
S	2	0.991833	0.00175277	89.917	8011300	129	A0A804HJM6	RAC-alpha serine/threonine-protein kinase	EEEEMDFRSGSPSDNSGAEEMEVSLAKPKHR	S(0.001)GS(0.002)PS(0.005)DNS(0.992)GAEEMEVSLAK	1
S	2	0.934252	6.34657e-23	224.15	11918000	1032	Q9BX63	Fanconi anemia group J protein	PKATPELGSSENSASSPPRFKTEKMESKTVL	ATPELGSSENSAS(0.065)S(0.934)PPR	1
S	3	0.843731	0.0399009	55.907	1080300	956	Q9BX63	Fanconi anemia group J protein	ICVQELQCPKIITKNSPLPSSIISRKEKNDP	IIT(0.156)KNS(0.844)PLPS(0.132)S(0.962)IIS(0.907)R
S	3	0.961568	0.0399009	55.907	1080300	961	Q9BX63	Fanconi anemia group J protein	LQCPKIITKNSPLPSSIISRKEKNDPVFLEE	IIT(0.156)KNS(0.844)PLPS(0.132)S(0.962)IIS(0.907)R
S	3	0.906716	0.0399009	55.907	1080300	964	Q9BX63	Fanconi anemia group J protein	PKIITKNSPLPSSIISRKEKNDPVFLEEAGK	IIT(0.156)KNS(0.844)PLPS(0.132)S(0.962)IIS(0.907)R
S	2	0.499709	0.00224199	77.894	0	110	A0A804HJZ9	Serine/threonine-protein kinase tousled-like 2	APGTSPGRSVPPVARSSPQHSLSNPLPRRVE	S(0.5)S(0.5)PQHSLSNPLPR
S	2	0.499709	0.00224199	77.894	0	111	A0A804HJZ9	Serine/threonine-protein kinase tousled-like 2	PGTSPGRSVPPVARSSPQHSLSNPLPRRVEQ	S(0.5)S(0.5)PQHSLSNPLPR
S	2	0.985915	2.75185e-20	203.53	4706900	686	A0A804HJZ9	Serine/threonine-protein kinase tousled-like 2	GAAIASTSGASNNSSSN______________	SVSTSSPAGAAIASTSGASNNSS(0.014)S(0.986)N	1
S	3	0.855773	0.010089	70.699	12632000	629	G3V174	Rho GTPase-activating protein 32	KAMALKGGRAEGTLRSAKSEESLTSLHAVDG	S(0.856)AKS(0.138)EES(0.004)LT(0.002)SLHAVDGDSK	1
S	2	0.990718	0.000835766	116.78	1791300	632	G3V174	Rho GTPase-activating protein 32	ALKGGRAEGTLRSAKSEESLTSLHAVDGDSK	S(0.991)EES(0.009)LTSLHAVDGDSK	1
S	3	0.7447	0.0252065	63.091	48239000	1471	A0A804HK76		EVRVLGPRADDTDSQSWRSPLKALSEFFKGD	ADDT(0.003)DS(0.153)QS(0.745)WRS(0.099)PLK	1
S	2	0.997994	3.09565e-07	172.09	46791000	1474	A0A804HK76		VLGPRADDTDSQSWRSPLKALSEFFKGDPKG	ADDTDS(0.002)QSWRS(0.998)PLK	1
S	3	0.91177	0.00075651	68.262	35005000	983	A0A804HK76	Filamin-B	TRGAGGQGKLDVTILSPSRKVVPCLVTPVTG	LDVTILS(0.912)PS(0.088)RK	1
S	2	0.998619	1.10793e-05	142.23	8032700	2438	A0A804HK76	Filamin-B	VGSPFKAKVTGQRLVSPGSANETSSILVESV	LVS(0.999)PGS(0.001)ANETSSILVESVTR	1
S	2	1	5.11753e-06	173.33	28230000	1536	A0A804HK76	Filamin-B	PYMVSVKYADEEIPRSPFKVKVLPTYDASKV	YADEEIPRS(1)PFK	1
S	3	0.999986	0.0354582	53.008	5504900	2425	A0A804HK76	Filamin-B	YLISVKYGGPNHIVGSPFKAKVTGQRLVSPG	YGGPNHIVGS(1)PFK	1
S	2	0.985182	0.00409676	105	20478000	297	E7EVA0	Microtubule-associated protein	ALATKTEVALAKDMESPTKLDVTLAKDMQPS	DMES(0.985)PT(0.015)KLDVTLAK	1
S	2	0.999699	0.00647122	84.753	7849200	524	E7EVA0	Microtubule-associated protein	VAPSTVKEVGLLKDMSPLSETEMALGKDVTP	DMS(1)PLSETEMALGK	1
S	2	0.766346	0.00612641	85.909	886920	527	E7EVA0	Microtubule-associated protein	STVKEVGLLKDMSPLSETEMALGKDVTPPPE	DMSPLS(0.766)ET(0.233)EMALGK	1
S	2	0.441714	0.0397878	57.794	0	597	E7EVA0	Microtubule-associated protein	TLANNVTPAKDVPPLSETEATPVPIKDMEIA	DVPPLS(0.442)ET(0.442)EAT(0.117)PVPIK
S	2	1	1.74823e-12	195.17	51378000	653	E7EVA0	Microtubule-associated protein	FMISPETVTGTGKKCSLPAEEDSVLEKLGER	KCS(1)LPAEEDSVLEK	1
S	4	0.231316	6.01441e-05	79.68	0	94	A0A804HKE7		SKPTLLANGGHGVEGSDTTGSPTEFLEEKMA	KPCSETSQIEDTPS(0.001)S(0.001)KPT(0.002)LLANGGHGVEGS(0.231)DT(0.231)T(0.231)GS(0.231)PT(0.071)EFLEEK
S	4	0.231316	6.01441e-05	79.68	0	99	A0A804HKE7		LANGGHGVEGSDTTGSPTEFLEEKMAYQEYP	KPCSETSQIEDTPS(0.001)S(0.001)KPT(0.002)LLANGGHGVEGS(0.231)DT(0.231)T(0.231)GS(0.231)PT(0.071)EFLEEK
S	2	0.999326	0.00112957	156.2	14950000	1679	E7EVA0	Microtubule-associated protein	KGSDSLNKKVDLTLLSPKSENDKLKEISLAC	KVDLT(0.001)LLS(0.999)PK	1
S	2	0.921607	2.03623e-10	193.62	17301000	2073	E7EVA0	Microtubule-associated protein	PSSTTPRLSRLATNTSAPDLKNVRSKVGSTE	LATNT(0.078)S(0.922)APDLK	1
S	3	0.472164	0.0402512	58.01	0	1287	E7EVA0	Microtubule-associated protein	HKSKEIGFTFPKMHDSSFSHTPDTPTVEAVD	MHDS(0.472)S(0.472)FS(0.049)HT(0.006)PDTPTVEAVDR
S	3	0.472164	0.00569421	58.01	0	1288	E7EVA0	Microtubule-associated protein	KSKEIGFTFPKMHDSSFSHTPDTPTVEAVDR	MHDS(0.472)S(0.472)FS(0.049)HT(0.006)PDTPTVEAVDR
S	2	0.999986	0.0260736	68.132	7313200	759	E7EVA0	Microtubule-associated protein	VSGSSSCGGPGNQRKSIHVDSLEPQRDLGRE	S(1)IHVDSLEPQR	1
S	2	0.95737	0.00274961	112.11	39826000	1970	E7EVA0	Microtubule-associated protein	TTTAAAVASTGPSSRSPSTLLPKKPTAIKTE	S(0.957)PS(0.037)T(0.006)LLPK	1
S	3	1	2.35489e-07	97.776	128980000	2218	E7EVA0	Microtubule-associated protein	SQKLNFKEKAQAKVGSLDNVGHLPAGGAVKT	VGS(1)LDNVGHLPAGGAVK	1
S	2	1	6.48383e-08	183.28	15826000	723	E7EVA0	Microtubule-associated protein	TRPKPARVPPELLGGSPPWKTLDHRLGHCSL	VPPELLGGS(1)PPWK	1
S	3	0.927458	0.00321027	89.311	6410300	1815	A0A804HKG9	Vacuolar protein sorting-associated protein 13B	SVKIRIVQIEQHSGASQHRIARPSRQSSIVK	IVQIEQHS(0.073)GAS(0.927)QHR	1
S	2	0.858103	0.0402723	51.979	0	616	H0Y9K5	Latrophilin-3	IGSGKTSGSRTPGRYSTGSQSRIRRMWNDTV	Y(0.927)S(0.858)T(0.113)GS(0.104)QS(0.997)R	3
S	2	0.997487	0.0402723	51.979	0	621	H0Y9K5	Latrophilin-3	TSGSRTPGRYSTGSQSRIRRMWNDTVRKQSE	Y(0.927)S(0.858)T(0.113)GS(0.104)QS(0.997)R	3
S	2	0.984288	0.000449263	123.95	21784000	12	A0A804HL01	Alpha-adducin	____MNGDSRAAVVTSPPPTTAPHKERYFDR	AAVVT(0.012)S(0.984)PPPT(0.002)T(0.002)APHK	1
S	3	1	1.69998e-08	166.75	4191200	662	A0A804HL01	Alpha-adducin	GSEENLDEAREQKEKSPPDQPAVPHPPPSTP	EKS(1)PPDQPAVPHPPPSTPIK	1
S	2	0.969078	0.0363084	81.017	18939000	788	A0A804HL01	Alpha-adducin;Beta-adducin;Gamma-adducin	PGKSPSKKKKKFRTPSFLKKSKKKSDS____;PSKSPSKKKKKFRTPSFLKKNKKKEKVEA__	FRT(0.031)PS(0.969)FLK	1
S	3	0.377107	0.00965088	74.444	0	355	A0A804HL01	Alpha-adducin	NLVLLNPEKYKAKSRSPGSPVGEGTGSPPKW	S(0.377)RS(0.377)PGS(0.246)PVGEGTGSPPK
S	2	0.999547	0.000407158	125.47	22259000	358	A0A804HL01	Alpha-adducin	LLNPEKYKAKSRSPGSPVGEGTGSPPKWQIG	SPGS(1)PVGEGTGSPPK	1
S	3	0.377107	0.00965088	74.444	0	353	A0A804HL01	Alpha-adducin	PDNLVLLNPEKYKAKSRSPGSPVGEGTGSPP	S(0.377)RS(0.377)PGS(0.246)PVGEGTGSPPK
S	2	0.984788	6.01801e-06	141.74	73848000	465	A0A804HL01	Alpha-adducin	SGRGDEASEEGQNGSSPKSKTKVWTNITHDH	WLNSGRGDEASEEGQNGS(0.015)S(0.985)PK	1
S	3	0.340816	0.0248891	44.365	0	431	A0A804HL01	Alpha-adducin	VTGYSFASDGDSGTCSPLRHSFQKQQREKTR	YSDVEVPAS(0.048)VT(0.048)GY(0.046)S(0.048)FAS(0.048)DGDS(0.04)GT(0.04)CS(0.341)PLRHS(0.341)FQK
S	3	0.340816	0.0248891	44.365	0	436	A0A804HL01	Alpha-adducin	FASDGDSGTCSPLRHSFQKQQREKTRWLNSG	YSDVEVPAS(0.048)VT(0.048)GY(0.046)S(0.048)FAS(0.048)DGDS(0.04)GT(0.04)CS(0.341)PLRHS(0.341)FQK
S	3	0.763117	0.000208116	121.95	7061900	1022	A0A804HL54	Isoleucine--tRNA ligase, cytoplasmic	FIFTTIKAPLKPYPVSPSDKVLIQEKTQLKG	APLKPYPVS(0.763)PS(0.237)DK	1
S	2	0.759516	0.0118146	94.532	6424300	1024	A0A804HL54	Isoleucine--tRNA ligase, cytoplasmic	FTTIKAPLKPYPVSPSDKVLIQEKTQLKGSE	APLKPY(0.002)PVS(0.239)PS(0.76)DK	1
S	2	0.978246	0.0183897	73.067	2116400	328	A0A804HL87	Rap guanine nucleotide exchange factor 1	SPTRVAVVAPMSRATSGSSLPVGINRQDFDV	AT(0.009)S(0.978)GS(0.011)S(0.001)LPVGINR	1
S	2	0.806955	0.0199937	71.558	1668200	331	A0A804HL87	Rap guanine nucleotide exchange factor 1	RVAVVAPMSRATSGSSLPVGINRQDFDVDCY	AT(0.001)S(0.002)GS(0.191)S(0.807)LPVGINR	1
S	3	0.979134	0.0338642	64.588	0	377	A0A804HL87	Rap guanine nucleotide exchange factor 1	SPRLSPCSSIGKLSKSDEQLSSLDRDSGQCS	LS(0.02)KS(0.979)DEQLS(0.001)SLDR	1
S	2	0.99999	0.0227235	70.908	5772500	51	A0A8I5KYW6	Transcription initiation factor TFIID subunit 12	AVVKIPGTPGAGGRLSPENNQVLTKKKLQDL	LS(1)PENNQVLTK	1
S	3	0.875264	0.0384883	48.919	3614200	84	J3QKZ5	Uncharacterized protein C19orf47	TSAASRMITNSLNHDSPPSTPPRRPDTSTSK	MIT(0.001)NS(0.021)LNHDS(0.875)PPS(0.03)T(0.073)PPR	1
S	3	1	0.000529407	95.666	1325700	78	A0A8C8KBT8	Pantothenate kinase 1	LLPELQPQPLLPQHDSPAKKCRLRRRMDSGR	LPLLPELQPQPLLPQHDS(1)PAK	1
S	2	0.678706	0.00689757	98.654	4762100	422	A0A8C8MQ70	Ubiquitin-associated protein 2	PSQAKLRESTPGDSPSTVNKLLQLPSTTIEN	LRES(0.002)T(0.009)PGDS(0.208)PS(0.679)T(0.103)VNK	1
S	2	0.999611	0.00487715	91.961	2496600	467	A0A8C8NNX8	MAX gene-associated protein	GRTKSSYKSILPYPVSPKQKYSHVILGDKVT	SILPYPVS(1)PK	1
S	2	0.999988	0.00036282	127.07	8196200	1081	H0YLX2	DNA-binding protein RFX7	RCRSVSPAVHRQRNLSGSTLYPVSNIPRSNV	NLS(1)GSTLYPVSNIPR	1
S	2	0.791316	1.37878e-11	199.31	2329600	358	H0YLX2	DNA-binding protein RFX7	SALTIRSPTTVLFTSSPIKTAVVPASHMSSL	SPTTVLFT(0.038)S(0.17)S(0.791)PIK	1
S	3	0.999974	9.68562e-05	131.72	12692000	18	A0A8I5KT87	Myotubularin	SASTSKYNSHSLENESIKRTSRDGVNRDLTE	YNSHSLENES(1)IKR	1
S	2	1	8.56506e-11	192.23	64938000	71	A0A8I5KYZ4	Nucleolar RNA helicase 2	KQVKKKAEPSEVDMNSPKSKKAKKKEEPSQN	KAEPSEVDMNS(1)PK	1
S	3	1	3.3485e-10	143.43	239560000	89	A0A8I5KYZ4	Nucleolar RNA helicase 2	SKKAKKKEEPSQNDISPKTKSLRKKKEPIEK	KKEEPSQNDIS(1)PK	1
S	2	0.998636	8.51537e-05	124.25	47308000	13	A0A8I5KYZ4	Nucleolar RNA helicase 2	___MPGKLRSDAGLESDTAMKKGETLRKQTE	LRSDAGLES(0.999)DT(0.001)AMK	1
S	2	1	5.39641e-26	242.09	904140000	121	A0A8I5KYZ4	Nucleolar RNA helicase 2	VVSSKTKKVTKNEEPSEEEIDAPKPKKMKKE	NEEPS(1)EEEIDAPKPK	1
S	2	0.998705	7.88685e-10	181.81	32643000	167	A0A8I5KVK4	KN motif and ankyrin repeat domain-containing protein 1	AASQINVCGVRKRSYSAGNASQLEQLSRARR	S(0.001)YS(0.999)AGNASQLEQLSR	1
S	2	0.999361	0.00963985	100.38	3206100	2	A0A8I5KNZ9	Leucine-rich repeat and IQ domain-containing protein 4	______________MSKDIKSVEHSPKIHQR	MS(0.999)KDIKS(0.001)VEHSPK	1
S	2	0.999993	0.0102004	77.137	8724500	239	A0A8I5KPE6	Myocyte-specific enhancer factor 2A	AGSSPVGNGFVNSRASPNLIGATGANSLGKV	AS(1)PNLIGATGANSLGK	1
S	3	0.989289	0.039907	48.602	0	59	Q14814	Myocyte-specific enhancer factor 2A;Myocyte-specific enhancer factor 2D;Myocyte-specific enhancer factor 2C	ALIIFNHSNKLFQYASTDMDKVLLKYTEYNE;ALIIFNSSNKLFQYASTDMDKVLLKYTEYNE	LFQY(0.013)AS(0.989)T(0.998)DMDK	2
S	2	0.999882	0.0104494	85.287	0	65	H7C0H7	ADP-ribosylation factor-like protein 6-interacting protein 6	QVARDLRAEFSAGAWSEPRKRSVLPPDGNGS	AEFSAGAWS(1)EPR	1
S	2	0.999991	0.0173575	69.352	3301800	80	H7C0H7	ADP-ribosylation factor-like protein 6-interacting protein 6	SEPRKRSVLPPDGNGSPVLPDKRNGIFPAAA	SVLPPDGNGS(1)PVLPDK	1
S	2	0.993382	0.00119086	106.54	4836000	36	I3L306	Kinesin-like protein;Kinesin-like protein KIF22	DRLLASQGSQGAPLLSTPKRERMVLMKTVEE	LLASQGSQGAPLLS(0.993)T(0.007)PK	1
S	2	0.998309	0.012358	92.906	0	292	A0A8I5KU99	Golgin subfamily A member 3	QAQVECSHSSQQRQDSLSSEVDTLKQSCWDL	QDS(0.998)LS(0.001)SEVDTLK	1
S	2	0.999324	0.0355094	60.08	3700300	587	C9JTY6	Transcription initiation factor TFIID subunit 6	LSGSALCGGKQEAGDSPPPAPGTPKANGSQP	QEAGDS(0.999)PPPAPGT(0.001)PK	1
S	2	0.997086	5.52811e-06	140.88	5959000	7	A0A8I5KQU8	Transcription initiation factor TFIID subunit 10	_________XAENKASPAGTAGGPGAGAAAG	AS(0.997)PAGT(0.003)AGGPGAGAAAGGTGPLAAR
S	2	0.997766	8.03373e-13	185.16	5768800	1229	O95248	Myotubularin-related protein 5	HGKGVVGLFKAQNAPSPGQSQADSSSLEQEK	AQNAPS(0.998)PGQS(0.002)QADSSSLEQEK	1
S	2	0.700424	6.28329e-05	152	1986300	1142	O95248	Myotubularin-related protein 5	CCRDYQRLGLGTLSSSLSRAKSEPFRISPVN	LGLGT(0.012)LS(0.06)S(0.205)S(0.7)LS(0.023)R	1
S	2	0.368035	0.000254526	130.39	0	1749	O95248	Myotubularin-related protein 5	GSTTSGSRQAARRSTSTLYSQFQTAESENRS	S(0.287)T(0.287)S(0.368)T(0.057)LYSQFQTAESENR
S	3	0.999707	0.0279068	59.418	1782100	1078	O95248	Myotubularin-related protein 5	TIGRQHVTRKKYNPPSWEHRGQPPPEDQEDE	YNPPS(1)WEHR	1
S	2	1	0.000822413	132.25	3849200	182	A0A8I5KR98	Transcription initiation factor TFIID subunit 3	EIINDENFLGKRPLDSPEAEELPAMKRPRLL	RPLDS(1)PEAEELPAMK	1
S	2	1	0.0390448	82.59	0	754	A0A8I5KR98	Transcription initiation factor TFIID subunit 3	HKHEKIKVEPVALAPSPVIPRLTLRVGAGQD	VEPVALAPS(1)PVIPR	1
S	4	0.559827	0.0127512	40.824	3512800	69	O60341	Lysine-specific histone demethylase 1A	AVGERTPRKKEPPRASPPGGLAEPPGSAGPQ	EPPRAS(0.56)PPGGLAEPPGS(0.06)AGPQAGPT(0.244)VVPGS(0.058)AT(0.062)PMET(0.017)GIAETPEGR	1
S	3	0.999715	1.19216e-08	113.19	26975000	166	O60341	Lysine-specific histone demethylase 1A	LPPPPPQAPPEEENESEPEEPSGVEGAAFQS	KLPPPPPQAPPEEENES(1)EPEEPSGVEGAAFQSR	1
S	2	0.974971	7.55152e-05	139.58	4934800	849	O60341	Lysine-specific histone demethylase 1A	YTLPRQATPGVPAQQSPSM____________	QATPGVPAQQS(0.975)PS(0.025)M	1
S	2	0.518959	1.24107e-06	146.28	9019900	155	A0A8I5KS04	Core histone macro-H2A.1	KSKKQGEVSKAASADSTTEGTPADGFTVLST	AAS(0.364)ADS(0.519)T(0.116)T(0.001)EGTPADGFTVLSTK	1
S	2	0.894286	0.00416844	106.19	5534000	323	A0A8I5KSD0	U2 small nuclear ribonucleoprotein auxiliary factor 35 kDa subunit-related protein 2	NPNNEFWEANRDIYLSPDRTGSSFGKNSERR	DIY(0.001)LS(0.894)PDRT(0.095)GS(0.01)SFGK	1
S	2	0.991375	1.48202e-22	225.69	8781600	537	A0A8I5KRH8	Rab3 GTPase-activating protein catalytic subunit	CCIERKKARDEGKKTSASDVTNIYPGDAGKA	KT(0.008)S(0.991)AS(0.001)DVTNIYPGDAGK	1
S	2	0.999899	0.00397903	93.106	2608100	450	A0A8I5QJG4	Rab3 GTPase-activating protein non-catalytic subunit	TVEDLHERVPEKADFSPFGNSQGPSRVAQFL	ADFS(1)PFGNSQGPSR	1
S	2	0.726506	0.00132762	96.562	7961000	33	A0A8I5QL42	Serine/threonine-protein kinase Nek1	SSDVSPPLGQHETGGSPSKQQMRSVISVTSA	SSDVSPPLGQHET(0.229)GGS(0.727)PS(0.045)K	1
S	2	0.463714	0.00826908	100.18	0	480	A0A8I5KUY8	Caprin-2	KSWENNVESQKHSLTSQSQISPKSWGVATAS	HSLT(0.328)S(0.464)QS(0.208)QIS(1)PK
S	2	1	0.00826908	100.18	0	485	A0A8I5KUY8	Caprin-2	NVESQKHSLTSQSQISPKSWGVATASLIPND	HSLT(0.328)S(0.464)QS(0.208)QIS(1)PK	2
S	3	0.333333	0.0298859	95.409	0	28	Q01105	Protein SET	KKKPRPPPALGPEETSASAGLPKKGEKEQQE	KPRPPPALGPEET(0.333)S(0.333)AS(0.333)AGLPK
S	3	0.333333	0.0298859	95.409	0	30	Q01105	Protein SET	KPRPPPALGPEETSASAGLPKKGEKEQQEAI	KPRPPPALGPEET(0.333)S(0.333)AS(0.333)AGLPK
S	2	0.977247	0.00130985	105.19	2902400	9	J3QQV4	Zinc finger protein 286A	_______MGALSSQDSPHFQEKSTEEGEVAA	GALSS(0.022)QDS(0.977)PHFQEK	1
S	3	0.992927	0.00691627	67.668	14878000	13	B4E1E4	Eukaryotic translation initiation factor 4E type 2	___MNNKFDALKDDDSGDHDQNEENSTQKDG	FDALKDDDS(0.993)GDHDQNEENS(0.006)T(0.001)QK	1
S	2	0.780822	0.000175256	113.65	2265500	838	A0A8I5KSB9	Protein FAM13B	DMLKTAVQVQSSLENSESDVEENQEKLALDL	TAVQVQSSLENS(0.781)ES(0.219)DVEENQEK	1
S	2	0.999999	6.57045e-12	181.64	39535000	486	A0A8I5KSE4	Neuron navigator 1	PLSKAPEAAVSEDGKSDDELLSSKAKAQKSS	APEAAVSEDGKS(1)DDELLSSK	1
S	2	0.999492	0.007459	135.91	0	1041	A0A8I5KSE4	Neuron navigator 1	EKAKAKAVALDSDNISLKSIGSPESTPKNQA	AVALDS(0.001)DNIS(0.999)LK	1
S	2	0.730416	0.00964296	82.877	2650400	988	A0A8I5KSE4	Neuron navigator 1	GGRGGPRPVSSSIDPSLLSTKQGGLTPSRLK	GGPRPVS(0.078)S(0.112)S(0.078)IDPS(0.73)LLS(0.002)TK	1
S	2	0.931078	7.48541e-11	174.72	3020800	1287	A0A8I5KSE4	Neuron navigator 1	LPMSLSAKGQLTNIVSPTAATTPRITRSNSI	GQLTNIVS(0.931)PT(0.063)AAT(0.005)T(0.001)PR	1
S	2	0.886147	0.00260021	139.48	12884000	777	A0A8I5KSE4	Neuron navigator 1	ESEEKAPKKLEYDSGSLKMEPGTSKWRRERP	KLEYDS(0.114)GS(0.886)LK	1
S	3	0.995798	0.0349995	53.924	22551000	815	A0A8I5KSE4	Neuron navigator 1	KGGELKKPISLGHPGSLKKGKTPPVAVTSPI	KPIS(0.004)LGHPGS(0.996)LK	1
S	3	0.805817	0.000263653	113.81	3341500	939	A0A8I5KSE4	Neuron navigator 1	IPVKPVNGRKTSLDVSNSAEPGFLAPGARSN	KT(0.048)S(0.143)LDVS(0.806)NS(0.003)AEPGFLAPGAR	1
S	2	0.996954	1.93379e-20	163.92	84291000	1468	A0A8I5KSE4	Neuron navigator 1	ASETTPKELRIKRQNSSDSISSLNSITSHSS	QNS(0.997)S(0.003)DSISSLNSITSHSSIGSSK	1
S	3	0.513052	8.41314e-08	146.36	57829000	1469	A0A8I5KSE4	Neuron navigator 1	SETTPKELRIKRQNSSDSISSLNSITSHSSI	RQNS(0.303)S(0.513)DS(0.183)IS(0.001)SLNSITSHSSIGSSK	1
S	2	0.956985	0.0267524	89.805	6721600	739	A0A8I5KSE4	Neuron navigator 1	SLNSLPSTPTASRRNSTIVLRTDSEKRSLAE	RNS(0.957)T(0.043)IVLR	1
S	2	0.499994	1.76183e-47	257.04	9632100	1539	A0A8I5KSE4	Neuron navigator 1	YSDIEEIATPDSSAPSSPKLQHGSTETASPS	SASSYSDIEEIATPDSSAPS(0.5)S(0.5)PK	1
S	2	0.499994	1.76183e-47	257.04	9632100	1540	A0A8I5KSE4	Neuron navigator 1	SDIEEIATPDSSAPSSPKLQHGSTETASPSI	SASSYSDIEEIATPDSSAPS(0.5)S(0.5)PK	1
S	2	0.989826	0.0363549	83.53	4744700	678	A0A8I5KSE4	Neuron navigator 1	ESLDSDEVDLKSGYMSDSDLMGKTMTEDDDI	S(0.001)GYMS(0.99)DS(0.009)DLMGK	1
S	2	0.984049	0.00982132	81.128	23148000	377	A0A8I5KSE4	Neuron navigator 1	RVPGGPPASNLRKQKSLTNLSFLTDSEKKLQ	S(0.984)LT(0.016)NLSFLTDSEK	1
S	4	0.760397	0.000682355	68.487	5457900	1301	A0A8I5KSE4	Neuron navigator 1	VSPTAATTPRITRSNSIPTHEAAFELYSGSQ	S(0.228)NS(0.76)IPT(0.012)HEAAFELYSGSQMGSTLSLAERPK	1
S	3	0.859576	0.0145378	74.237	5971800	427	A0A8I5KSE4	Neuron navigator 1	VGSKGREAPLMSKTLSKSEHSLFQAKGSPAG	T(0.001)LS(0.86)KS(0.139)EHSLFQAK	1
S	3	0.746837	0.00764207	70.358	3791900	828	A0A8I5KSE4	Neuron navigator 1	PGSLKKGKTPPVAVTSPITHTAQSALKVAGK	TPPVAVT(0.002)S(0.747)PIT(0.016)HT(0.117)AQS(0.117)ALK	1
S	2	0.668803	0.000314351	95.767	2783500	1669	A0A8I5KSE4	Neuron navigator 1	SGSTPGQVPGSSALSSPRRSLGLALTHSFGP	VAPGPSSGSTPGQVPGS(0.044)S(0.172)ALS(0.115)S(0.669)PR	1
S	2	0.999836	0.00130054	130.36	35025000	1095	A0A8I5KSE4	Neuron navigator 1	VKPPSLANLDKVNSNSLDLPSSSDTTHASKV	VNSNS(1)LDLPSSSDTTHASK	1
S	2	0.9968	5.81461e-19	216.34	6330900	881	A0A8I5KSH6	Probable ATP-dependent RNA helicase DDX10	ISDTKKKQGMKKRSNSEVEDVGPTSHNRKKA	S(0.003)NS(0.997)EVEDVGPTSHNR	1
S	3	0.998264	0.00735589	90.378	25418000	693	B1ALB4	Protein SMG7	QQQQSPTKAVPALGKSPPHHSGFQQYQQADA	S(0.998)PPHHS(0.002)GFQQYQQADASK
S	2	0.949744	4.74855e-07	171.15	3061000	1147	H0YC37	Transcription initiation factor TFIID subunit 2	KHDSKEKDKEPFTFSSPASGRSIRSPSLSD_	DKEPFTFS(0.025)S(0.95)PAS(0.025)GR	1
S	2	1	4.10463e-07	73.758	16170000	337	A0A8I5KYN2	La-related protein 7	KEASEASKENRDIEISTEEEKDTGDLKDSSL	ENRDIEIS(1)T(1)EEEK	1;2
S	3	0.454711	0.000145212	57.366	0	298	A0A8I5KYN2	La-related protein 7	EASSLPEVRTGKRKRSSSEDAESLAPRSKVK	KRS(0.455)S(0.455)S(0.091)EDAESLAPR
S	3	0.454711	0.000145212	57.366	0	299	A0A8I5KYN2	La-related protein 7	ASSLPEVRTGKRKRSSSEDAESLAPRSKVKK	KRS(0.455)S(0.455)S(0.091)EDAESLAPR
S	2	0.861033	2.49512e-28	239.93	134250000	258	A0A8I5KYN2	La-related protein 7	TSNTSISKMKRSRPTSEGSDIESTEPQKQCS	SRPT(0.139)S(0.861)EGS(1)DIESTEPQK	1;2
S	2	0.999989	2.49512e-28	239.93	272280000	261	A0A8I5KYN2	La-related protein 7	TSISKMKRSRPTSEGSDIESTEPQKQCSKKK	SRPT(0.139)S(0.861)EGS(1)DIESTEPQK	1;2
S	2	0.766218	9.82041e-35	239.1	5884400	531	A0A8I5KT00	Condensin-2 complex subunit D3	TSNRSEPSGEINIDSSGETVGSGERCVMAML	SEPSGEINIDS(0.23)S(0.766)GET(0.004)VGSGER	1
S	2	0.993025	1.97233e-08	172.93	32736000	1384	A0A8I5KT00	Condensin-2 complex subunit D3	RSRSLGVLPFTLNSGSPEKTCSQVSSYSLEQ	SLGVLPFTLNS(0.007)GS(0.993)PEK	1
S	3	0.333266	0.000150301	105.46	0	1551	A0A8I5KX08	Kinase D-interacting substrate of 220 kDa	EMEGIRETSQVILRPSSSPNPTTIQNENLKS	ETSQVILRPS(0.333)S(0.333)S(0.333)PNPTTIQNENLK
S	3	0.333266	0.000150301	105.46	0	1552	A0A8I5KX08	Kinase D-interacting substrate of 220 kDa	MEGIRETSQVILRPSSSPNPTTIQNENLKSM	ETSQVILRPS(0.333)S(0.333)S(0.333)PNPTTIQNENLK
S	3	0.333266	0.000150301	105.46	0	1553	A0A8I5KX08	Kinase D-interacting substrate of 220 kDa	EGIRETSQVILRPSSSPNPTTIQNENLKSMT	ETSQVILRPS(0.333)S(0.333)S(0.333)PNPTTIQNENLK
S	2	0.980994	6.76969e-26	223.76	9165000	1361	A0A8I5KX08	Kinase D-interacting substrate of 220 kDa	GSGLRYQKLPSDEDESGTEESDNTPLLKDDK	LPSDEDES(0.981)GT(0.019)EESDNTPLLK	1
S	2	0.999993	0.00411651	98.754	7087100	810	A0A8I5KX08	Kinase D-interacting substrate of 220 kDa	TYRRRQMQRTITRQMSFDLTKLLVTEDWFSD	QMS(1)FDLTK	1
S	3	0.821138	4.57677e-07	136.18	20827000	1245	A0A8I5KX08	Kinase D-interacting substrate of 220 kDa	SQLEGGPGSTTISGRSSPHSTYYMGQSSSGG	S(0.821)S(0.178)PHS(0.001)TYYMGQSSSGGSIHSNLEQEK	1
S	3	0.841864	2.13721e-11	170.55	58950000	1246	A0A8I5KX08	Kinase D-interacting substrate of 220 kDa	QLEGGPGSTTISGRSSPHSTYYMGQSSSGGS	S(0.154)S(0.842)PHS(0.003)T(0.001)YYMGQSSSGGSIHSNLEQEK	1
S	2	0.97765	2.93077e-29	228.76	9662200	1516	A0A8I5KX08	Kinase D-interacting substrate of 220 kDa	NWPACQKAYNLNRTPSTVTLNNNSAPANRAN	TPS(0.978)T(0.022)VTLNNNSAPANR	1
S	3	0.489199	0.0421558	50.178	0	774	A0A8I5KX08	Kinase D-interacting substrate of 220 kDa	CSDTTGIQEDADRRVSQNSLGEMTKLGSKTA	VS(0.489)QNS(0.424)LGEMT(0.092)KLGS(0.786)KT(0.21)ALNR
S	3	0.785767	0.0421558	50.178	0	786	A0A8I5KX08	Kinase D-interacting substrate of 220 kDa	RRVSQNSLGEMTKLGSKTALNRRDTYRRRQM	VS(0.489)QNS(0.424)LGEMT(0.092)KLGS(0.786)KT(0.21)ALNR	2
S	2	0.999973	0.00163533	115.14	28303000	1066	E9PRF4	Histone-lysine N-methyltransferase SETDB1	MSVVTESSRNYGYNPSPVKPEGLRRPPSKTS	NYGYNPS(1)PVKPEGLR	1
S	2	0.882541	0.0401132	60.682	0	3	G3V2J5	Interleukin-11 receptor subunit alpha	_____________MSSSCSGLSRVLVAVATA	MSS(0.883)S(0.883)CS(0.23)GLS(0.005)R	2
S	2	0.882541	0.0401132	60.682	0	4	G3V2J5	Interleukin-11 receptor subunit alpha	____________MSSSCSGLSRVLVAVATAL	MSS(0.883)S(0.883)CS(0.23)GLS(0.005)R	2
S	2	0.885613	0.000183612	132.84	6755900	519	E7ERV5	Unconventional myosin-Va	GVSGVKPTGLRKRTSSIADEGTYTLDSILRQ	T(0.022)S(0.092)S(0.886)IADEGTYTLDSILR	1
S	2	0.999414	0.00150446	101.3	1982800	560	A0A8I5KTQ1	Myosin light chain kinase, smooth muscle;Myosin light chain kinase, smooth muscle, deglutamylated form	WQKTGNAVRAIGRLSSMAMISGLSGRKSSTG	LS(0.001)S(0.999)MAMISGLSGR	1
S	2	1	0.0124097	123.26	0	579	A0A8I5QJT4	Endoplasmic reticulum metallopeptidase 1	APEVSPRNPPHFRLISKEQTPWDSIKLTFEA	LIS(1)KEQTPWDSIK	1
S	2	0.861339	0.00020415	117.23	1728200	1058	A0A8I5KVF8	Cohesin subunit SA-2	SYRNSLLAGGDDDTMSVISGISSRGSTVRSK	NSLLAGGDDDT(0.083)MS(0.861)VIS(0.008)GIS(0.003)S(0.044)R	1
S	2	0.909528	4.94354e-07	136.96	3283400	1061	A0A8I5KVF8	Cohesin subunit SA-2	NSLLAGGDDDTMSVISGISSRGSTVRSKKSK	NSLLAGGDDDT(0.023)MS(0.001)VIS(0.91)GIS(0.063)S(0.004)R	1
S	2	0.854453	2.00845e-08	161.46	4731800	1064	A0A8I5KVF8	Cohesin subunit SA-2	LAGGDDDTMSVISGISSRGSTVRSKKSKPST	NSLLAGGDDDTMSVIS(0.007)GIS(0.854)S(0.139)R	1
S	2	0.460252	4.94354e-07	154.66	0	1065	A0A8I5KVF8	Cohesin subunit SA-2	AGGDDDTMSVISGISSRGSTVRSKKSKPSTG	NSLLAGGDDDTMSVIS(0.46)GIS(0.079)S(0.46)R
S	3	0.461766	0.0373751	49.001	0	82	H0Y4V9	La-related protein 4B	YRKKREEKFTSSQTQSPTPPKPPSPSFELGL	FT(0.012)S(0.041)S(0.045)QT(0.068)QS(0.462)PT(0.367)PPKPPS(0.578)PS(0.172)FELGLS(0.127)S(0.127)FPPLPGAAGNLK
S	3	0.577921	0.0373751	49.001	4350600	90	H0Y4V9	La-related protein 4B	FTSSQTQSPTPPKPPSPSFELGLSSFPPLPG	FT(0.012)S(0.041)S(0.045)QT(0.068)QS(0.462)PT(0.367)PPKPPS(0.578)PS(0.172)FELGLS(0.127)S(0.127)FPPLPGAAGNLK	2
S	3	0.998229	0.00554265	87.669	21633000	319	H0Y4V9	La-related protein 4B	PGAPRDQRRPAGGRPSPSAMGKRLSREQSTP	RPAGGRPS(0.998)PS(0.002)AMGK	1
S	2	0.99856	0.0056713	89.44	117870000	167	H0Y4V9	La-related protein 4B	VPASCAVSATYERSPSPAHLPDDPKVAEKQR	S(0.001)PS(0.999)PAHLPDDPK	1
S	3	0.99903	3.62651e-05	135.33	4488200	1382	A0A8I5KXV0	Copper-transporting ATPase 1	SEISVHVGIDDTSRNSPKLGLLDRIVNYSRA	SPSEISVHVGIDDTSRNS(0.999)PK	1
S	2	0.989812	6.87712e-67	291.02	11752000	357	A0A8I5KXV0	Copper-transporting ATPase 1	LYRVSITSEVESTSNSPSSSSLQKIPLNVVS	VSITSEVEST(0.004)S(0.001)NS(0.99)PS(0.004)S(0.001)SSLQK	1
S	2	0.790179	5.19236e-34	231.62	44950000	2160	H0Y465	Neurofibromin;Neurofibromin truncated	SEGYLAATYPTVGQTSPRARKSMSLDMGQPS	GSEGYLAATYPTVGQT(0.21)S(0.79)PR	1
S	3	0.920623	0.000465475	103.57	4059500	2242	H0Y465	Neurofibromin;Neurofibromin truncated	QRISSSQQHPHLRKVSVSESNVLLDEEVLTD	KVS(0.921)VS(0.059)ES(0.021)NVLLDEEVLTDPK	1
S	2	0.826538	0.000804364	121.92	2746700	2244	H0Y465	Neurofibromin;Neurofibromin truncated	ISSSQQHPHLRKVSVSESNVLLDEEVLTDPK	KVS(0.096)VS(0.827)ES(0.078)NVLLDEEVLTDPK	1
S	2	1	2.89722e-07	190.26	18260000	2188	H0Y465	Neurofibromin;Neurofibromin truncated	QPSQANTKKLLGTRKSFDHLISDTKAPKRQE	S(1)FDHLISDTK	1
S	2	0.811574	0.0162067	100.68	0	2166	H0Y465	Neurofibromin;Neurofibromin truncated	ATYPTVGQTSPRARKSMSLDMGQPSQANTKK	S(0.812)MS(0.188)LDMGQPSQANTK	1
S	2	0.580222	0.0130108	95.622	0	530	H0Y465	Neurofibromin;Neurofibromin truncated	GVCLQQRSNSGLATYSPPMGPVSERKGSMIS	SNS(0.002)GLAT(0.417)YS(0.58)PPMGPVSER	1
S	2	1	1.66148e-80	277.2	1301500000	1964	A0A8I5KWT8	Myosin-9	FVVPRRMARKGAGDGSDEEVDGKADGAEAKP	KGAGDGS(1)DEEVDGKADGAEAK	1
S	3	0.613811	0.0358676	56.247	14857000	1734	A0A8I5KWT8	Myosin-9	QAQQERDELADEIANSSGKGALALEEKRRLE	RQAQQERDELADEIANS(0.614)S(0.386)GK	1
S	2	0.953643	1.38119e-07	163	70006000	1735	A0A8I5KWT8	Myosin-9	AQQERDELADEIANSSGKGALALEEKRRLEA	QAQQERDELADEIANS(0.046)S(0.954)GK	1
S	3	0.941878	4.44903e-05	54.865	3193900	175	A0A8I5KWV3	Double-strand-break repair protein rad21 homolog	FGDFGMDDREIMREGSAFEDDDMLVSTTTSN	EGS(0.942)AFEDDDMLVS(0.034)T(0.012)T(0.005)T(0.002)S(0.002)NLLLESEQS(0.001)T(0.001)SNLNEK	1
S	3	0.934414	0.0228784	63.443	2381100	728	E9PKN0	Pre-mRNA cleavage complex 2 protein Pcf11	LKRPRYEDSDKPFVDSPASRFAGLDTNQRLT	YEDS(0.024)DKPFVDS(0.934)PAS(0.042)R	1
S	3	0.838199	0.00111965	66.426	2227700	311	A0A8I5QJ94	FK506-binding protein 15	GSDGHSVSSRDSAAPSPIPGADNLSADPVVS	DS(0.068)AAPS(0.838)PIPGADNLS(0.094)ADPVVSPPTSIPFK	1
S	4	0.930889	8.56088e-05	80.733	7986200	933	A0A8I5QJ94	FK506-binding protein 15	SSGQPQAPLNRERPESPMVPSEQVVEEAVPL	ERPES(0.931)PMVPS(0.069)EQVVEEAVPLPPQALTTSQDGHR	1
S	2	1	3.49538e-18	205.55	95585000	910	A0A8I5QJ94	FK506-binding protein 15	SEEEEEKAEERPRRPSQEQSASASSGQPQAP	RPS(1)QEQSASASSGQPQAPLNR	1
S	2	0.958073	1.25171e-11	183.21	16711000	346	A0A8I5QJ94	FK506-binding protein 15	IPFKSGEPALRTKSNSLSEQLAINTSPDAVK	S(0.042)NS(0.958)LSEQLAINTSPDAVK	1
S	2	0.93435	4.15676e-30	237.39	7231800	356	A0A8I5QJ94	FK506-binding protein 15	RTKSNSLSEQLAINTSPDAVKAKLISRMAKM	SNSLSEQLAINT(0.066)S(0.934)PDAVK	1
S	2	0.899925	0.00128242	104.55	14414000	1118	A0A8I5QJ94	FK506-binding protein 15	GAALRPSHHSQRSSLSGDEEDELFKGATLKA	S(0.02)S(0.08)LS(0.9)GDEEDELFK	1
S	2	1	0.00359168	133.42	6724700	279	A0A8I5KXR3	Histone-lysine N-methyltransferase 2A;MLL cleavage product N320;MLL cleavage product C180;Iron-responsive element-binding protein 2	FQQATKIKKLRAGKLSPLKSKFKTGKLQIGR	AGKLS(1)PLK	1
S	2	0.44436	2.64029e-15	191.66	0	3538	A0A8I5KXR3	Histone-lysine N-methyltransferase 2A;MLL cleavage product N320;MLL cleavage product C180	EQNKALSSAVQASPTSPGGSPSSPSSGQRSA	ALSSAVQASPT(0.303)S(0.444)PGGS(0.253)PS(0.854)S(0.136)PS(0.01)SGQR
S	2	0.853838	2.64029e-15	191.66	6672200	3544	A0A8I5KXR3	Histone-lysine N-methyltransferase 2A;MLL cleavage product N320;MLL cleavage product C180	SSAVQASPTSPGGSPSSPSSGQRSASPSVPG	ALSSAVQASPT(0.303)S(0.444)PGGS(0.253)PS(0.854)S(0.136)PS(0.01)SGQR	2
S	3	0.973891	0.000359115	89.011	3140200	1837	A0A8I5KXR3	Histone-lysine N-methyltransferase 2A;MLL cleavage product N320;MLL cleavage product C180	KIIPAPKPKGPGEPDSPTPLHPPTPPILSTD	GPGEPDS(0.974)PT(0.026)PLHPPTPPILSTDR	1
S	2	0.772985	1.30481e-08	165.78	5397100	3063	A0A8I5KXR3	Histone-lysine N-methyltransferase 2A;MLL cleavage product N320;MLL cleavage product C180	DLTRNSSTPGLQVPVSPTVPIQNQKYVPNST	NSSTPGLQVPVS(0.773)PT(0.227)VPIQNQK	1;2
S	3	0.418119	0.0296573	46.595	0	518	A0A8I5KXR3	Histone-lysine N-methyltransferase 2A;MLL cleavage product N320;MLL cleavage product C180	RSDTPEVHPPLPISQSPENESNDRRSRRYSV	S(0.046)DT(0.046)PEVHPPLPIS(0.245)QS(0.418)PENES(0.245)NDRR
S	2	0.996993	0.0140267	81.185	4656400	1858	A0A8I5KXR3	Histone-lysine N-methyltransferase 2A;MLL cleavage product N320;MLL cleavage product C180	PPTPPILSTDRSREDSPELNPPPGIEDNRQC	S(0.003)REDS(0.997)PELNPPPGIEDNR	1
S	2	0.998672	0.000698622	116.78	2512800	1119	A0A8I5KXR3	Histone-lysine N-methyltransferase 2A;MLL cleavage product N320;MLL cleavage product C180	ILSSMGNDDKSSIAGSEDAEPLAPPIKPIKP	S(0.001)S(0.001)IAGS(0.999)EDAEPLAPPIK	1
S	2	0.999534	3.94422e-07	163.62	26384000	2125	A0A8I5KXR3	Histone-lysine N-methyltransferase 2A;MLL cleavage product N320;MLL cleavage product C180	INSTVEHDENRTIAHSPTSFTESSSKESQNT	TIAHS(1)PTSFTESSSK	1
S	2	0.644594	1.28174e-05	150.91	3792300	243	A0A8I5KXR5	Protein TANC2	STNATAKDCSYGAVTSPTSTLESRDSGIIAT	DCSYGAVT(0.324)S(0.645)PT(0.023)S(0.007)T(0.002)LESR	1
S	2	0.86216	6.17201e-05	135.29	3198700	1541	A0A8I5KXR5	Protein TANC2	SPPSSPPHRDSAYISSSPLGSHQVFDFRSSS	DSAYIS(0.001)S(0.862)S(0.122)PLGS(0.015)HQVFDFR	1
S	3	0.384457	0.00354694	78.661	0	1542	A0A8I5KXR5	Protein TANC2	PPSSPPHRDSAYISSSPLGSHQVFDFRSSSS	DS(0.004)AY(0.038)IS(0.287)S(0.287)S(0.384)PLGSHQVFDFR
S	3	0.999967	0.00011155	134.34	10267000	1526	A0A8I5KXR5	Protein TANC2	LQTEARPSQGLPVIQSPPSSPPHRDSAYISS	PSQGLPVIQS(1)PPS(0.809)S(0.191)PPHR	2
S	3	0.80926	0.00011155	134.34	6443500	1529	A0A8I5KXR5	Protein TANC2	EARPSQGLPVIQSPPSSPPHRDSAYISSSPL	PSQGLPVIQS(1)PPS(0.809)S(0.191)PPHR	2
S	2	0.962403	0.000861042	127.49	3823000	1530	A0A8I5KXR5	Protein TANC2	ARPSQGLPVIQSPPSSPPHRDSAYISSSPLG	PSQGLPVIQS(0.719)PPS(0.318)S(0.962)PPHR	2
S	3	0.979904	0.00469461	82.578	7508700	84	A0A8I5KXR5		SEGMQHIRIMEGMSRSLPSSPLLTHQSISVR	S(0.98)LPS(0.15)S(0.77)PLLT(0.099)HQS(0.001)ISVR	1;2
S	3	0.807742	0.00536107	73.833	5321000	88	A0A8I5KXR5		QHIRIMEGMSRSLPSSPLLTHQSISVRLQPV	S(0.008)LPS(0.184)S(0.808)PLLTHQSISVR	1;2
S	3	0.922691	1.75128e-05	123.36	10223000	1644	A0A8I5KXR5	Protein TANC2	SPPAESMSVYRSQSGSPVRYQQETSVSQLPG	S(0.01)QS(0.037)GS(0.923)PVRY(0.03)QQETSVSQLPGRPK	1
S	2	0.548038	0.00206646	99.344	3637100	1823	A0A8I5KXR5	Protein TANC2	SYYPVCHSKLDLERSSSQLGSPDVSHLIRRP	S(0.11)S(0.548)S(0.342)QLGSPDVSHLIR	1
S	2	0.956232	1.35983e-05	152.94	6652300	312	A0A8I5KXR5	Protein TANC2	SCLYRVDENMTASTYSLNKIPERNLETVLSQ	VDENMTAS(0.029)T(0.015)YS(0.956)LNK	1
S	2	0.752042	0.00604576	81.656	1320500	75	A0A8I5KYU4	Proto-oncogene tyrosine-protein kinase Src	EPKLFGGFNSSDTVTSPQRAGPLAGGVTTFV	LFGGFNSSDT(0.001)VT(0.247)S(0.752)PQR	1
S	4	1	0.000216626	86.073	32050000	17	A0A8I5KYU4	Proto-oncogene tyrosine-protein kinase Src	GSNKSKPKDASQRRRSLEPAENVHGAGGGAF	RRS(1)LEPAENVHGAGGGAFPASQTPSK	1
S	2	0.802365	0.0223655	71.153	2796800	1947	A0A8I5KZ38	Myosin-10	STLKNRLRRGGPISFSSSRSGRRQLHLEGAS	GGPIS(0.017)FS(0.802)S(0.114)S(0.066)R	1
S	2	1	1.9636e-110	351.15	150830000	1966	A0A8I5KZ38	Myosin-10	SGRRQLHLEGASLELSDDDTESKTSDVNETQ	QLHLEGASLELS(1)DDDTESK	1
S	4	0.594667	0.010548	54.097	1386000	63	B0QY68	SUN domain-containing protein 2	SNMKRLSPAPQLGPSSDAHTSYYSESLVHES	RLS(0.004)PAPQLGPS(0.349)S(0.595)DAHT(0.019)S(0.008)Y(0.007)Y(0.002)S(0.008)ES(0.008)LVHES(0.001)WFPPR	1
S	2	0.997954	3.90346e-05	108.57	7770400	12	B0QY68	SUN domain-containing protein 2	____MSRRSQRLTRYSQGDDDGSSSSGGSSV	YS(0.998)QGDDDGS(0.001)S(0.001)SSGGSSVAGSQSTLFK	1
S	3	0.930511	2.93538e-05	82.726	31041000	38	B0QY68	SUN domain-containing protein 2	GGSSVAGSQSTLFKDSPLRTLKRKSSNMKRL	YSQGDDDGSSSSGGSSVAGS(0.027)QS(0.021)T(0.021)LFKDS(0.931)PLR	1
S	2	0.99985	0.00141194	113.76	3515900	902	Q8TEK3	Histone-lysine N-methyltransferase, H3 lysine-79 specific	SVVLPSRAERARSTPSPVLQPRDPSSTLEKQ	ARS(0.118)T(0.882)PS(1)PVLQPR
S	3	0.780386	0.0204774	67.646	5766100	1213	Q8TEK3	Histone-lysine N-methyltransferase, H3 lysine-79 specific	ARIERKIATISLESKSPPKTLENGGGLAGRK	IATIS(0.003)LES(0.217)KS(0.78)PPK	1
S	3	0.997873	0.0138626	63.998	3385300	834	Q8TEK3	Histone-lysine N-methyltransferase, H3 lysine-79 specific	VPGSMKLSPQDPRPLSPGALQLAGEKSSEKG	LS(0.002)PQDPRPLS(0.998)PGALQLAGEK	1
S	3	0.885035	1.3028e-24	216.19	0	448	Q8TEK3	Histone-lysine N-methyltransferase, H3 lysine-79 specific	LDALHAQTVSQTAASSPQDAYRSPHSPFYQL	NQTALDALHAQTVSQTAAS(0.11)S(0.885)PQDAY(0.005)R	1
S	2	0.993495	0.0286672	78.501	6920800	1001	Q8TEK3	Histone-lysine N-methyltransferase, H3 lysine-79 specific	QHPLLLAQPRNSLPASPAHQLSSSPRLGGAA	NS(0.001)LPAS(0.993)PAHQLS(0.077)S(0.063)S(0.864)PR	2
S	2	0.86435	0.0286672	78.501	6920800	1009	Q8TEK3	Histone-lysine N-methyltransferase, H3 lysine-79 specific	PRNSLPASPAHQLSSSPRLGGAAQGPLPEAS	NS(0.001)LPAS(0.993)PAHQLS(0.077)S(0.063)S(0.864)PR	2
S	3	0.835969	0.00249405	87.668	11135000	1153	Q8TEK3	Histone-lysine N-methyltransferase, H3 lysine-79 specific	LEITAISSPETSLKSSPVPYQDHDQPPVLKK	S(0.164)S(0.836)PVPYQDHDQPPVLK	1
S	2	0.996024	0.0290587	64.104	820570	1246	Q8TEK3	Histone-lysine N-methyltransferase, H3 lysine-79 specific	PAGEPVNSSKWKSTFSPISDIGLAKSADSPL	S(0.002)T(0.002)FS(0.996)PIS(0.001)DIGLAK	1
S	2	1	1.90711e-07	161.75	14086000	374	Q8TEK3	Histone-lysine N-methyltransferase, H3 lysine-79 specific	GPEGKVAGPADAPMDSGAEEEKAGAATVKKP	VAGPADAPMDS(1)GAEEEK	1
S	2	1	0.0110004	101.65	0	297	Q8TEK3	Histone-lysine N-methyltransferase, H3 lysine-79 specific	RNLSDIGTIMRVVELSPLKGSVSWTGKPVSY	VVELS(1)PLK	1
S	2	0.401443	0.0124677	63.69	0	902	A0A8J8YVX4	Outer dense fiber protein 2	YANVFGDGPYSTFLTSSPIRSRSPPA_____	SSYANVFGDGPY(0.001)S(0.013)T(0.013)FLT(0.318)S(0.401)S(0.254)PIR
S	2	0.999992	0.025078	68.893	1616700	608	H0Y589	Histone lysine demethylase PHF8	KSRPKKKKNSDDAPWSPKARVTPTLPKQDRP	NSDDAPWS(1)PK	1
S	2	0.999999	0.00863804	80.737	16336000	191	K7EKH8	ELKS/Rab6-interacting/CAST family member 1;ERC protein 2	DSKLGSSMNSIKTFWSPELKKERVLRKEEAA;ESKLSSSMNSIKTFWSPELKKERALRKDEAS	TFWS(1)PELKK	1
S	3	0.949267	2.03369e-06	95.557	2560600	55	K7EKH8	ELKS/Rab6-interacting/CAST family member 1	GSSGSSVGGGSGKTLSMENIQSLNAAYATSG	T(0.051)LS(0.949)MENIQSLNAAYATSGPMYLSDHENVGSETPK	1
S	2	1	0.00205216	133.42	9458200	408	A0A8J9C4H3	Golgin subfamily B member 1	GQELQSACDALKDQNSKLLQDKNEQAVQSAQ	DQNS(1)KLLQDK	1
S	2	0.861284	0.0170339	81.448	0	914	A0A8J9C4H3	Golgin subfamily B member 1	QTIEEKDQQVTEISFSMTEKMVQLNEEKFSL	DQQVT(0.007)EIS(0.133)FS(0.861)MT(0.999)EK	2
S	3	0.436059	0.00694313	81.854	0	138	A0A8J9C4H3	Golgin subfamily B member 1	PTEPQSEEQLSKHDKSSTEEEMEIEKIKHKL	HDKS(0.436)S(0.436)T(0.128)EEEMEIEK
S	3	0.436059	0.00694313	81.854	0	139	A0A8J9C4H3	Golgin subfamily B member 1	TEPQSEEQLSKHDKSSTEEEMEIEKIKHKLQ	HDKS(0.436)S(0.436)T(0.128)EEEMEIEK
S	2	0.953186	0.000418449	89.311	2383600	3015	A0A8J9C4H3	Golgin subfamily B member 1	SSQTQPLKVQYQRQASPETSASPDGSQNLVY	QAS(0.953)PET(0.046)S(0.001)ASPDGSQNLVYETELLR	1
S	2	0.98132	0.00119794	110.04	5817600	2877	A0A8J9C4H3	Golgin subfamily B member 1	KSEEGKQRSAAQPSTSPAEVQSLKKAMSSLQ	SAAQPS(0.004)T(0.012)S(0.981)PAEVQS(0.002)LK	1
S	3	0.8983	0.0155689	64.726	34795000	116	A0A8J9G8U8	Piwi-like protein 3	DLVVNTRQDMKHVKDSKTGSEGTVVQLLANH	DS(0.898)KT(0.069)GS(0.034)EGT(0.999)VVQLLANHFRVIS(1)R	3
S	3	0.999996	0.0155689	64.726	34795000	136	A0A8J9G8U8	Piwi-like protein 3	EGTVVQLLANHFRVISRPQWVAYKYNVDYKP	DS(0.898)KT(0.069)GS(0.034)EGT(0.999)VVQLLANHFRVIS(1)R	3
S	4	0.946524	0.000563418	86.189	24048000	226	J3KR33	Mediator of RNA polymerase II transcription subunit 19	RKRKKKEKKKKKNRHSPDHPGMGSSQASSSS	NRHS(0.947)PDHPGMGS(0.01)S(0.043)QASSSSSLR	1
S	3	1	0.000315964	118.24	8311200	249	A0MZ66	Shootin-1	FAQEMFIEQNKLKRQSHLLLQSSIPDQQLLK	RQS(1)HLLLQSSIPDQQLLK	1
S	2	0.995582	1.76358e-80	310.98	22311000	494	A0MZ66	Shootin-1	RILRRRKVTAEADSSSPTGILATSESKSMPV	VTAEADSS(0.004)S(0.996)PTGILATSESK	1
S	4	0.899727	0.0296049	53.197	11847000	303	A2A274		PLPCAGPDGSPVGSRSGMATICNMGAEIGAT	S(0.9)GMAT(0.1)ICNMGAEIGAT(0.021)T(0.05)S(0.129)VFPY(0.801)NHR	2
S	3	1	4.65275e-18	56.569	260400000	16	A2A2D0	Stathmin	MASSDIQVKELEKRASGQAFELILSPRSKES	RAS(1)GQAFELILS(1)PR	1;2
S	3	1	4.65275e-18	56.569	76569000	25	A2A2D0	Stathmin	ELEKRASGQAFELILSPRSKESVPEFPLSPP	RAS(1)GQAFELILS(1)PR	1;2
S	3	1	1.33726e-23	156.72	174760000	38	A2A2D0	Stathmin	ILSPRSKESVPEFPLSPPKKKDLSLEEIQKK	ESVPEFPLS(1)PPKK	1
S	2	0.948178	0.000317883	136.24	0	89	A2A2G5	Gamma-glutamyltransferase 7;Gamma-glutamyltransferase 7 heavy chain;Gamma-glutamyltransferase 7 light chain	DPDSFLKSARLQRLPSSSSEMGSQDGSPLRE	LPS(0.948)S(0.02)S(0.028)S(0.005)EMGSQDGSPLR	1
S	2	1	0.000158398	82.515	18535000	17	H7C5M1	RNA-binding protein 34	VRMALEGMSKRKRKRSVQEGENPDDGVRGSP	S(1)VQEGENPDDGVR	1
S	2	0.998059	0.000926967	65.097	23582000	31	H7C5M1	RNA-binding protein 34	RSVQEGENPDDGVRGSPPEDYRLGQVASSLF	S(0.002)VQEGENPDDGVRGS(0.998)PPEDYR	1
S	2	0.406563	0.000410949	125.33	0	414	A2A2Y4	FERM domain-containing protein 3	GVPLPKEENISAPLISSSPVKAAREYEDPPS	EENISAPLIS(0.407)S(0.407)S(0.187)PVK
S	2	0.406563	0.000410949	125.33	0	415	A2A2Y4	FERM domain-containing protein 3	VPLPKEENISAPLISSSPVKAAREYEDPPSE	EENISAPLIS(0.407)S(0.407)S(0.187)PVK
S	2	0.847896	0.000442002	104.41	39485000	405	A2A3N6	Putative PIP5K1A and PSMD4-like protein;Phosphatidylinositol 4-phosphate 5-kinase type-1 alpha	RFMCNTVFKKIPLKPSPSKKFRSGSSFSRRA;RFMCNTVFKKIPLKPSPSKKLRSGSSFSQRA	KIPLKPS(0.848)PS(0.152)K	1
S	3	0.763448	0.00572162	89.44	6033500	407	A2A3N6	Putative PIP5K1A and PSMD4-like protein;Phosphatidylinositol 4-phosphate 5-kinase type-1 alpha	MCNTVFKKIPLKPSPSKKFRSGSSFSRRAGS;MCNTVFKKIPLKPSPSKKLRSGSSFSQRAGS	KIPLKPS(0.237)PS(0.763)K	1
S	4	0.782996	0.00817998	73.918	37851000	49	A2AB27	Guanine nucleotide-binding protein-like 1	SRSGSRERREEQTDTSDGESVTHHIRRLNQQ	REEQT(0.001)DT(0.212)S(0.783)DGES(0.003)VT(0.001)HHIR	1
S	2	1	3.23665e-13	190.37	19289000	62	A2RU67	Uncharacterized protein KIAA1467	VKNGKSPLGEAPEPDSDAEVAEAAKPHLSEV	SPLGEAPEPDS(1)DAEVAEAAK	1
S	2	0.709641	0.0256583	68.189	0	820	A2RUB6	Coiled-coil domain-containing protein 66	RTQQTQNTLHLPLKNSSYERENLISGSNQTE	NRT(0.252)QQT(0.456)QNT(0.292)LHLPLKNS(0.71)S(0.645)Y(0.645)ER	3
S	2	0.645178	0.0256583	68.189	0	821	A2RUB6	Coiled-coil domain-containing protein 66	TQQTQNTLHLPLKNSSYERENLISGSNQTEL	NRT(0.252)QQT(0.456)QNT(0.292)LHLPLKNS(0.71)S(0.645)Y(0.645)ER	3
S	3	0.946639	8.94433e-05	111.65	1509900	697	A3KN83	Protein strawberry notch homolog 1	GIDLTAPSNNSSPRDSPCKENKIKKRKGEEI	LYSLLGIDLTAPS(0.018)NNS(0.018)S(0.018)PRDS(0.947)PCK	1
S	3	0.857353	3.48261e-09	107.58	2912800	815	A3KN83	Protein strawberry notch homolog 1	IQSALLASGLGSKRPSFSSTPVISPAPNSTP	RPS(0.857)FS(0.059)S(0.023)T(0.023)PVIS(0.037)PAPNSTPANSNTNSNSSLITSQDAVER	1
S	2	0.991802	0.0208663	76.1	3968000	214	A3KN83	Protein strawberry notch homolog 1	EGARMWINDMKMRSFSPTMKVPVVKEDDEPE	SFS(0.992)PT(0.008)MK	1
S	2	0.999596	0.000609438	112.44	1430600	794	A3KN83	Protein strawberry notch homolog 1	IRKDHKKNKEKKKKKSIDPDSIQSALLASGL	S(1)IDPDSIQSALLASGLGSK	1
S	2	0.998399	0.0104939	72.489	2512100	202	A4D2B0	Metallo-beta-lactamase domain-containing protein 1	VVVAGDVFERDGDEDSWQALSEDPAAQERSR	DGDEDS(0.998)WQALS(0.002)EDPAAQER	1
S	3	0.998408	0.00182776	100.18	73731000	68	A6NCC9	Protein TSSC4	SDNGGFKRPLAPSGRSPVEGLGRAHRSPASP	RPLAPS(0.002)GRS(0.998)PVEGLGR	1
S	3	0.738602	0.00184791	83.247	1719500	79	A6NCC9	Protein TSSC4	PSGRSPVEGLGRAHRSPASPRVPPVPDYVAH	S(0.739)PAS(0.261)PRVPPVPDYVAHPER	1
S	3	0.999807	0.0197117	64.244	6439400	58	K7EKG0	Protein FAM83G	EQVANGPTPPPRRQLSAPHITRGTFVGPQGG	RQLS(1)APHITR	1
S	2	0.994227	4.32924e-06	143	71669000	76	A6NL93	Non-histone chromosomal protein HMG-14	KEDLPAENGETKTEESPASDEAGEKEAKSD_	EDLPAENGETKT(0.005)EES(0.994)PAS(1)DEAGEK	1;2
S	2	1	9.87486e-08	143	73321000	79	A6NL93	Non-histone chromosomal protein HMG-14	LPAENGETKTEESPASDEAGEKEAKSD____	EDLPAENGETKT(0.005)EES(0.994)PAS(1)DEAGEK	1;2
S	2	0.997152	2.13599e-22	218.28	18679000	10	A6NFI3	Zinc finger protein 316	______MAALHTTPDSPAAQLERAEDGSECD	AALHTT(0.003)PDS(0.997)PAAQLER	1
S	2	0.996504	0.00560134	87.669	55152000	81	H3BMT0	Hematological and neurological expressed 1-like protein	QHLNPPGGKTSDIFGSPVTATSRLAHPNKPK	TSDIFGS(0.997)PVT(0.001)AT(0.002)S(0.001)R	1
S	3	0.870962	0.000211	105.25	3770000	425	A6NGY7	Protein bicaudal C homolog 1	KPTMTTTYEGSSMSLSRSNSREHLGGGSESD	ANHVSYKPTMTTTYEGSS(0.001)MS(0.128)LS(0.871)R	1
S	2	0.996844	0.00194199	86.959	12490000	462	A6NGY7	Protein bicaudal C homolog 1	GIGPGSHSEFAASIGSPKRKQNKSSERCVLC	NGIGPGSHSEFAAS(0.003)IGS(0.997)PK	1
S	3	0.793542	2.75872e-05	123.6	51631000	238	A6NGY7	Protein bicaudal C homolog 1	NHGDPSIQTSGSEQTSPKSSPTEGCNDAFVE	VLSANHGDPSIQTS(0.001)GS(0.012)EQT(0.194)S(0.794)PK	1
S	3	0.895629	1.14915e-08	107.95	10062000	776	A6NHN7	Zinc finger MYM-type protein 3	NLDTQSGPESLLNSQSPESKPQTPSQTKVEN	FYSQQNQPNLDTQSGPES(0.001)LLNS(0.04)QS(0.896)PES(0.056)KPQT(0.005)PS(0.002)QT(0.001)K	1
S	3	0.499881	0.00795159	66.893	0	213	A6NHN7	Zinc finger MYM-type protein 3	TLGDGINSSQTKPGGSSPPAHPSLPGDGLTA	PGGS(0.5)S(0.5)PPAHPSLPGDGLTAK
S	3	0.499881	0.00795159	66.893	0	214	A6NHN7	Zinc finger MYM-type protein 3	LGDGINSSQTKPGGSSPPAHPSLPGDGLTAK	PGGS(0.5)S(0.5)PPAHPSLPGDGLTAK
S	3	0.983766	0.000830371	107.74	24306000	466	A6NHN7	Zinc finger MYM-type protein 3	NCCDQCGAYIYTKTGSPGPELLFHEGQQKRF	T(0.016)GS(0.984)PGPELLFHEGQQK	1
S	2	0.599865	0.00233894	112.44	14706000	153	A6NHT5	Homeobox protein HMX3	ALLRDSSPASGTDRDSPEPLLKADPDHKELD	DS(0.185)S(0.185)PAS(0.008)GT(0.022)DRDS(0.6)PEPLLK	1
S	3	0.940287	1.14492e-07	159.5	13318000	180	A6NHT5	Homeobox protein HMX3	KELDSKSPDEIILEESDSEESKKEGEAAPGA	SPDEIILEES(0.94)DS(0.039)EES(0.02)KK	1
S	2	0.694567	0.00431844	91.969	751350	307	H0YEJ7	Rho GTPase-activating protein 42	PSSSNGQKSLGLWTTSPESSSREDATKTDAE	SLGLWT(0.013)T(0.185)S(0.695)PES(0.05)S(0.05)S(0.008)R	1
S	3	0.62648	0.000327038	82.918	3559400	913	A6NIT2	Phosphorylase b kinase regulatory subunit alpha, skeletal muscle isoform	LLHHILSGKEFGVERSVRPTDSNVSPAISIH	S(0.626)VRPT(0.367)DS(0.005)NVS(0.002)PAISIHEIGAVGATK	1
S	2	1	2.78771e-07	161.48	26020000	97	A6NJA2	Ubiquitin carboxyl-terminal hydrolase;Ubiquitin carboxyl-terminal hydrolase 14	ELKDALKRYAGALRASGEMASAQYITAALRD	AS(1)GEMASAQYITAALR	1
S	3	0.98521	0.0429616	45.825	1574400	20	A6NJG2	Ankyrin repeat domain-containing protein SOWAHD	GGAANRAPTASLAPTSQSLRCAPQPRPSRAD	APT(0.001)AS(0.053)LAPT(0.963)S(0.985)QS(0.998)LR
S	3	0.997902	0.0429616	45.825	1574400	22	A6NJG2	Ankyrin repeat domain-containing protein SOWAHD	AANRAPTASLAPTSQSLRCAPQPRPSRADTG	APT(0.001)AS(0.053)LAPT(0.963)S(0.985)QS(0.998)LR
S	3	0.939922	0.0268578	52.09	12437000	463	A6NKB5	Pecanex-like protein 2	GNGSERTPERLKTRVSTNQCSGYGSGEGGNA	LKT(0.039)RVS(0.94)T(0.94)NQCS(0.97)GY(0.963)GS(0.149)GEGGNAIK	4
S	3	0.969649	0.0268578	52.09	12437000	468	A6NKB5	Pecanex-like protein 2	RTPERLKTRVSTNQCSGYGSGEGGNAIKDHS	LKT(0.039)RVS(0.94)T(0.94)NQCS(0.97)GY(0.963)GS(0.149)GEGGNAIK	4
S	2	0.958906	4.68996e-06	166.79	18220000	7	A6NKB8	Aminopeptidase B	_________MASGEHSPGSGAARRPLHSAQA	AS(0.001)GEHS(0.959)PGS(0.04)GAAR	1
S	2	0.999972	2.05229e-26	225.39	24775000	356	F8WC89	SAC3 domain-containing protein 1	VVMAEEEDEGTDRPGSPA_____________	TLEEVVMAEEEDEGTDRPGS(1)PA	1
S	3	0.992971	0.0405216	49.216	0	181	A6NLX3	Speedy protein E4	SDMEEDNQAPKQDIFSFLYGKNYSQRPLFHK	QDIFS(0.993)FLY(0.192)GKNY(0.827)S(0.988)QR	3
S	3	0.987939	0.0405216	49.216	0	189	A6NLX3	Speedy protein E4	APKQDIFSFLYGKNYSQRPLFHKLRYQLLCS	QDIFS(0.993)FLY(0.192)GKNY(0.827)S(0.988)QR	3
S	2	0.999995	0.000201935	146.67	26286000	21	H3BQ52	cAMP-regulated phosphoprotein 19;Alpha-endosulfine	PEAASAEEQKQKYFDSGDYNMAKAKMKNKQL	YFDS(1)GDYNMAK	1
S	3	0.628156	0.0163885	50.413	8114800	286	A6NMT0	Homeobox protein DBX1	KGPGNEEEEEGPGSPSHRLAYHASSDPQHLR	GPGNEEEEEGPGS(0.069)PS(0.628)HRLAY(0.186)HAS(0.058)S(0.058)DPQHLRDPR	1
S	3	1	0.0051868	79.514	1709900	1573	A6NNK5	Tumor suppressor p53-binding protein 1	GPYEAVTPLTKAADISLDNLVEGKRKRRSNV	AADIS(1)LDNLVEGKR	1
S	2	0.997568	3.1678e-08	150.13	6021800	732	A6NNK5	Tumor suppressor p53-binding protein 1	CSEAMEVETSVISIDSPQKLAILDQELEHKE	ECSEAMEVETSVIS(0.002)IDS(0.998)PQK	1
S	3	0.238872	0.0178462	57.39	0	207	A6NNK5	Tumor suppressor p53-binding protein 1	PYEVDKEQLQSVTTNSGYTRLSDVDANTAIK	EQLQS(0.009)VT(0.062)T(0.062)NS(0.239)GY(0.207)T(0.184)RLS(0.184)DVDANT(0.055)AIK
S	3	0.907851	2.80019e-09	116.92	11341000	292	A6NNK5	Tumor suppressor p53-binding protein 1	AMEAKEQLSAQELMESGLQIQKSPEPEVLST	EQLSAQELMES(0.908)GLQIQKS(0.089)PEPEVLS(0.002)T(0.001)QEDLFDQSNK	1
S	2	1	3.84523e-34	235.45	54195000	299	A6NNK5	Tumor suppressor p53-binding protein 1	LSAQELMESGLQIQKSPEPEVLSTQEDLFDQ	S(1)PEPEVLSTQEDLFDQSNK	1
S	2	0.980055	0.00608595	72.09	2658200	1381	A6NNK5	Tumor suppressor p53-binding protein 1	LRETAVPGPLGIEDISPNLSPDDKSFSRVVP	ET(0.002)AVPGPLGIEDIS(0.98)PNLS(0.018)PDDK	1
S	2	0.999704	2.36793e-06	137.72	6584500	1385	A6NNK5	Tumor suppressor p53-binding protein 1	AVPGPLGIEDISPNLSPDDKSFSRVVPRVPD	ETAVPGPLGIEDISPNLS(1)PDDK	1
S	3	0.999492	0.00159676	76.241	3251300	585	A6NNK5	Tumor suppressor p53-binding protein 1	DSILMNPAQDGEVQLSQNDDKTKGDDTDTRD	FVPAENDS(0.001)ILMNPAQDGEVQLS(0.999)QNDDK	1
S	3	0.921049	8.46415e-19	160.64	75702000	1073	A6NNK5	Tumor suppressor p53-binding protein 1	PPTTPIRGNLLHFPSSQGEEEKEKLEGDHTI	GNLLHFPS(0.079)S(0.921)QGEEEK	1;2
S	2	0.999999	8.49378e-17	204.05	20007000	227	A6NNK5	Tumor suppressor p53-binding protein 1	LSDVDANTAIKHEEQSNEDIPIAEQSSKDIP	HEEQS(1)NEDIPIAEQSSK	1
S	2	0.999998	4.11714e-59	254.79	135590000	557	A6NNK5	Tumor suppressor p53-binding protein 1	DEDGENTQIEDTEPMSPVLNSKFVPAENDSI	IDEDGENTQIEDTEPMS(1)PVLNSK	1
S	3	0.918294	0.042414	67.326	10413000	1628	A6NNK5	Tumor suppressor p53-binding protein 1	RASMGVLSGKRKLITSEEERSPAKRGRKSAT	KLIT(0.85)S(0.918)EEERS(0.232)PAK	2
S	2	0.999999	8.71219e-05	162.88	74499000	1633	A6NNK5	Tumor suppressor p53-binding protein 1	VLSGKRKLITSEEERSPAKRGRKSATVKPGA	LITSEEERS(1)PAK	1
S	2	0.910952	0.000309863	117.48	27282000	530	A6NNK5	Tumor suppressor p53-binding protein 1	GDSCKLMLSTSEYSQSPKMESLSSHRIDEDG	LMLST(0.005)SEY(0.014)S(0.069)QS(0.911)PK	1
S	2	0.911412	4.26575e-05	130.37	66463000	1118	A6NNK5	Tumor suppressor p53-binding protein 1	DPVSPASQKMVIQGPSSPQGEAMVTDVLEDQ	MVIQGPS(0.911)S(0.089)PQGEAMVTDVLEDQK	1
S	2	0.974735	5.52134e-09	159.54	26793000	1119	A6NNK5	Tumor suppressor p53-binding protein 1	PVSPASQKMVIQGPSSPQGEAMVTDVLEDQK	MVIQGPS(0.025)S(0.975)PQGEAMVTDVLEDQK	1
S	2	0.999977	3.41752e-10	187.56	37507000	1033	A6NNK5	Tumor suppressor p53-binding protein 1	GERKNGSTAVAESVASPQKTMSVLSCICEAR	NGSTAVAESVAS(1)PQK	1
S	2	0.999999	0.00205544	86.756	18471000	505	A6NNK5	Tumor suppressor p53-binding protein 1	LTVECSKTSEIEPKNSPEDLGLSLTGDSCKL	NS(1)PEDLGLSLTGDSCK	1
S	2	1	2.76596e-11	166.21	197310000	1099	A6NNK5	Tumor suppressor p53-binding protein 1	GDHTIRQSQQPMKPISPVKDPVSPASQKMVI	PIS(1)PVKDPVS(1)PASQK	1;2
S	2	0.999734	1.08906e-05	166.21	152780000	1106	A6NNK5	Tumor suppressor p53-binding protein 1	SQQPMKPISPVKDPVSPASQKMVIQGPSSPQ	PIS(1)PVKDPVS(1)PASQK	2
S	2	0.999987	5.00259e-12	160.43	11066000	403	A6NNK5	Tumor suppressor p53-binding protein 1	EQEGRQDKPMDTSVLSEEGGEPFQKKLQSGE	PMDTSVLS(1)EEGGEPFQK	1
S	3	0.541723	9.46598e-06	84.665	26496000	1415	A6NNK5	Tumor suppressor p53-binding protein 1	DSTRRTDVGAGALRRSDSPEIPFQAAAGPSD	S(0.542)DS(0.458)PEIPFQAAAGPSDGLDASSPGNSFVGLR	1
S	3	0.906634	2.50139e-06	93.691	40309000	1417	A6NNK5	Tumor suppressor p53-binding protein 1	TRRTDVGAGALRRSDSPEIPFQAAAGPSDGL	RS(0.093)DS(0.907)PEIPFQAAAGPSDGLDASSPGNSFVGLR	1
S	2	1	9.34157e-05	168.22	14027000	270	A6NNK5	Tumor suppressor p53-binding protein 1	KEQNPPPARSEDMPFSPKASVAAMEAKEQLS	SEDMPFS(1)PK	1
S	3	0.492956	0.000520999	87.228	0	835	A6NNK5	Tumor suppressor p53-binding protein 1	DLKSGTAETEPVEQDSSQPSLPLVRADDPLR	S(0.007)GT(0.003)AETEPVEQDS(0.493)S(0.493)QPS(0.004)LPLVR
S	2	0.919661	1.98058e-44	250.39	26395000	836	A6NNK5	Tumor suppressor p53-binding protein 1	LKSGTAETEPVEQDSSQPSLPLVRADDPLRL	SGTAETEPVEQDS(0.08)S(0.92)QPSLPLVR	1
S	2	0.657095	6.87691e-06	140.56	0	1590	A6NNK5	Tumor suppressor p53-binding protein 1	DNLVEGKRKRRSNVSSPATPTASSSSSTTPT	SNVS(0.343)S(0.657)PATPTASSSSSTTPTR	1
S	2	0.312163	0.000353144	117.55	0	1600	A6NNK5	Tumor suppressor p53-binding protein 1	RSNVSSPATPTASSSSSTTPTRKITESPRAS	SNVSSPATPTAS(0.012)S(0.012)S(0.105)S(0.312)S(0.312)T(0.105)T(0.105)PT(0.036)RK
S	2	0.312163	6.96163e-07	117.55	0	1601	A6NNK5	Tumor suppressor p53-binding protein 1	SNVSSPATPTASSSSSTTPTRKITESPRASM	SNVSSPATPTAS(0.012)S(0.012)S(0.105)S(0.312)S(0.312)T(0.105)T(0.105)PT(0.036)RK
S	2	0.787721	3.25841e-07	159.4	130150000	385	A6NNK5	Tumor suppressor p53-binding protein 1	PSPDAFRSTPFIVPSSPTEQEGRQDKPMDTS	STPFIVPS(0.022)S(0.788)PT(0.19)EQEGR	1
S	2	1	0.000937084	132.88	4164700	814	A6NNK5	Tumor suppressor p53-binding protein 1	IEPCAENRLDTKEEKSVEYEGDLKSGTAETE	S(1)VEYEGDLK	1
S	3	0.995623	0.000637284	106.36	7743900	1322	A6NNK5	Tumor suppressor p53-binding protein 1	ISSFSSKASSLHRTSSGTSLSAMHSSGSSGK	TS(0.002)S(0.996)GT(0.002)SLSAMHSSGSSGK	1
S	2	0.951744	9.2971e-18	192.24	4393900	124	A6NNK5	Tumor suppressor p53-binding protein 1	ISQVIEQLPQPNRTSSVLGMSVESAPAVEEE	T(0.024)S(0.024)S(0.952)VLGMSVESAPAVEEEK	1
S	3	0.475653	0.00173	99.964	0	463	A6PW57	Phosphatidylinositol 4-phosphate 5-kinase type-1 alpha	SKKFRSGSSFSRRAGSSGNSCITYQPSVSGE	AGS(0.476)S(0.476)GNS(0.049)CITYQPSVSGEHK
S	3	0.475653	0.00173	99.964	0	464	A6PW57	Phosphatidylinositol 4-phosphate 5-kinase type-1 alpha	KKFRSGSSFSRRAGSSGNSCITYQPSVSGEH	AGS(0.476)S(0.476)GNS(0.049)CITYQPSVSGEHK
S	2	0.99995	1.55241e-16	203.05	6984500	166	A7UKX8	E3 ubiquitin-protein ligase Mdm2	HLVSRPSTSSRRRAISETEENSDELSGERQR	AIS(1)ETEENSDELSGER	1
S	3	0.329317	9.41598e-07	130.8	0	322	A8CG34	Nuclear envelope pore membrane protein POM 121C	QIFLDGQENKRRRHDSSGSGHSAFEPLVASG	HDS(0.329)S(0.329)GS(0.079)GHS(0.263)AFEPLVASGVPASFVPK
S	3	0.329317	9.41598e-07	130.8	0	323	A8CG34	Nuclear envelope pore membrane protein POM 121C	IFLDGQENKRRRHDSSGSGHSAFEPLVASGV	HDS(0.329)S(0.329)GS(0.079)GHS(0.263)AFEPLVASGVPASFVPK
S	4	0.302577	0.0132679	57.316	0	325	A8CG34	Nuclear envelope pore membrane protein POM 121C	LDGQENKRRRHDSSGSGHSAFEPLVASGVPA	RHDS(0.303)S(0.303)GS(0.303)GHS(0.092)AFEPLVASGVPASFVPK
S	2	0.333204	3.48903e-05	135.95	0	368	A8CG34	Nuclear envelope pore membrane protein POM 121C	LNSQSSDDHLNKRSRSSSMSSLTGAYTSGIP	S(0.333)S(0.333)S(0.333)MSSLTGAYTSGIPSSSR
S	2	0.333204	3.48903e-05	135.95	0	369	A8CG34	Nuclear envelope pore membrane protein POM 121C	NSQSSDDHLNKRSRSSSMSSLTGAYTSGIPS	S(0.333)S(0.333)S(0.333)MSSLTGAYTSGIPSSSR
S	2	0.333204	3.48903e-05	135.95	0	370	A8CG34	Nuclear envelope pore membrane protein POM 121C	SQSSDDHLNKRSRSSSMSSLTGAYTSGIPSS	S(0.333)S(0.333)S(0.333)MSSLTGAYTSGIPSSSR
S	2	0.998139	0.000874029	131.17	2191900	536	A8MT19	Putative rhophilin-2-like protein RHPN2P1;Rhophilin-2	DDNKTDKTQKISKKLSFLSWGTNKNRQKSAS	KLS(0.998)FLS(0.002)WGTNK	1
S	3	0.866406	0.0323172	61.765	30749000	45	H7BY10	60S ribosomal protein L23a	VLKGVHSHKKKKIRTSPTFRRPKTLRLRRQP	IRT(0.132)S(0.866)PT(0.001)FR	1
S	4	0.53579	0.035141	51.888	7044500	227	A8MZI9	Runt-related transcription factor 1	RLSELEQLRRTAMRVSPHHPAPTPNPRASLN	T(0.464)AMRVS(0.536)PHHPAPTPNPR	1
S	2	0.997157	0.00979739	81.625	20101000	747	A9Z1X7	Serine/arginine repetitive matrix protein 1	RVSRTPEPKKIKKAASPSPQSVRRVSSSRSV	AAS(0.997)PS(0.003)PQSVR	1
S	2	0.930186	2.20489e-16	215.02	13287000	705	A9Z1X7	Serine/arginine repetitive matrix protein 1	RHSPSPRPRAPQTSSSPPPVRRGASSSP___;RHSPSPRPRAPQTSSSPPPVRRGASSSPQRR	APQTS(0.001)S(0.069)S(0.93)PPPVR	1
S	3	1	4.76418e-07	103.4	99478000	234	A9Z1X7	Serine/arginine repetitive matrix protein 1	KTPELPEPSVKVKEPSVQEATSTSDILKVPK	VKEPS(1)VQEATSTSDILK	1
S	2	0.668839	0.0174657	98.572	0	240	A9Z1X7	Serine/arginine repetitive matrix protein 1	EPSVKVKEPSVQEATSTSDILKVPKPEPIPE	VKEPS(0.211)VQEAT(0.782)S(0.669)T(0.242)S(0.096)DILK	2
S	2	1	0.000296771	123.68	121290000	397	A9Z1X7	Serine/arginine repetitive matrix protein 1	RLSPSASPPRRRHRPSPPATPPPKTRHSPTP	HRPS(1)PPAT(1)PPPK	1;2
S	2	0.997385	1.90913e-74	304.92	289670000	883	A9Z1X7	Serine/arginine repetitive matrix protein 1	QEEPVAAPEPKKETESEAEDNLDDLEKHLRE	KET(0.003)ES(0.997)EAEDNLDDLEK	1
S	3	0.999907	3.721e-10	156.02	194750000	778	A9Z1X7	Serine/arginine repetitive matrix protein 1	SGSPEPAAKKPPAPPSPVQSQSPSTNWSPAV	KPPAPPS(1)PVQSQSPSTNWSPAVPVK	1;2
S	3	0.869636	9.32505e-08	138	93819000	784	A9Z1X7	Serine/arginine repetitive matrix protein 1	AAKKPPAPPSPVQSQSPSTNWSPAVPVKKAK	KPPAPPSPVQS(0.001)QS(0.87)PS(0.047)T(0.082)NWSPAVPVK	1;2
S	2	0.990017	8.07439e-06	70.281	62225000	790	A9Z1X7	Serine/arginine repetitive matrix protein 1	APPSPVQSQSPSTNWSPAVPVKKAKSPTPSP	KPPAPPS(0.977)PVQS(0.016)QS(0.006)PS(0.006)T(0.006)NWS(0.99)PAVPVK	1;2
S	2	0.974527	2.0488e-22	233.28	66399000	460	A9Z1X7	Serine/arginine repetitive matrix protein 1	SPSPAPKPRKVELSESEEDKGGKMAAADSVQ	KVELS(0.025)ES(0.975)EEDK	1
S	3	0.98465	0.00170185	72.662	134730000	384	A9Z1X7	Serine/arginine repetitive matrix protein 1	PPKRTSSPPRKTRRLSPSASPPRRRHRPSPP	RLS(0.985)PS(0.094)AS(0.922)PPR	1;2
S	3	0.999104	0.00194218	96.866	126370000	388	A9Z1X7	Serine/arginine repetitive matrix protein 1	TSSPPRKTRRLSPSASPPRRRHRPSPPATPP	RLSPS(0.001)AS(0.999)PPR	1;2
S	2	1	1.19878e-16	171.33	758150000	260	A9Z1X7	Serine/arginine repetitive matrix protein 1	LKVPKPEPIPEPKEPSPEKNSKKEKEKEKTR	VPKPEPIPEPKEPS(1)PEK	1
S	3	0.693182	0.000204968	115.83	14815000	493	A9Z1X7	Serine/arginine repetitive matrix protein 1	RQYRRQNQQSSSDSGSSSSSEDERPKRSHVK	QNQQS(0.001)S(0.009)S(0.223)DS(0.031)GS(0.693)S(0.026)S(0.007)S(0.005)S(0.005)EDERPK	1
S	2	1	0.00187588	87.863	36211000	625	A9Z1X7	Serine/arginine repetitive matrix protein 1	QRRYSPSPPPKRRTASPPPPPKRRASPSPPP	RRT(1)AS(1)PPPPPK	1;2
S	2	0.998749	0.00183256	73.887	20231000	571	A9Z1X7	Serine/arginine repetitive matrix protein 1	RRSPSPPPTRRRRSPSPAPPPRRRRTPTPPP	S(0.001)PS(0.999)PAPPPR	1
S	2	0.986738	0.00891911	120.9	8121400	757	A9Z1X7	Serine/arginine repetitive matrix protein 1	IKKAASPSPQSVRRVSSSRSVSGSPEPAAKK	RVS(0.987)S(0.86)S(0.144)RS(0.005)VS(0.003)GSPEPAAK	2
S	2	0.860425	0.0161514	120.9	0	758	A9Z1X7	Serine/arginine repetitive matrix protein 1	KKAASPSPQSVRRVSSSRSVSGSPEPAAKKP	RVS(0.987)S(0.86)S(0.144)RS(0.005)VS(0.003)GSPEPAAK	2
S	3	0.498205	0.00891911	86.439	0	761	A9Z1X7	Serine/arginine repetitive matrix protein 1	ASPSPQSVRRVSSSRSVSGSPEPAAKKPPAP	RVS(0.683)S(0.331)S(0.477)RS(0.498)VS(0.007)GS(0.003)PEPAAK
S	2	0.999634	0.0103075	112.11	278470000	606	A9Z1X7	Serine/arginine repetitive matrix protein 1	PSPPPRRRSPSPRRYSPPIQRRYSPSPPPKR	RYS(1)PPIQR	1
S	2	0.999737	0.00675232	102.33	27257000	614	A9Z1X7	Serine/arginine repetitive matrix protein 1	SPSPRRYSPPIQRRYSPSPPPKRRTASPPPP	RYS(1)PS(1)PPPK	1;2
S	2	0.999993	0.00675232	102.33	40225000	616	A9Z1X7	Serine/arginine repetitive matrix protein 1	SPRRYSPPIQRRYSPSPPPKRRTASPPPPPK	RYS(1)PS(1)PPPK	1;2
S	2	0.931898	0.00386974	94.767	9422900	806	A9Z1X7	Serine/arginine repetitive matrix protein 1	PAVPVKKAKSPTPSPSPPRNSDQEGGGKKKK	SPTPS(0.068)PS(0.932)PPR	1
S	2	0.999999	0.0060118	118.5	16432000	426	A9Z1X7	Serine/arginine repetitive matrix protein 1	TPQQSNRTRKSRVSVSPGRTSGKVTKHKGTE	VSVS(1)PGR	1
S	2	0.981613	0.000473198	121.45	18876000	189	B0QY16	Uncharacterized protein KIAA0930	STPPTPERNNRPAFFSPSLKRKVPRNRIAEM	NNRPAFFS(0.982)PS(0.018)LK	1
S	3	0.998329	0.0276956	64.537	3801400	191	B0QY16	Uncharacterized protein KIAA0930	PPTPERNNRPAFFSPSLKRKVPRNRIAEMKK	NNRPAFFS(0.002)PS(0.998)LKR	1
S	3	0.997887	0.00651477	65.16	2957800	136	B0QYS6	Transcription factor EB	HISPAQGSPKPPPAASPGVRAGHVLSSSAGN	FAAHISPAQGS(0.002)PKPPPAAS(0.998)PGVR	1
S	3	0.597785	0.00991867	70.802	10152000	125	B0S8I6	Protein FAM50B;Protein FAM50A	TTKKRKLGKNPDVDTSFLPDRDREEEENRLR	NPDVDT(0.402)S(0.598)FLPDRDREEEENR	1
S	4	0.279817	0.00386666	58.001	0	100	B1AK63	Chromatin modification-related protein MEAF6	QDQLIEKREPGSGTESDTSPDFHNQENEPSQ	REPGS(0.114)GT(0.094)ES(0.28)DT(0.23)S(0.28)PDFHNQENEPS(0.003)QEDPEDLDGSVQGVK
S	3	0.352242	0.00158629	61.776	0	103	B1AK63	Chromatin modification-related protein MEAF6	LIEKREPGSGTESDTSPDFHNQENEPSQEDP	REPGS(0.029)GT(0.07)ES(0.244)DT(0.293)S(0.352)PDFHNQENEPS(0.012)QEDPEDLDGSVQGVK
S	3	0.895793	0.0379974	42.314	8163100	78	B1AKG0	Complement factor H-related protein 1;Complement factor H-related protein 5	SKSFWTRITCTEEGWSPTPKCLRLCFFPFVE	S(0.003)FWT(0.979)RIT(0.613)CT(0.613)EEGWS(0.896)PT(0.896)PK	4
S	2	0.99966	0.0325493	62.69	6237400	540	B1AKL4	Eukaryotic translation initiation factor 4E transporter	GSLEPTTSLLGQRAPSPPLSQVFQTRAASAD	APS(1)PPLSQVFQTR	1
S	3	0.440507	1.70023e-08	148.3	0	727	B1AKL4	Eukaryotic translation initiation factor 4E transporter	ENLLSSSSVPSADRDSSPTTNSKLSALQRSS	ASEENLLSSSSVPS(0.045)ADRDS(0.441)S(0.441)PT(0.027)T(0.045)NS(0.002)K
S	2	0.641248	1.70023e-08	143.35	6002600	728	B1AKL4	Eukaryotic translation initiation factor 4E transporter	NLLSSSSVPSADRDSSPTTNSKLSALQRSSC	ASEENLLSSSSVPSADRDS(0.198)S(0.641)PT(0.114)T(0.036)NS(0.011)K	1
S	3	0.487433	0.0123515	50.593	0	374	B1AKL4	Eukaryotic translation initiation factor 4E transporter	HEELERLAGLEQAILSPGQNSGNYFAPIPLE	LAGLEQAILS(0.487)PGQNS(0.448)GNY(0.065)FAPIPLEDHAENK
S	2	0.999919	0.00109003	120.45	5367400	927	B1AKL4	Eukaryotic translation initiation factor 4E transporter	HMHSQLEHRPSQRSSSPVGLAKWFGSDVLQQ	SSS(1)PVGLAK	1
S	3	0.805748	9.56185e-06	120.4	36594000	104	B1AKQ2	Serine/threonine-protein kinase mTOR	DTNTKGNKRSRTRTDSYSAGQSVEILDGVEL	T(0.176)DS(0.806)Y(0.002)S(0.017)AGQSVEILDGVELGEPAHK	1
S	2	0.31064	0.00505186	69.069	0	106	B1AKQ2	Serine/threonine-protein kinase mTOR	NTKGNKRSRTRTDSYSAGQSVEILDGVELGE	T(0.072)DS(0.311)Y(0.242)S(0.311)AGQS(0.064)VEILDGVELGEPAHK
S	3	0.21055	0.0064693	64.096	0	110	B1AKQ2	Serine/threonine-protein kinase mTOR	NKRSRTRTDSYSAGQSVEILDGVELGEPAHK	T(0.184)RT(0.211)DS(0.184)Y(0.026)S(0.184)AGQS(0.211)VEILDGVELGEPAHK
S	3	0.95485	0.00301727	65.207	4888700	134	B1AKQ2	Serine/threonine-protein kinase mTOR	LGEPAHKKTGTTVPESIHSFIGDGLVKPEAL	T(0.01)GT(0.01)T(0.011)VPES(0.955)IHS(0.013)FIGDGLVKPEALNK	1
S	3	0.759048	0.00294857	71.042	3989200	137	B1AKQ2	Serine/threonine-protein kinase mTOR	PAHKKTGTTVPESIHSFIGDGLVKPEALNKK	TGT(0.001)TVPES(0.24)IHS(0.759)FIGDGLVKPEALNK	1
S	2	1	0.00188871	105.17	132250000	94	B1AKZ5	Astrocytic phosphoprotein PEA-15	RIPSAKKYKDIIRQPSEEEIIKLAPPPKKA_	QPS(1)EEEIIK	1
S	3	0.287284	2.0706e-06	96.831	0	348	C9JA33	Paralemmin-2	AELVSGRPVSDTTEPSSPEGKEESLATEPAP	TVTDVS(0.001)TIDGNAAELVS(0.109)GRPVS(0.261)DT(0.168)T(0.168)EPS(0.287)S(0.007)PEGK
S	3	0.668228	1.1525e-17	149.64	78246000	416	B1AMS2	Septin-6	TAAELLQSQGSQAGGSQTLKRDKEKKNLGFL	TAAELLQSQGS(0.064)QAGGS(0.668)QT(0.268)LKR	1
S	3	0.985911	0.000608033	104.52	7675400	117	B1AN62	Nicotinamide/nicotinic acid mononucleotide adenylyltransferase 1	HQEKLEASDCDHQQNSPTLERPGRKRKWTET	LEAS(0.002)DCDHQQNS(0.986)PT(0.012)LERPGR	1
S	2	0.755411	0.00415112	79.511	700760	75	B1APE1	Transcription initiation factor IIB	TKDPSRVGDSQNPLLSDGDLSTMIGKGTGAA	VGDSQNPLLS(0.755)DGDLS(0.203)T(0.041)MIGK	1
[truncated: 7,930 more rows]

## Sheet: phosphosites_HeLa_IMAC_2D RP-RP
Intensity 1_DDA_08	Intensity 2_DDA_10	Intensity 3_DDA_12	Intensity 4_DDA_14	Intensity 5_DDA_17	Intensity 6_DDA_19	Intensity 7_DDA_21	Intensity 8_DDA_23	Amino acid	Charge	Localization prob	PEP	Score for localization	Position	Proteins	Protein	Protein names	Sequence window	Phospho (STY) Probabilities	Number of Phospho (STY)
NaN	NaN	NaN	20.0145	NaN	NaN	NaN	NaN	S	2	0.999843	0.0260505	65.511	361	A0A024R0Y4;O75478	A0A024R0Y4	Transcriptional adapter 2-alpha	GLSPSIPMASNSGRRSAPPLNLTGLPGTEKL	S(1)APPLNLTGLPGTEK	1
NaN	NaN	NaN	NaN	20.6013	NaN	NaN	NaN	S	2	0.792811	0.000414798	105.5	1245	Q00341;A0A024R4E5;H0Y394	Q00341	Vigilin	DAPWTASSSEKAPDMSSSEEFPSFGAQVAPK	APDMS(0.793)S(0.154)S(0.053)EEFPSFGAQVAPK	1
NaN	NaN	NaN	NaN	NaN	NaN	NaN	NaN	S	2	0.466856	0.0402126	53.958	1247	Q00341;A0A024R4E5;H0Y394	Q00341	Vigilin	PWTASSSEKAPDMSSSEEFPSFGAQVAPKTL	APDMS(0.123)S(0.391)S(0.467)EEFPS(0.019)FGAQVAPK
21.0625	NaN	NaN	NaN	NaN	NaN	NaN	NaN	S	2	0.996724	0.000354471	121.32	11	Q00341;A0A024R4E5;C9JIZ1;C9J5E5;C9JK79;C9JZI8;C9JES8;C9JHZ8;C9JHS7;C9JT62;C9JHN6;C9JEJ8;C9JBS3;C9JQ82;C9JMQ6;C9J739;C9JHS9	Q00341	Vigilin	_____MSSVAVLTQESFAEHRSGLVPQQIKV	SSVAVLT(0.003)QES(0.997)FAEHR	1
26.0698	23.2268	NaN	NaN	NaN	NaN	NaN	NaN	S	2	1	1.93638e-61	263.07	31	Q00341;A0A024R4E5;C9JIZ1;C9J5E5;C9JK79;C9JZI8;C9JES8;C9JHZ8;C9JHS7;C9JT62;C9JHN6;C9JEJ8;C9JBS3;C9JQ82;C9JMQ6	Q00341	Vigilin	RSGLVPQQIKVATLNSEEESDPPTYKDAFPP	VATLNS(1)EEESDPPTYK	1
NaN	20.3391	NaN	NaN	NaN	NaN	NaN	NaN	S	2	0.966052	0.000512393	118.2	35	Q00341;A0A024R4E5;C9JIZ1;C9J5E5;C9JK79;C9JZI8;C9JES8;C9JHZ8;C9JHS7;C9JT62;C9JHN6;C9JEJ8;C9JBS3;C9JQ82;C9JMQ6	Q00341	Vigilin	VPQQIKVATLNSEEESDPPTYKDAFPPLPEK	VATLNS(0.034)EEES(0.966)DPPTYK	1
23.5873	23.1335	NaN	NaN	NaN	NaN	NaN	NaN	S	3	0.999998	4.87739e-15	163.49	470	A0A024R571;Q9H4M9	A0A024R571	EH domain-containing protein 1	VGKDKPTYDEIFYTLSPVNGKITGANAKKEM	DKPTYDEIFYTLS(1)PVNGK	1
NaN	NaN	NaN	NaN	23.8462	NaN	NaN	NaN	S	3	0.77571	2.19117e-06	82.581	334	A0A024R7W5;A0A087X0Q1;A0A087WY31;Q7Z739	A0A024R7W5	YTH domain-containing family protein 3	AGSENFGLGVVPVSASPSSVEVHPVLEKLKA	GAGFNQNNGAGSENFGLGVVPVS(0.191)AS(0.776)PS(0.023)S(0.01)VEVHPVLEK	1
NaN	NaN	NaN	NaN	NaN	NaN	NaN	NaN	S	2	0.872335	0.00361087	109.07	7	A0A024RA52;P25787;H3BT36;A0A7I2V2H3	A0A024RA52	Proteasome subunit alpha type;Proteasome subunit alpha type-2	_________MAERGYSFSLTTFSPSGKLVQI	GYS(0.872)FS(0.126)LT(0.001)TFSPSGK	1
NaN	NaN	NaN	NaN	NaN	NaN	NaN	22.473	S	2	0.820839	0.0274229	65.528	14	A0A024RA52;P25787;H3BT36;A0A7I2V2H3	A0A024RA52	Proteasome subunit alpha type;Proteasome subunit alpha type-2	__MAERGYSFSLTTFSPSGKLVQIEYALAAV	GYSFSLT(0.001)T(0.003)FS(0.821)PS(0.175)GK	1
NaN	20.1309	NaN	NaN	NaN	NaN	NaN	21.4102	S	2	0.995313	0.00165791	101.39	1081	P46379;A0A7I2V508;A0A0G2JK23;A0A024RCR6;A0A7P0MQS5	P46379	Large proline-rich protein BAG6	AVSRAAKAAGARPLTSPESLSRDLEAPEVQE	PLT(0.004)S(0.995)PES(0.001)LSR	1
28.2167	23.8214	NaN	NaN	NaN	NaN	NaN	NaN	S	3	0.998253	6.0937e-09	125.98	113	P46379;A0A7I2V508;A0A0G2JK23;A0A024RCR6;A0A7P0MQS5;A0A0G2JL47;A0A0G2JJR8;A0A1B0GX79;F6WML8;F6TC96;F6X9W3;F6U341;F6S6P2;A0A0G2JJM1;X6REW1;A0A7I2V3H1;F6XTU0;F6U1F2;F6UR09;F6VEM6	P46379	Large proline-rich protein BAG6	ASSGTGSASATHGGGSPPGTRGPGASVHDRN	APPQTHLPSGASSGTGSASATHGGGS(0.998)PPGT(0.002)R	1
NaN	21.7806	21.7225	20.9719	21.9691	21.8721	NaN	NaN	S	3	1	8.28278e-07	86.211	964	P46379;A0A7I2V508;A0A0G2JK23;A0A024RCR6;A0A7P0MQS5;A0A0G2JL47;H0Y710	P46379	Large proline-rich protein BAG6	PLPEEPMEVQGAERASPEPQRENASPAPGTT	VGDPPQPLPEEPMEVQGAERAS(1)PEPQR	1;2
NaN	NaN	21.0254	NaN	NaN	21.8721	20.3941	NaN	S	2	1	2.07594e-21	228.26	973	P46379;A0A7I2V508;A0A0G2JK23;A0A024RCR6;A0A7P0MQS5;A0A0G2JL47;H0Y710	P46379	Large proline-rich protein BAG6	QGAERASPEPQRENASPAPGTTAEEAMSRGP	ENAS(1)PAPGTTAEEAMSR	1;2
NaN	NaN	NaN	NaN	NaN	22.284	NaN	NaN	S	2	0.992698	0.000578138	116.03	1117	P46379;A0A7I2V508;A0A0G2JK23;A0A024RCR6;A0A7P0MQS5;A0A0G2JL47;H0Y710;H0Y4L1	P46379	Large proline-rich protein BAG6	LRSDIQKRLQEDPNYSPQRFPNAQRAFADDP	LQEDPNY(0.007)S(0.993)PQR	1
NaN	NaN	NaN	NaN	NaN	NaN	NaN	NaN	S	4	0.498022	0.000663391	90.422	380	A0A2R8Y568;A0A024RDL5;A0A2R8Y522;A0A087WVB5;Q75MD7;A0A2R8Y8C6;Q8WXX7	A0A2R8Y568	Autism susceptibility gene 2 protein	SKDDKERESVEKRHSSHPSPAPVLPVNALGH	HS(0.004)S(0.498)HPS(0.498)PAPVLPVNALGHTR
NaN	NaN	NaN	NaN	NaN	NaN	NaN	NaN	S	4	0.498022	0.000663391	90.422	383	A0A2R8Y568;A0A024RDL5;A0A2R8Y522;A0A087WVB5;Q75MD7;A0A2R8Y8C6;Q8WXX7	A0A2R8Y568	Autism susceptibility gene 2 protein	DKERESVEKRHSSHPSPAPVLPVNALGHTRS	HS(0.004)S(0.498)HPS(0.498)PAPVLPVNALGHTR
NaN	20.394	NaN	NaN	NaN	NaN	NaN	NaN	S	2	0.993433	0.000582682	113.99	725	A0A2R8Y568;A0A024RDL5;A0A2R8Y522;A0A087WVB5;Q75MD7;A0A2R8Y8C6;Q8WXX7	A0A2R8Y568	Autism susceptibility gene 2 protein	SLITPGLPSMHYPRISPTAGNQNGLLNKTPP	IS(0.993)PT(0.007)AGNQNGLLNK	1
NaN	NaN	NaN	NaN	NaN	19.7927	NaN	NaN	S	3	0.532575	3.80057e-05	88.517	752	A0A2R8Y568;A0A024RDL5;A0A2R8Y522;A0A087WVB5;Q75MD7;A0A2R8Y8C6;Q8WXX7	A0A2R8Y568	Autism susceptibility gene 2 protein	KTPPTAALSAPPPLISTLGGRPVSPRRTTPL	TPPTAALS(0.016)APPPLIS(0.533)T(0.42)LGGRPVS(0.031)PR	1
NaN	NaN	NaN	NaN	NaN	NaN	NaN	NaN	S	4	0.477371	0.0432059	46.89	3258	H0Y7V4;A0A075B6F3;Q96JB1	H0Y7V4	Dynein heavy chain 8, axonemal	SYFQRYRRRAHVTPKSYLSFINGYKNIYAEK	S(0.477)Y(0.405)LS(0.121)FINGY(0.819)KNIY(0.178)AEKVK
NaN	NaN	NaN	NaN	NaN	NaN	NaN	NaN	S	2	0.333048	0.000100535	100.04	135	A0A075B6F9	A0A075B6F9		AIVSRPLNPFTAKALSGTSPGDSDDVQPGPS	ALS(0.333)GT(0.333)S(0.333)PGDS(0.001)DDVQPGPSVGPPSK
NaN	NaN	NaN	NaN	21.9605	NaN	NaN	NaN	S	2	0.511746	1.33913e-07	154.66	138	A0A075B6F9	A0A075B6F9		SRPLNPFTAKALSGTSPGDSDDVQPGPSVGP	ALS(0.321)GT(0.167)S(0.512)PGDSDDVQPGPSVGPPSK	1
20.2993	NaN	NaN	NaN	NaN	NaN	NaN	NaN	S	2	0.985017	0.00106159	110.77	26	A0A075B6F9;M0QX85;M0R1K2;M0R1T7;Q9Y314;M0R3B2;A0A075B797	Q9Y314	Nitric oxide synthase-interacting protein	GAVYTYHEKKKDTAASGYGTQNIRLSRDAVK	DT(0.014)AAS(0.985)GY(0.001)GTQNIR	1
NaN	23.2385	NaN	NaN	NaN	NaN	NaN	NaN	S	2	0.999998	1.11047e-07	180.81	36	A0A075B6F9;M0QX85;M0R1K2;M0R1T7;Q9Y314;M0R3B2;A0A075B797	Q9Y314	Nitric oxide synthase-interacting protein	KDTAASGYGTQNIRLSRDAVKDFDCCCLSLQ	DTAASGYGTQNIRLS(1)R	1
NaN	NaN	NaN	NaN	NaN	NaN	NaN	21.7278	S	4	0.796746	0.0233051	52.273	77	A0A075B6J2	A0A075B6J2		STTSRLLIYNVNTRPSGISDLFSGSKSGNMA	PS(0.797)GIS(0.204)DLFS(0.193)GS(0.808)KS(0.975)GNMAS(0.989)LT(0.969)IS(0.066)GLK	5
NaN	NaN	NaN	NaN	NaN	NaN	NaN	21.7278	S	4	0.807666	0.0233051	52.273	86	A0A075B6J2	A0A075B6J2		NVNTRPSGISDLFSGSKSGNMASLTISGLKS	PS(0.797)GIS(0.204)DLFS(0.193)GS(0.808)KS(0.975)GNMAS(0.989)LT(0.969)IS(0.066)GLK	5
NaN	NaN	NaN	NaN	NaN	NaN	NaN	21.7278	S	4	0.974545	0.0233051	52.273	88	A0A075B6J2	A0A075B6J2		NTRPSGISDLFSGSKSGNMASLTISGLKSEV	PS(0.797)GIS(0.204)DLFS(0.193)GS(0.808)KS(0.975)GNMAS(0.989)LT(0.969)IS(0.066)GLK	5
NaN	NaN	NaN	NaN	NaN	NaN	NaN	21.7278	S	4	0.989361	0.0233051	52.273	93	A0A075B6J2	A0A075B6J2		GISDLFSGSKSGNMASLTISGLKSEVEANYH	PS(0.797)GIS(0.204)DLFS(0.193)GS(0.808)KS(0.975)GNMAS(0.989)LT(0.969)IS(0.066)GLK	5
NaN	NaN	NaN	NaN	24.8866	NaN	25.9632	21.9787	S	4	0.997463	3.10673e-08	121.97	347	A0A075B6Q2;Q5T0N5	A0A075B6Q2	Formin-binding protein 1-like	RHSSDINHLVTQGRESPEGSYTDDANQEVRG	RHS(0.5)S(0.5)DINHLVT(0.001)QGRES(0.997)PEGS(0.002)YTDDANQEVR	1;2
NaN	NaN	21.5047	NaN	NaN	21.5924	NaN	NaN	S	2	0.963825	0.000155347	131.48	351	A0A075B6Q2;Q5T0N5	A0A075B6Q2	Formin-binding protein 1-like	DINHLVTQGRESPEGSYTDDANQEVRGPPQQ	ESPEGS(0.964)Y(0.007)T(0.03)DDANQEVR	1;2
NaN	NaN	NaN	22.7214	24.8866	NaN	NaN	NaN	S	3	0.62075	3.32892e-08	165.16	334	A0A075B6Q2;Q5T0N5	A0A075B6Q2	Formin-binding protein 1-like	SEVEGKTGGRGDRRHSSDINHLVTQGRESPE	RHS(0.621)S(0.379)DINHLVTQGR	1;2
NaN	NaN	NaN	25.0448	24.947	NaN	NaN	NaN	S	4	0.671369	3.32892e-08	125.61	335	A0A075B6Q2;Q5T0N5	A0A075B6Q2	Formin-binding protein 1-like	EVEGKTGGRGDRRHSSDINHLVTQGRESPEG	RHS(0.329)S(0.671)DINHLVTQGR	1;2
24.1796	NaN	NaN	NaN	NaN	NaN	NaN	NaN	S	2	0.999975	0.000198371	150.51	141	A0A075B6Q2;Q5T0N5	A0A075B6Q2	Formin-binding protein 1-like	DFPFEDYSQHIYRTISDGTISASKQESGKMD	TIS(1)DGTISASK	1
NaN	NaN	21.5166	NaN	NaN	NaN	NaN	NaN	S	2	0.992932	5.06738e-08	195.94	549	A0A075B6T1;Q9C0C7	A0A075B6T1	Activating molecule in BECN1-regulated autophagy protein 1	GQTPSSSRLELSSSASPQEERTVGVAFNQET	LELSSS(0.007)AS(0.993)PQEER	1
NaN	NaN	19.4327	NaN	NaN	NaN	NaN	NaN	S	3	1	0.0324547	57.885	2483	A0A075B730;P58107	A0A075B730	Epiplakin	LAQAQAQARAEAEAGSPRPDPREALRAATME	AEAEAGS(1)PRPDPR	1
NaN	NaN	NaN	20.5892	NaN	NaN	NaN	NaN	S	2	1	1.19737e-18	221.34	1796	A0A075B730;P58107	A0A075B730	Epiplakin	TEDRKRELIQEYGAQSGGLEKLLEIITTTIE	ELIQEYGAQS(1)GGLEK	1
NaN	28.5562	NaN	19.7572	20.4424	19.8979	19.8331	19.7942	S	2	1	1.15656e-25	230.27	2693	A0A075B730;P58107	A0A075B730	Epiplakin	ERLSKVSFRGLRRQVSASELHTSGILGPETL	QVS(1)ASELHTSGILGPETLR	1;2
NaN	NaN	28.6291	NaN	NaN	NaN	NaN	NaN	S	3	0.49998	0.00426948	53.768	2695	A0A075B730;P58107	A0A075B730	Epiplakin	LSKVSFRGLRRQVSASELHTSGILGPETLRD	RQVS(0.5)AS(0.5)ELHTSGILGPETLR	1
NaN	NaN	NaN	NaN	NaN	NaN	NaN	NaN	S	3	0.450742	0.0241518	48.077	70	A0A075B734	A0A075B734		GLGSVAHMVLNKTYGSYLGVNLGFGFGVTMG	T(0.594)Y(0.55)GS(0.451)Y(0.406)LGVNLGFGFGVT(1)MGVHVAGR
NaN	NaN	NaN	NaN	NaN	NaN	NaN	NaN	S	2	0.493837	0.000387343	120.99	816	A0A075B754;Q96QE3	A0A075B754	ATPase family AAA domain-containing protein 5	RKAQKAADPVPSFDESSQDTSEKSQDCDVQC	AADPVPS(0.001)FDES(0.494)S(0.494)QDT(0.009)S(0.003)EK
NaN	NaN	NaN	NaN	NaN	NaN	NaN	NaN	S	2	0.493837	0.000387343	120.99	817	A0A075B754;Q96QE3	A0A075B754	ATPase family AAA domain-containing protein 5	KAQKAADPVPSFDESSQDTSEKSQDCDVQCK	AADPVPS(0.001)FDES(0.494)S(0.494)QDT(0.009)S(0.003)EK
NaN	NaN	NaN	NaN	NaN	19.5472	NaN	NaN	S	2	0.9994	0.0107834	77.372	621	A0A075B754;Q96QE3	A0A075B754	ATPase family AAA domain-containing protein 5	TETIRGIDSDDVQDNSQLKASTQKAANLSEK	GIDS(0.001)DDVQDNS(0.999)QLK	1
NaN	NaN	NaN	NaN	20.836	NaN	NaN	NaN	S	3	0.61962	0.00012145	110.91	1115	A0A075B754;Q96QE3	A0A075B754	ATPase family AAA domain-containing protein 5	DEKHEDFSGGIDFKGSSDDEEESRLCNTVLI	HEDFSGGIDFKGS(0.62)S(0.38)DDEEESR	1
NaN	NaN	NaN	NaN	NaN	20.9365	NaN	NaN	S	3	0.860406	7.56594e-05	126.32	651	A0A075B754;Q96QE3	A0A075B754	ATPase family AAA domain-containing protein 5	KHSLYTAELITVPFDSESPIRMKFTRISTPK	HSLYTAELIT(0.002)VPFDS(0.86)ES(0.138)PIR	1
NaN	NaN	NaN	NaN	NaN	19.9708	NaN	NaN	S	2	0.977881	3.91367e-14	200.6	653	A0A075B754;Q96QE3	A0A075B754	ATPase family AAA domain-containing protein 5	SLYTAELITVPFDSESPIRMKFTRISTPKKS	HSLYTAELITVPFDS(0.022)ES(0.978)PIR	1
NaN	20.1064	20.1487	NaN	NaN	NaN	NaN	NaN	S	2	0.943968	0.000544171	132.17	602	A0A075B754;Q96QE3	A0A075B754	ATPase family AAA domain-containing protein 5	NVSTPKSTRRSGRISSTPTTETIRGIDSDDV	ISS(0.944)T(0.054)PTTET(0.002)IR	1
NaN	22.928	NaN	NaN	NaN	NaN	NaN	NaN	S	2	0.968842	1.71383e-52	265.93	354	A0A075B754;Q96QE3	A0A075B754	ATPase family AAA domain-containing protein 5	IPRIFLKQKQFEMENSLSDPENEQTVQKRKS	QFEMENS(0.969)LS(0.031)DPENEQTVQK	1
NaN	20.2136	NaN	NaN	NaN	20.7573	NaN	NaN	S	2	0.997	0.000155604	134.82	356	A0A075B754;Q96QE3	A0A075B754	ATPase family AAA domain-containing protein 5	RIFLKQKQFEMENSLSDPENEQTVQKRKSNV	QFEMENS(0.003)LS(0.997)DPENEQTVQK	1
NaN	24.3846	NaN	NaN	NaN	NaN	NaN	NaN	S	2	0.999999	1.97405e-89	308.78	306	A0A075B754;Q96QE3	A0A075B754	ATPase family AAA domain-containing protein 5	VPSETVDEIVKSGYISESENSEISQQVRFKT	SGYIS(1)ESENSEISQQVR	1
NaN	NaN	NaN	NaN	NaN	NaN	NaN	NaN	S	3	0.491327	0.0286052	55.337	308	A0A075B754;Q96QE3	A0A075B754	ATPase family AAA domain-containing protein 5	SETVDEIVKSGYISESENSEISQQVRFKTVT	S(0.025)GY(0.001)IS(0.421)ES(0.491)ENS(0.062)EISQQVR
NaN	NaN	NaN	NaN	NaN	19.7943	NaN	NaN	S	3	0.505939	0.00668795	53.214	138	A0A075B754;Q96QE3	A0A075B754	ATPase family AAA domain-containing protein 5	LNNIKTENEAPIEISSDDSKEDYSLNNDFVE	TENEAPIEIS(0.158)S(0.506)DDS(0.07)KEDY(0.058)S(0.158)LNNDFVES(0.027)S(0.012)T(0.005)S(0.006)VLR	1
NaN	NaN	NaN	NaN	NaN	NaN	NaN	22.1129	S	2	0.98868	6.7952e-05	145.52	180	A0A075B785;A0A2R8Y566;Q9P260	A0A075B785	LisH domain and HEAT repeat-containing protein KIAA1468	EPSTASGGGQLNRAGSISTLDSLDFARYSDD	AGS(0.989)IS(0.011)TLDSLDFAR	1
NaN	NaN	NaN	NaN	NaN	NaN	NaN	22.3931	S	2	0.91418	1.13997e-10	146.88	56	A0A075B785;A0A2R8Y566;Q9P260	A0A075B785	LisH domain and HEAT repeat-containing protein KIAA1468	LGAGSGLDPGSAGSLSPQDPVALGSSARPGL	LGAGSGLDPGS(0.004)AGS(0.082)LS(0.914)PQDPVALGSSAR	1
NaN	NaN	21.181	NaN	21.6862	NaN	NaN	NaN	S	3	0.738022	5.4603e-05	40.273	141	A0A075B785;A0A2R8Y566;Q9P260	A0A075B785	LisH domain and HEAT repeat-containing protein KIAA1468	RLRDYFSNPGNFERQSGTPPGMGAPGVPGAA	QS(0.738)GT(0.262)PPGMGAPGVPGAAGVGGAGGREPS(0.365)T(0.34)AS(0.296)GGGQLNR	1;2
NaN	NaN	NaN	20.5726	NaN	NaN	NaN	NaN	S	3	0.683779	6.50437e-05	45.671	167	A0A075B785;A0A2R8Y566;Q9P260	A0A075B785	LisH domain and HEAT repeat-containing protein KIAA1468	VPGAAGVGGAGGREPSTASGGGQLNRAGSIS	QSGT(0.001)PPGMGAPGVPGAAGVGGAGGREPS(0.684)T(0.684)AS(0.631)GGGQLNR	2
NaN	NaN	NaN	20.5726	NaN	NaN	NaN	NaN	S	3	0.924392	6.50437e-05	42.904	170	A0A075B785;A0A2R8Y566;Q9P260	A0A075B785	LisH domain and HEAT repeat-containing protein KIAA1468	AAGVGGAGGREPSTASGGGQLNRAGSISTLD	QS(0.001)GT(0.002)PPGMGAPGVPGAAGVGGAGGREPS(0.537)T(0.537)AS(0.924)GGGQLNR	2
NaN	NaN	NaN	NaN	NaN	21.0268	20.7202	NaN	S	2	0.5	0.00127713	72.2	243	A0A075B785;A0A2R8Y566;Q9P260	A0A075B785	LisH domain and HEAT repeat-containing protein KIAA1468	AAEHEVPLQERKNYKSSPEIQEPIKPLEKRA	S(0.5)S(0.5)PEIQEPIK	1
NaN	NaN	NaN	NaN	NaN	21.0268	20.7202	NaN	S	2	0.5	0.00127713	72.2	244	A0A075B785;A0A2R8Y566;Q9P260	A0A075B785	LisH domain and HEAT repeat-containing protein KIAA1468	AEHEVPLQERKNYKSSPEIQEPIKPLEKRAL	S(0.5)S(0.5)PEIQEPIK	1
NaN	NaN	NaN	NaN	NaN	NaN	NaN	20.1851	S	3	0.837751	0.00558562	59.539	347	O00213;A0A075B7G8;V9GY97	O00213	Amyloid beta A4 precursor protein-binding family B member 1	KEPEEGTLTFPAQSLSPEPLPQEEEKLPPRN	EPEEGT(0.001)LT(0.005)FPAQS(0.156)LS(0.838)PEPLPQEEEK	1
NaN	18.9896	NaN	NaN	NaN	NaN	NaN	NaN	S	2	0.861401	0.0372789	65.719	207	O00213;A0A075B7G8	O00213	Amyloid beta A4 precursor protein-binding family B member 1	PQALTDGPREHSKSASLLFGMRNSAASDEDS	S(0.139)AS(0.861)LLFGMR	1
NaN	NaN	NaN	21.5748	24.9415	23.8312	NaN	NaN	S	2	0.986432	0.000969433	90.926	158	A0A087WSV0;Q9HB09	A0A087WSV0	Bcl-2-like protein 12	KLASDPALRSKLVRLSSDSFARLVELFCSRD	LVRLS(0.986)S(0.013)DS(0.001)FAR	1
NaN	NaN	NaN	NaN	24.5695	NaN	NaN	NaN	S	3	0.528155	0.00117347	110.15	159	A0A087WSV0;Q9HB09	A0A087WSV0	Bcl-2-like protein 12	LASDPALRSKLVRLSSDSFARLVELFCSRDD	LVRLS(0.465)S(0.528)DS(0.007)FAR	1
NaN	NaN	23.8865	NaN	NaN	NaN	NaN	NaN	S	3	0.999925	1.68239e-24	104.95	365	A0A087WSW7;F6XU50;A0A0B4J1V9;Q9NRZ9	A0A087WSW7	Lymphoid-specific helicase	IANMFGSSEKETIELSPTGRPKRRTRKSINY	ETIELS(1)PTGRPK	1
NaN	NaN	NaN	NaN	NaN	NaN	NaN	NaN	S	2	0.496514	0.0019139	100.73	694	A0A087WSW7;F6XU50;A0A0B4J1V9;Q9NRZ9	A0A087WSW7	Lymphoid-specific helicase	KEKMGIFKILENSEDSSPECLF_________	ILENS(0.007)EDS(0.497)S(0.497)PECLF
NaN	NaN	NaN	NaN	NaN	NaN	NaN	NaN	S	2	0.496514	0.0019139	100.73	695	A0A087WSW7;F6XU50;A0A0B4J1V9;Q9NRZ9	A0A087WSW7	Lymphoid-specific helicase	EKMGIFKILENSEDSSPECLF__________	ILENS(0.007)EDS(0.497)S(0.497)PECLF
NaN	NaN	NaN	NaN	NaN	NaN	NaN	NaN	S	3	0.376201	0.00924897	70.47	521	A0A087WSX5;Q5EBL2	A0A087WSX5	Zinc finger protein 628	LRAFTCGQCGLTFKWSSHYQYHLRLHSGERP	WS(0.376)S(0.376)HY(0.234)QY(0.013)HLRLHSGER
NaN	NaN	NaN	NaN	NaN	NaN	NaN	NaN	S	3	0.376201	0.00924897	70.47	522	A0A087WSX5;Q5EBL2	A0A087WSX5	Zinc finger protein 628	RAFTCGQCGLTFKWSSHYQYHLRLHSGERPY	WS(0.376)S(0.376)HY(0.234)QY(0.013)HLRLHSGER
20.1701	NaN	NaN	NaN	NaN	NaN	NaN	NaN	S	2	0.508731	0.0138812	80.871	78	A0A087WT26;H3BQD9;Q08AM6	A0A087WT26	Protein VAC14 homolog	ELQVPTPGRAGLLNTSGTKGLECSPSTPTMN	AGLLNT(0.158)S(0.509)GT(0.333)K	1
NaN	NaN	NaN	23.5931	NaN	NaN	NaN	NaN	S	4	0.51016	6.54755e-06	81.489	269	A0A087WXA6;A0A087WT45;Q4V328	A0A087WXA6	GRIP1-associated protein 1	ILREKESSAVPARSLSSSPQAQPPRPAELSD	ES(0.007)S(0.029)AVPARS(0.42)LS(0.51)S(0.51)S(0.523)PQAQPPRPAELSDEEVAELFQR	2
NaN	NaN	NaN	23.5931	NaN	NaN	NaN	NaN	S	4	0.51016	6.54755e-06	81.489	270	A0A087WXA6;A0A087WT45;Q4V328	A0A087WXA6	GRIP1-associated protein 1	LREKESSAVPARSLSSSPQAQPPRPAELSDE	ES(0.007)S(0.029)AVPARS(0.42)LS(0.51)S(0.51)S(0.523)PQAQPPRPAELSDEEVAELFQR	2
NaN	NaN	NaN	23.5931	NaN	21.8051	NaN	NaN	S	3	0.758782	0.00994797	54.466	271	A0A087WXA6;A0A087WT45;Q4V328	A0A087WXA6	GRIP1-associated protein 1	REKESSAVPARSLSSSPQAQPPRPAELSDEE	S(0.005)LS(0.055)S(0.18)S(0.759)PQAQPPRPAELSDEEVAELFQR	1;2
NaN	NaN	NaN	NaN	NaN	21.6819	NaN	NaN	S	2	0.673416	0.00286555	93.51	230	A0A087WXA6;A0A087WT45;Q4V328	A0A087WXA6	GRIP1-associated protein 1	LTNSKSRSGLEELVLSEMNSPSRTQTGDSSS	SGLEELVLS(0.673)EMNS(0.195)PS(0.131)R	1
22.4554	NaN	NaN	NaN	NaN	NaN	NaN	20.5206	S	2	0.990741	4.09519e-73	298.7	245	A0A087WXA6;A0A087WT45;Q4V328	A0A087WXA6	GRIP1-associated protein 1	SEMNSPSRTQTGDSSSISSFSYREILREKES	TQTGDSSS(0.991)IS(0.002)S(0.007)FSYR	1
NaN	NaN	NaN	NaN	NaN	NaN	NaN	NaN	S	2	0.496204	3.95487e-06	173.19	247	A0A087WXA6;A0A087WT45;Q4V328	A0A087WXA6	GRIP1-associated protein 1	MNSPSRTQTGDSSSISSFSYREILREKESSA	TQTGDSSS(0.005)IS(0.496)S(0.496)FS(0.002)YR
NaN	NaN	NaN	NaN	NaN	NaN	NaN	NaN	S	2	0.496204	3.95487e-06	173.19	248	A0A087WXA6;A0A087WT45;Q4V328	A0A087WXA6	GRIP1-associated protein 1	NSPSRTQTGDSSSISSFSYREILREKESSAV	TQTGDSSS(0.005)IS(0.496)S(0.496)FS(0.002)YR
20.7942	NaN	NaN	NaN	NaN	NaN	NaN	NaN	S	4	0.510202	0.0404042	44.382	857	A0A087WT58;A6NES4	A0A087WT58	Maestro heat-like repeat-containing protein family member 2A	KDLEDFHFAQKTTLTSIIVAVIKAEPTDNLV	DLEDFHFAQKT(0.997)T(0.983)LT(0.51)S(0.51)IIVAVIK	3
NaN	NaN	NaN	NaN	NaN	NaN	NaN	NaN	S	3	0.424051	0.00125099	67.832	901	A0A087WT80;Q9NQ66;A0A1B0GW62;A0A0D9SGI7;H0YCJ2;A0A0D9SF51;A0A0D9SG17;A0A1B0GWB6;A0A087WW73	A0A087WT80	Phosphoinositide phospholipase C;1-phosphatidylinositol 4,5-bisphosphate phosphodiesterase beta-1	LEKSAKKDSKKKSEPSSPDHGSSTIEQDLAA	S(0.097)EPS(0.424)S(0.424)PDHGS(0.024)S(0.024)T(0.006)IEQDLAALDAEMTQK
NaN	NaN	NaN	NaN	NaN	NaN	NaN	NaN	S	3	0.424051	0.00125099	67.832	902	A0A087WT80;Q9NQ66;A0A1B0GW62;A0A0D9SGI7;H0YCJ2;A0A0D9SF51;A0A0D9SG17;A0A1B0GWB6;A0A087WW73	A0A087WT80	Phosphoinositide phospholipase C;1-phosphatidylinositol 4,5-bisphosphate phosphodiesterase beta-1	EKSAKKDSKKKSEPSSPDHGSSTIEQDLAAL	S(0.097)EPS(0.424)S(0.424)PDHGS(0.024)S(0.024)T(0.006)IEQDLAALDAEMTQK
23.0538	NaN	NaN	NaN	NaN	NaN	NaN	NaN	S	2	0.999998	6.63879e-46	266.35	94	A0A087WTB8;P15374;Q5TBK7	A0A087WTB8	Ubiquitin carboxyl-terminal hydrolase;Ubiquitin carboxyl-terminal hydrolase isozyme L3	SGSTLKKFLEESVSMSPEERARYLENYDAIR	FLEESVSMS(1)PEER	1
NaN	NaN	NaN	NaN	NaN	20.2606	NaN	NaN	S	3	0.995195	0.015379	59.561	125	A0A087WTB8;P15374	A0A087WTB8	Ubiquitin carboxyl-terminal hydrolase;Ubiquitin carboxyl-terminal hydrolase isozyme L3	VTHETSAHEGQTEAPSIDEKVDLHFIALVHV	VTHETSAHEGQT(0.004)EAPS(0.995)IDEK	1
NaN	NaN	NaN	20.6561	NaN	NaN	NaN	NaN	S	2	0.787353	3.1444e-05	173.76	448	A0A087WTF0;A2A3K4	A0A087WTF0	Protein tyrosine phosphatase domain-containing protein 1	ECLQPLTHLKRRLSYSDSDLKRAENLLEQGE	RLS(0.21)Y(0.003)S(0.787)DSDLK	1
NaN	NaN	NaN	NaN	NaN	NaN	NaN	NaN	S	2	0.899771	8.41042e-46	214.24	400	A0A087WX12;A0A087X032;A0A087WTH3;A0A087X251;A0A087X0T6;Q2M2Z5	A0A087WX12	Centrosomal protein kizuna	ANKIASEASFSSSEGSPLSRHENKKKPVINL	IASEASFSSSEGS(0.9)PLS(0.1)R	1
NaN	NaN	21.4407	NaN	NaN	NaN	NaN	NaN	S	3	1	0.000386849	106.74	203	A0A7P0TBG4;A0A7P0Z4N2;A0A7P0Z434;A0A087WTH8;A0A7P0TAR0;A0A7P0T868;Q9NY61;A0A7P0TBI0;A0A7P0Z4P2	A0A7P0TBG4	Protein AATF	DSQGESEEDRAGDRNSEDDGVVMTFSSVKVS	AGDRNS(1)EDDGVVMTFSSVK	1
NaN	NaN	NaN	NaN	NaN	19.2612	NaN	NaN	S	2	0.984567	0.000801486	111.81	153	A0A7P0TBG4;A0A7P0Z4N2;A0A7P0Z434;A0A087WTH8;A0A7P0TAR0;A0A7P0T868;Q9NY61	A0A7P0TBG4	Protein AATF	KSRSHSAKTPGFSVQSISDFEKFTKGMDDLG	TPGFSVQS(0.985)IS(0.015)DFEK	1
NaN	NaN	NaN	NaN	NaN	NaN	NaN	21.1794	S	2	0.842244	0.000247846	127.05	155	A0A7P0TBG4;A0A7P0Z4N2;A0A7P0Z434;A0A087WTH8;A0A7P0TAR0;A0A7P0T868;Q9NY61	A0A7P0TBG4	Protein AATF	RSHSAKTPGFSVQSISDFEKFTKGMDDLGSS	TPGFSVQS(0.158)IS(0.842)DFEK	1
22.45	NaN	NaN	NaN	NaN	NaN	NaN	NaN	S	2	0.899523	4.16106e-06	142.54	62	A0A087WTM5;H7BYJ1;Q969K3	A0A087WTM5	E3 ubiquitin-protein ligase RNF34	AEDRNPGLSKERVRASLSDLSSLDDVEGMSV	VRAS(0.9)LSDLS(0.079)S(0.021)LDDVEGMSVR	1
NaN	NaN	NaN	NaN	19.6011	NaN	NaN	NaN	S	2	0.56989	0.0121855	71.558	64	A0A087WTM5;H7BYJ1;Q969K3	A0A087WTM5	E3 ubiquitin-protein ligase RNF34	DRNPGLSKERVRASLSDLSSLDDVEGMSVRQ	AS(0.43)LS(0.57)DLSSLDDVEGMSVR	1
NaN	NaN	NaN	NaN	NaN	NaN	NaN	NaN	S	3	0.370157	0.0238242	63.479	67	A0A087WTM5;H7BYJ1;Q969K3	A0A087WTM5	E3 ubiquitin-protein ligase RNF34	PGLSKERVRASLSDLSSLDDVEGMSVRQLKE	VRAS(0.143)LS(0.116)DLS(0.37)S(0.37)LDDVEGMSVR
NaN	NaN	NaN	NaN	NaN	NaN	NaN	NaN	S	3	0.370157	0.0238242	63.479	68	A0A087WTM5;H7BYJ1;Q969K3	A0A087WTM5	E3 ubiquitin-protein ligase RNF34	GLSKERVRASLSDLSSLDDVEGMSVRQLKEI	VRAS(0.143)LS(0.116)DLS(0.37)S(0.37)LDDVEGMSVR
20.3095	NaN	NaN	NaN	NaN	NaN	28.3751	24.7917	S	2	1	0.000507813	84.479	26	A0A087WTQ7;A0A087WV56;A0A087WW71;A0A087X0X5;Q92466	A0A087WTQ7	DNA damage-binding protein 2	KTSEIVLRPRNKRSRSPLELEPEAKKLCAKG	S(1)PLELEPEAK	1
NaN	NaN	NaN	NaN	NaN	25.4103	NaN	NaN	S	3	0.949155	0.000304963	115.06	24	Q5JWB9;A0A087WTT2;Q96A57	Q5JWB9	Transmembrane protein 230	ATGIPSSKVKYSRLSSTDDGYIDLQFKKTPP	LS(0.021)S(0.949)T(0.03)DDGYIDLQFKK	1
NaN	21.7741	NaN	NaN	NaN	NaN	NaN	NaN	S	3	0.860056	9.91086e-05	135.55	254	A0A087X0S7;A0A087WTU1;A0A0B4J2G4;Q15345	A0A087X0S7	Leucine-rich repeat-containing protein 41	PPCRLCGEASRGRAPSRDEGSLLLGSRRPRR	APS(0.86)RDEGS(0.14)LLLGSR	1
22.0076	NaN	NaN	NaN	NaN	NaN	NaN	NaN	S	2	0.997701	1.79935e-05	88.19	335	A0A087X0S7;A0A087WTU1;A0A0B4J2G4;Q15345	A0A087X0S7	Leucine-rich repeat-containing protein 41	LHPPATSHEAPGTKRSPSAPAATSSASSSTS	S(0.998)PS(0.002)APAATSSASSSTSSYK	1
22.0076	NaN	NaN	NaN	NaN	NaN	NaN	NaN	S	3	0.5	1.79935e-05	148.19	337	A0A087X0S7;A0A087WTU1;A0A0B4J2G4;Q15345	A0A087X0S7	Leucine-rich repeat-containing protein 41	PPATSHEAPGTKRSPSAPAATSSASSSTSSY	RS(0.5)PS(0.5)APAATSSASSSTSSYK	1
NaN	NaN	21.5412	NaN	NaN	NaN	NaN	NaN	S	3	0.995735	7.96667e-05	150.76	308	A0A087X0S7;A0A087WTU1;A0A0B4J2G4;Q15345	A0A087X0S7	Leucine-rich repeat-containing protein 41	RAAPATRVTRRSTQESLTAGGTDLKRELHPP	RST(0.004)QES(0.996)LTAGGTDLKR	1
NaN	NaN	NaN	NaN	20.3591	NaN	NaN	NaN	S	3	0.885005	0.0241773	59.154	1654	A0A804HKP4;A0A804HIB7;A0A804HKC0;A0A087WV20;A0A804HJW3;A0A804HL70;A0A804HJA5;A0A087WTU9;Q8TCU4;H7C1D9;A0A804HJ69	A0A804HKP4	Alstrom syndrome protein 1	GRQNPSSCRAKHVNLSASLDQNNSHFKVWNS	HVNLS(0.885)AS(0.11)LDQNNS(0.005)HFK	1
NaN	NaN	NaN	NaN	NaN	NaN	22.1756	NaN	S	4	0.925505	1.35014e-10	111.15	1490	A0A804HKP4;A0A804HIB7;A0A804HKC0;A0A087WV20;A0A804HJW3;A0A804HL70;A0A804HJA5;A0A087WTU9;Q8TCU4;H7C1D9;A0A804HJ69;A0A494BZW1	A0A804HKP4	Alstrom syndrome protein 1	SPKTSITDSREEEGVSESEDGGGSSVDSLAA	TSITDSREEEGVS(0.926)ES(0.074)EDGGGSSVDSLAAHVK	1
NaN	NaN	NaN	NaN	19.9735	NaN	NaN	NaN	S	2	0.783103	0.00257198	102.33	39	A0A2R8Y5B9;A0A2R8Y429;A0A2R8Y703;A0A2R8YG53;A0A087WTV1;A0A2R8YG95;A0A2R8YFT0;A0A2R8Y690;A0A2R8YG59;A0A2R8Y5R1;Q9H1P3	A0A2R8Y5B9	Oxysterol-binding protein-related protein 2	SEANQKVTGMIDLDTSKNNRIGKTGESLWLL	VTGMIDLDT(0.217)S(0.783)K	1
NaN	NaN	NaN	24.0859	NaN	NaN	NaN	NaN	S	2	0.997886	1.38405e-06	171.15	230	A0A087WTV6;Q96C36	A0A087WTV6	Pyrroline-5-carboxylate reductase 2	RVKLESPTVSTLTPSSPGKLLTRSLALGGKK	LESPTVSTLTPS(0.002)S(0.998)PGK	1
NaN	NaN	NaN	20.901	NaN	NaN	NaN	NaN	S	2	0.978314	0.0112194	75.057	155	A0A087WTW0;A0A087WVR3;Q96T88	A0A087WTW0	E3 ubiquitin-protein ligase UHRF1	SLVLPHSTKERDSELSDTDSGCCLGQSESDK	ERDS(0.008)ELS(0.978)DT(0.008)DS(0.005)GCCLGQSESDK	1
21.326	NaN	NaN	20.9475	NaN	20.6704	19.9466	NaN	S	3	1	0.000868282	51.166	351	A0A087WTW0;A0A087WVR3;Q96T88	A0A087WTW0	E3 ubiquitin-protein ligase UHRF1	IFVDEVFKIERPGEGSPMVDNPMRRKSGPSC	IERPGEGS(1)PMVDNPMR	1
NaN	NaN	20.7402	NaN	NaN	NaN	NaN	NaN	S	2	0.999992	0.0233833	71.558	140	A0A087WTW0;A0A087WVR3;Q96T88	A0A087WTW0	E3 ubiquitin-protein ligase UHRF1	YEVRLNDTIQLLVRQSLVLPHSTKERDSELS	QS(1)LVLPHSTK	1
NaN	NaN	NaN	NaN	NaN	NaN	NaN	NaN	S	3	0.981438	0.0242982	67.994	798	Q9UKL3;A0A087WTW5	Q9UKL3	CASP8-associated protein 2	NPKFEPSVIVTPLVESKSCHLEPCLPKETLD	FEPS(0.018)VIVTPLVES(0.981)K	1
NaN	NaN	NaN	21.894	NaN	NaN	NaN	NaN	S	2	0.871487	0.0436193	62.799	567	Q9UKL3;A0A087WTW5	Q9UKL3	CASP8-associated protein 2	KDLKLSFMKKLNLTLSPAKKQPVSQDNQHKI	LNLT(0.129)LS(0.871)PAK	1
NaN	NaN	NaN	NaN	NaN	NaN	NaN	20.4216	S	4	0.71961	0.0235625	51.39	1278	Q9UKL3;A0A087WTW5	Q9UKL3	CASP8-associated protein 2	KSEKNEGSSIEDAQTSQHATLKPERSFEILT	NEGSSIEDAQT(0.265)S(0.72)QHAT(0.015)LKPER	1
NaN	NaN	NaN	NaN	NaN	20.3987	NaN	NaN	S	3	0.999999	0.00380654	82.865	875	Q9UKL3;A0A087WTW5	Q9UKL3	CASP8-associated protein 2	LNSPVRPVAKVLRNESPPQVPVYNNSHKDVF	NES(1)PPQVPVYNNSHK	1
NaN	21.3608	NaN	NaN	NaN	NaN	NaN	NaN	S	2	0.999995	3.83717e-05	116.2	29	Q9UKL3;A0A087WTW5;A0A096LP21	Q9UKL3	CASP8-associated protein 2	FDVFSASPLKNNDEGSLDIYAGLDSAVSDSA	NNDEGS(1)LDIYAGLDSAVSDSASK	1
NaN	22.3946	NaN	NaN	NaN	NaN	NaN	NaN	S	3	0.96982	0.000516844	73.435	940	Q9UKL3;A0A087WTW5	Q9UKL3	CASP8-associated protein 2	CKNSPLDELEEGEIRSDSETSKPQESFEKNS	NSPLDELEEGEIRS(0.97)DS(0.023)ET(0.002)S(0.002)KPQES(0.003)FEK	1
NaN	NaN	NaN	19.3157	23.5451	22.3024	NaN	NaN	S	3	0.999926	0.000478297	102.61	116	E5RIM1;A0A087WTZ8;E5RFJ1;E5RHW9;Q96MF7	E5RIM1	E3 SUMO-protein ligase NSE2	KLLVEKKFLALQSKNSDADFQNNEKFVQFKQ	FLALQSKNS(1)DADFQNNEK	1
NaN	NaN	NaN	19.825	NaN	NaN	NaN	20.565	S	2	0.997773	0.000151352	131.98	8	A0A087WU03	A0A087WU03		________MEDMNEYSNIEEFAEGSKINASK	MEDMNEY(0.002)S(0.998)NIEEFAEGSK	1
NaN	NaN	NaN	NaN	21.5393	NaN	NaN	NaN	S	2	1	5.59736e-05	151.38	336	A0A087WU73;B0QY83;E7ER32;A0A087X287;A0A494BZX7;W0Z7M9;A0A499FIJ6;Q969V6	A0A087WU73	MKL/myocardin-like protein 1	KTELIERLRAYQDQISPVPGAPKAPAATSIL	AYQDQIS(1)PVPGAPK	1
NaN	24.376	NaN	NaN	NaN	NaN	22.1534	NaN	S	2	0.95946	6.29734e-28	235.4	400	A0A087WU73;B0QY83;E7ER32;A0A087X287;A0A494BZX7;W0Z7M9;A0A499FIJ6;Q969V6	A0A087WU73	MKL/myocardin-like protein 1	ATVASSGVVKFGSTGSTPPVSPTPSERSLLS	FGST(0.032)GS(0.959)T(0.008)PPVS(0.987)PT(0.013)PSER	1;2
NaN	24.376	NaN	NaN	NaN	NaN	NaN	NaN	S	2	0.986589	6.29734e-28	235.4	405	A0A087WU73;B0QY83;E7ER32;A0A087X287;A0A494BZX7;W0Z7M9;A0A499FIJ6;Q969V6	A0A087WU73	MKL/myocardin-like protein 1	SGVVKFGSTGSTPPVSPTPSERSLLSTGDEN	FGST(0.032)GS(0.959)T(0.008)PPVS(0.987)PT(0.013)PSER	2
NaN	23.0102	NaN	NaN	NaN	NaN	NaN	NaN	S	3	0.63068	0.000940402	90.755	284	A0A087WU73;B0QY83;E7ER32;A0A087X287;A0A494BZX7;W0Z7M9;A0A499FIJ6;Q969V6	A0A087WU73	MKL/myocardin-like protein 1	SSSGAPGPCGLARQNSTSLTGKPGALPANLD	QNS(0.631)T(0.22)S(0.147)LT(0.002)GKPGALPANLDDMK	1
NaN	20.0704	NaN	NaN	NaN	NaN	NaN	NaN	S	2	0.883042	0.00109592	109.14	254	A0A087WU73;B0QY83;E7ER32;A0A087X287;A0A494BZX7;W0Z7M9;A0A499FIJ6;Q969V6	A0A087WU73	MKL/myocardin-like protein 1	ILPAPPKSAGEALGSSGTPPVRSLSTTNSSS	SAGEALGS(0.016)S(0.883)GT(0.101)PPVR	1
NaN	NaN	NaN	NaN	NaN	NaN	NaN	21.1362	S	2	0.876514	0.000249477	105.92	263	A0A087WU73;B0QY83;E7ER32;A0A087X287;A0A494BZX7;W0Z7M9;A0A499FIJ6;Q969V6	A0A087WU73	MKL/myocardin-like protein 1	GEALGSSGTPPVRSLSTTNSSSSSGAPGPCG	S(0.059)LS(0.877)T(0.059)T(0.006)NSSSSSGAPGPCGLAR	1
NaN	NaN	NaN	NaN	NaN	NaN	NaN	NaN	S	3	0.453707	0.0138623	44.898	115	A0A087WU73;B0QY83;E7ER32;A0A087X287;A0A494BZX7;W0Z7M9;A0A499FIJ6;Q969V6	A0A087WU73	MKL/myocardin-like protein 1	IIVGQVNYPKVADSSSFDEDSSDALSPEQPA	VADS(0.031)S(0.12)S(0.454)FDEDS(0.127)S(0.127)DALS(0.127)PEQPAS(0.005)HES(0.005)QGS(0.005)VPS(0.001)PLEAR
NaN	NaN	NaN	NaN	NaN	NaN	NaN	NaN	S	3	0.473173	2.92219e-12	119.35	120	A0A087WU73;B0QY83;E7ER32;A0A087X287;A0A494BZX7;W0Z7M9;A0A499FIJ6;Q969V6	A0A087WU73	MKL/myocardin-like protein 1	VNYPKVADSSSFDEDSSDALSPEQPASHESQ	VADS(0.001)S(0.003)S(0.047)FDEDS(0.473)S(0.473)DALS(0.002)PEQPASHESQGSVPSPLEAR
NaN	NaN	NaN	NaN	NaN	NaN	NaN	NaN	S	3	0.473173	2.92219e-12	119.35	121	A0A087WU73;B0QY83;E7ER32;A0A087X287;A0A494BZX7;W0Z7M9;A0A499FIJ6;Q969V6	A0A087WU73	MKL/myocardin-like protein 1	NYPKVADSSSFDEDSSDALSPEQPASHESQG	VADS(0.001)S(0.003)S(0.047)FDEDS(0.473)S(0.473)DALS(0.002)PEQPASHESQGSVPSPLEAR
NaN	NaN	NaN	22.1382	NaN	NaN	NaN	NaN	S	3	0.974295	6.67388e-08	86.145	140	A0A087WU73;B0QY83;E7ER32;A0A087X287;A0A494BZX7;W0Z7M9;A0A499FIJ6;Q969V6	A0A087WU73	MKL/myocardin-like protein 1	SPEQPASHESQGSVPSPLEARVSEPLLSATS	VADSSSFDEDSSDALSPEQPAS(0.018)HES(0.005)QGS(0.003)VPS(0.974)PLEAR	1
NaN	NaN	NaN	20.4327	NaN	NaN	NaN	NaN	S	2	0.691507	0.00112376	91.812	157	A0A087WU73;B0QY83	A0A087WU73		LEARVSEPLLSATSASPTQQSQPKSASEKSQ	VSEPLLS(0.004)AT(0.028)S(0.136)AS(0.692)PT(0.136)QQS(0.004)QPK	1
NaN	22.7385	25.3417	NaN	23.2605	24.7545	NaN	22.3087	S	3	0.983301	1.57224e-08	103.04	548	H7BY14;A0A087WU74;Q96NU1;H7C3J6;A0A087WXB3;A0A087X223;A0A087X1J5;A0A087WYU3;A0A087WYW1;A0A087WX24	H7BY14	Sterile alpha motif domain-containing protein 11	LRAPERELGTGEQPLSPTTATSPYGGGHALA	ELGT(0.014)GEQPLS(0.983)PT(0.002)T(0.001)ATSPYGGGHALAGQTSPK	1;2
NaN	NaN	NaN	NaN	NaN	NaN	NaN	NaN	S	3	0.410917	4.83276e-07	98.98	554	H7BY14;A0A087WU74;Q96NU1;H7C3J6;A0A087WXB3;A0A087X223;A0A087X1J5;A0A087WYU3;A0A087WYW1;A0A087WX24	H7BY14	Sterile alpha motif domain-containing protein 11	ELGTGEQPLSPTTATSPYGGGHALAGQTSPK	ELGT(0.005)GEQPLS(0.905)PT(0.089)T(0.105)AT(0.409)S(0.411)PY(0.076)GGGHALAGQTSPK
NaN	NaN	NaN	NaN	NaN	21.69	NaN	NaN	S	4	0.785491	8.81885e-16	105.69	567	H7BY14;A0A087WU74;Q96NU1;H7C3J6;A0A087WXB3;A0A087X223;A0A087X1J5;A0A087WYU3;A0A087WYW1;A0A087WX24	H7BY14	Sterile alpha motif domain-containing protein 11	ATSPYGGGHALAGQTSPKQENGTLALLPGAP	APERELGTGEQPLSPTTAT(0.001)S(0.001)PY(0.021)GGGHALAGQT(0.191)S(0.785)PK	1
NaN	NaN	NaN	NaN	NaN	21.2649	NaN	NaN	S	3	0.986664	0.00219462	64.013	377	H7BY14;A0A087WU74;Q96NU1;H7C3J6;A0A087WXB3;A0A087X223;A0A087X1J5;A0A087WYU3;A0A087WYW1;A0A087WX24	H7BY14	Sterile alpha motif domain-containing protein 11	RLWAQDGSEDEPPKDSDGEDPETAAVGCRGP	LWAQDGS(0.012)EDEPPKDS(0.987)DGEDPET(0.002)AAVGCR	1
NaN	19.9199	NaN	NaN	NaN	NaN	NaN	NaN	S	2	0.993579	0.00205329	103.76	95	H7BY14;A0A087WU74;Q96NU1	H7BY14	Sterile alpha motif domain-containing protein 11	RISSDCFSEKRARSESPQEALLLPRELGPSM	S(0.006)ES(0.994)PQEALLLPR	1
NaN	NaN	20.2384	20.3343	NaN	NaN	NaN	NaN	S	2	0.935489	2.68141e-05	114.19	972	A0A087WU78;Q6T4R5	A0A087WU78	Nance-Horan syndrome protein	DLPYLEESTLTTAALSPSKIRPHTANKSVSR	EENNTDLPYLEESTLT(0.001)T(0.004)AALS(0.935)PS(0.059)K	1
NaN	NaN	NaN	20.6353	NaN	NaN	NaN	NaN	S	3	0.738208	4.69217e-06	117.65	974	A0A087WU78;Q6T4R5	A0A087WU78	Nance-Horan syndrome protein	PYLEESTLTTAALSPSKIRPHTANKSVSRQY	QKEENNTDLPYLEESTLTTAALS(0.262)PS(0.738)K	1
NaN	NaN	NaN	NaN	NaN	NaN	NaN	22.8422	S	3	0.979548	2.8837e-05	126.09	275	A0A087WU78;Q6T4R5	A0A087WU78	Nance-Horan syndrome protein	IRAQRGQSIAASLSHSAGNISALADKGDTMF	GQSIAAS(0.001)LS(0.016)HS(0.98)AGNIS(0.003)ALADK	1
NaN	NaN	NaN	NaN	NaN	20.4083	NaN	NaN	S	3	0.998083	9.86255e-06	163.11	211	A0A087WU78;Q6T4R5	A0A087WU78	Nance-Horan syndrome protein	KTISGIPRRVQQEIDSDESPVARERNVIVHT	RVQQEIDS(0.998)DES(0.002)PVAR	1
NaN	NaN	NaN	NaN	18.9529	NaN	NaN	NaN	S	2	0.78674	0.00336069	104.09	214	A0A087WU78;Q6T4R5	A0A087WU78	Nance-Horan syndrome protein	SGIPRRVQQEIDSDESPVARERNVIVHTNPD	RVQQEIDS(0.213)DES(0.787)PVAR	1
NaN	NaN	NaN	NaN	21.2189	NaN	NaN	NaN	S	3	0.582605	0.000238992	77.445	789	A0A087WU78;Q6T4R5	A0A087WU78	Nance-Horan syndrome protein	IKSPESSESQTSQSESRATTPSLPSVDNEFK	SPESS(0.001)ES(0.014)QT(0.119)S(0.119)QS(0.119)ES(0.583)RAT(0.5)T(0.5)PS(0.032)LPS(0.013)VDNEFK	2
22.0345	NaN	NaN	NaN	NaN	NaN	NaN	NaN	S	3	1	9.42018e-06	157.01	545	Q8WYA6;A0A087WUB9	Q8WYA6	Beta-catenin-like protein 1	RHIIKEYAENIGDGRSPEFRENEQKRILGLL	EYAENIGDGRS(1)PEFRENEQK	1
NaN	20.9953	NaN	NaN	NaN	NaN	NaN	NaN	S	3	0.997198	0.0371053	60.549	203	A0A0G2JNN3;C9JMY0;A0A087WUE4;Q96PV6	A0A0G2JNN3	Leukocyte receptor cluster member 8	SREPLPGLTREPVAESPKKKRWEAASSLHPP	EPLPGLT(0.003)REPVAES(0.997)PKK	1
NaN	NaN	NaN	NaN	NaN	NaN	NaN	NaN	S	2	0.86	0.0289111	62.408	215	C9JAH0;F8WD54;A0A804HIS0;A0A087WUI8;Q96IJ6	C9JAH0	Mannose-1-phosphate guanyltransferase alpha	QIYVHLTDGIWSQIKSAGSALYASRLYLSRY	S(0.86)AGS(0.86)ALY(0.604)AS(0.683)RLY(0.991)LS(0.002)R	4
NaN	NaN	NaN	NaN	NaN	NaN	NaN	NaN	S	2	0.859953	0.0289111	62.408	218	C9JAH0;F8WD54;A0A804HIS0;A0A087WUI8;Q96IJ6	C9JAH0	Mannose-1-phosphate guanyltransferase alpha	VHLTDGIWSQIKSAGSALYASRLYLSRYQDT	S(0.86)AGS(0.86)ALY(0.604)AS(0.683)RLY(0.991)LS(0.002)R	4
NaN	NaN	NaN	NaN	NaN	NaN	NaN	NaN	S	2	0.683278	0.0289111	62.408	223	C9JAH0;F8WD54;A0A804HIS0;A0A087WUI8;Q96IJ6	C9JAH0	Mannose-1-phosphate guanyltransferase alpha	GIWSQIKSAGSALYASRLYLSRYQDTHPERL	S(0.86)AGS(0.86)ALY(0.604)AS(0.683)RLY(0.991)LS(0.002)R	4
NaN	NaN	NaN	NaN	23.3582	NaN	NaN	NaN	S	2	0.997682	5.72148e-06	165.24	241	A0A087WUK2;O14979	A0A087WUK2	Heterogeneous nuclear ribonucleoprotein D-like	LKGKEPPKKVFVGGLSPDTSEEQIKEYFGAF	VFVGGLS(0.998)PDT(0.002)S(0.001)EEQIK	1
NaN	NaN	NaN	NaN	NaN	NaN	19.6183	NaN	S	2	1	0.00913107	85.958	15	A0A087WUN7;H0YJ40;G3V4X6;G3V2S9;Q9GZT3;H0YJI1	A0A087WUN7	SRA stem-loop-interacting RNA-binding protein, mitochondrial	_MAASAARGAAALRRSINQPVAFVRRIPWTA	S(1)INQPVAFVR	1
NaN	NaN	NaN	22.8073	NaN	NaN	NaN	NaN	S	2	1	1.21063e-35	259.27	66	A0A087WUT6;O60841	A0A087WUT6	Eukaryotic translation initiation factor 5B	QDFDEDDILKELEELSLEAQGIKADRETVAV	ELEELS(1)LEAQGIK	1
22.7797	NaN	NaN	NaN	NaN	NaN	NaN	NaN	S	2	1	0.00883366	86.67	1168	A0A087WUT6;O60841	A0A087WUT6	Eukaryotic translation initiation factor 5B	KGQEVCVKIEPIPGESPKMFGRHFEATDILV	IEPIPGES(1)PK	1
22.8261	NaN	NaN	NaN	NaN	NaN	NaN	NaN	S	2	0.971888	1.87216e-11	190.1	182	A0A087WUT6;O60841	A0A087WUT6	Eukaryotic translation initiation factor 5B	DEDNSKKIKERSRINSSGESGDESDEFLQSR	INS(0.972)S(0.028)GESGDESDEFLQSR	1
NaN	NaN	NaN	NaN	NaN	NaN	NaN	20.2396	S	3	0.617462	0.0366717	58.349	183	A0A087WUT6;O60841	A0A087WUT6	Eukaryotic translation initiation factor 5B	EDNSKKIKERSRINSSGESGDESDEFLQSRK	S(0.008)RINS(0.353)S(0.617)GES(0.028)GDES(0.875)DEFLQS(0.119)RK	2
NaN	24.0057	NaN	NaN	NaN	NaN	NaN	NaN	S	2	0.999844	4.83355e-29	237.16	186	A0A087WUT6;O60841	A0A087WUT6	Eukaryotic translation initiation factor 5B	SKKIKERSRINSSGESGDESDEFLQSRKGQK	INSSGES(1)GDESDEFLQSR	1
24.7306	NaN	NaN	NaN	NaN	NaN	NaN	20.2396	S	2	1	8.20971e-144	353.67	190	A0A087WUT6;O60841	A0A087WUT6	Eukaryotic translation initiation factor 5B	KERSRINSSGESGDESDEFLQSRKGQKKNQK	INSSGESGDES(1)DEFLQSR	1;2
NaN	NaN	21.9846	NaN	NaN	NaN	NaN	NaN	S	2	1	1.32946e-46	271.73	107	A0A087WUT6;O60841	A0A087WUT6	Eukaryotic translation initiation factor 5B	TSKDKKKKGQKGKKQSFDDNDSEELEDKDSK	KQS(1)FDDNDSEELEDK	1
NaN	NaN	NaN	26.5829	20.8762	NaN	NaN	NaN	S	2	1	2.32647e-59	284.74	113	A0A087WUT6;O60841	A0A087WUT6	Eukaryotic translation initiation factor 5B	KKGQKGKKQSFDDNDSEELEDKDSKSKKTAK	QSFDDNDS(1)EELEDK	1
NaN	NaN	NaN	NaN	20.8861	NaN	NaN	NaN	S	2	0.975055	0.0337979	80.719	164	A0A087WUT6;O60841	A0A087WUT6	Eukaryotic translation initiation factor 5B	KAKGKAQKSNKKWDGSEEDEDNSKKIKERSR	KWDGS(0.975)EEDEDNS(0.025)K	1
NaN	22.2256	NaN	NaN	NaN	NaN	NaN	NaN	S	2	0.522731	0.000785562	135.69	435	A0A087WUT6;O60841	A0A087WUT6	Eukaryotic translation initiation factor 5B	EATLKLLQAQGVEVPSKDSLPKKRPIYEDKK	LLQAQGVEVPS(0.523)KDS(0.477)LPK	1
24.4697	24.2483	NaN	NaN	NaN	NaN	NaN	NaN	S	3	0.685621	9.0335e-13	178.1	438	A0A087WUT6;O60841	A0A087WUT6	Eukaryotic translation initiation factor 5B	LKLLQAQGVEVPSKDSLPKKRPIYEDKKRKK	LLQAQGVEVPS(0.314)KDS(0.686)LPK	1
20.3047	NaN	NaN	NaN	NaN	NaN	29.3233	23.0767	S	2	1	9.19359e-25	229.51	214	A0A087WUT6;O60841	A0A087WUT6	Eukaryotic translation initiation factor 5B	GQKKNQKNKPGPNIESGNEDDDASFKIKTVA	NKPGPNIES(1)GNEDDDASFK	1
NaN	NaN	NaN	NaN	NaN	NaN	20.3026	NaN	S	3	0.99999	0.000147465	125.77	222	A0A087WUT6;O60841	A0A087WUT6	Eukaryotic translation initiation factor 5B	KPGPNIESGNEDDDASFKIKTVAQKKAEKKE	NKPGPNIESGNEDDDAS(1)FK	1
NaN	NaN	NaN	NaN	NaN	NaN	NaN	NaN	S	3	0.333333	0.000462695	74.748	9	A0A087WUT6;O60841	A0A087WUT6	Eukaryotic translation initiation factor 5B	_______MGKKQKNKSEDSTKDDIDLDALAA	NKS(0.333)EDS(0.333)T(0.333)KDDIDLDALAAEIEGAGAAK
NaN	NaN	NaN	NaN	NaN	NaN	NaN	NaN	S	3	0.333333	0.000462695	74.748	12	A0A087WUT6;O60841	A0A087WUT6	Eukaryotic translation initiation factor 5B	____MGKKQKNKSEDSTKDDIDLDALAAEIE	NKS(0.333)EDS(0.333)T(0.333)KDDIDLDALAAEIEGAGAAK
NaN	NaN	NaN	NaN	NaN	NaN	NaN	NaN	S	2	0.999858	2.44156e-17	178.14	135	A0A087WUT6;O60841	A0A087WUT6	Eukaryotic translation initiation factor 5B	DSKSKKTAKPKVEMYSGSDDDDDFNKLPKKA	VEMYS(1)GSDDDDDFNK	1
NaN	NaN	NaN	NaN	NaN	NaN	NaN	NaN	S	2	1	1.25879e-46	263.04	137	A0A087WUT6;O60841	A0A087WUT6	Eukaryotic translation initiation factor 5B	KSKKTAKPKVEMYSGSDDDDDFNKLPKKAKG	VEMYSGS(1)DDDDDFNK	1
NaN	NaN	NaN	NaN	NaN	NaN	25.616	20.5722	S	2	1	2.57973e-06	131.86	166	A0A087WUV8;A0A7P0TA85;P35613	A0A087WUV8	Basigin	KRRKPEDVLDDDDAGSAPLKSSGQHQNDKGK	RKPEDVLDDDDAGS(1)APLK	1
NaN	NaN	22.4368	21.3413	NaN	NaN	NaN	NaN	S	2	0.99778	0.00087623	115.12	20	B0QY53;B0QY54;A0A087WUW0;Q9Y3M2	B0QY53	Protein chibby homolog 1	GNTFSPKKTPPRKSASLSNLHSLDRSTREVE	S(0.002)AS(0.998)LSNLHSLDR	1
NaN	NaN	19.9093	NaN	NaN	NaN	NaN	NaN	S	2	0.933233	9.56406e-26	240.42	209	B4DGW0;A0A087WUY7;O75928	B4DGW0	E3 SUMO-protein ligase PIAS2	PPAKRKCIFMSETQSSPTKGVLMYQPSSVRV	CIFMSETQS(0.062)S(0.933)PT(0.005)K	1
NaN	NaN	NaN	NaN	NaN	NaN	NaN	NaN	S	3	0.230327	0.0256839	42.659	2332	Q01082;A0A087WUZ3	Q01082	Spectrin beta chain, non-erythrocytic 1	TQSTPASSRAQTLPTSVVTITSESSPGKREK	HEVS(0.289)AS(0.289)T(0.289)QS(0.269)T(0.207)PAS(0.508)S(0.508)RAQT(0.574)LPT(0.231)S(0.23)VVT(0.225)IT(0.264)S(0.264)ES(0.401)S(0.453)PGK
NaN	NaN	NaN	NaN	NaN	NaN	NaN	NaN	S	3	0.416797	0.00100091	96.54	2338	Q01082;A0A087WUZ3	Q01082	Spectrin beta chain, non-erythrocytic 1	SSRAQTLPTSVVTITSESSPGKREKDKEKDK	AQTLPTSVVT(0.001)IT(0.417)S(0.417)ES(0.083)S(0.083)PGKR
NaN	NaN	25.9177	23.389	NaN	NaN	NaN	NaN	S	2	0.691006	6.80038e-32	235.21	2340	Q01082;A0A087WUZ3	Q01082	Spectrin beta chain, non-erythrocytic 1	RAQTLPTSVVTITSESSPGKREKDKEKDKEK	AQTLPTSVVTIT(0.002)S(0.021)ES(0.691)S(0.287)PGKR	1;2
26.4455	20.4286	NaN	NaN	NaN	NaN	NaN	NaN	S	3	0.876868	6.90831e-65	126.93	2341	Q01082;A0A087WUZ3	Q01082	Spectrin beta chain, non-erythrocytic 1	AQTLPTSVVTITSESSPGKREKDKEKDKEKR	AQTLPTSVVT(0.002)IT(0.007)S(0.026)ES(0.088)S(0.877)PGK	1
NaN	NaN	22.9557	NaN	NaN	NaN	NaN	NaN	S	4	0.978766	0.000554083	62.833	817	Q01082;A0A087WUZ3	Q01082	Spectrin beta chain, non-erythrocytic 1	TLHEQASALPQEHAESPDVRGRLSGIEERYK	DVAEEIANYRPTLDTLHEQAS(0.021)ALPQEHAES(0.979)PDVR	1
NaN	NaN	21.2167	NaN	NaN	NaN	NaN	NaN	S	2	1	4.93166e-11	192.6	1447	Q01082;A0A087WUZ3	Q01082	Spectrin beta chain, non-erythrocytic 1	RKKEIEELQSQAQALSQEGKSTDEVDSKRLT	EIEELQSQAQALS(1)QEGK	1
NaN	NaN	23.5731	23.1405	NaN	NaN	NaN	NaN	S	2	0.984547	0.00381406	113.37	2164	Q01082;A0A087WUZ3	Q01082	Spectrin beta chain, non-erythrocytic 1	EMVNGATEQRTSSKESSPIPSPTSDRKAKTA	ES(0.985)S(0.015)PIPS(0.85)PT(0.121)S(0.029)DRK	2
NaN	NaN	22.4828	NaN	NaN	NaN	NaN	21.6386	S	2	0.924487	0.0290588	82.483	2165	Q01082;A0A087WUZ3	Q01082	Spectrin beta chain, non-erythrocytic 1	MVNGATEQRTSSKESSPIPSPTSDRKAKTAL	ES(0.076)S(0.924)PIPS(0.703)PT(0.127)S(0.17)DR	1;2
NaN	NaN	23.5731	23.1405	NaN	NaN	NaN	NaN	S	2	0.885478	0.00381406	157.33	2169	Q01082;A0A087WUZ3	Q01082	Spectrin beta chain, non-erythrocytic 1	ATEQRTSSKESSPIPSPTSDRKAKTALPAQS	ES(0.936)S(0.064)PIPS(0.885)PT(0.097)S(0.018)DRK	2
NaN	NaN	NaN	NaN	NaN	NaN	20.1534	NaN	S	2	0.902411	0.00345829	92.952	163	Q01082;A0A087WUZ3;F8W6C1;A4QPE4;A0A087WYQ1;O15020	Q01082	Spectrin beta chain, non-erythrocytic 1;Spectrin beta chain, non-erythrocytic 2	GLIWTIILRFQIQDISVETEDNKEKKSAKDA;GLVWTIILRFQIQDISVETEDNKEKKSAKDA	FQIQDIS(0.902)VET(0.098)EDNK	1
NaN	NaN	NaN	19.9778	NaN	23.5133	NaN	NaN	S	2	1	1.17771e-17	169.84	2128	Q01082;A0A087WUZ3	Q01082	Spectrin beta chain, non-erythrocytic 1	AESQQQWDTSKGEQVSQNGLPAEQGSPRMAE	GEQVS(1)QNGLPAEQGS(1)PR	1;2
NaN	NaN	NaN	19.9778	NaN	NaN	27.8635	NaN	S	2	1	2.52816e-51	275.31	2138	Q01082;A0A087WUZ3	Q01082	Spectrin beta chain, non-erythrocytic 1	KGEQVSQNGLPAEQGSPRMAETVDTSEMVNG	GEQVSQNGLPAEQGS(1)PR	1;2
NaN	NaN	NaN	NaN	NaN	NaN	NaN	NaN	S	3	0.269449	0.0256839	42.659	2319	Q01082;A0A087WUZ3	Q01082	Spectrin beta chain, non-erythrocytic 1	SAISSDKHEVSASTQSTPASSRAQTLPTSVV	HEVS(0.289)AS(0.289)T(0.289)QS(0.269)T(0.207)PAS(0.508)S(0.508)RAQT(0.574)LPT(0.231)S(0.23)VVT(0.225)IT(0.264)S(0.264)ES(0.401)S(0.453)PGK
NaN	NaN	NaN	NaN	20.1006	NaN	NaN	NaN	S	3	0.507664	0.0256839	42.659	2323	Q01082;A0A087WUZ3	Q01082	Spectrin beta chain, non-erythrocytic 1	SDKHEVSASTQSTPASSRAQTLPTSVVTITS	HEVS(0.289)AS(0.289)T(0.289)QS(0.269)T(0.207)PAS(0.508)S(0.508)RAQT(0.574)LPT(0.231)S(0.23)VVT(0.225)IT(0.264)S(0.264)ES(0.401)S(0.453)PGK	5
NaN	NaN	NaN	NaN	20.1006	NaN	NaN	NaN	S	3	0.507664	0.0256839	42.659	2324	Q01082;A0A087WUZ3	Q01082	Spectrin beta chain, non-erythrocytic 1	DKHEVSASTQSTPASSRAQTLPTSVVTITSE	HEVS(0.289)AS(0.289)T(0.289)QS(0.269)T(0.207)PAS(0.508)S(0.508)RAQT(0.574)LPT(0.231)S(0.23)VVT(0.225)IT(0.264)S(0.264)ES(0.401)S(0.453)PGK	5
NaN	NaN	NaN	NaN	NaN	NaN	NaN	NaN	S	3	0.376823	0.000531348	84.127	2160	Q01082;A0A087WUZ3	Q01082	Spectrin beta chain, non-erythrocytic 1	VDTSEMVNGATEQRTSSKESSPIPSPTSDRK	MAETVDTS(0.002)EMVNGAT(0.122)EQRT(0.122)S(0.377)S(0.377)K
NaN	NaN	NaN	NaN	NaN	NaN	NaN	NaN	S	3	0.376823	0.000531348	84.127	2161	Q01082;A0A087WUZ3	Q01082	Spectrin beta chain, non-erythrocytic 1	DTSEMVNGATEQRTSSKESSPIPSPTSDRKA	MAETVDTS(0.002)EMVNGAT(0.122)EQRT(0.122)S(0.377)S(0.377)K
NaN	NaN	NaN	NaN	NaN	NaN	23.6413	26.9241	S	2	1	0.0211545	108.57	2358	Q01082;A0A087WUZ3	Q01082	Spectrin beta chain, non-erythrocytic 1	GKREKDKEKDKEKRFSLFGKKK_________	RFS(1)LFGK	1
NaN	NaN	NaN	NaN	NaN	NaN	20.3187	NaN	S	3	0.899551	0.0296807	54.514	2102	Q01082;A0A087WUZ3	Q01082	Spectrin beta chain, non-erythrocytic 1	VRRQQEEEERKRRPPSPEPSTKVSEEAESQQ	RPPS(0.9)PEPS(0.054)T(0.108)KVS(0.93)EEAES(0.007)QQQWDTS(0.001)K	2
NaN	NaN	NaN	NaN	NaN	NaN	20.3187	NaN	S	3	0.92992	0.0296807	54.514	2110	Q01082;A0A087WUZ3	Q01082	Spectrin beta chain, non-erythrocytic 1	ERKRRPPSPEPSTKVSEEAESQQQWDTSKGE	RPPS(0.9)PEPS(0.054)T(0.108)KVS(0.93)EEAES(0.007)QQQWDTS(0.001)K	2
NaN	NaN	NaN	NaN	NaN	21.1931	NaN	NaN	S	2	0.5	2.2194e-72	300.56	2122	Q01082;A0A087WUZ3	Q01082	Spectrin beta chain, non-erythrocytic 1	TKVSEEAESQQQWDTSKGEQVSQNGLPAEQG	VSEEAESQQQWDT(0.5)S(0.5)K	1
NaN	20.6659	NaN	NaN	NaN	NaN	NaN	NaN	S	3	0.999933	0.000904718	94.259	540	A0A087WV04;B4DYM4;Q9UBS9	A0A087WV04	SUN domain-containing ossification factor	EVDPNDLYIVEPLKFSPEKKKKRCKYKIEKI	EVDPNDLYIVEPLKFS(1)PEK	1
NaN	NaN	NaN	NaN	NaN	NaN	NaN	21.1482	S	2	0.913485	1.88816e-05	137.21	327	A0A087WV86;Q6PGQ7	A0A087WV86	Protein aurora borealis	CRSPLQTPSSGQFSSSPIQASAKKYSLGSIT	SPLQTPSS(0.002)GQFS(0.041)S(0.041)S(0.913)PIQAS(0.002)AK	1
NaN	20.0467	NaN	NaN	NaN	NaN	NaN	NaN	S	3	0.616053	0.000230321	71.535	214	A0A087WV97;Q8WU79	A0A087WV97	Stromal membrane-associated protein 2	SNTLEKDLDLLASVPSPSSSGSRKVVGSMPT	DLDLLASVPS(0.616)PS(0.101)S(0.101)S(0.101)GS(0.08)RK	1
22.4579	NaN	NaN	NaN	NaN	NaN	NaN	NaN	S	2	0.805504	3.84913e-05	154.51	220	A0A087WV97;Q8WU79	A0A087WV97	Stromal membrane-associated protein 2	DLDLLASVPSPSSSGSRKVVGSMPTAGSAGS	DLDLLASVPS(0.097)PS(0.024)S(0.024)S(0.049)GS(0.806)R	1
NaN	23.9817	NaN	NaN	23.1358	NaN	NaN	NaN	S	2	1	0.00606139	73.735	39	A0A087WVA3;Q9H5I4;A0A087WXT3;A0A0A0MR11;Q06732;Q06730	A0A087WVA3	Zinc finger protein 33B;Zinc finger protein 33A	VTVGFTQEEWQHLDPSQRALYRDVMLENYSN	DVTVGFT(1)QEEWQHLDPS(1)QR	1
NaN	NaN	NaN	23.7279	NaN	NaN	NaN	NaN	S	2	0.999902	0.036544	64.103	4	A0A8I5KV21;A0A087WVG8;A0A087WW93;Q8N660	A0A8I5KV21	Neuroblastoma breakpoint family member 15	____________MVVSAGPLSSEKAEMNILE	VVS(1)AGPLSSEK	1
NaN	NaN	NaN	NaN	19.898	NaN	NaN	NaN	S	2	0.974326	0.0282165	64.565	292	A0A087WVM4;B7ZM99;Q6UB35;H0Y327	A0A087WVM4	Monofunctional C1-tetrahydrofolate synthase, mitochondrial	QHRRWRLHCLKLQPLSPVPSDIEISRGQTPK	LQPLS(0.974)PVPS(0.014)DIEIS(0.012)R	1
NaN	NaN	NaN	NaN	NaN	NaN	NaN	NaN	S	3	0.288711	0.0240727	61.409	73	A0A1B0GV18;A0A087WVP2;H0YKW6;H0Y5N1;B5MC67;Q7Z6J6	A0A1B0GV18	FERM domain-containing protein 5	GLESLRDSAHSTPVRSTSHGDTFLPHVRSSR	S(0.289)T(0.289)S(0.289)HGDT(0.134)FLPHVR
NaN	NaN	NaN	NaN	NaN	NaN	NaN	NaN	S	3	0.288711	0.0240727	61.409	75	A0A1B0GV18;A0A087WVP2;H0YKW6;H0Y5N1;B5MC67;Q7Z6J6	A0A1B0GV18	FERM domain-containing protein 5	ESLRDSAHSTPVRSTSHGDTFLPHVRSSRTD	S(0.289)T(0.289)S(0.289)HGDT(0.134)FLPHVR
NaN	NaN	NaN	NaN	NaN	20.6197	NaN	NaN	S	2	0.753236	0.0285432	65.043	370	A0A087WVP4;A0A087X1R1;P53814	A0A087WVP4	Smoothelin	SLSVLSPRQPAQNRESTPLASGPSSFQRAGS	ES(0.753)T(0.247)PLASGPSSFQR	1
NaN	NaN	NaN	NaN	NaN	NaN	NaN	NaN	S	2	0.980881	0.021717	87.713	397	A0A087WVP4;A0A087X1R1;P53814	A0A087WVP4	Smoothelin	RAGSVRDRVHKFTSDSPMAARLQDGTPQAAL	FT(0.001)S(0.018)DS(0.981)PMAAR	1
NaN	NaN	NaN	NaN	20.368	NaN	NaN	NaN	S	3	0.984836	0.00178824	85.974	579	A0A087WVP4;A0A087X1R1;P53814	A0A087WVP4	Smoothelin	TITRVNSPGTLARLGSVTHVTSFSHAPPSSR	LGS(0.985)VT(0.004)HVT(0.005)S(0.006)FS(0.001)HAPPSSR	1
NaN	19.4864	NaN	NaN	NaN	NaN	NaN	NaN	S	2	0.834474	0.0111542	87.258	357	A0A087WVP4;A0A087X1R1;P53814	A0A087WVP4	Smoothelin	KRADVAGPRPCQRSLSVLSPRQPAQNRESTP	S(0.165)LS(0.834)VLSPR	1
NaN	NaN	NaN	NaN	NaN	NaN	NaN	NaN	S	2	0.458764	0.00212907	76.068	301	A0A087WVP4;A0A087X1R1;P53814	A0A087WVP4	Smoothelin	VPGSPEPPPSPPKTTSPEPQESPTLPSTEGQ	T(0.27)T(0.27)S(0.459)PEPQES(0.002)PTLPSTEGQVVNK
NaN	NaN	NaN	NaN	NaN	NaN	NaN	NaN	S	2	0.491577	0.000481125	89.659	307	A0A087WVP4;A0A087X1R1;P53814	A0A087WVP4	Smoothelin	PPPSPPKTTSPEPQESPTLPSTEGQVVNKLL	TTSPEPQES(0.492)PT(0.492)LPS(0.007)T(0.01)EGQVVNK
NaN	NaN	20.9641	NaN	NaN	NaN	NaN	NaN	S	2	1	1.61673e-28	237.3	1498	A0A087WVQ6;Q00610;J3KS13;K7EJJ5	A0A087WVQ6	Clathrin heavy chain;Clathrin heavy chain 1	ALRTSIDAYDNFDNISLAQRLEKHELIEFRR	TSIDAYDNFDNIS(1)LAQR	1
20.8652	NaN	NaN	NaN	NaN	NaN	NaN	NaN	S	2	1	9.73095e-05	165.51	393	A0A7I2V659;A0A087WVQ9;P68104;Q5VTE0;A0A7I2V5N4;A0A087WV01	A0A7I2V659	Elongation factor 1-alpha 1;Putative elongation factor 1-alpha-like 3;Elongation factor 1-alpha	RRSGKKLEDGPKFLKSGDAAIVDMVPGKPMC	S(1)GDAAIVDMVPGK	1
NaN	NaN	NaN	NaN	NaN	NaN	NaN	NaN	S	4	0.434419	0.00412232	51.758	295	A0A087WVT1;Q96MX3	A0A087WVT1	Zinc finger protein 48	PPPLGTSPPLTPRSPSHSGEPFGLPGLEPEP	S(0.131)PS(0.434)HS(0.434)GEPFGLPGLEPEPGGPQAGEPPPPLAGDKPHK
NaN	NaN	NaN	NaN	NaN	NaN	NaN	NaN	S	4	0.434419	1.59386e-10	51.758	297	A0A087WVT1;Q96MX3	A0A087WVT1	Zinc finger protein 48	PLGTSPPLTPRSPSHSGEPFGLPGLEPEPGG	S(0.131)PS(0.434)HS(0.434)GEPFGLPGLEPEPGGPQAGEPPPPLAGDKPHK
24.6742	NaN	NaN	21.422	NaN	NaN	NaN	NaN	S	2	1	1.53128e-08	181.6	237	Q9NW25;A0A087WVT6;Q9BWW4	Q9NW25	Single-stranded DNA-binding protein 3	NGSLGSGDIDGLPKNSPNNISGISNPPGTPR	NS(1)PNNISGISNPPGTPR	1;2
NaN	NaN	NaN	NaN	NaN	NaN	NaN	21.4927	S	3	0.964512	0.000413076	110.33	455	A0A087WVZ6;Q9ULU4;H7C4X9;A0A087WV57;A0A087WYS3	A0A087WVZ6	Protein kinase C-binding protein 1	DVEQDAEKKATSSHFSASEESMDFLDKSTAS	AT(0.001)S(0.006)S(0.008)HFS(0.965)AS(0.02)EESMDFLDK	1
NaN	NaN	NaN	NaN	20.0761	21.353	NaN	NaN	S	3	0.999982	0.00215429	77.584	542	A0A087WVZ6;Q9ULU4;H7C4X9;A0A087WV57;A0A087WYS3	A0A087WVZ6	Protein kinase C-binding protein 1	LSESVQQQSTPVPLISPKRQIRSRFQLNLDK	ELSESVQQQSTPVPLIS(1)PKR	1
20.8236	19.6686	NaN	NaN	NaN	NaN	NaN	NaN	S	2	0.968271	0.00889921	72.731	401	A0A087WVZ6;Q9ULU4;H7C4X9;A0A087WV57;A0A087WYS3	A0A087WVZ6	Protein kinase C-binding protein 1	IDKQEKVKLNFDMTASPKILMSKPVLSGGTG	LNFDMT(0.032)AS(0.968)PK	1
20.7206	NaN	NaN	NaN	NaN	NaN	NaN	NaN	S	3	0.591363	0.0019277	70.154	751	A0A087WVZ6;Q9ULU4;H7C4X9	A0A087WVZ6	Protein kinase C-binding protein 1	DVVGKTPPSTTVGSHSPPETPVLTRSSAQTS	QDVVGKT(0.848)PPS(0.15)T(0.122)T(0.122)VGS(0.143)HS(0.591)PPET(0.018)PVLT(0.007)R	2
NaN	NaN	NaN	NaN	NaN	NaN	NaN	NaN	S	2	0.87282	0.00518637	116.71	420	A0A087WVZ6;Q9ULU4;H7C4X9;A0A087WV57;A0A087WYS3	A0A087WVZ6	Protein kinase C-binding protein 1	LMSKPVLSGGTGRRISLSDMPRSPMSTNSSV	RIS(0.873)LS(0.127)DMPR	1
NaN	NaN	NaN	NaN	NaN	NaN	NaN	20.6979	S	3	0.998438	0.000131127	108.49	439	A0A087WVZ6;Q9ULU4;H7C4X9;A0A087WV57;A0A087WYS3	A0A087WVZ6	Protein kinase C-binding protein 1	MPRSPMSTNSSVHTGSDVEQDAEKKATSSHF	SPMSTNSSVHT(0.001)GS(0.998)DVEQDAEK	1
NaN	NaN	21.7353	NaN	NaN	NaN	NaN	NaN	S	3	0.862887	0.000560038	61.04	481	A0A087WVZ6;Q9ULU4;H7C4X9;A0A087WV57;A0A087WYS3	A0A087WVZ6	Protein kinase C-binding protein 1	KSTASPASTKTGQAGSLSGSPKPFSPQLSAP	T(0.003)GQAGS(0.863)LS(0.493)GS(0.63)PKPFS(0.01)PQLS(0.001)APITTK	2
NaN	NaN	21.7353	NaN	NaN	NaN	NaN	NaN	S	3	0.630109	0.00944552	61.04	485	A0A087WVZ6;Q9ULU4;H7C4X9;A0A087WV57;A0A087WYS3	A0A087WVZ6	Protein kinase C-binding protein 1	SPASTKTGQAGSLSGSPKPFSPQLSAPITTK	T(0.003)GQAGS(0.863)LS(0.493)GS(0.63)PKPFS(0.01)PQLS(0.001)APITTK	2
NaN	NaN	NaN	NaN	NaN	NaN	NaN	21.5702	S	3	0.988707	0.000560038	78.717	490	A0A087WVZ6;Q9ULU4;H7C4X9;A0A087WV57;A0A087WYS3	A0A087WVZ6	Protein kinase C-binding protein 1	KTGQAGSLSGSPKPFSPQLSAPITTKTDKTS	TGQAGS(0.385)LS(0.304)GS(0.31)PKPFS(0.989)PQLS(0.009)APIT(0.001)T(0.001)K	2
NaN	24.8823	NaN	NaN	NaN	NaN	NaN	NaN	S	2	1	0.00156157	158.15	315	A0A087WW66;Q99460;A0A7I2V641;A0A7P0MW50;A0A7I2V479;A0A7I2V523;A0A7I2V2K8;A0A7I2YQY1;A0A7I2V262;A0A7I2V5C8;A0A7I2V4X0;A0A7I2YQI9;A0A7I2V491;A0A7I2V4A5	A0A087WW66	26S proteasome non-ATPase regulatory subunit 1	EEKTSSAFVGKTPEASPEPKDQTLKMIKILS	T(0.002)S(0.003)S(0.004)AFVGKT(0.992)PEAS(1)PEPK	2
NaN	NaN	NaN	NaN	NaN	NaN	NaN	NaN	S	3	0.348155	1.18612e-07	96.55	290	A0A087WW66;Q99460;A0A7I2V641;A0A7P0MW50;A0A7I2V479;A0A7I2V523;A0A7I2V2K8;A0A7I2YQY1;A0A7I2V262;A0A7I2V5C8;A0A7I2V4X0;A0A7I2YQI9;A0A7I2V491;A0A7I2V4A5;H7BZR6	A0A087WW66	26S proteasome non-ATPase regulatory subunit 1	IASVPGSTNTGTVPGSEKDSDSMETEEKTSS	TVGTPIASVPGSTNTGTVPGS(0.348)EKDS(0.256)DS(0.339)MET(0.056)EEK
NaN	NaN	NaN	NaN	NaN	NaN	NaN	NaN	S	3	0.416069	4.34e-09	105.44	294	A0A087WW66;Q99460;A0A7I2V641;A0A7P0MW50;A0A7I2V479;A0A7I2V523;A0A7I2V2K8;A0A7I2YQY1;A0A7I2V262;A0A7I2V5C8;A0A7I2V4X0;A0A7I2YQI9;A0A7I2V491;A0A7I2V4A5;H7BZR6	A0A087WW66	26S proteasome non-ATPase regulatory subunit 1	PGSTNTGTVPGSEKDSDSMETEEKTSSAFVG	TVGTPIASVPGSTNTGTVPGS(0.03)EKDS(0.416)DS(0.219)MET(0.335)EEK
NaN	NaN	NaN	NaN	NaN	NaN	NaN	NaN	S	3	0.322095	2.22755e-05	72.051	296	A0A087WW66;Q99460;A0A7I2V641;A0A7P0MW50;A0A7I2V479;A0A7I2V523;A0A7I2V2K8;A0A7I2YQY1;A0A7I2V262;A0A7I2V5C8;A0A7I2V4X0;A0A7I2YQI9;A0A7I2V491;A0A7I2V4A5;H7BZR6	A0A087WW66	26S proteasome non-ATPase regulatory subunit 1	STNTGTVPGSEKDSDSMETEEKTSSAFVGKT	TVGTPIAS(0.002)VPGS(0.015)T(0.015)NT(0.067)GT(0.067)VPGS(0.133)EKDS(0.322)DS(0.322)MET(0.056)EEK
NaN	NaN	25.7907	NaN	NaN	NaN	NaN	NaN	S	2	0.986308	0.000179781	147.58	169	C9J0A7;A0A087WW88;Q9UQN3	C9J0A7	Charged multivesicular body protein 2b	AARSLPSASTSKATISDEEIERQLKALGVD_	AT(0.014)IS(0.986)DEEIER	1
NaN	23.8788	20.0128	NaN	NaN	NaN	NaN	NaN	S	2	1	2.9336e-08	126.88	1461	A0A087WWA3;Q4R9M9;O60333;A0A0U1RQL3	A0A087WWA3	Kinesin-like protein;Kinesin-like protein KIF1B	VRGEENLAGWRPRGDSLILEHQWELEKLELL	GDS(1)LILEHQWELEK	1
NaN	NaN	NaN	NaN	NaN	NaN	NaN	NaN	S	3	0.49108	0.0434685	41.081	1028	A0A087WWA3;Q4R9M9;O60333	A0A087WWA3	Kinesin-like protein;Kinesin-like protein KIF1B	EYFNQSDFSSVAMTRSGLSLEELRIVEGQGQ	S(0.491)GLS(0.491)LEELRIVEGQGQS(0.013)S(0.005)EVITPPEEISR
NaN	NaN	NaN	NaN	22.5252	NaN	NaN	NaN	S	2	0.999967	0.00166139	113.61	1031	A0A087WWA3;Q4R9M9;O60333	A0A087WWA3	Kinesin-like protein;Kinesin-like protein KIF1B	NQSDFSSVAMTRSGLSLEELRIVEGQGQSSE	SGLS(1)LEELR	1
NaN	NaN	NaN	NaN	NaN	NaN	NaN	24.5343	S	2	0.767832	0.00669773	98.105	1406	A0A087WWA3;Q4R9M9;O60333;A0A0U1RQL3	A0A087WWA3	Kinesin-like protein;Kinesin-like protein KIF1B	PPRSLRSLFGSGYSKSPDSNRVTGIYELSLC	SLRSLFGS(0.001)GY(0.895)S(0.569)KS(0.768)PDS(0.768)NR	3
NaN	NaN	NaN	NaN	NaN	NaN	NaN	24.5343	S	2	0.767832	0.00669773	98.105	1409	A0A087WWA3;Q4R9M9;O60333;A0A0U1RQL3	A0A087WWA3	Kinesin-like protein;Kinesin-like protein KIF1B	SLRSLFGSGYSKSPDSNRVTGIYELSLCKMS	SLRSLFGS(0.001)GY(0.895)S(0.569)KS(0.768)PDS(0.768)NR	3
NaN	NaN	NaN	NaN	NaN	23.3331	NaN	NaN	S	3	0.944304	4.51637e-06	157.7	175	C9JHC7;F8W8R3;A0A087WWF6;P49005	C9JHC7	DNA polymerase delta subunit 2	ILAGNLLSHSTQSRDSINKAKYLTKKTQAAS	VILAGNLLSHS(0.007)T(0.024)QS(0.024)RDS(0.944)INK	1
NaN	NaN	NaN	NaN	NaN	20.2246	NaN	NaN	S	4	0.997456	0.0306902	54.292	454	E7EQL6;A0A087WWM6;O43272	E7EQL6	Proline dehydrogenase 1, mitochondrial	KYVPYGPVMEVLPYLSRRALENSSLMKGTHR	Y(0.5)VPY(0.5)GPVMEVLPY(0.003)LS(0.997)R	2
NaN	NaN	NaN	NaN	NaN	19.3556	NaN	NaN	S	3	0.690848	0.033813	46.847	891	A0A499FJY3;A0A087WWP4;Q96T37	A0A499FJY3	Putative RNA-binding protein 15	LHAFPPCEFSQQFLDSPAKALAKSEEDYLVM	ENTGVLHAFPPCEFS(0.309)QQFLDS(0.691)PAK	1
NaN	NaN	NaN	NaN	NaN	NaN	NaN	NaN	S	3	0.330272	0.0309019	56.569	634	A0A499FJY3;A0A087WWP4;Q96T37;A0A494C001	A0A499FJY3	Putative RNA-binding protein 15	RKRHCAPSPDRSPELSSSRDRYNSDNDRSSR	HCAPS(0.007)PDRS(0.002)PELS(0.33)S(0.33)S(0.33)R
NaN	NaN	NaN	NaN	NaN	NaN	NaN	NaN	S	3	0.330272	0.0309019	56.569	635	A0A499FJY3;A0A087WWP4;Q96T37;A0A494C001	A0A499FJY3	Putative RNA-binding protein 15	KRHCAPSPDRSPELSSSRDRYNSDNDRSSRL	HCAPS(0.007)PDRS(0.002)PELS(0.33)S(0.33)S(0.33)R
NaN	NaN	NaN	NaN	NaN	NaN	NaN	NaN	S	3	0.330272	0.0309019	56.569	636	A0A499FJY3;A0A087WWP4;Q96T37;A0A494C001	A0A499FJY3	Putative RNA-binding protein 15	RHCAPSPDRSPELSSSRDRYNSDNDRSSRLL	HCAPS(0.007)PDRS(0.002)PELS(0.33)S(0.33)S(0.33)R
NaN	NaN	NaN	NaN	27.23	NaN	NaN	NaN	S	3	1	0.0210829	70.68	656	A0A499FJY3;A0A087WWP4;Q96T37;A0A494C001	A0A499FJY3	Putative RNA-binding protein 15	NSDNDRSSRLLLERPSPIRDRRGSLEKSQGD	LLLERPS(1)PIRDR	1
NaN	NaN	NaN	27.4597	26.004	NaN	NaN	NaN	S	2	0.99672	0.000853288	115.92	250	A0A499FJY3;A0A087WWP4;Q96T37;A0A494C001	A0A499FJY3	Putative RNA-binding protein 15	GHRHPPGGGGGQRSLSPGGAALGYRDYRLQQ	S(0.003)LS(0.997)PGGAALGYR	1
NaN	NaN	NaN	NaN	NaN	NaN	NaN	NaN	S	3	0.331739	0.0267554	55.453	827	A0A499FJY3;A0A087WWP4;Q96T37;A0A494C001	A0A499FJY3	Putative RNA-binding protein 15	GYAILLAVPGSSDSRSSSSSAASDTATSTQR	S(0.332)S(0.332)S(0.332)S(0.004)S(0.001)AASDTATSTQRPLR
NaN	NaN	NaN	NaN	NaN	NaN	NaN	NaN	S	3	0.331739	0.0267554	55.453	828	A0A499FJY3;A0A087WWP4;Q96T37;A0A494C001	A0A499FJY3	Putative RNA-binding protein 15	YAILLAVPGSSDSRSSSSSAASDTATSTQRP	S(0.332)S(0.332)S(0.332)S(0.004)S(0.001)AASDTATSTQRPLR
NaN	NaN	NaN	NaN	NaN	NaN	NaN	NaN	S	3	0.331739	0.0267554	55.453	829	A0A499FJY3;A0A087WWP4;Q96T37;A0A494C001	A0A499FJY3	Putative RNA-binding protein 15	AILLAVPGSSDSRSSSSSAASDTATSTQRPL	S(0.332)S(0.332)S(0.332)S(0.004)S(0.001)AASDTATSTQRPLR
NaN	NaN	NaN	NaN	NaN	NaN	NaN	NaN	S	3	0.431328	0.00302213	80.102	831	A0A499FJY3;A0A087WWP4;Q96T37;A0A494C001	A0A499FJY3	Putative RNA-binding protein 15	LLAVPGSSDSRSSSSSAASDTATSTQRPLRN	S(0.033)S(0.033)S(0.175)S(0.327)S(0.431)AAS(0.001)DTATSTQRPLR
NaN	NaN	NaN	NaN	NaN	NaN	23.0445	NaN	S	2	0.99412	2.22906e-08	178.85	560	A0A499FJY3;A0A087WWP4;Q96T37;A0A494C001	A0A499FJY3	Putative RNA-binding protein 15	PPPPVRERSTRTAATSVPAYEPLDSLDRRRD	TAAT(0.006)S(0.994)VPAYEPLDSLDR	1
NaN	NaN	NaN	NaN	NaN	NaN	20.953	20.4147	S	2	0.999535	0.00388391	117.93	697	A0A499FJY3;A0A087WWP4;Q96T37;A0A494C001	A0A499FJY3	Putative RNA-binding protein 15	ERDRKHRTTAPTEGKSPLKKEDRSDGSAPST	TTAPTEGKS(1)PLK	1
NaN	NaN	NaN	20.2765	NaN	NaN	NaN	NaN	S	3	1	0.0120474	67.866	8	V9GYP5;A0A087WWQ2;Q92979	V9GYP5	Ribosomal RNA small subunit methyltransferase NEP1	________GFKPRERSGGEQAQDWDALPPKR	ERS(1)GGEQAQDWDALPPK	1
NaN	NaN	NaN	NaN	NaN	20.9459	NaN	NaN	S	3	0.998934	0.0130448	69.188	1439	Q9Y6J0;A0A087WWW8	Q9Y6J0	Calcineurin-binding protein cabin-1	KDLQGATEERGKNEESLESTEGFRAAEQGVQ	GKNEES(0.999)LES(0.001)TEGFR	1
NaN	NaN	NaN	NaN	NaN	NaN	NaN	20.6586	S	3	0.999962	0.000488297	86.32	433	Q9Y6J0;A0A087WWW8	Q9Y6J0	Calcineurin-binding protein cabin-1	LPSRLRKLDPEEEDDSFNNYEVQSEAKLESF	KLDPEEEDDS(1)FNNYEVQSEAK	1
NaN	NaN	NaN	NaN	NaN	NaN	NaN	21.0749	S	3	0.644182	0.00241639	65.801	2094	Q9Y6J0;A0A087WWW8;B5MEB3	Q9Y6J0	Calcineurin-binding protein cabin-1	DGEAQEAASETQPLSSPPTAASSKAPSSGSA	RDGEAQEAASETQPLS(0.281)S(0.644)PPT(0.055)AAS(0.009)S(0.011)K	1
NaN	NaN	NaN	NaN	NaN	NaN	20.043	NaN	S	3	0.692237	0.00269459	70.504	75	H7BZL1;A0A087WWX7;Q13163	H7BZL1	Dual specificity mitogen-activated protein kinase kinase 5	GPSQHSSPAVSDSLPSNSLKKSSAELKKILA	AGPSQHSSPAVS(0.004)DS(0.023)LPS(0.692)NS(0.281)LK	1
NaN	NaN	NaN	NaN	NaN	NaN	NaN	NaN	S	2	0.999906	0.0345057	63.426	1135	A0A087WX15;A0A1B0GWJ3;Q9C0E4	A0A087WX15	Glutamate receptor-interacting protein 2	PHTAHSSRAPRSPGPSSPRML__________	APRSPGPS(1)S(1)PRML	2
NaN	NaN	NaN	NaN	NaN	NaN	NaN	NaN	S	2	0.999967	0.0345057	63.426	1136	A0A087WX15;A0A1B0GWJ3;Q9C0E4	A0A087WX15	Glutamate receptor-interacting protein 2	HTAHSSRAPRSPGPSSPRML___________	APRSPGPS(1)S(1)PRML	2
NaN	NaN	NaN	NaN	NaN	NaN	20.1912	NaN	S	3	0.965382	0.00288683	87.24	114	A0A087WX19;A0A087WX45;Q6IPM2;C9JP75	A0A087WX19	IQ domain-containing protein E	TDTFRVKRPHLRRSASNGHVPGTPVYREKED	S(0.035)AS(0.965)NGHVPGTPVYR	1
NaN	21.4653	19.6587	NaN	NaN	NaN	NaN	NaN	S	3	1	2.08211e-08	182	236	E7EUC9;A0A087WX20;A0A669KBB4;A0A669KBK2;H0Y818;A0A669KAW3;P40692;H0Y4N0;H0Y806;A0A669KB03	E7EUC9	DNA mismatch repair protein Mlh1	RGPTSSNPRKRHREDSDVEMVEDDSRKEMTA	HREDS(1)DVEMVEDDSRK	1
NaN	NaN	NaN	NaN	NaN	NaN	20.8416	21.3121	S	2	0.990638	1.2058e-08	196.8	165	E7EUC9;A0A087WX20;A0A669KBB4;A0A669KBK2;H0Y818;A0A669KAW3;P40692	E7EUC9	DNA mismatch repair protein Mlh1	QKLDAFLQPLSKPLSSQPQAIVTEDKTDISS	PLS(0.009)S(0.991)QPQAIVTEDK	1
NaN	NaN	NaN	NaN	NaN	NaN	NaN	NaN	S	3	0.358915	9.6144e-05	68.938	28	A0A087WX23	A0A087WX23		RSGRGGQDPGLHPHRSEATAGRSPPTPTVTL	S(0.359)EAT(0.264)AGRS(0.14)PPT(0.111)PT(0.063)VT(0.063)LGPDCPPPPPPPPPNNNNNNNSK
NaN	NaN	NaN	NaN	21.0253	NaN	NaN	NaN	S	3	0.927063	0.0276096	69.314	641	A0A087WXA3	A0A087WXA3		GTRSRTRSPSRTPSPSYHSRSSSESGGF___	T(0.929)RS(0.041)PS(0.002)RT(0.026)PS(0.004)PS(0.927)Y(0.716)HS(0.355)R	3
22.039	22.2514	NaN	NaN	NaN	NaN	NaN	NaN	S	2	1	0.00168994	99.283	35	A0A087WXE2;Q8IZ73	A0A087WXE2	RNA pseudouridylate synthase domain-containing protein 2	HQQNGDAGGDAKVELSPGPPKPAGREVEPAP	VELS(1)PGPPK	1
NaN	20.2629	NaN	NaN	NaN	NaN	NaN	NaN	S	3	1	0.00498812	85.563	108	A0A087WYV3;A0A0D9SEW3;A0A087WXF8;Q9NP64	A0A087WYV3	Nucleolar protein of 40 kDa	YSLIPDEEEEKEEAKSAEFEKPDPTRNPSRK	S(1)AEFEKPDPTRNPSR	1
NaN	NaN	NaN	20.6346	NaN	NaN	NaN	NaN	S	2	0.996586	0.0231869	73.9	52	A0A087WYV3;A0A0D9SEW3;A0A087WXF8;Q9NP64;A0A087WXU5	A0A087WYV3	Nucleolar protein of 40 kDa	DPNNVIIEQEERRRRSFQDYTGQKITLEAVL	S(0.997)FQDY(0.002)T(0.001)GQK	1
NaN	NaN	NaN	NaN	NaN	NaN	NaN	22.1657	S	3	0.580921	0.0428988	40.197	71	A0A087WXI2;Q9Y6R7	A0A087WXI2	IgGFc-binding protein	LISSLSESPASVSILSQADNTSKKVTVRPGE	LLISSLSESPAS(0.013)VS(0.076)ILS(0.581)QADNT(0.165)S(0.165)KK	1
NaN	NaN	NaN	NaN	NaN	NaN	NaN	NaN	S	3	0.5	0.00579603	94.057	585	H0Y8C9;H0Y8D6;A0A087WXK5;Q9BZC7	H0Y8C9	ATP-binding cassette sub-family A member 2	KRPAEPGGPQEPGLASSPPGRAPLSSCSELQ	RPAEPGGPQEPGLAS(0.5)S(0.5)PPGR	1
NaN	NaN	NaN	NaN	NaN	NaN	NaN	NaN	S	3	0.5	0.00579603	94.057	586	H0Y8C9;H0Y8D6;A0A087WXK5;Q9BZC7	H0Y8C9	ATP-binding cassette sub-family A member 2	RPAEPGGPQEPGLASSPPGRAPLSSCSELQV	RPAEPGGPQEPGLAS(0.5)S(0.5)PPGR	1
NaN	NaN	21.7384	NaN	NaN	NaN	NaN	NaN	S	2	0.999972	4.59015e-08	140.75	675	H0Y8C9;H0Y8D6;A0A087WXK5;Q9BZC7	H0Y8C9	ATP-binding cassette sub-family A member 2	TTLEEVFLKVSEEDQSLENSEADVKESRKDV	VSEEDQS(1)LENS(1)EADVK	1;2
NaN	NaN	21.7199	NaN	NaN	NaN	NaN	NaN	S	2	1	0.000462521	140.75	679	H0Y8C9;H0Y8D6;A0A087WXK5;Q9BZC7	H0Y8C9	ATP-binding cassette sub-family A member 2	EVFLKVSEEDQSLENSEADVKESRKDVLPGA	VSEEDQS(1)LENS(1)EADVK	1;2
NaN	NaN	NaN	NaN	NaN	NaN	NaN	NaN	S	2	0.369916	9.9751e-07	149.84	507	A0A087WXK8;Q9H4H8	A0A087WXK8	Protein FAM83D	SPVSKMSVSRSSSLKSSSSVSSQGSVASSTG	S(0.37)S(0.37)S(0.224)S(0.036)VSSQGSVASSTGSPASIR
NaN	NaN	NaN	NaN	NaN	NaN	NaN	NaN	S	2	0.369916	9.9751e-07	149.84	508	A0A087WXK8;Q9H4H8	A0A087WXK8	Protein FAM83D	PVSKMSVSRSSSLKSSSSVSSQGSVASSTGS	S(0.37)S(0.37)S(0.224)S(0.036)VSSQGSVASSTGSPASIR
NaN	NaN	19.4772	NaN	NaN	NaN	NaN	NaN	S	2	0.651686	0.0278518	63.134	151	C9JTK4;H7C4C3;A0A087WY71;C9JGT8;C9JPV8;E9PFW3;Q96CW1	C9JTK4	AP-2 complex subunit mu	QGIKSQTKEEQSQITSQVTGQIGWRREGIKY	EEQSQIT(0.008)S(0.652)QVT(0.341)GQIGWR	1
NaN	NaN	NaN	21.2187	NaN	NaN	NaN	NaN	S	2	0.996008	0.0396838	46.955	10	A0A087WY77;Q9HC57	A0A087WY77	WAP four-disulfide core domain protein 1	______MPLTGVGPGSCRRQIIRALCLLLLL	MPLT(0.004)GVGPGS(0.996)CRRQIIR	1
NaN	NaN	20.9308	NaN	NaN	NaN	NaN	NaN	S	3	0.93851	0.00266364	93.062	25	C9JPV1;A0A087WYN0;A0A087WY96;P31641	C9JPV1	Transporter;Sodium- and chloride-dependent taurine transporter	LKDFHKDILKPSPGKSPGTRPEDEAEGKPPQ	S(0.939)PGT(0.061)RPEDEAEGKPPQR	1
NaN	NaN	NaN	NaN	20.0522	NaN	NaN	NaN	S	2	0.667136	0.00215512	98.421	330	Q9UJZ1;A0A087WYB4	Q9UJZ1	Stomatin-like protein 2, mitochondrial	VYGALTKAPVPGTPDSLSSGSSRDVQGTDAS	APVPGT(0.003)PDS(0.667)LS(0.196)S(0.058)GS(0.017)S(0.058)R	1
NaN	NaN	NaN	NaN	NaN	NaN	NaN	24.9691	S	3	0.511181	0.0387163	43.794	96	A0A087WYE8	A0A087WYE8		QKFQARVTITRDTSMSTAYMELSSLRSEDTA	VT(0.011)IT(0.734)RDT(0.242)S(0.325)MS(0.511)T(0.528)AY(0.547)MELS(0.498)S(0.604)LR	4
NaN	NaN	NaN	NaN	NaN	NaN	NaN	24.9691	S	3	0.60351	0.0387163	43.794	104	A0A087WYE8	A0A087WYE8		ITRDTSMSTAYMELSSLRSEDTAMYYCVR__	VT(0.011)IT(0.734)RDT(0.242)S(0.325)MS(0.511)T(0.528)AY(0.547)MELS(0.498)S(0.604)LR	4
NaN	NaN	22.0054	NaN	NaN	NaN	NaN	NaN	S	3	0.98554	9.13481e-08	103.88	165	D6RJC6;A0A087WYP9;A6NFV8;Q96EV8	D6RJC6	Dysbindin	ATRDISEGGESPVVQSDEEEVQVDTALATSH	DISEGGES(0.014)PVVQS(0.986)DEEEVQVDTALATSHTDR	1
NaN	NaN	NaN	NaN	23.0115	NaN	NaN	NaN	S	3	1	1.23131e-10	181.11	715	A4QPE4;A0A087WYQ1;O15020	A4QPE4	Spectrin beta chain, non-erythrocytic 2	QRLEHSSFPEGPGPGSGDEANGPRGERQTRT	LEHSSFPEGPGPGS(1)GDEANGPR	1
NaN	NaN	NaN	NaN	NaN	NaN	22.5043	NaN	S	2	1	6.19933e-19	230.57	2	A0A7I2YQ74;A0A087WYS1;C9JTZ5;C9JUW1;A0A7I2V2Q3;C9JWG0;C9JVG3;A0A7I2V4T0;C9JNZ1;A0A7I2V676;C9J3M0;F2Z3P4;F8WC70;F2Z3H1	A0A7I2YQ74		______________MSQDGASQFQEVIRQEL	S(1)QDGASQFQEVIR	1
NaN	NaN	NaN	NaN	NaN	NaN	NaN	NaN	S	2	0.999971	9.29868e-07	133.23	113	Q15185;A0A087WYT3;B4DDC6	Q15185	Prostaglandin E synthase 3	WLSVDFNNWKDWEDDSDEDMSNFDRFSEMMN	DWEDDS(1)DEDMSNFDR	1
NaN	NaN	NaN	19.7578	NaN	NaN	NaN	NaN	S	2	1	0.0320319	50.387	145	C9K0A1;A0A087WYZ7;O95754	C9K0A1	Semaphorin-4F	LESGRGKCPFEPAQRSAAVMAGGVLYAATVK	S(1)AAVMAGGVLY(1)AAT(1)VK	3
20.9419	25.6723	23.2636	NaN	21.5199	NaN	NaN	NaN	S	2	0.999999	0.000142936	145.99	14	A0A087WZ13;E9PAU2;Q8IY67	A0A087WZ13	Ribonucleoprotein PTB-binding 1	__MAADVSVTHRPPLSPKSGAEVEAGDAAER	AADVSVTHRPPLS(1)PK	1;2
NaN	NaN	NaN	NaN	21.5199	NaN	NaN	NaN	S	3	0.957579	0.0114098	53.262	17	A0A087WZ13;E9PAU2;Q8IY67	A0A087WZ13	Ribonucleoprotein PTB-binding 1	AADVSVTHRPPLSPKSGAEVEAGDAAERRAP	AADVS(0.016)VT(0.099)HRPPLS(0.927)PKS(0.958)GAEVEAGDAAER	2
NaN	NaN	NaN	NaN	22.7119	NaN	NaN	NaN	S	3	0.527967	0.000324192	71.207	668	A0A087WZ13;E9PAU2;K7EQG2;Q8IY67	A0A087WZ13	Ribonucleoprotein PTB-binding 1	QAGLKQSHLSKAIGSSPLGSGEGLLGLSPGP	AIGS(0.471)S(0.528)PLGS(0.005)GEGLLGLS(0.991)PGPNGHS(0.006)HLLK	2
NaN	NaN	NaN	NaN	20.7602	NaN	NaN	NaN	S	4	0.668028	0.00358213	57.068	672	A0A087WZ13;E9PAU2;K7EQG2;Q8IY67	A0A087WZ13	Ribonucleoprotein PTB-binding 1	KQSHLSKAIGSSPLGSGEGLLGLSPGPNGHS	AIGS(0.166)S(0.166)PLGS(0.668)GEGLLGLS(0.97)PGPNGHS(0.03)HLLK	2
NaN	NaN	NaN	NaN	22.7119	NaN	NaN	NaN	S	3	0.990979	0.000324192	71.207	680	A0A087WZ13;E9PAU2;K7EQG2;Q8IY67	A0A087WZ13	Ribonucleoprotein PTB-binding 1	IGSSPLGSGEGLLGLSPGPNGHSHLLKTPLG	AIGS(0.471)S(0.528)PLGS(0.005)GEGLLGLS(0.991)PGPNGHS(0.006)HLLK	2
NaN	NaN	NaN	20.3284	NaN	NaN	NaN	NaN	S	2	0.599183	0.00138508	93.649	483	A0A087WZ13;E9PAU2	A0A087WZ13		PVGLRGSGLRGLQKDSGPLPTPPGVSLLGEP	DS(0.599)GPLPT(0.369)PPGVS(0.032)LLGEPPK	1
NaN	NaN	NaN	20.3953	NaN	NaN	NaN	NaN	S	3	1	0.000774996	74.579	474	A0A087WZ13;E9PAU2;Q8IY67	A0A087WZ13	Ribonucleoprotein PTB-binding 1	AAQLTPPPAPVGLRGSGLRGLQKDSGPLPTP	EALGLGPPAAQLT(1)PPPAPVGLRGS(1)GLR	2
NaN	NaN	NaN	NaN	NaN	22.4958	NaN	NaN	S	3	1	0.00110644	105.53	617	A0A087WZ13;E9PAU2;K7EQG2	A0A087WZ13		REPALGPHGPSRHKMSPPPSGFGERSSGGSG	HKMS(1)PPPSGFGER	1
NaN	NaN	NaN	NaN	NaN	24.6503	22.0458	NaN	S	2	0.999107	0.00127599	121.9	567	A0A087WZ13;E9PAU2	A0A087WZ13		GSSSSKAFQLKSRLLSPLSSARLPPEPGLSD	LLS(0.999)PLS(0.001)SAR	1
NaN	NaN	NaN	NaN	NaN	NaN	NaN	NaN	S	3	0.295196	0.0101174	60.669	553	A0A087WZ13;E9PAU2	A0A087WZ13		PAEGPPTNPPAPGGGSSSSKAFQLKSRLLSP	RPAEGPPTNPPAPGGGS(0.295)S(0.295)S(0.295)S(0.114)K
NaN	NaN	NaN	NaN	NaN	NaN	NaN	NaN	S	3	0.295196	0.0101174	60.669	554	A0A087WZ13;E9PAU2	A0A087WZ13		AEGPPTNPPAPGGGSSSSKAFQLKSRLLSPL	RPAEGPPTNPPAPGGGS(0.295)S(0.295)S(0.295)S(0.114)K
NaN	NaN	NaN	NaN	NaN	NaN	NaN	NaN	S	3	0.484458	0.0101174	56.416	555	A0A087WZ13;E9PAU2	A0A087WZ13		EGPPTNPPAPGGGSSSSKAFQLKSRLLSPLS	RPAEGPPTNPPAPGGGS(0.178)S(0.178)S(0.484)S(0.16)K
NaN	NaN	NaN	NaN	NaN	NaN	20.4116	NaN	S	4	0.8972	1.20365e-05	72.25	707	A0A087WZ13;E9PAU2;K7EQG2	A0A087WZ13		TPLGGQKRSFAHLLPSPEPSPEGSYVGQHSQ	S(0.067)FAHLLPS(0.897)PEPS(0.022)PEGS(0.002)Y(0.011)VGQHS(0.001)QGLGGHYADSYLK	1
NaN	NaN	NaN	NaN	NaN	NaN	20.1847	NaN	S	3	0.545185	0.0165008	48.931	643	A0A087WZ13;E9PAU2;K7EQG2	A0A087WZ13		SGGSGGGPLSHFYSGSPTSYFTSGLQAGLKQ	S(0.005)S(0.005)GGS(0.025)GGGPLS(0.026)HFY(0.021)S(0.112)GS(0.545)PT(0.112)S(0.123)Y(0.018)FT(0.005)S(0.001)GLQAGLK	1
NaN	NaN	NaN	NaN	NaN	NaN	22.506	NaN	S	2	0.999339	0.000237026	117.55	299	A0A087WZ32;A0A087X038;A8K727;Q9HB19	A0A087WZ32	Pleckstrin homology domain-containing family A member 2	GRPPLEEKKALCKAPSVASSWQPWTPVPQAG	APS(0.999)VASSWQPWTPVPQAGEK	1
NaN	NaN	NaN	NaN	NaN	NaN	21.1857	NaN	S	2	0.978627	0.0422577	63.426	144	A0A087WZ32;A0A087X038;A8K727;Q9HB19;E5RHB5	A0A087WZ32	Pleckstrin homology domain-containing family A member 2	LRRSQSYIPTSGCRASTGPPLIKSGYCVKQG	AS(0.979)T(0.021)GPPLIK	1
NaN	NaN	NaN	NaN	NaN	NaN	19.3001	NaN	S	2	0.982349	0.00213694	106.26	132	A0A087WZ32;A0A087X038;A8K727;Q9HB19;E5RHB5	A0A087WZ32	Pleckstrin homology domain-containing family A member 2	GQEGSEPGSHTILRRSQSYIPTSGCRASTGP	S(0.982)QS(0.018)YIPTSGCR	1
NaN	NaN	NaN	NaN	21.6634	NaN	NaN	NaN	S	2	0.999729	0.00061623	98.253	134	A0A087WZ32;A0A087X038;A8K727;Q9HB19;E5RHB5	A0A087WZ32	Pleckstrin homology domain-containing family A member 2	EGSEPGSHTILRRSQSYIPTSGCRASTGPPL	RSQS(1)YIPTSGCR	1
NaN	NaN	NaN	NaN	NaN	NaN	NaN	23.4682	S	3	0.992766	8.25226e-11	183.69	264	A0A087WZ32;A0A087X038;A8K727;Q9HB19	A0A087WZ32	Pleckstrin homology domain-containing family A member 2	ALKCHPRETSFSRSISLTRPGSSSLSSGPNS	S(0.005)IS(0.993)LT(0.002)RPGSSSLSSGPNSILCR	1
25.2803	NaN	NaN	NaN	NaN	NaN	NaN	NaN	S	3	1	0.0274456	63.606	395	A0A087WZ40;Q14244	A0A087WZ40	Ensconsin	PPGSVKAAPAQVRPPSPGNIRPVKREVKVEP	AAPAQVRPPS(1)PGNIRPVK	1
NaN	NaN	NaN	22.2498	NaN	NaN	NaN	NaN	S	3	0.999995	0.000374319	76.526	241	A0A087WZ40;Q14244	A0A087WZ40	Ensconsin	ATLLNSPDRARRLQLSPWESSVVNRLLTPTH	RLQLS(1)PWESSVVNR	1
NaN	21.5884	NaN	NaN	NaN	NaN	NaN	NaN	S	2	0.93267	0.000558057	86.213	222	A0A087WZ40;Q14244	A0A087WZ40	Ensconsin	MNLSKYVDPVISKRLSSSSATLLNSPDRARR	RLS(0.933)S(0.048)S(0.022)S(0.077)AT(0.163)LLNS(0.757)PDR	1;2
NaN	20.0494	NaN	NaN	NaN	NaN	NaN	NaN	S	2	0.92406	0.000503527	115.8	224	A0A087WZ40;Q14244	A0A087WZ40	Ensconsin	LSKYVDPVISKRLSSSSATLLNSPDRARRLQ	LSS(0.011)S(0.924)S(0.059)AT(0.005)LLNSPDR	1
NaN	21.5884	23.5304	21.2423	NaN	NaN	NaN	NaN	S	2	1	1.48525e-18	225.6	231	A0A087WZ40;Q14244	A0A087WZ40	Ensconsin	VISKRLSSSSATLLNSPDRARRLQLSPWESS	LSSSSATLLNS(1)PDR	1;2
19.18	NaN	NaN	NaN	NaN	NaN	NaN	NaN	S	3	0.999163	0.0353907	53.947	687	A0A087WZ40;Q14244	A0A087WZ40	Ensconsin	LPCTTNAPGNGKPVGSPHVVTSHQSKVTVES	PVGS(0.999)PHVVTSHQS(0.001)K	1
NaN	NaN	NaN	NaN	NaN	NaN	19.7469	NaN	S	2	0.928282	0.0270906	70.412	203	A0A087WZ40;Q14244	A0A087WZ40	Ensconsin	LHGSPSIHSADPDRRSVSTMNLSKYVDPVIS	S(0.928)VS(0.062)T(0.01)MNLSK	1
NaN	NaN	NaN	NaN	NaN	NaN	NaN	24.1073	S	3	0.99999	0.000220138	123.74	377	A0A087X2G1;A0A087WZ71;A0A7I2V430;A0A7I2V4F0;Q92499;A0A7I2YQ77	A0A087X2G1	ATP-dependent RNA helicase DDX1	TDDVHAKDNTRPGANSPEMWSEAIKILKGEY	DNTRPGANS(1)PEMWSEAIK	1
23.9112	NaN	NaN	NaN	NaN	NaN	NaN	NaN	S	3	0.992043	4.08683e-05	107.94	129	A0A087WZF1;Q93052;C9JUT4	A0A087WZF1	Lipoma-preferred partner	PYKPRPPQSSTGSTASPPVSTPVTGHKRMVI	PRPPQSS(0.001)TGS(0.002)T(0.005)AS(0.992)PPVSTPVTGHK	1
NaN	NaN	NaN	NaN	NaN	NaN	19.5069	NaN	S	3	0.665874	0.0293854	49.555	133	A0A087WZF1;Q93052;C9JUT4	A0A087WZF1	Lipoma-preferred partner	RPPQSSTGSTASPPVSTPVTGHKRMVIPNQP	PRPPQSSTGSTASPPVS(0.666)T(0.25)PVT(0.083)GHK	1
NaN	NaN	NaN	NaN	NaN	NaN	19.9251	NaN	S	2	0.499951	0.00948782	110.93	587	A0A087WZF1;Q93052	A0A087WZF1	Lipoma-preferred partner	KTCNSARIRVLTAKASTDL____________	VLTAKAS(0.5)T(0.5)DL	1
NaN	NaN	NaN	NaN	19.9223	20.5733	NaN	NaN	S	3	0.999205	1.35119e-07	82.831	763	M0QZS0;A0A804CAZ4;A0A590UK10;A0A3B3IPE9;A0A087WZG4;Q6ZSZ5	M0QZS0	Rho guanine nucleotide exchange factor 18	RHSPAPPPDPGFPAPSPPPADSPSEGFSLKA	HSPAPPPDPGFPAPS(0.999)PPPADS(0.001)PSEGFSLK	1
NaN	NaN	NaN	NaN	23.0543	21.1561	NaN	NaN	S	2	0.999996	0.00267421	107.79	742	M0QZS0;A0A804CAZ4;A0A590UK10;A0A3B3IPE9;A0A087WZG4;Q6ZSZ5	M0QZS0	Rho guanine nucleotide exchange factor 18	LMGKDESTSRNRRSLSPILPGRHSPAPPPDP	SLS(1)PILPGR	1
NaN	NaN	20.8474	NaN	NaN	NaN	NaN	NaN	S	3	1	0.007749	65.295	924	A0A087WZG6;A0A087X1S9;Q8TEW8;Q8TEW0;Q5VWV2;Q5VWU8;F5GZI3	Q8TEW0	Partitioning defective 3 homolog B;Partitioning defective 3 homolog	HRPRPHMVRGRGCNESFRAAIDKSYDGPEEI;HRPRPRIIRGRGCNESFRAAIDKSYDKPAVD	GCNES(1)FRAAIDK	1
NaN	NaN	NaN	NaN	NaN	NaN	NaN	NaN	S	3	0.360234	0.0268208	54.225	289	A0A087WZG6;A0A087X1S9;Q8TEW8;A0A087WYL6	A0A087WZG6	Partitioning defective 3 homolog B	QQNKSPRVPRLGGKPSSPSLSPLMGFGSNKN	LGGKPS(0.36)S(0.274)PS(0.36)LS(0.006)PLMGFGSNK
NaN	NaN	NaN	NaN	NaN	NaN	NaN	19.446	S	3	0.765325	0.0367899	55.986	290	A0A087WZG6;A0A087X1S9;Q8TEW8;A0A087WYL6	A0A087WZG6	Partitioning defective 3 homolog B	QNKSPRVPRLGGKPSSPSLSPLMGFGSNKNA	LGGKPS(0.225)S(0.765)PS(0.181)LS(0.827)PLMGFGS(0.001)NK	2
NaN	NaN	NaN	NaN	NaN	NaN	NaN	NaN	S	3	0.360234	0.0268208	54.225	292	A0A087WZG6;A0A087X1S9;Q8TEW8;A0A087WYL6	A0A087WZG6	Partitioning defective 3 homolog B	KSPRVPRLGGKPSSPSLSPLMGFGSNKNAKK	LGGKPS(0.36)S(0.274)PS(0.36)LS(0.006)PLMGFGSNK
NaN	NaN	NaN	NaN	NaN	NaN	NaN	19.446	S	3	0.827314	0.0367899	55.986	294	A0A087WZG6;A0A087X1S9;Q8TEW8;A0A087WYL6	A0A087WZG6	Partitioning defective 3 homolog B	PRVPRLGGKPSSPSLSPLMGFGSNKNAKKIK	LGGKPS(0.225)S(0.765)PS(0.181)LS(0.827)PLMGFGS(0.001)NK	2
NaN	NaN	NaN	NaN	19.8643	NaN	NaN	NaN	S	3	0.765961	0.000134131	81.105	67	A0A087WZG6;A0A087X1S9;Q8TEW8;A0A087WYL6	A0A087WZG6	Partitioning defective 3 homolog B	PSALKLGTPLLVRRSSDPVPGPPADTQPSAS	RS(0.234)S(0.766)DPVPGPPADTQPSASHPGGQSLK	1
NaN	NaN	NaN	NaN	NaN	NaN	NaN	NaN	S	2	0.724125	0.0350325	58.268	230	A0A087WZL0	A0A087WZL0		RYHSLTGGRPFPKTTSTLKEVYRSKMDGEAT	PFPKT(0.899)T(0.724)S(0.724)T(0.653)LKEVY(1)R	4
NaN	NaN	NaN	20.634	NaN	NaN	NaN	NaN	S	2	0.852159	6.70053e-17	172.26	1017	A0A087WZL0;Q86UU1	Q86UU1	Pleckstrin homology-like domain family B member 1	SPSPKSALLTQNGTGSLPRNLAATLQDIETK	SALLTQNGT(0.148)GS(0.852)LPR	1
NaN	NaN	NaN	20.5941	NaN	NaN	NaN	NaN	S	2	0.999992	0.00114427	139.74	1215	A0A087WZV0;O43314;A0A087WWN8;K7ENU7;H0Y9S9	A0A087WZV0	Inositol hexakisphosphate and diphosphoinositol-pentakisphosphate kinase 2	SSTALRSSPIMRKKVSLNTYTPAKILPTPPA	KVS(1)LNTYTPAK	1
NaN	NaN	NaN	NaN	NaN	NaN	NaN	NaN	S	2	0.333311	0.00699428	109.36	1255	A0A087WZV0;O43314;A0A087WWN8;H0Y9S9	A0A087WZV0	Inositol hexakisphosphate and diphosphoinositol-pentakisphosphate kinase 2	KPATSGPSSAVVPNTSSRKKNITSKTETHEH	PATSGPSSAVVPNT(0.333)S(0.333)S(0.333)R
NaN	NaN	NaN	NaN	NaN	NaN	NaN	NaN	S	2	0.333311	0.00699428	109.36	1256	A0A087WZV0;O43314;A0A087WWN8;H0Y9S9	A0A087WZV0	Inositol hexakisphosphate and diphosphoinositol-pentakisphosphate kinase 2	PATSGPSSAVVPNTSSRKKNITSKTETHEHK	PATSGPSSAVVPNT(0.333)S(0.333)S(0.333)R
NaN	NaN	NaN	NaN	NaN	NaN	NaN	NaN	S	3	0.453338	0.0081178	52.572	1088	A0A087WZV0;O43314;K7ENU7	A0A087WZV0	Inositol hexakisphosphate and diphosphoinositol-pentakisphosphate kinase 2	SHCAGLFSTSVLGGSSSAPNLQDYARTHRKK	QNPT(0.002)VGS(0.002)HCAGLFS(0.01)T(0.009)S(0.008)VLGGS(0.061)S(0.453)S(0.453)APNLQDYAR
NaN	NaN	NaN	NaN	NaN	NaN	NaN	NaN	S	3	0.453338	0.0081178	52.572	1089	A0A087WZV0;O43314;K7ENU7	A0A087WZV0	Inositol hexakisphosphate and diphosphoinositol-pentakisphosphate kinase 2	HCAGLFSTSVLGGSSSAPNLQDYARTHRKKL	QNPT(0.002)VGS(0.002)HCAGLFS(0.01)T(0.009)S(0.008)VLGGS(0.061)S(0.453)S(0.453)APNLQDYAR
NaN	NaN	NaN	NaN	NaN	NaN	23.3737	NaN	S	2	0.91096	0.00791701	128.81	1123	A0A087WZV0;O43314;K7ENU7	A0A087WZV0	Inositol hexakisphosphate and diphosphoinositol-pentakisphosphate kinase 2	GCIDDATRGSAVKRFSISFARHPTNEHLHLY	RFS(0.911)IS(0.089)FAR	1
NaN	22.3513	NaN	NaN	NaN	20.5883	NaN	NaN	S	2	1	0.00100678	83.894	1021	A0A087WZV0;O43314;A0A087WWN8	A0A087WZV0	Inositol hexakisphosphate and diphosphoinositol-pentakisphosphate kinase 2	LHYTSGVGTGRRRRRSGEQITSSPVSPKSLA	S(1)GEQIT(0.045)S(0.124)S(0.06)PVS(0.771)PK	1;2
NaN	NaN	NaN	NaN	NaN	20.5883	NaN	NaN	S	2	0.77105	0.0221007	83.894	1031	A0A087WZV0;O43314;A0A087WWN8	A0A087WZV0	Inositol hexakisphosphate and diphosphoinositol-pentakisphosphate kinase 2	RRRRRSGEQITSSPVSPKSLAFTSSIFGSWQ	S(1)GEQIT(0.045)S(0.124)S(0.06)PVS(0.771)PK	2
NaN	NaN	NaN	NaN	NaN	NaN	NaN	NaN	S	3	0.498368	0.00264921	69.314	1206	A0A087WZV0;O43314;A0A087WWN8;K7ENU7;H0Y9S9	A0A087WZV0	Inositol hexakisphosphate and diphosphoinositol-pentakisphosphate kinase 2	DVPRKTAEISSTALRSSPIMRKKVSLNTYTP	TAEISS(0.002)T(0.002)ALRS(0.498)S(0.498)PIMR
NaN	NaN	NaN	NaN	NaN	NaN	NaN	24.0436	S	2	0.678792	0.000792929	137.32	1207	A0A087WZV0;O43314;A0A087WWN8;K7ENU7;H0Y9S9	A0A087WZV0	Inositol hexakisphosphate and diphosphoinositol-pentakisphosphate kinase 2	VPRKTAEISSTALRSSPIMRKKVSLNTYTPA	TAEIS(0.014)S(0.14)T(0.14)ALRS(0.027)S(0.679)PIMR	1
NaN	NaN	24.2914	NaN	NaN	NaN	NaN	NaN	S	3	0.774065	4.19236e-08	105.58	997	A0A087WZV0;O43314;A0A087WWN8	A0A087WZV0	Inositol hexakisphosphate and diphosphoinositol-pentakisphosphate kinase 2	SRKTATNDEESPLSVSSPEGTGTWLHYTSGV	TATNDEES(0.002)PLS(0.167)VS(0.774)S(0.054)PEGT(0.001)GT(0.001)WLHYTSGVGTGR	1
NaN	NaN	20.3509	20.1886	NaN	NaN	NaN	NaN	S	2	0.987078	0.0025997	120.29	173	H7C2F6;J3KPF9;A0A087X011;E9PES4;Q9Y496	H7C2F6	Kinesin-like protein;Kinesin-like protein KIF3A	TSKGKARPKTGRRKRSAKPETVIDSLLQ___	S(0.987)AKPET(0.013)VIDSLLQ	1
NaN	NaN	NaN	NaN	NaN	NaN	NaN	NaN	S	2	0.580471	0.0325666	60.209	116	A0A0U1RRH1;A0A0X1KG73;A0A087X080;Q15413	A0A0U1RRH1	Ryanodine receptor 3	RTLLYGHAVLLRHSFSGMYLTCLTTSRSQTD	HS(0.426)FS(0.58)GMY(0.007)LT(0.988)CLT(1)T(1)S(1)R	5
NaN	NaN	NaN	NaN	NaN	NaN	NaN	NaN	S	2	0.999677	0.0325666	60.209	126	A0A0U1RRH1;A0A0X1KG73;A0A087X080;Q15413	A0A0U1RRH1	Ryanodine receptor 3	LRHSFSGMYLTCLTTSRSQTDKLAFDVGLRE	HS(0.426)FS(0.58)GMY(0.007)LT(0.988)CLT(1)T(1)S(1)R	5
20.3873	NaN	NaN	NaN	NaN	NaN	NaN	NaN	S	3	0.526042	0.000182531	88.394	11	A0A7P0Z4H4;C9J929;B5MBX1;A0A7P0TAP8;A0A0C4DFT8;A0A087X085;G3XAA4;Q9NQC1	A0A7P0Z4H4	Protein Jade-2	_____MEEKRRKYSISSDNSDTTDSHATSTS	KY(0.007)S(0.29)IS(0.526)S(0.139)DNS(0.037)DTTDSHATSTSASR	1
NaN	NaN	NaN	NaN	NaN	NaN	NaN	19.9566	S	3	0.522046	0.00806218	58.722	15	A0A7P0Z4H4;C9J929;B5MBX1;A0A7P0TAP8;A0A0C4DFT8;A0A087X085;G3XAA4;Q9NQC1	A0A7P0Z4H4	Protein Jade-2	_MEEKRRKYSISSDNSDTTDSHATSTSASRC	KY(0.003)S(0.343)IS(0.025)S(0.025)DNS(0.522)DT(0.035)T(0.035)DS(0.012)HATSTSASR	1
NaN	NaN	NaN	NaN	NaN	22.6303	20.2079	NaN	S	2	0.974436	8.32406e-10	144.95	316	A0A669KAW5;A0A669KB51;A0A6E1W401;A0A087X0H7;Q8NEL9	A0A669KAW5	Phospholipase DDHD1	EPTSVSENEGISTIPSPVTSPVLSRRHYGES	EPTSVSENEGISTIPS(0.974)PVT(0.02)S(0.006)PVLSR	1;2
NaN	NaN	NaN	NaN	NaN	NaN	20.2079	NaN	S	2	0.745644	0.00222665	75.184	320	A0A669KAW5;A0A669KB51;A0A6E1W401;A0A087X0H7;Q8NEL9	A0A669KAW5	Phospholipase DDHD1	VSENEGISTIPSPVTSPVLSRRHYGESITNI	EPT(0.012)S(0.014)VS(0.001)ENEGIS(0.003)T(0.003)IPS(0.967)PVT(0.24)S(0.746)PVLS(0.016)R	2
NaN	NaN	NaN	NaN	NaN	NaN	22.5157	NaN	S	3	0.915397	3.73696e-05	91.774	621	A0A087X0H9	A0A087X0H9		VYWHREGSTQQLQTTSPKPLVQQPILPVVKQ	EGSTQQLQT(0.042)T(0.042)S(0.915)PKPLVQQPILPVVK	1
NaN	NaN	NaN	NaN	NaN	NaN	NaN	NaN	S	3	0.477108	0.0239528	55.213	1443	A0A087X0I0;A0A140T9L7;A0A140T8Z8;A0A140T9C0;A0A140T902;A0A140T8Y3;A0A140TA52;A0A140TA41;A0A140TA33;A0A3B3ISX9;Q16473;P22105	A0A087X0I0	Putative tenascin-XA;Tenascin-X	MVPGTRHSAVLRDLRSGTLYSLTLYGLRGPH	S(0.477)GT(0.516)LY(0.587)S(0.394)LT(0.16)LY(0.866)GLR
NaN	NaN	NaN	NaN	NaN	NaN	20.4357	NaN	S	3	0.757006	0.000533678	98.957	46	A0A7I2V550;B4DIB3;A0A087X0I6;Q9P0L2;A0A7I2V4P8	A0A7I2V550	Serine/threonine-protein kinase MARK1	PTKSSSRQNIPRCRNSITSATDEQPHIGNYR	CRNS(0.757)IT(0.105)S(0.105)AT(0.032)DEQPHIGNYR	1
NaN	NaN	NaN	20.7281	NaN	NaN	NaN	NaN	S	2	0.529636	0.00015472	156.6	453	A0A7I2V550;B4DIB3;A0A087X0I6;Q9P0L2;A0A7I2YQC1	A0A7I2V550	Serine/threonine-protein kinase MARK1	KLGSTTVGSKSEMTASPLVGPERKKSSTIPS	SEMT(0.47)AS(0.53)PLVGPER	1
NaN	NaN	NaN	NaN	NaN	NaN	NaN	NaN	S	3	0.499179	5.62898e-05	143.47	371	A0A7I2V550;B4DIB3;A0A087X0I6;Q9P0L2;A0A7I2YQC1	A0A7I2V550	Serine/threonine-protein kinase MARK1	GESLSSGNLCQRSRPSSDLNNSTLQSPAHLK	S(0.001)RPS(0.499)S(0.499)DLNNSTLQSPAHLK
NaN	NaN	NaN	NaN	19.0914	NaN	NaN	NaN	S	3	0.542175	5.62898e-05	100.7	372	A0A7I2V550;B4DIB3;A0A087X0I6;Q9P0L2;A0A7I2YQC1	A0A7I2V550	Serine/threonine-protein kinase MARK1	ESLSSGNLCQRSRPSSDLNNSTLQSPAHLKV	S(0.001)RPS(0.457)S(0.542)DLNNS(0.003)T(0.006)LQS(0.991)PAHLK	2
NaN	20.1962	NaN	NaN	NaN	NaN	NaN	NaN	S	3	0.652246	0.00484193	73.459	377	A0A7I2V550;B4DIB3;A0A087X0I6;Q9P0L2;A0A7I2YQC1	A0A7I2V550	Serine/threonine-protein kinase MARK1	GNLCQRSRPSSDLNNSTLQSPAHLKVQRSIS	S(0.007)RPS(0.13)S(0.13)DLNNS(0.652)T(0.079)LQSPAHLK	1
NaN	NaN	NaN	20.4356	19.0914	NaN	NaN	22.622	S	3	0.999906	0.000785039	93.753	381	A0A7I2V550;B4DIB3;A0A087X0I6;Q9P0L2;A0A7I2YQC1	A0A7I2V550	Serine/threonine-protein kinase MARK1	QRSRPSSDLNNSTLQSPAHLKVQRSISANQK	SRPSSDLNNSTLQS(1)PAHLK	2
NaN	NaN	NaN	NaN	NaN	NaN	NaN	NaN	S	2	0.367111	0.0289196	62.646	463	A0A7I2V550;B4DIB3;A0A087X0I6;Q9P0L2;A0A7I2YQC1	A0A7I2V550	Serine/threonine-protein kinase MARK1	SEMTASPLVGPERKKSSTIPSNNVYSGGSMA	S(0.367)S(0.367)T(0.265)IPSNNVYSGGS(0.001)MAR
NaN	NaN	NaN	NaN	NaN	NaN	NaN	NaN	S	2	0.367111	0.0289196	62.646	464	A0A7I2V550;B4DIB3;A0A087X0I6;Q9P0L2;A0A7I2YQC1	A0A7I2V550	Serine/threonine-protein kinase MARK1	EMTASPLVGPERKKSSTIPSNNVYSGGSMAR	S(0.367)S(0.367)T(0.265)IPSNNVYSGGS(0.001)MAR
22.8917	NaN	NaN	NaN	NaN	NaN	NaN	NaN	S	2	0.758469	0.018871	60.691	590	A0A7I2V550;B4DIB3;A0A087X0I6;Q9P0L2;A0A7I2YQC1	A0A7I2V550	Serine/threonine-protein kinase MARK1	ATPDRTRFPRGSSSRSTFHGEQLRERRSVAY	S(0.758)T(0.242)FHGEQLR	1
NaN	20.7399	NaN	NaN	NaN	NaN	NaN	NaN	S	3	0.934139	0.000281203	90.778	611	A0A7I2V550;B4DIB3;A0A087X0I6;Q9P0L2;A0A7I2YQC1	A0A7I2V550	Serine/threonine-protein kinase MARK1	QLRERRSVAYNGPPASPSHETGAFAHARRGT	SVAYNGPPAS(0.934)PS(0.065)HETGAFAHAR	1
NaN	NaN	NaN	20.3126	NaN	NaN	21.6618	NaN	S	2	0.991673	8.5368e-05	146.86	566	A0A7I2V550;B4DIB3;A0A087X0I6;Q9P0L2;A0A7I2YQC1	A0A7I2V550	Serine/threonine-protein kinase MARK1	SEAYRPGTTQRVPAASPSAHSISTATPDRTR	VPAAS(0.992)PS(0.008)AHSISTATPDR	1;2
NaN	NaN	NaN	NaN	NaN	NaN	20.804	NaN	S	3	0.505167	0.0237135	57.197	568	A0A7I2V550;B4DIB3;A0A087X0I6;Q9P0L2;A0A7I2YQC1	A0A7I2V550	Serine/threonine-protein kinase MARK1	AYRPGTTQRVPAASPSAHSISTATPDRTRFP	VPAAS(0.463)PS(0.505)AHS(0.029)IS(0.001)T(0.002)ATPDR	1
19.8257	NaN	NaN	NaN	NaN	NaN	NaN	NaN	S	2	0.963973	0.000790374	118.13	169	A0A087X0J9;P59923	A0A087X0J9	Zinc finger protein 445	DGYRSLRSAQIWSLASPLRSSSALGDHLEPP	SAQIWS(0.036)LAS(0.964)PLR	1
NaN	24.5969	NaN	NaN	NaN	NaN	NaN	NaN	S	3	0.547863	2.15852e-09	111.5	926	A0A087X0K9;Q07157;G3V1L9	A0A087X0K9	Tight junction protein ZO-1	DSPGFKPASQQKAEASSPVPYLSPETNPASS	AEAS(0.548)S(0.452)PVPYLSPETNPASSTSAVNHNVNLTNVR	1
NaN	NaN	NaN	21.513	NaN	NaN	NaN	NaN	S	3	0.506596	0.0172349	49.654	927	A0A087X0K9;Q07157;G3V1L9	A0A087X0K9	Tight junction protein ZO-1	SPGFKPASQQKAEASSPVPYLSPETNPASST	AEAS(0.488)S(0.507)PVPY(0.081)LS(0.41)PET(0.305)NPAS(0.061)S(0.057)T(0.053)S(0.032)AVNHNVNLT(0.007)NVR	2
20.623	NaN	NaN	NaN	NaN	NaN	NaN	NaN	S	3	0.861411	0.00166739	55.852	933	A0A087X0K9;Q07157;G3V1L9	A0A087X0K9	Tight junction protein ZO-1	ASQQKAEASSPVPYLSPETNPASSTSAVNHN	AEAS(0.001)S(0.001)PVPY(0.025)LS(0.861)PET(0.077)NPAS(0.003)S(0.001)T(0.001)S(0.004)AVNHNVNLT(0.026)NVR	1
NaN	NaN	24.3959	23.32	NaN	NaN	NaN	NaN	S	3	0.949149	2.28923e-05	75.868	1617	A0A087X0K9;Q07157;G3V1L9;H0Y3R8;G5E9E7;A0A7I2V5U5;A0A0G2JNH2	A0A087X0K9	Tight junction protein ZO-1	YQINNISTVPKAIPVSPSAVEEDEDEDGHTV	AIPVS(0.949)PS(0.051)AVEEDEDEDGHTVVATAR	1
NaN	NaN	21.84	NaN	NaN	NaN	NaN	NaN	S	2	0.5	4.6296e-05	101.96	1619	A0A087X0K9;Q07157;G3V1L9;H0Y3R8;G5E9E7;A0A7I2V5U5;A0A0G2JNH2	A0A087X0K9	Tight junction protein ZO-1	INNISTVPKAIPVSPSAVEEDEDEDGHTVVA	AIPVS(0.5)PS(0.5)AVEEDEDEDGHTVVATAR	1
20.9117	20.5903	NaN	NaN	NaN	NaN	NaN	NaN	S	3	0.765411	0.000377931	86.918	277	A0A087X0K9;Q07157;G3V1L9;H0YKB1;G5E9E7;A0A7I2V5U5;A0A0G2JNH2	A0A087X0K9	Tight junction protein ZO-1	RDERATLLNVPDLSDSIHSANASERDDISEI	ATLLNVPDLS(0.043)DS(0.765)IHS(0.096)ANAS(0.096)ER	1
NaN	NaN	23.4299	NaN	NaN	NaN	NaN	NaN	S	4	0.89849	0.0049446	65.299	1570	A0A087X0K9;Q07157;G3V1L9;H0Y3R8;G5E9E7;A0A7I2V5U5;A0A0G2JNH2	A0A087X0K9	Tight junction protein ZO-1	SETAHKPDLSSKTPTSPKTLVKSHSLAQPPE	FNHNLLPSETAHKPDLS(0.177)S(0.223)KT(0.526)PT(0.175)S(0.898)PK	2
NaN	NaN	NaN	NaN	NaN	NaN	22.2597	NaN	S	3	1	0.00186138	102.79	1413	A0A087X0K9;Q07157;G3V1L9;G5E9E7;A0A7I2V5U5;A0A0G2JNH2	A0A087X0K9	Tight junction protein ZO-1	YSSKGKPPEADGVDRSFGEKRYEPIQATPPP	GKPPEADGVDRS(1)FGEK	1
[truncated: 20,860 more rows]

## Sheet: Peptides_RIC_single_shot
Intensity (log2)	Probability	Protein	Peptide	Protein ID	Entry Name	Protein Description
[truncated: 8,145 more rows]

## Sheet: Peptides_RIC_2D RP-RP
CL_fr01 Intensity	CL_fr02 Intensity	CL_fr03 Intensity	CL_fr04 Intensity	CL_fr05 Intensity	CL_fr06 Intensity	CL_fr07 Intensity	CL_fr08 Intensity	Peptide Sequence	Protein ID	Entry Name	Protein Description
[truncated: 13,113 more rows]
